# Supplementary material for: Recurrently deregulated lncRNAs in hepatocellular carcinoma
Source: Nat Commun. 2017 Feb 13;8:14421. doi: 10.1038/ncomms14421 (PMC5316832; doi:10.1038/ncomms14421)
Supplement: Supplementary Data 1 — RNA-seq data preprocessing and mapping results [file ncomms14421-s2.xlsx]

## Sheet: Sheet1
Patient No.	Patient ID	Sample	Total reads	rRNA mapped reads	rRNA mapped pairs	Read length	Mapped reads	Mapped pairs	Reads align rate	Concordant pair align rate	Retained reads after removing duplicate	Retained ratio
Patient 3	A	N3	136694980	0.016	0.013	100	122383689	57873915	0.895	0.836	107937525	0.88196
		P3	163272466	0.023	0.02	100	143549603	67494363	0.879	0.812	119340862	0.831356
		T3	149884136	0.022	0.019	100	132261961	62334747	0.882	0.818	110962746	0.838962
Patient 6	B	N6	158111962	0.03	0.025	100	138838421	65460365	0.878	0.817	111299725	0.801649
		P6	180020164	0.021	0.019	100	159953995	75215341	0.889	0.819	140813824	0.88034
		T6	150683938	0.041	0.036	100	131863075	62119249	0.875	0.808	111214091	0.843406
Patient 7	C	N7	136786252	0.033	0.029	100	120376975	56761217	0.88	0.819	89053481	0.739788
		P7	119582324	0.069	0.058	100	97158671	45107218	0.812	0.738	82492105	0.849045
		T7	142282836	0.031	0.026	100	124272478	58373463	0.873	0.805	100602866	0.809535
Patient 8	D	N8	129194346	0.051	0.044	100	112283651	52839769	0.869	0.806	89470772	0.796828
		P8	143351078	0.043	0.039	100	125800807	58963553	0.878	0.809	100186873	0.796393
		T8	161904068	0.028	0.025	100	143798828	67723547	0.888	0.822	117762828	0.818942
Patient 10	E	N10	139006986	0.056	0.049	100	121660012	57416629	0.875	0.815	97404209	0.800626
		P10	164042056	0.042	0.036	100	144611705	68180001	0.882	0.816	133784855	0.925132
		T10	163245192	0.035	0.031	100	145407001	68678487	0.891	0.824	141015081	0.969796
Patient 11	F	N11	253245058	0.002	0.001	100	235937474	112331644	0.932	0.874	177167071	0.750907
		P11	114212804	0.001	0.001	100	104494923	48978651	0.915	0.84	91989533	0.880325
		T11	101577720	0.001	0.001	100	93838672	44410220	0.924	0.857	78816985	0.83992
Patient 12	G	N12	116407786	0.001	0.001	100	108085870	51368120	0.929	0.867	83024882	0.768138
		P12	156595442	0.002	0.001	100	143339967	67685857	0.915	0.839	117538451	0.819998
		T12	217799148	0.001	0.001	100	200530886	94458912	0.921	0.84	152181904	0.758895
Patient 13	H	N13	187084262	0.021	0.015	100	170520941	81602642	0.911	0.861	127010709	0.744839
		P13	155615896	0.013	0.009	100	141566039	67460668	0.91	0.85	116424203	0.822402
		T13	132541024	0.039	0.03	100	118286706	56299096	0.892	0.831	100650422	0.850902
Patient 14	I	N14	123091034	0.004	0.002	100	113914798	54214641	0.925	0.867	76888651	0.674966
		P14	149585506	0.007	0.005	100	137447167	65340909	0.919	0.859	96916959	0.705122
		T14	187619442	0.001	0.001	100	172508801	81143879	0.919	0.837	145423846	0.842994
Patient 15	J	N15	160014704	0.02	0.014	100	146945142	70395154	0.918	0.869	104100013	0.708428
		P15	136450238	0.016	0.013	100	125304294	60005337	0.91	0.861	99729173	0.795896
		T15	139813652	0.025	0.021	100	127773635	61033542	0.914	0.856	99766233	0.780805
Patient 16	K	N16	296118742	0.001	0.001	100	275886272	132018104	0.932	0.878	182896218	0.662941
		P16	191522314	0.001	0	100	176052717	82970229	0.919	0.845	142610374	0.810044
		T16	120636918	0.001	0.001	100	110642015	52206324	0.917	0.845	86808059	0.784585
Patient 17	L	N17	266866632	0.004	0.003	100	246848003	117393457	0.925	0.866	167668110	0.679236
		P17	165684478	0.012	0.01	100	150975049	71359629	0.911	0.842	110662790	0.732987
		T17	178046126	0.003	0.002	100	164366872	78390204	0.923	0.867	122758347	0.746856
Patient 18	M	N18	159813190	0.021	0.015	100	140214335	64022769	0.877	0.792	102178114	0.728728
		P18	171645922	0.016	0.013	100	152196948	70131641	0.887	0.805	132044006	0.867586
		T18	127214848	0.009	0.007	100	114212309	53409636	0.898	0.827	95511217	0.83626
Patient 19	N	N19	152497360	0.02	0.015	100	134927180	62529597	0.885	0.81	100937313	0.748087
		P19	195638856	0.02	0.015	100	172021520	79038460	0.879	0.791	153683248	0.893395
		T19	170747910	0.009	0.007	100	154447459	71921213	0.905	0.82	134622574	0.87164
Patient 20	O	N20	155449102	0.026	0.019	100	136849720	63781854	0.88	0.812	104203144	0.761442
		P20	114128342	0.011	0.008	100	102334848	47338524	0.897	0.814	86510556	0.845368
		T20	175719462	0.014	0.011	100	157797884	73851454	0.898	0.827	133348973	0.845062
Patient 21	P	N21	163608324	0.024	0.015	100	134803704	57726408	0.824	0.697	110524089	0.819889
		P21	138592948	0.015	0.012	100	125170871	58787818	0.903	0.836	112414881	0.898091
		T21	148579482	0.009	0.007	100	134494952	62943511	0.905	0.834	115305297	0.857321
Patient 22	Q	N22	162619316	0.042	0.03	100	139920487	64712011	0.86	0.787	113296865	0.809723
		P22	236380272	0.019	0.015	100	209343782	98077555	0.886	0.818	186108966	0.889011
		T22	167387130	0.007	0.005	100	151548897	71062291	0.905	0.834	132970079	0.877407
Patient 24	R	N24	156745684	0.019	0.014	100	143790782	68993473	0.917	0.87	103597853	0.720476
		P24	150797030	0.013	0.009	100	138119615	65988969	0.916	0.86	105990838	0.767384
		T24	166158612	0.026	0.02	100	149188291	71418996	0.898	0.846	113788915	0.76272
Patient 25	S	N25	120960148	0.024	0.018	100	109767233	52651965	0.907	0.862	73949623	0.673695
		P25	151043552	0.015	0.012	100	139407173	66782325	0.923	0.861	118835522	0.852435
		T25	141304054	0.012	0.01	100	130882509	62683450	0.926	0.864	110529293	0.844492
Patient 26	T	N26	167586254	0.029	0.022	100	152697568	73194796	0.911	0.863	121791338	0.797598
		P26	189816952	0.01	0.008	100	173952527	83084489	0.916	0.857	155301868	0.892783
		T26	179716342	0.008	0.006	100	164952382	78685288	0.918	0.857	143231318	0.868319
