# Supplementary material for: Recurrently deregulated lncRNAs in hepatocellular carcinoma
Source: Nat Commun. 2017 Feb 13;8:14421. doi: 10.1038/ncomms14421 (PMC5316832; doi:10.1038/ncomms14421)
Supplement: Supplementary Data 2 — Coordinates of newly assembled lncRNAs [file ncomms14421-s3.txt]

chr1	Cufflinks	exon	568915	569121	.	+	.	gene_id "XLOC_000016"; transcript_id "TCONS_00000062"; exon_number "1"
chr1	Cufflinks	exon	993858	995010	.	+	.	gene_id "XLOC_000034"; transcript_id "TCONS_00000250"; exon_number "1"
chr1	Cufflinks	exon	993870	993906	.	+	.	gene_id "XLOC_000034"; transcript_id "TCONS_00000251"; exon_number "1"
chr1	Cufflinks	exon	994335	995010	.	+	.	gene_id "XLOC_000034"; transcript_id "TCONS_00000251"; exon_number "2"
chr1	Cufflinks	exon	999898	999969	.	+	.	gene_id "XLOC_000035"; transcript_id "TCONS_00000270"; exon_number "1"
chr1	Cufflinks	exon	1001329	1001821	.	+	.	gene_id "XLOC_000035"; transcript_id "TCONS_00000270"; exon_number "2"
chr1	Cufflinks	exon	1286766	1290456	.	+	.	gene_id "XLOC_000048"; transcript_id "TCONS_00000346"; exon_number "1"
chr1	Cufflinks	exon	1290695	1290732	.	+	.	gene_id "XLOC_000048"; transcript_id "TCONS_00000346"; exon_number "2"
chr1	Cufflinks	exon	1655951	1656202	.	+	.	gene_id "XLOC_000069"; transcript_id "TCONS_00000482"; exon_number "1"
chr1	Cufflinks	exon	1667256	1667412	.	+	.	gene_id "XLOC_000069"; transcript_id "TCONS_00000482"; exon_number "2"
chr1	Cufflinks	exon	1656054	1656202	.	+	.	gene_id "XLOC_000069"; transcript_id "TCONS_00000484"; exon_number "1"
chr1	Cufflinks	exon	1661685	1663343	.	+	.	gene_id "XLOC_000069"; transcript_id "TCONS_00000484"; exon_number "2"
chr1	Cufflinks	exon	1663993	1664283	.	+	.	gene_id "XLOC_000069"; transcript_id "TCONS_00000485"; exon_number "1"
chr1	Cufflinks	exon	1667256	1667414	.	+	.	gene_id "XLOC_000069"; transcript_id "TCONS_00000485"; exon_number "2"
chr1	Cufflinks	exon	2246747	2247437	.	+	.	gene_id "XLOC_000078"; transcript_id "TCONS_00000566"; exon_number "1"
chr1	Cufflinks	exon	2247831	2248666	.	+	.	gene_id "XLOC_000078"; transcript_id "TCONS_00000566"; exon_number "2"
chr1	Cufflinks	exon	2246747	2248450	.	+	.	gene_id "XLOC_000078"; transcript_id "TCONS_00000567"; exon_number "1"
chr1	Cufflinks	exon	2250429	2250809	.	+	.	gene_id "XLOC_000078"; transcript_id "TCONS_00000567"; exon_number "2"
chr1	Cufflinks	exon	2345242	2346223	.	+	.	gene_id "XLOC_000081"; transcript_id "TCONS_00000590"; exon_number "1"
chr1	Cufflinks	exon	4036216	4036255	.	+	.	gene_id "XLOC_000102"; transcript_id "TCONS_00000791"; exon_number "1"
chr1	Cufflinks	exon	4036942	4037162	.	+	.	gene_id "XLOC_000102"; transcript_id "TCONS_00000791"; exon_number "2"
chr1	Cufflinks	exon	4039644	4042022	.	+	.	gene_id "XLOC_000102"; transcript_id "TCONS_00000791"; exon_number "3"
chr1	Cufflinks	exon	8242409	8243166	.	+	.	gene_id "XLOC_000135"; transcript_id "TCONS_00001030"; exon_number "1"
chr1	Cufflinks	exon	8317871	8317923	.	+	.	gene_id "XLOC_000141"; transcript_id "TCONS_00001043"; exon_number "1"
chr1	Cufflinks	exon	8319989	8320053	.	+	.	gene_id "XLOC_000141"; transcript_id "TCONS_00001043"; exon_number "2"
chr1	Cufflinks	exon	8354442	8359046	.	+	.	gene_id "XLOC_000141"; transcript_id "TCONS_00001043"; exon_number "3"
chr1	Cufflinks	exon	8317875	8317923	.	+	.	gene_id "XLOC_000141"; transcript_id "TCONS_00001044"; exon_number "1"
chr1	Cufflinks	exon	8354442	8359046	.	+	.	gene_id "XLOC_000141"; transcript_id "TCONS_00001044"; exon_number "2"
chr1	Cufflinks	exon	8319348	8320053	.	+	.	gene_id "XLOC_000141"; transcript_id "TCONS_00001045"; exon_number "1"
chr1	Cufflinks	exon	8354442	8359046	.	+	.	gene_id "XLOC_000141"; transcript_id "TCONS_00001045"; exon_number "2"
chr1	Cufflinks	exon	8319993	8320053	.	+	.	gene_id "XLOC_000141"; transcript_id "TCONS_00001046"; exon_number "1"
chr1	Cufflinks	exon	8334455	8334688	.	+	.	gene_id "XLOC_000141"; transcript_id "TCONS_00001046"; exon_number "2"
chr1	Cufflinks	exon	8354442	8359046	.	+	.	gene_id "XLOC_000141"; transcript_id "TCONS_00001046"; exon_number "3"
chr1	Cufflinks	exon	9099515	9103783	.	+	.	gene_id "XLOC_000156"; transcript_id "TCONS_00001081"; exon_number "1"
chr1	Cufflinks	exon	11951073	11951373	.	+	.	gene_id "XLOC_000204"; transcript_id "TCONS_00001392"; exon_number "1"
chr1	Cufflinks	exon	11952115	11953018	.	+	.	gene_id "XLOC_000204"; transcript_id "TCONS_00001392"; exon_number "2"
chr1	Cufflinks	exon	11971574	11972009	.	+	.	gene_id "XLOC_000207"; transcript_id "TCONS_00001397"; exon_number "1"
chr1	Cufflinks	exon	14802887	14803057	.	+	.	gene_id "XLOC_000264"; transcript_id "TCONS_00001627"; exon_number "1"
chr1	Cufflinks	exon	14806369	14806995	.	+	.	gene_id "XLOC_000264"; transcript_id "TCONS_00001627"; exon_number "2"
chr1	Cufflinks	exon	14802887	14803057	.	+	.	gene_id "XLOC_000264"; transcript_id "TCONS_00001628"; exon_number "1"
chr1	Cufflinks	exon	14823164	14823785	.	+	.	gene_id "XLOC_000264"; transcript_id "TCONS_00001628"; exon_number "2"
chr1	Cufflinks	exon	16854824	16855253	.	+	.	gene_id "XLOC_000308"; transcript_id "TCONS_00001910"; exon_number "1"
chr1	Cufflinks	exon	16976966	16977308	.	+	.	gene_id "XLOC_000314"; transcript_id "TCONS_00001920"; exon_number "1"
chr1	Cufflinks	exon	16977978	16978206	.	+	.	gene_id "XLOC_000314"; transcript_id "TCONS_00001920"; exon_number "2"
chr1	Cufflinks	exon	17011093	17011404	.	+	.	gene_id "XLOC_000318"; transcript_id "TCONS_00001924"; exon_number "1"
chr1	Cufflinks	exon	17011638	17012708	.	+	.	gene_id "XLOC_000318"; transcript_id "TCONS_00001924"; exon_number "2"
chr1	Cufflinks	exon	19197586	19210565	.	+	.	gene_id "XLOC_000351"; transcript_id "TCONS_00002049"; exon_number "1"
chr1	Cufflinks	exon	19613857	19614854	.	+	.	gene_id "XLOC_000356"; transcript_id "TCONS_00002058"; exon_number "1"
chr1	Cufflinks	exon	19624101	19624906	.	+	.	gene_id "XLOC_000356"; transcript_id "TCONS_00002058"; exon_number "2"
chr1	Cufflinks	exon	19626716	19627523	.	+	.	gene_id "XLOC_000356"; transcript_id "TCONS_00002058"; exon_number "3"
chr1	Cufflinks	exon	19623574	19623683	.	+	.	gene_id "XLOC_000356"; transcript_id "TCONS_00002060"; exon_number "1"
chr1	Cufflinks	exon	19623983	19624397	.	+	.	gene_id "XLOC_000356"; transcript_id "TCONS_00002060"; exon_number "2"
chr1	Cufflinks	exon	20187860	20187983	.	+	.	gene_id "XLOC_000364"; transcript_id "TCONS_00002122"; exon_number "1"
chr1	Cufflinks	exon	20191527	20192060	.	+	.	gene_id "XLOC_000364"; transcript_id "TCONS_00002122"; exon_number "2"
chr1	Cufflinks	exon	20823915	20827908	.	+	.	gene_id "XLOC_000378"; transcript_id "TCONS_00002200"; exon_number "1"
chr1	Cufflinks	exon	20828558	20828998	.	+	.	gene_id "XLOC_000378"; transcript_id "TCONS_00002200"; exon_number "2"
chr1	Cufflinks	exon	21487968	21488169	.	+	.	gene_id "XLOC_000389"; transcript_id "TCONS_00002223"; exon_number "1"
chr1	Cufflinks	exon	21488481	21488574	.	+	.	gene_id "XLOC_000389"; transcript_id "TCONS_00002223"; exon_number "2"
chr1	Cufflinks	exon	21672824	21672859	.	+	.	gene_id "XLOC_000393"; transcript_id "TCONS_00002232"; exon_number "1"
chr1	Cufflinks	exon	21674018	21677873	.	+	.	gene_id "XLOC_000393"; transcript_id "TCONS_00002232"; exon_number "2"
chr1	Cufflinks	exon	22482061	22489989	.	+	.	gene_id "XLOC_000418"; transcript_id "TCONS_00002333"; exon_number "1"
chr1	Cufflinks	exon	22498548	22505052	.	+	.	gene_id "XLOC_000418"; transcript_id "TCONS_00002333"; exon_number "2"
chr1	Cufflinks	exon	22482061	22490033	.	+	.	gene_id "XLOC_000418"; transcript_id "TCONS_00002332"; exon_number "1"
chr1	Cufflinks	exon	22498548	22505052	.	+	.	gene_id "XLOC_000418"; transcript_id "TCONS_00002332"; exon_number "2"
chr1	Cufflinks	exon	22482061	22489989	.	+	.	gene_id "XLOC_000418"; transcript_id "TCONS_00002331"; exon_number "1"
chr1	Cufflinks	exon	22496659	22496769	.	+	.	gene_id "XLOC_000418"; transcript_id "TCONS_00002331"; exon_number "2"
chr1	Cufflinks	exon	22498548	22505052	.	+	.	gene_id "XLOC_000418"; transcript_id "TCONS_00002331"; exon_number "3"
chr1	Cufflinks	exon	22482112	22483030	.	+	.	gene_id "XLOC_000418"; transcript_id "TCONS_00002334"; exon_number "1"
chr1	Cufflinks	exon	22483469	22484463	.	+	.	gene_id "XLOC_000418"; transcript_id "TCONS_00002334"; exon_number "2"
chr1	Cufflinks	exon	22482363	22482396	.	+	.	gene_id "XLOC_000418"; transcript_id "TCONS_00002335"; exon_number "1"
chr1	Cufflinks	exon	22482930	22483030	.	+	.	gene_id "XLOC_000418"; transcript_id "TCONS_00002335"; exon_number "2"
chr1	Cufflinks	exon	22483469	22484463	.	+	.	gene_id "XLOC_000418"; transcript_id "TCONS_00002335"; exon_number "3"
chr1	Cufflinks	exon	22494363	22496769	.	+	.	gene_id "XLOC_000418"; transcript_id "TCONS_00002336"; exon_number "1"
chr1	Cufflinks	exon	22498548	22505052	.	+	.	gene_id "XLOC_000418"; transcript_id "TCONS_00002336"; exon_number "2"
chr1	Cufflinks	exon	24348297	24348547	.	+	.	gene_id "XLOC_000457"; transcript_id "TCONS_00002490"; exon_number "1"
chr1	Cufflinks	exon	24350157	24350222	.	+	.	gene_id "XLOC_000457"; transcript_id "TCONS_00002490"; exon_number "2"
chr1	Cufflinks	exon	26542605	26542730	.	+	.	gene_id "XLOC_000503"; transcript_id "TCONS_00002791"; exon_number "1"
chr1	Cufflinks	exon	26549104	26549247	.	+	.	gene_id "XLOC_000503"; transcript_id "TCONS_00002791"; exon_number "2"
chr1	Cufflinks	exon	26549868	26550244	.	+	.	gene_id "XLOC_000503"; transcript_id "TCONS_00002791"; exon_number "3"
chr1	Cufflinks	exon	26551592	26551614	.	+	.	gene_id "XLOC_000503"; transcript_id "TCONS_00002791"; exon_number "4"
chr1	Cufflinks	exon	26551811	26552194	.	+	.	gene_id "XLOC_000503"; transcript_id "TCONS_00002792"; exon_number "1"
chr1	Cufflinks	exon	26553895	26554046	.	+	.	gene_id "XLOC_000503"; transcript_id "TCONS_00002792"; exon_number "2"
chr1	Cufflinks	exon	26554285	26554487	.	+	.	gene_id "XLOC_000503"; transcript_id "TCONS_00002792"; exon_number "3"
chr1	Cufflinks	exon	26555993	26556331	.	+	.	gene_id "XLOC_000503"; transcript_id "TCONS_00002792"; exon_number "4"
chr1	Cufflinks	exon	26551811	26552194	.	+	.	gene_id "XLOC_000503"; transcript_id "TCONS_00002795"; exon_number "1"
chr1	Cufflinks	exon	26554285	26554487	.	+	.	gene_id "XLOC_000503"; transcript_id "TCONS_00002795"; exon_number "2"
chr1	Cufflinks	exon	26555973	26556779	.	+	.	gene_id "XLOC_000503"; transcript_id "TCONS_00002795"; exon_number "3"
chr1	Cufflinks	exon	26551811	26552194	.	+	.	gene_id "XLOC_000503"; transcript_id "TCONS_00002797"; exon_number "1"
chr1	Cufflinks	exon	26553895	26554046	.	+	.	gene_id "XLOC_000503"; transcript_id "TCONS_00002797"; exon_number "2"
chr1	Cufflinks	exon	26554285	26556779	.	+	.	gene_id "XLOC_000503"; transcript_id "TCONS_00002797"; exon_number "3"
chr1	Cufflinks	exon	26551811	26552194	.	+	.	gene_id "XLOC_000503"; transcript_id "TCONS_00002796"; exon_number "1"
chr1	Cufflinks	exon	26553895	26554487	.	+	.	gene_id "XLOC_000503"; transcript_id "TCONS_00002796"; exon_number "2"
chr1	Cufflinks	exon	26555993	26556779	.	+	.	gene_id "XLOC_000503"; transcript_id "TCONS_00002796"; exon_number "3"
chr1	Cufflinks	exon	26551811	26552194	.	+	.	gene_id "XLOC_000503"; transcript_id "TCONS_00002794"; exon_number "1"
chr1	Cufflinks	exon	26553895	26556779	.	+	.	gene_id "XLOC_000503"; transcript_id "TCONS_00002794"; exon_number "2"
chr1	Cufflinks	exon	26551811	26552194	.	+	.	gene_id "XLOC_000503"; transcript_id "TCONS_00002793"; exon_number "1"
chr1	Cufflinks	exon	26553077	26553107	.	+	.	gene_id "XLOC_000503"; transcript_id "TCONS_00002793"; exon_number "2"
chr1	Cufflinks	exon	26554285	26556779	.	+	.	gene_id "XLOC_000503"; transcript_id "TCONS_00002793"; exon_number "3"
chr1	Cufflinks	exon	26553151	26553187	.	+	.	gene_id "XLOC_000503"; transcript_id "TCONS_00002798"; exon_number "1"
chr1	Cufflinks	exon	26554285	26554487	.	+	.	gene_id "XLOC_000503"; transcript_id "TCONS_00002798"; exon_number "2"
chr1	Cufflinks	exon	26555993	26556779	.	+	.	gene_id "XLOC_000503"; transcript_id "TCONS_00002798"; exon_number "3"
chr1	Cufflinks	exon	26553430	26554487	.	+	.	gene_id "XLOC_000503"; transcript_id "TCONS_00002800"; exon_number "1"
chr1	Cufflinks	exon	26555993	26556779	.	+	.	gene_id "XLOC_000503"; transcript_id "TCONS_00002800"; exon_number "2"
chr1	Cufflinks	exon	26553430	26554046	.	+	.	gene_id "XLOC_000503"; transcript_id "TCONS_00002799"; exon_number "1"
chr1	Cufflinks	exon	26554285	26554487	.	+	.	gene_id "XLOC_000503"; transcript_id "TCONS_00002799"; exon_number "2"
chr1	Cufflinks	exon	26555993	26556779	.	+	.	gene_id "XLOC_000503"; transcript_id "TCONS_00002799"; exon_number "3"
chr1	Cufflinks	exon	32000214	32001644	.	+	.	gene_id "XLOC_000608"; transcript_id "TCONS_00003361"; exon_number "1"
chr1	Cufflinks	exon	32014325	32014898	.	+	.	gene_id "XLOC_000609"; transcript_id "TCONS_00003362"; exon_number "1"
chr1	Cufflinks	exon	32016721	32017117	.	+	.	gene_id "XLOC_000611"; transcript_id "TCONS_00003364"; exon_number "1"
chr1	Cufflinks	exon	32036037	32037158	.	+	.	gene_id "XLOC_000612"; transcript_id "TCONS_00003365"; exon_number "1"
chr1	Cufflinks	exon	32705324	32709946	.	+	.	gene_id "XLOC_000632"; transcript_id "TCONS_00003512"; exon_number "1"
chr1	Cufflinks	exon	34486022	34486621	.	+	.	gene_id "XLOC_000667"; transcript_id "TCONS_00003768"; exon_number "1"
chr1	Cufflinks	exon	34507360	34507610	.	+	.	gene_id "XLOC_000667"; transcript_id "TCONS_00003768"; exon_number "2"
chr1	Cufflinks	exon	40387811	40388344	.	+	.	gene_id "XLOC_000756"; transcript_id "TCONS_00004179"; exon_number "1"
chr1	Cufflinks	exon	40399522	40403274	.	+	.	gene_id "XLOC_000756"; transcript_id "TCONS_00004179"; exon_number "2"
chr1	Cufflinks	exon	45452486	45452549	.	+	.	gene_id "XLOC_000850"; transcript_id "TCONS_00004963"; exon_number "1"
chr1	Cufflinks	exon	45455352	45456261	.	+	.	gene_id "XLOC_000850"; transcript_id "TCONS_00004963"; exon_number "2"
chr1	Cufflinks	exon	45769533	45771456	.	+	.	gene_id "XLOC_000854"; transcript_id "TCONS_00004989"; exon_number "1"
chr1	Cufflinks	exon	47398712	47398712	.	+	.	gene_id "XLOC_000888"; transcript_id "TCONS_00005215"; exon_number "1"
chr1	Cufflinks	exon	47399611	47407222	.	+	.	gene_id "XLOC_000888"; transcript_id "TCONS_00005215"; exon_number "2"
chr1	Cufflinks	exon	47654844	47657589	.	+	.	gene_id "XLOC_000891"; transcript_id "TCONS_00005243"; exon_number "1"
chr1	Cufflinks	exon	47657789	47658984	.	+	.	gene_id "XLOC_000891"; transcript_id "TCONS_00005243"; exon_number "2"
chr1	Cufflinks	exon	51751536	51752046	.	+	.	gene_id "XLOC_000942"; transcript_id "TCONS_00005408"; exon_number "1"
chr1	Cufflinks	exon	53630834	53631579	.	+	.	gene_id "XLOC_000991"; transcript_id "TCONS_00005618"; exon_number "1"
chr1	Cufflinks	exon	53632080	53633206	.	+	.	gene_id "XLOC_000991"; transcript_id "TCONS_00005618"; exon_number "2"
chr1	Cufflinks	exon	55462353	55462442	.	+	.	gene_id "XLOC_001021"; transcript_id "TCONS_00005771"; exon_number "1"
chr1	Cufflinks	exon	55462535	55463333	.	+	.	gene_id "XLOC_001021"; transcript_id "TCONS_00005771"; exon_number "2"
chr1	Cufflinks	exon	55498467	55498831	.	+	.	gene_id "XLOC_001023"; transcript_id "TCONS_00005773"; exon_number "1"
chr1	Cufflinks	exon	55504064	55504979	.	+	.	gene_id "XLOC_001023"; transcript_id "TCONS_00005773"; exon_number "2"
chr1	Cufflinks	exon	57467022	57467051	.	+	.	gene_id "XLOC_001049"; transcript_id "TCONS_00005834"; exon_number "1"
chr1	Cufflinks	exon	57467202	57470242	.	+	.	gene_id "XLOC_001049"; transcript_id "TCONS_00005834"; exon_number "2"
chr1	Cufflinks	exon	57479407	57480525	.	+	.	gene_id "XLOC_001049"; transcript_id "TCONS_00005834"; exon_number "3"
chr1	Cufflinks	exon	57467208	57467711	.	+	.	gene_id "XLOC_001049"; transcript_id "TCONS_00005835"; exon_number "1"
chr1	Cufflinks	exon	57470035	57470242	.	+	.	gene_id "XLOC_001049"; transcript_id "TCONS_00005835"; exon_number "2"
chr1	Cufflinks	exon	57479407	57480525	.	+	.	gene_id "XLOC_001049"; transcript_id "TCONS_00005835"; exon_number "3"
chr1	Cufflinks	exon	60569240	60569521	.	+	.	gene_id "XLOC_001067"; transcript_id "TCONS_00005952"; exon_number "1"
chr1	Cufflinks	exon	64183202	64184973	.	+	.	gene_id "XLOC_001108"; transcript_id "TCONS_00006110"; exon_number "1"
chr1	Cufflinks	exon	64185079	64185211	.	+	.	gene_id "XLOC_001108"; transcript_id "TCONS_00006110"; exon_number "2"
chr1	Cufflinks	exon	64193407	64194432	.	+	.	gene_id "XLOC_001108"; transcript_id "TCONS_00006110"; exon_number "3"
chr1	Cufflinks	exon	64652421	64652652	.	+	.	gene_id "XLOC_001115"; transcript_id "TCONS_00006123"; exon_number "1"
chr1	Cufflinks	exon	64657517	64666271	.	+	.	gene_id "XLOC_001115"; transcript_id "TCONS_00006123"; exon_number "2"
chr1	Cufflinks	exon	66902284	66902386	.	+	.	gene_id "XLOC_001132"; transcript_id "TCONS_00006241"; exon_number "1"
chr1	Cufflinks	exon	66905123	66905452	.	+	.	gene_id "XLOC_001132"; transcript_id "TCONS_00006241"; exon_number "2"
chr1	Cufflinks	exon	68027634	68027842	.	+	.	gene_id "XLOC_001148"; transcript_id "TCONS_00006358"; exon_number "1"
chr1	Cufflinks	exon	68040755	68040882	.	+	.	gene_id "XLOC_001148"; transcript_id "TCONS_00006358"; exon_number "2"
chr1	Cufflinks	exon	68045507	68045570	.	+	.	gene_id "XLOC_001148"; transcript_id "TCONS_00006358"; exon_number "3"
chr1	Cufflinks	exon	68055931	68056615	.	+	.	gene_id "XLOC_001148"; transcript_id "TCONS_00006358"; exon_number "4"
chr1	Cufflinks	exon	68027731	68027842	.	+	.	gene_id "XLOC_001148"; transcript_id "TCONS_00006359"; exon_number "1"
chr1	Cufflinks	exon	68045507	68045570	.	+	.	gene_id "XLOC_001148"; transcript_id "TCONS_00006359"; exon_number "2"
chr1	Cufflinks	exon	68055931	68056615	.	+	.	gene_id "XLOC_001148"; transcript_id "TCONS_00006359"; exon_number "3"
chr1	Cufflinks	exon	68039392	68039492	.	+	.	gene_id "XLOC_001148"; transcript_id "TCONS_00006360"; exon_number "1"
chr1	Cufflinks	exon	68040755	68040882	.	+	.	gene_id "XLOC_001148"; transcript_id "TCONS_00006360"; exon_number "2"
chr1	Cufflinks	exon	68045507	68045570	.	+	.	gene_id "XLOC_001148"; transcript_id "TCONS_00006360"; exon_number "3"
chr1	Cufflinks	exon	68078531	68079284	.	+	.	gene_id "XLOC_001148"; transcript_id "TCONS_00006360"; exon_number "4"
chr1	Cufflinks	exon	70017569	70017626	.	+	.	gene_id "XLOC_001175"; transcript_id "TCONS_00006417"; exon_number "1"
chr1	Cufflinks	exon	70021101	70021148	.	+	.	gene_id "XLOC_001175"; transcript_id "TCONS_00006417"; exon_number "2"
chr1	Cufflinks	exon	70022619	70022676	.	+	.	gene_id "XLOC_001175"; transcript_id "TCONS_00006417"; exon_number "3"
chr1	Cufflinks	exon	70025422	70025502	.	+	.	gene_id "XLOC_001175"; transcript_id "TCONS_00006417"; exon_number "4"
chr1	Cufflinks	exon	70029290	70032492	.	+	.	gene_id "XLOC_001175"; transcript_id "TCONS_00006417"; exon_number "5"
chr1	Cufflinks	exon	70017623	70017626	.	+	.	gene_id "XLOC_001175"; transcript_id "TCONS_00006418"; exon_number "1"
chr1	Cufflinks	exon	70018991	70019616	.	+	.	gene_id "XLOC_001175"; transcript_id "TCONS_00006418"; exon_number "2"
chr1	Cufflinks	exon	70021101	70021148	.	+	.	gene_id "XLOC_001175"; transcript_id "TCONS_00006418"; exon_number "3"
chr1	Cufflinks	exon	70022619	70023552	.	+	.	gene_id "XLOC_001175"; transcript_id "TCONS_00006418"; exon_number "4"
chr1	Cufflinks	exon	70025422	70025502	.	+	.	gene_id "XLOC_001175"; transcript_id "TCONS_00006418"; exon_number "5"
chr1	Cufflinks	exon	70029290	70032492	.	+	.	gene_id "XLOC_001175"; transcript_id "TCONS_00006418"; exon_number "6"
chr1	Cufflinks	exon	70018307	70018822	.	+	.	gene_id "XLOC_001176"; transcript_id "TCONS_00006419"; exon_number "1"
chr1	Cufflinks	exon	70019835	70020074	.	+	.	gene_id "XLOC_001177"; transcript_id "TCONS_00006420"; exon_number "1"
chr1	Cufflinks	exon	70020251	70021074	.	+	.	gene_id "XLOC_001178"; transcript_id "TCONS_00006421"; exon_number "1"
chr1	Cufflinks	exon	72999395	72999494	.	+	.	gene_id "XLOC_001195"; transcript_id "TCONS_00006576"; exon_number "1"
chr1	Cufflinks	exon	73020894	73021081	.	+	.	gene_id "XLOC_001195"; transcript_id "TCONS_00006576"; exon_number "2"
chr1	Cufflinks	exon	73023544	73024164	.	+	.	gene_id "XLOC_001195"; transcript_id "TCONS_00006576"; exon_number "3"
chr1	Cufflinks	exon	73381678	73382895	.	+	.	gene_id "XLOC_001197"; transcript_id "TCONS_00006579"; exon_number "1"
chr1	Cufflinks	exon	73384656	73384800	.	+	.	gene_id "XLOC_001197"; transcript_id "TCONS_00006579"; exon_number "2"
chr1	Cufflinks	exon	73392058	73392127	.	+	.	gene_id "XLOC_001197"; transcript_id "TCONS_00006579"; exon_number "3"
chr1	Cufflinks	exon	73404327	73404562	.	+	.	gene_id "XLOC_001197"; transcript_id "TCONS_00006579"; exon_number "4"
chr1	Cufflinks	exon	73406179	73406189	.	+	.	gene_id "XLOC_001197"; transcript_id "TCONS_00006579"; exon_number "5"
chr1	Cufflinks	exon	73382388	73382895	.	+	.	gene_id "XLOC_001197"; transcript_id "TCONS_00006580"; exon_number "1"
chr1	Cufflinks	exon	73384656	73385223	.	+	.	gene_id "XLOC_001197"; transcript_id "TCONS_00006580"; exon_number "2"
chr1	Cufflinks	exon	77692172	77695338	.	+	.	gene_id "XLOC_001227"; transcript_id "TCONS_00006746"; exon_number "1"
chr1	Cufflinks	exon	78689625	78690928	.	+	.	gene_id "XLOC_001240"; transcript_id "TCONS_00006816"; exon_number "1"
chr1	Cufflinks	exon	78840047	78841144	.	+	.	gene_id "XLOC_001241"; transcript_id "TCONS_00006829"; exon_number "1"
chr1	Cufflinks	exon	78841251	78841391	.	+	.	gene_id "XLOC_001241"; transcript_id "TCONS_00006829"; exon_number "2"
chr1	Cufflinks	exon	79735458	79736371	.	+	.	gene_id "XLOC_001249"; transcript_id "TCONS_00006886"; exon_number "1"
chr1	Cufflinks	exon	79775231	79783173	.	+	.	gene_id "XLOC_001249"; transcript_id "TCONS_00006886"; exon_number "2"
chr1	Cufflinks	exon	79842795	79842816	.	+	.	gene_id "XLOC_001249"; transcript_id "TCONS_00006900"; exon_number "1"
chr1	Cufflinks	exon	79869657	79872978	.	+	.	gene_id "XLOC_001249"; transcript_id "TCONS_00006900"; exon_number "2"
chr1	Cufflinks	exon	79868711	79868927	.	+	.	gene_id "XLOC_001249"; transcript_id "TCONS_00006904"; exon_number "1"
chr1	Cufflinks	exon	79869657	79872978	.	+	.	gene_id "XLOC_001249"; transcript_id "TCONS_00006904"; exon_number "2"
chr1	Cufflinks	exon	79745711	79748958	.	+	.	gene_id "XLOC_001250"; transcript_id "TCONS_00006890"; exon_number "1"
chr1	Cufflinks	exon	79786477	79787334	.	+	.	gene_id "XLOC_001251"; transcript_id "TCONS_00006891"; exon_number "1"
chr1	Cufflinks	exon	79816164	79824584	.	+	.	gene_id "XLOC_001253"; transcript_id "TCONS_00006894"; exon_number "1"
chr1	Cufflinks	exon	79824786	79825343	.	+	.	gene_id "XLOC_001254"; transcript_id "TCONS_00006895"; exon_number "1"
chr1	Cufflinks	exon	79825413	79826129	.	+	.	gene_id "XLOC_001255"; transcript_id "TCONS_00006896"; exon_number "1"
chr1	Cufflinks	exon	79826625	79827582	.	+	.	gene_id "XLOC_001256"; transcript_id "TCONS_00006897"; exon_number "1"
chr1	Cufflinks	exon	79839691	79842490	.	+	.	gene_id "XLOC_001257"; transcript_id "TCONS_00006899"; exon_number "1"
chr1	Cufflinks	exon	79844826	79848316	.	+	.	gene_id "XLOC_001258"; transcript_id "TCONS_00006901"; exon_number "1"
chr1	Cufflinks	exon	79856306	79856641	.	+	.	gene_id "XLOC_001259"; transcript_id "TCONS_00006902"; exon_number "1"
chr1	Cufflinks	exon	79886085	79886613	.	+	.	gene_id "XLOC_001261"; transcript_id "TCONS_00006905"; exon_number "1"
chr1	Cufflinks	exon	79887822	79889096	.	+	.	gene_id "XLOC_001262"; transcript_id "TCONS_00006906"; exon_number "1"
chr1	Cufflinks	exon	80298619	80299096	.	+	.	gene_id "XLOC_001288"; transcript_id "TCONS_00006932"; exon_number "1"
chr1	Cufflinks	exon	80326475	80326890	.	+	.	gene_id "XLOC_001294"; transcript_id "TCONS_00006938"; exon_number "1"
chr1	Cufflinks	exon	81121877	81122431	.	+	.	gene_id "XLOC_001327"; transcript_id "TCONS_00006975"; exon_number "1"
chr1	Cufflinks	exon	82479174	82479636	.	+	.	gene_id "XLOC_001337"; transcript_id "TCONS_00007028"; exon_number "1"
chr1	Cufflinks	exon	82601918	82613854	.	+	.	gene_id "XLOC_001338"; transcript_id "TCONS_00007029"; exon_number "1"
chr1	Cufflinks	exon	82625548	82628335	.	+	.	gene_id "XLOC_001339"; transcript_id "TCONS_00007031"; exon_number "1"
chr1	Cufflinks	exon	82644681	82649399	.	+	.	gene_id "XLOC_001339"; transcript_id "TCONS_00007031"; exon_number "2"
chr1	Cufflinks	exon	82674495	82674643	.	+	.	gene_id "XLOC_001345"; transcript_id "TCONS_00007038"; exon_number "1"
chr1	Cufflinks	exon	82695035	82697246	.	+	.	gene_id "XLOC_001345"; transcript_id "TCONS_00007038"; exon_number "2"
chr1	Cufflinks	exon	82674495	82674643	.	+	.	gene_id "XLOC_001345"; transcript_id "TCONS_00007039"; exon_number "1"
chr1	Cufflinks	exon	82695035	82695100	.	+	.	gene_id "XLOC_001345"; transcript_id "TCONS_00007039"; exon_number "2"
chr1	Cufflinks	exon	82809753	82809979	.	+	.	gene_id "XLOC_001345"; transcript_id "TCONS_00007039"; exon_number "3"
chr1	Cufflinks	exon	82827997	82829978	.	+	.	gene_id "XLOC_001345"; transcript_id "TCONS_00007039"; exon_number "4"
chr1	Cufflinks	exon	82690537	82690572	.	+	.	gene_id "XLOC_001345"; transcript_id "TCONS_00007043"; exon_number "1"
chr1	Cufflinks	exon	82695035	82695100	.	+	.	gene_id "XLOC_001345"; transcript_id "TCONS_00007043"; exon_number "2"
chr1	Cufflinks	exon	82802955	82803179	.	+	.	gene_id "XLOC_001345"; transcript_id "TCONS_00007043"; exon_number "3"
chr1	Cufflinks	exon	82690537	82690572	.	+	.	gene_id "XLOC_001345"; transcript_id "TCONS_00007044"; exon_number "1"
chr1	Cufflinks	exon	82695035	82695100	.	+	.	gene_id "XLOC_001345"; transcript_id "TCONS_00007044"; exon_number "2"
chr1	Cufflinks	exon	82809753	82809979	.	+	.	gene_id "XLOC_001345"; transcript_id "TCONS_00007044"; exon_number "3"
chr1	Cufflinks	exon	82866347	82866440	.	+	.	gene_id "XLOC_001345"; transcript_id "TCONS_00007044"; exon_number "4"
chr1	Cufflinks	exon	82868430	82868480	.	+	.	gene_id "XLOC_001345"; transcript_id "TCONS_00007044"; exon_number "5"
chr1	Cufflinks	exon	82809593	82809979	.	+	.	gene_id "XLOC_001345"; transcript_id "TCONS_00007064"; exon_number "1"
chr1	Cufflinks	exon	82866347	82866869	.	+	.	gene_id "XLOC_001345"; transcript_id "TCONS_00007064"; exon_number "2"
chr1	Cufflinks	exon	82731816	82732362	.	+	.	gene_id "XLOC_001350"; transcript_id "TCONS_00007047"; exon_number "1"
chr1	Cufflinks	exon	82735834	82736307	.	+	.	gene_id "XLOC_001352"; transcript_id "TCONS_00007049"; exon_number "1"
chr1	Cufflinks	exon	82762182	82762546	.	+	.	gene_id "XLOC_001355"; transcript_id "TCONS_00007052"; exon_number "1"
chr1	Cufflinks	exon	82784444	82786293	.	+	.	gene_id "XLOC_001356"; transcript_id "TCONS_00007053"; exon_number "1"
chr1	Cufflinks	exon	82797053	82797539	.	+	.	gene_id "XLOC_001363"; transcript_id "TCONS_00007060"; exon_number "1"
chr1	Cufflinks	exon	83707870	83708926	.	+	.	gene_id "XLOC_001375"; transcript_id "TCONS_00007079"; exon_number "1"
chr1	Cufflinks	exon	84971983	84972101	.	+	.	gene_id "XLOC_001387"; transcript_id "TCONS_00007138"; exon_number "1"
chr1	Cufflinks	exon	84972560	84973003	.	+	.	gene_id "XLOC_001387"; transcript_id "TCONS_00007138"; exon_number "2"
chr1	Cufflinks	exon	84972065	84972101	.	+	.	gene_id "XLOC_001387"; transcript_id "TCONS_00007140"; exon_number "1"
chr1	Cufflinks	exon	84972339	84972684	.	+	.	gene_id "XLOC_001387"; transcript_id "TCONS_00007140"; exon_number "2"
chr1	Cufflinks	exon	85186404	85186960	.	+	.	gene_id "XLOC_001390"; transcript_id "TCONS_00007148"; exon_number "1"
chr1	Cufflinks	exon	85608252	85608792	.	+	.	gene_id "XLOC_001393"; transcript_id "TCONS_00007160"; exon_number "1"
chr1	Cufflinks	exon	85668045	85669795	.	+	.	gene_id "XLOC_001393"; transcript_id "TCONS_00007160"; exon_number "2"
chr1	Cufflinks	exon	86079917	86081981	.	+	.	gene_id "XLOC_001400"; transcript_id "TCONS_00007183"; exon_number "1"
chr1	Cufflinks	exon	86082421	86082563	.	+	.	gene_id "XLOC_001400"; transcript_id "TCONS_00007183"; exon_number "2"
chr1	Cufflinks	exon	86089938	86093261	.	+	.	gene_id "XLOC_001400"; transcript_id "TCONS_00007183"; exon_number "3"
chr1	Cufflinks	exon	86121583	86121893	.	+	.	gene_id "XLOC_001401"; transcript_id "TCONS_00007184"; exon_number "1"
chr1	Cufflinks	exon	86126151	86139309	.	+	.	gene_id "XLOC_001401"; transcript_id "TCONS_00007184"; exon_number "2"
chr1	Cufflinks	exon	87846973	87860307	.	+	.	gene_id "XLOC_001413"; transcript_id "TCONS_00007242"; exon_number "1"
chr1	Cufflinks	exon	87864408	87864497	.	+	.	gene_id "XLOC_001413"; transcript_id "TCONS_00007242"; exon_number "2"
chr1	Cufflinks	exon	87907106	87907147	.	+	.	gene_id "XLOC_001413"; transcript_id "TCONS_00007242"; exon_number "3"
chr1	Cufflinks	exon	87912149	87912232	.	+	.	gene_id "XLOC_001421"; transcript_id "TCONS_00007252"; exon_number "1"
chr1	Cufflinks	exon	87914917	87915028	.	+	.	gene_id "XLOC_001421"; transcript_id "TCONS_00007252"; exon_number "2"
chr1	Cufflinks	exon	87916462	87916884	.	+	.	gene_id "XLOC_001421"; transcript_id "TCONS_00007252"; exon_number "3"
chr1	Cufflinks	exon	87915171	87915277	.	+	.	gene_id "XLOC_001421"; transcript_id "TCONS_00007253"; exon_number "1"
chr1	Cufflinks	exon	87916462	87916884	.	+	.	gene_id "XLOC_001421"; transcript_id "TCONS_00007253"; exon_number "2"
chr1	Cufflinks	exon	90419331	90420427	.	+	.	gene_id "XLOC_001438"; transcript_id "TCONS_00007351"; exon_number "1"
chr1	Cufflinks	exon	90421917	90422213	.	+	.	gene_id "XLOC_001438"; transcript_id "TCONS_00007351"; exon_number "2"
chr1	Cufflinks	exon	90453235	90454424	.	+	.	gene_id "XLOC_001444"; transcript_id "TCONS_00007372"; exon_number "1"
chr1	Cufflinks	exon	90530491	90531002	.	+	.	gene_id "XLOC_001445"; transcript_id "TCONS_00007379"; exon_number "1"
chr1	Cufflinks	exon	90580730	90580951	.	+	.	gene_id "XLOC_001445"; transcript_id "TCONS_00007379"; exon_number "2"
chr1	Cufflinks	exon	90583406	90583507	.	+	.	gene_id "XLOC_001445"; transcript_id "TCONS_00007379"; exon_number "3"
chr1	Cufflinks	exon	90584134	90584222	.	+	.	gene_id "XLOC_001445"; transcript_id "TCONS_00007379"; exon_number "4"
chr1	Cufflinks	exon	90630161	90630276	.	+	.	gene_id "XLOC_001445"; transcript_id "TCONS_00007379"; exon_number "5"
chr1	Cufflinks	exon	90719899	90724650	.	+	.	gene_id "XLOC_001458"; transcript_id "TCONS_00007396"; exon_number "1"
chr1	Cufflinks	exon	92011577	92012189	.	+	.	gene_id "XLOC_001471"; transcript_id "TCONS_00007425"; exon_number "1"
chr1	Cufflinks	exon	92012528	92016547	.	+	.	gene_id "XLOC_001471"; transcript_id "TCONS_00007425"; exon_number "2"
chr1	Cufflinks	exon	94587108	94589028	.	+	.	gene_id "XLOC_001505"; transcript_id "TCONS_00007595"; exon_number "1"
chr1	Cufflinks	exon	95666115	95667111	.	+	.	gene_id "XLOC_001528"; transcript_id "TCONS_00007676"; exon_number "1"
chr1	Cufflinks	exon	95669093	95676296	.	+	.	gene_id "XLOC_001528"; transcript_id "TCONS_00007676"; exon_number "2"
chr1	Cufflinks	exon	95763363	95763832	.	+	.	gene_id "XLOC_001537"; transcript_id "TCONS_00007697"; exon_number "1"
chr1	Cufflinks	exon	95786850	95787502	.	+	.	gene_id "XLOC_001537"; transcript_id "TCONS_00007697"; exon_number "2"
chr1	Cufflinks	exon	95763363	95763832	.	+	.	gene_id "XLOC_001537"; transcript_id "TCONS_00007698"; exon_number "1"
chr1	Cufflinks	exon	95837314	95837472	.	+	.	gene_id "XLOC_001537"; transcript_id "TCONS_00007698"; exon_number "2"
chr1	Cufflinks	exon	95837959	95838116	.	+	.	gene_id "XLOC_001537"; transcript_id "TCONS_00007698"; exon_number "3"
chr1	Cufflinks	exon	95838747	95843642	.	+	.	gene_id "XLOC_001537"; transcript_id "TCONS_00007698"; exon_number "4"
chr1	Cufflinks	exon	95837177	95837472	.	+	.	gene_id "XLOC_001537"; transcript_id "TCONS_00007705"; exon_number "1"
chr1	Cufflinks	exon	95837959	95838116	.	+	.	gene_id "XLOC_001537"; transcript_id "TCONS_00007705"; exon_number "2"
chr1	Cufflinks	exon	95838747	95838948	.	+	.	gene_id "XLOC_001537"; transcript_id "TCONS_00007705"; exon_number "3"
chr1	Cufflinks	exon	95873456	95873557	.	+	.	gene_id "XLOC_001537"; transcript_id "TCONS_00007705"; exon_number "4"
chr1	Cufflinks	exon	95877697	95878656	.	+	.	gene_id "XLOC_001537"; transcript_id "TCONS_00007705"; exon_number "5"
chr1	Cufflinks	exon	95837177	95837472	.	+	.	gene_id "XLOC_001537"; transcript_id "TCONS_00007704"; exon_number "1"
chr1	Cufflinks	exon	95837959	95838116	.	+	.	gene_id "XLOC_001537"; transcript_id "TCONS_00007704"; exon_number "2"
chr1	Cufflinks	exon	95838747	95838948	.	+	.	gene_id "XLOC_001537"; transcript_id "TCONS_00007704"; exon_number "3"
chr1	Cufflinks	exon	95877697	95878656	.	+	.	gene_id "XLOC_001537"; transcript_id "TCONS_00007704"; exon_number "4"
chr1	Cufflinks	exon	96910147	96911644	.	+	.	gene_id "XLOC_001571"; transcript_id "TCONS_00007769"; exon_number "1"
chr1	Cufflinks	exon	96984511	96984940	.	+	.	gene_id "XLOC_001576"; transcript_id "TCONS_00007774"; exon_number "1"
chr1	Cufflinks	exon	96985891	96986977	.	+	.	gene_id "XLOC_001576"; transcript_id "TCONS_00007774"; exon_number "2"
chr1	Cufflinks	exon	96989802	96989894	.	+	.	gene_id "XLOC_001576"; transcript_id "TCONS_00007774"; exon_number "3"
chr1	Cufflinks	exon	97089203	97089497	.	+	.	gene_id "XLOC_001582"; transcript_id "TCONS_00007781"; exon_number "1"
chr1	Cufflinks	exon	97090421	97090749	.	+	.	gene_id "XLOC_001582"; transcript_id "TCONS_00007781"; exon_number "2"
chr1	Cufflinks	exon	97460500	97467220	.	+	.	gene_id "XLOC_001592"; transcript_id "TCONS_00007816"; exon_number "1"
chr1	Cufflinks	exon	97467318	97467700	.	+	.	gene_id "XLOC_001593"; transcript_id "TCONS_00007817"; exon_number "1"
chr1	Cufflinks	exon	97513442	97517696	.	+	.	gene_id "XLOC_001596"; transcript_id "TCONS_00007820"; exon_number "1"
chr1	Cufflinks	exon	97517903	97520488	.	+	.	gene_id "XLOC_001597"; transcript_id "TCONS_00007821"; exon_number "1"
chr1	Cufflinks	exon	100714646	100714867	.	+	.	gene_id "XLOC_001649"; transcript_id "TCONS_00007946"; exon_number "1"
chr1	Cufflinks	exon	100714646	100714873	.	+	.	gene_id "XLOC_001649"; transcript_id "TCONS_00007947"; exon_number "1"
chr1	Cufflinks	exon	101109483	101109712	.	+	.	gene_id "XLOC_001654"; transcript_id "TCONS_00007984"; exon_number "1"
chr1	Cufflinks	exon	101169841	101171704	.	+	.	gene_id "XLOC_001654"; transcript_id "TCONS_00007984"; exon_number "2"
chr1	Cufflinks	exon	101120926	101122360	.	+	.	gene_id "XLOC_001654"; transcript_id "TCONS_00007988"; exon_number "1"
chr1	Cufflinks	exon	101169841	101171704	.	+	.	gene_id "XLOC_001654"; transcript_id "TCONS_00007988"; exon_number "2"
chr1	Cufflinks	exon	101121743	101121768	.	+	.	gene_id "XLOC_001654"; transcript_id "TCONS_00007989"; exon_number "1"
chr1	Cufflinks	exon	101169841	101171704	.	+	.	gene_id "XLOC_001654"; transcript_id "TCONS_00007989"; exon_number "2"
chr1	Cufflinks	exon	101313723	101314215	.	+	.	gene_id "XLOC_001656"; transcript_id "TCONS_00007998"; exon_number "1"
chr1	Cufflinks	exon	101615988	101616464	.	+	.	gene_id "XLOC_001661"; transcript_id "TCONS_00008024"; exon_number "1"
chr1	Cufflinks	exon	101629011	101629606	.	+	.	gene_id "XLOC_001661"; transcript_id "TCONS_00008024"; exon_number "2"
chr1	Cufflinks	exon	101616055	101616464	.	+	.	gene_id "XLOC_001661"; transcript_id "TCONS_00008025"; exon_number "1"
chr1	Cufflinks	exon	101629011	101629221	.	+	.	gene_id "XLOC_001661"; transcript_id "TCONS_00008025"; exon_number "2"
chr1	Cufflinks	exon	101629699	101630999	.	+	.	gene_id "XLOC_001661"; transcript_id "TCONS_00008025"; exon_number "3"
chr1	Cufflinks	exon	101628467	101628533	.	+	.	gene_id "XLOC_001661"; transcript_id "TCONS_00008026"; exon_number "1"
chr1	Cufflinks	exon	101629011	101629221	.	+	.	gene_id "XLOC_001661"; transcript_id "TCONS_00008026"; exon_number "2"
chr1	Cufflinks	exon	101629699	101630999	.	+	.	gene_id "XLOC_001661"; transcript_id "TCONS_00008026"; exon_number "3"
chr1	Cufflinks	exon	102269687	102270302	.	+	.	gene_id "XLOC_001670"; transcript_id "TCONS_00008049"; exon_number "1"
chr1	Cufflinks	exon	103427721	103427906	.	+	.	gene_id "XLOC_001674"; transcript_id "TCONS_00008057"; exon_number "1"
chr1	Cufflinks	exon	103463372	103463529	.	+	.	gene_id "XLOC_001674"; transcript_id "TCONS_00008057"; exon_number "2"
chr1	Cufflinks	exon	103469669	103469712	.	+	.	gene_id "XLOC_001674"; transcript_id "TCONS_00008057"; exon_number "3"
chr1	Cufflinks	exon	103693480	103694008	.	+	.	gene_id "XLOC_001675"; transcript_id "TCONS_00008058"; exon_number "1"
chr1	Cufflinks	exon	104667159	104667865	.	+	.	gene_id "XLOC_001685"; transcript_id "TCONS_00008117"; exon_number "1"
chr1	Cufflinks	exon	104668184	104675409	.	+	.	gene_id "XLOC_001685"; transcript_id "TCONS_00008117"; exon_number "2"
chr1	Cufflinks	exon	104667838	104675409	.	+	.	gene_id "XLOC_001685"; transcript_id "TCONS_00008118"; exon_number "1"
chr1	Cufflinks	exon	104633359	104635219	.	+	.	gene_id "XLOC_001686"; transcript_id "TCONS_00008114"; exon_number "1"
chr1	Cufflinks	exon	104642948	104643300	.	+	.	gene_id "XLOC_001687"; transcript_id "TCONS_00008115"; exon_number "1"
chr1	Cufflinks	exon	104660371	104660738	.	+	.	gene_id "XLOC_001688"; transcript_id "TCONS_00008116"; exon_number "1"
chr1	Cufflinks	exon	104898417	104903588	.	+	.	gene_id "XLOC_001692"; transcript_id "TCONS_00008122"; exon_number "1"
chr1	Cufflinks	exon	107028172	107028907	.	+	.	gene_id "XLOC_001699"; transcript_id "TCONS_00008131"; exon_number "1"
chr1	Cufflinks	exon	109783916	109784897	.	+	.	gene_id "XLOC_001734"; transcript_id "TCONS_00008295"; exon_number "1"
chr1	Cufflinks	exon	110444634	110445367	.	+	.	gene_id "XLOC_001748"; transcript_id "TCONS_00008481"; exon_number "1"
chr1	Cufflinks	exon	110895823	110897529	.	+	.	gene_id "XLOC_001760"; transcript_id "TCONS_00008572"; exon_number "1"
chr1	Cufflinks	exon	110897587	110898187	.	+	.	gene_id "XLOC_001761"; transcript_id "TCONS_00008573"; exon_number "1"
chr1	Cufflinks	exon	111182408	111183147	.	+	.	gene_id "XLOC_001764"; transcript_id "TCONS_00008625"; exon_number "1"
chr1	Cufflinks	exon	111264147	111267760	.	+	.	gene_id "XLOC_001764"; transcript_id "TCONS_00008625"; exon_number "2"
chr1	Cufflinks	exon	115771711	115782527	.	+	.	gene_id "XLOC_001831"; transcript_id "TCONS_00008944"; exon_number "1"
chr1	Cufflinks	exon	115784889	115788923	.	+	.	gene_id "XLOC_001831"; transcript_id "TCONS_00008944"; exon_number "2"
chr1	Cufflinks	exon	115771933	115772095	.	+	.	gene_id "XLOC_001831"; transcript_id "TCONS_00008945"; exon_number "1"
chr1	Cufflinks	exon	115778584	115783125	.	+	.	gene_id "XLOC_001831"; transcript_id "TCONS_00008945"; exon_number "2"
chr1	Cufflinks	exon	116617287	116621358	.	+	.	gene_id "XLOC_001842"; transcript_id "TCONS_00008986"; exon_number "1"
chr1	Cufflinks	exon	116864666	116864789	.	+	.	gene_id "XLOC_001847"; transcript_id "TCONS_00009001"; exon_number "1"
chr1	Cufflinks	exon	116872233	116875781	.	+	.	gene_id "XLOC_001847"; transcript_id "TCONS_00009001"; exon_number "2"
chr1	Cufflinks	exon	117113858	117117580	.	+	.	gene_id "XLOC_001852"; transcript_id "TCONS_00009036"; exon_number "1"
chr1	Cufflinks	exon	117671442	117671663	.	+	.	gene_id "XLOC_001861"; transcript_id "TCONS_00009079"; exon_number "1"
chr1	Cufflinks	exon	117682437	117687120	.	+	.	gene_id "XLOC_001861"; transcript_id "TCONS_00009079"; exon_number "2"
chr1	Cufflinks	exon	118925441	118925703	.	+	.	gene_id "XLOC_001875"; transcript_id "TCONS_00009136"; exon_number "1"
chr1	Cufflinks	exon	120352659	120356327	.	+	.	gene_id "XLOC_001892"; transcript_id "TCONS_00009222"; exon_number "1"
chr1	Cufflinks	exon	120359136	120361634	.	+	.	gene_id "XLOC_001892"; transcript_id "TCONS_00009222"; exon_number "2"
chr1	Cufflinks	exon	120352659	120356327	.	+	.	gene_id "XLOC_001892"; transcript_id "TCONS_00009221"; exon_number "1"
chr1	Cufflinks	exon	120358649	120361634	.	+	.	gene_id "XLOC_001892"; transcript_id "TCONS_00009221"; exon_number "2"
chr1	Cufflinks	exon	121086696	121090339	.	+	.	gene_id "XLOC_001903"; transcript_id "TCONS_00009253"; exon_number "1"
chr1	Cufflinks	exon	121108846	121109504	.	+	.	gene_id "XLOC_001905"; transcript_id "TCONS_00009262"; exon_number "1"
chr1	Cufflinks	exon	121109602	121109642	.	+	.	gene_id "XLOC_001906"; transcript_id "TCONS_00009263"; exon_number "1"
chr1	Cufflinks	exon	121112583	121112853	.	+	.	gene_id "XLOC_001906"; transcript_id "TCONS_00009263"; exon_number "2"
chr1	Cufflinks	exon	121117400	121118990	.	+	.	gene_id "XLOC_001907"; transcript_id "TCONS_00009264"; exon_number "1"
chr1	Cufflinks	exon	121119409	121120027	.	+	.	gene_id "XLOC_001908"; transcript_id "TCONS_00009265"; exon_number "1"
chr1	Cufflinks	exon	142846280	142849386	.	+	.	gene_id "XLOC_001917"; transcript_id "TCONS_00009339"; exon_number "1"
chr1	Cufflinks	exon	142963305	142964314	.	+	.	gene_id "XLOC_001918"; transcript_id "TCONS_00009340"; exon_number "1"
chr1	Cufflinks	exon	143282227	143284246	.	+	.	gene_id "XLOC_001923"; transcript_id "TCONS_00009360"; exon_number "1"
chr1	Cufflinks	exon	143539429	143540895	.	+	.	gene_id "XLOC_001929"; transcript_id "TCONS_00009390"; exon_number "1"
chr1	Cufflinks	exon	143874195	143882200	.	+	.	gene_id "XLOC_001932"; transcript_id "TCONS_00009408"; exon_number "1"
chr1	Cufflinks	exon	144593736	144593965	.	+	.	gene_id "XLOC_001941"; transcript_id "TCONS_00009450"; exon_number "1"
chr1	Cufflinks	exon	144595854	144595952	.	+	.	gene_id "XLOC_001941"; transcript_id "TCONS_00009450"; exon_number "2"
chr1	Cufflinks	exon	144596284	144597070	.	+	.	gene_id "XLOC_001941"; transcript_id "TCONS_00009450"; exon_number "3"
chr1	Cufflinks	exon	144682128	144686289	.	+	.	gene_id "XLOC_001943"; transcript_id "TCONS_00009465"; exon_number "1"
chr1	Cufflinks	exon	144686915	144688947	.	+	.	gene_id "XLOC_001944"; transcript_id "TCONS_00009466"; exon_number "1"
chr1	Cufflinks	exon	144689467	144689702	.	+	.	gene_id "XLOC_001945"; transcript_id "TCONS_00009467"; exon_number "1"
chr1	Cufflinks	exon	144690617	144693889	.	+	.	gene_id "XLOC_001947"; transcript_id "TCONS_00009469"; exon_number "1"
chr1	Cufflinks	exon	145150739	145151277	.	+	.	gene_id "XLOC_001958"; transcript_id "TCONS_00009521"; exon_number "1"
chr1	Cufflinks	exon	145176478	145179785	.	+	.	gene_id "XLOC_001961"; transcript_id "TCONS_00009525"; exon_number "1"
chr1	Cufflinks	exon	145396928	145398338	.	+	.	gene_id "XLOC_001965"; transcript_id "TCONS_00009564"; exon_number "1"
chr1	Cufflinks	exon	145402014	145402356	.	+	.	gene_id "XLOC_001965"; transcript_id "TCONS_00009564"; exon_number "2"
chr1	Cufflinks	exon	146334178	146334210	.	+	.	gene_id "XLOC_001990"; transcript_id "TCONS_00009679"; exon_number "1"
chr1	Cufflinks	exon	146345910	146346061	.	+	.	gene_id "XLOC_001990"; transcript_id "TCONS_00009679"; exon_number "2"
chr1	Cufflinks	exon	146349163	146349531	.	+	.	gene_id "XLOC_001990"; transcript_id "TCONS_00009679"; exon_number "3"
chr1	Cufflinks	exon	146475431	146476192	.	+	.	gene_id "XLOC_001992"; transcript_id "TCONS_00009692"; exon_number "1"
chr1	Cufflinks	exon	146949572	146949772	.	+	.	gene_id "XLOC_002000"; transcript_id "TCONS_00009735"; exon_number "1"
chr1	Cufflinks	exon	146953971	146959466	.	+	.	gene_id "XLOC_002000"; transcript_id "TCONS_00009735"; exon_number "2"
chr1	Cufflinks	exon	148864297	148864893	.	+	.	gene_id "XLOC_002043"; transcript_id "TCONS_00009862"; exon_number "1"
chr1	Cufflinks	exon	148865534	148866563	.	+	.	gene_id "XLOC_002043"; transcript_id "TCONS_00009862"; exon_number "2"
chr1	Cufflinks	exon	148864911	148865029	.	+	.	gene_id "XLOC_002043"; transcript_id "TCONS_00009863"; exon_number "1"
chr1	Cufflinks	exon	148865534	148866563	.	+	.	gene_id "XLOC_002043"; transcript_id "TCONS_00009863"; exon_number "2"
chr1	Cufflinks	exon	149008931	149010463	.	+	.	gene_id "XLOC_002047"; transcript_id "TCONS_00009883"; exon_number "1"
chr1	Cufflinks	exon	149016192	149016813	.	+	.	gene_id "XLOC_002048"; transcript_id "TCONS_00009884"; exon_number "1"
chr1	Cufflinks	exon	149224448	149225246	.	+	.	gene_id "XLOC_002051"; transcript_id "TCONS_00009888"; exon_number "1"
chr1	Cufflinks	exon	149228885	149228984	.	+	.	gene_id "XLOC_002051"; transcript_id "TCONS_00009888"; exon_number "2"
chr1	Cufflinks	exon	149369328	149369374	.	+	.	gene_id "XLOC_002054"; transcript_id "TCONS_00009919"; exon_number "1"
chr1	Cufflinks	exon	149369770	149370551	.	+	.	gene_id "XLOC_002054"; transcript_id "TCONS_00009919"; exon_number "2"
chr1	Cufflinks	exon	149580524	149582604	.	+	.	gene_id "XLOC_002058"; transcript_id "TCONS_00009947"; exon_number "1"
chr1	Cufflinks	exon	149636144	149636247	.	+	.	gene_id "XLOC_002058"; transcript_id "TCONS_00009958"; exon_number "1"
chr1	Cufflinks	exon	149636445	149636583	.	+	.	gene_id "XLOC_002058"; transcript_id "TCONS_00009958"; exon_number "2"
chr1	Cufflinks	exon	149636684	149636930	.	+	.	gene_id "XLOC_002058"; transcript_id "TCONS_00009958"; exon_number "3"
chr1	Cufflinks	exon	149639742	149640337	.	+	.	gene_id "XLOC_002058"; transcript_id "TCONS_00009959"; exon_number "1"
chr1	Cufflinks	exon	149641674	149645612	.	+	.	gene_id "XLOC_002059"; transcript_id "TCONS_00009960"; exon_number "1"
chr1	Cufflinks	exon	150283955	150284769	.	+	.	gene_id "XLOC_002080"; transcript_id "TCONS_00010050"; exon_number "1"
chr1	Cufflinks	exon	150504770	150505016	.	+	.	gene_id "XLOC_002087"; transcript_id "TCONS_00010120"; exon_number "1"
chr1	Cufflinks	exon	150505133	150505262	.	+	.	gene_id "XLOC_002087"; transcript_id "TCONS_00010120"; exon_number "2"
chr1	Cufflinks	exon	150508143	150509636	.	+	.	gene_id "XLOC_002087"; transcript_id "TCONS_00010120"; exon_number "3"
chr1	Cufflinks	exon	150949201	150952221	.	+	.	gene_id "XLOC_002100"; transcript_id "TCONS_00010170"; exon_number "1"
chr1	Cufflinks	exon	150953653	150954252	.	+	.	gene_id "XLOC_002100"; transcript_id "TCONS_00010170"; exon_number "2"
chr1	Cufflinks	exon	151465524	151466115	.	+	.	gene_id "XLOC_002117"; transcript_id "TCONS_00010307"; exon_number "1"
chr1	Cufflinks	exon	151719949	151720496	.	+	.	gene_id "XLOC_002124"; transcript_id "TCONS_00010360"; exon_number "1"
chr1	Cufflinks	exon	151835651	151835996	.	+	.	gene_id "XLOC_002131"; transcript_id "TCONS_00010397"; exon_number "1"
chr1	Cufflinks	exon	152430354	152430965	.	+	.	gene_id "XLOC_002142"; transcript_id "TCONS_00010433"; exon_number "1"
chr1	Cufflinks	exon	152474710	152475426	.	+	.	gene_id "XLOC_002144"; transcript_id "TCONS_00010435"; exon_number "1"
chr1	Cufflinks	exon	152596826	152597191	.	+	.	gene_id "XLOC_002149"; transcript_id "TCONS_00010440"; exon_number "1"
chr1	Cufflinks	exon	153216874	153217934	.	+	.	gene_id "XLOC_002177"; transcript_id "TCONS_00010492"; exon_number "1"
chr1	Cufflinks	exon	153895693	153896438	.	+	.	gene_id "XLOC_002196"; transcript_id "TCONS_00010598"; exon_number "1"
chr1	Cufflinks	exon	153898717	153899396	.	+	.	gene_id "XLOC_002196"; transcript_id "TCONS_00010598"; exon_number "2"
chr1	Cufflinks	exon	154531505	154532572	.	+	.	gene_id "XLOC_002221"; transcript_id "TCONS_00010735"; exon_number "1"
chr1	Cufflinks	exon	155534255	155534585	.	+	.	gene_id "XLOC_002251"; transcript_id "TCONS_00010981"; exon_number "1"
chr1	Cufflinks	exon	155536691	155536889	.	+	.	gene_id "XLOC_002251"; transcript_id "TCONS_00010981"; exon_number "2"
chr1	Cufflinks	exon	156427249	156428656	.	+	.	gene_id "XLOC_002275"; transcript_id "TCONS_00011224"; exon_number "1"
chr1	Cufflinks	exon	156495202	156496620	.	+	.	gene_id "XLOC_002280"; transcript_id "TCONS_00011229"; exon_number "1"
chr1	Cufflinks	exon	157039759	157040286	.	+	.	gene_id "XLOC_002295"; transcript_id "TCONS_00011333"; exon_number "1"
chr1	Cufflinks	exon	157041654	157042240	.	+	.	gene_id "XLOC_002296"; transcript_id "TCONS_00011334"; exon_number "1"
chr1	Cufflinks	exon	157369589	157370372	.	+	.	gene_id "XLOC_002302"; transcript_id "TCONS_00011350"; exon_number "1"
chr1	Cufflinks	exon	157370691	157370767	.	+	.	gene_id "XLOC_002302"; transcript_id "TCONS_00011350"; exon_number "2"
chr1	Cufflinks	exon	157382354	157383314	.	+	.	gene_id "XLOC_002302"; transcript_id "TCONS_00011350"; exon_number "3"
chr1	Cufflinks	exon	157386293	157386619	.	+	.	gene_id "XLOC_002305"; transcript_id "TCONS_00011355"; exon_number "1"
chr1	Cufflinks	exon	157386907	157387321	.	+	.	gene_id "XLOC_002305"; transcript_id "TCONS_00011355"; exon_number "2"
chr1	Cufflinks	exon	157388586	157389225	.	+	.	gene_id "XLOC_002305"; transcript_id "TCONS_00011355"; exon_number "3"
chr1	Cufflinks	exon	157892067	157892367	.	+	.	gene_id "XLOC_002313"; transcript_id "TCONS_00011366"; exon_number "1"
chr1	Cufflinks	exon	157904473	157904509	.	+	.	gene_id "XLOC_002314"; transcript_id "TCONS_00011372"; exon_number "1"
chr1	Cufflinks	exon	157915446	157915551	.	+	.	gene_id "XLOC_002314"; transcript_id "TCONS_00011372"; exon_number "2"
chr1	Cufflinks	exon	157918259	157919249	.	+	.	gene_id "XLOC_002314"; transcript_id "TCONS_00011372"; exon_number "3"
chr1	Cufflinks	exon	159480063	159480615	.	+	.	gene_id "XLOC_002348"; transcript_id "TCONS_00011574"; exon_number "1"
chr1	Cufflinks	exon	159675517	159679608	.	+	.	gene_id "XLOC_002357"; transcript_id "TCONS_00011587"; exon_number "1"
chr1	Cufflinks	exon	161462484	161462848	.	+	.	gene_id "XLOC_002410"; transcript_id "TCONS_00011972"; exon_number "1"
chr1	Cufflinks	exon	161944223	161945166	.	+	.	gene_id "XLOC_002422"; transcript_id "TCONS_00012099"; exon_number "1"
chr1	Cufflinks	exon	161945716	161945912	.	+	.	gene_id "XLOC_002422"; transcript_id "TCONS_00012099"; exon_number "2"
chr1	Cufflinks	exon	161950476	161950640	.	+	.	gene_id "XLOC_002422"; transcript_id "TCONS_00012099"; exon_number "3"
chr1	Cufflinks	exon	161952636	161952707	.	+	.	gene_id "XLOC_002422"; transcript_id "TCONS_00012099"; exon_number "4"
chr1	Cufflinks	exon	162866204	162866570	.	+	.	gene_id "XLOC_002438"; transcript_id "TCONS_00012203"; exon_number "1"
chr1	Cufflinks	exon	162872072	162872214	.	+	.	gene_id "XLOC_002438"; transcript_id "TCONS_00012203"; exon_number "2"
chr1	Cufflinks	exon	162877535	162877609	.	+	.	gene_id "XLOC_002438"; transcript_id "TCONS_00012203"; exon_number "3"
chr1	Cufflinks	exon	162891172	162891647	.	+	.	gene_id "XLOC_002438"; transcript_id "TCONS_00012203"; exon_number "4"
chr1	Cufflinks	exon	162893033	162893381	.	+	.	gene_id "XLOC_002438"; transcript_id "TCONS_00012203"; exon_number "5"
chr1	Cufflinks	exon	162877473	162877867	.	+	.	gene_id "XLOC_002438"; transcript_id "TCONS_00012205"; exon_number "1"
chr1	Cufflinks	exon	162893033	162893381	.	+	.	gene_id "XLOC_002438"; transcript_id "TCONS_00012205"; exon_number "2"
chr1	Cufflinks	exon	162890914	162891647	.	+	.	gene_id "XLOC_002438"; transcript_id "TCONS_00012206"; exon_number "1"
chr1	Cufflinks	exon	162893033	162893381	.	+	.	gene_id "XLOC_002438"; transcript_id "TCONS_00012206"; exon_number "2"
chr1	Cufflinks	exon	162899650	162900072	.	+	.	gene_id "XLOC_002440"; transcript_id "TCONS_00012207"; exon_number "1"
chr1	Cufflinks	exon	163378569	163379043	.	+	.	gene_id "XLOC_002449"; transcript_id "TCONS_00012244"; exon_number "1"
chr1	Cufflinks	exon	163419455	163419813	.	+	.	gene_id "XLOC_002450"; transcript_id "TCONS_00012245"; exon_number "1"
chr1	Cufflinks	exon	163623623	163623956	.	+	.	gene_id "XLOC_002452"; transcript_id "TCONS_00012253"; exon_number "1"
chr1	Cufflinks	exon	163624213	163645342	.	+	.	gene_id "XLOC_002452"; transcript_id "TCONS_00012253"; exon_number "2"
chr1	Cufflinks	exon	163704748	163704911	.	+	.	gene_id "XLOC_002455"; transcript_id "TCONS_00012258"; exon_number "1"
chr1	Cufflinks	exon	163794221	163795764	.	+	.	gene_id "XLOC_002455"; transcript_id "TCONS_00012258"; exon_number "2"
chr1	Cufflinks	exon	163760005	163783412	.	+	.	gene_id "XLOC_002455"; transcript_id "TCONS_00012260"; exon_number "1"
chr1	Cufflinks	exon	163794221	163795764	.	+	.	gene_id "XLOC_002455"; transcript_id "TCONS_00012260"; exon_number "2"
chr1	Cufflinks	exon	163814928	163815453	.	+	.	gene_id "XLOC_002460"; transcript_id "TCONS_00012265"; exon_number "1"
chr1	Cufflinks	exon	163832842	163832973	.	+	.	gene_id "XLOC_002460"; transcript_id "TCONS_00012265"; exon_number "2"
chr1	Cufflinks	exon	163849543	163851039	.	+	.	gene_id "XLOC_002460"; transcript_id "TCONS_00012265"; exon_number "3"
chr1	Cufflinks	exon	164475553	164475838	.	+	.	gene_id "XLOC_002470"; transcript_id "TCONS_00012275"; exon_number "1"
chr1	Cufflinks	exon	164497373	164497821	.	+	.	gene_id "XLOC_002471"; transcript_id "TCONS_00012276"; exon_number "1"
chr1	Cufflinks	exon	166162664	166163077	.	+	.	gene_id "XLOC_002506"; transcript_id "TCONS_00012386"; exon_number "1"
chr1	Cufflinks	exon	166260678	166261092	.	+	.	gene_id "XLOC_002507"; transcript_id "TCONS_00012387"; exon_number "1"
chr1	Cufflinks	exon	166945309	166948380	.	+	.	gene_id "XLOC_002522"; transcript_id "TCONS_00012428"; exon_number "1"
chr1	Cufflinks	exon	166997537	166998096	.	+	.	gene_id "XLOC_002524"; transcript_id "TCONS_00012440"; exon_number "1"
chr1	Cufflinks	exon	167525409	167525924	.	+	.	gene_id "XLOC_002532"; transcript_id "TCONS_00012477"; exon_number "1"
chr1	Cufflinks	exon	167840073	167841157	.	+	.	gene_id "XLOC_002538"; transcript_id "TCONS_00012516"; exon_number "1"
chr1	Cufflinks	exon	168024257	168024562	.	+	.	gene_id "XLOC_002542"; transcript_id "TCONS_00012533"; exon_number "1"
chr1	Cufflinks	exon	168025736	168025947	.	+	.	gene_id "XLOC_002542"; transcript_id "TCONS_00012533"; exon_number "2"
chr1	Cufflinks	exon	168364406	168369615	.	+	.	gene_id "XLOC_002548"; transcript_id "TCONS_00012571"; exon_number "1"
chr1	Cufflinks	exon	168371354	168379254	.	+	.	gene_id "XLOC_002549"; transcript_id "TCONS_00012572"; exon_number "1"
chr1	Cufflinks	exon	168520741	168522209	.	+	.	gene_id "XLOC_002553"; transcript_id "TCONS_00012580"; exon_number "1"
chr1	Cufflinks	exon	168522844	168528024	.	+	.	gene_id "XLOC_002554"; transcript_id "TCONS_00012581"; exon_number "1"
chr1	Cufflinks	exon	168552459	168552685	.	+	.	gene_id "XLOC_002555"; transcript_id "TCONS_00012583"; exon_number "1"
chr1	Cufflinks	exon	168554488	168556155	.	+	.	gene_id "XLOC_002555"; transcript_id "TCONS_00012583"; exon_number "2"
chr1	Cufflinks	exon	168669119	168669646	.	+	.	gene_id "XLOC_002567"; transcript_id "TCONS_00012596"; exon_number "1"
chr1	Cufflinks	exon	168670362	168671983	.	+	.	gene_id "XLOC_002567"; transcript_id "TCONS_00012596"; exon_number "2"
chr1	Cufflinks	exon	168669119	168669627	.	+	.	gene_id "XLOC_002567"; transcript_id "TCONS_00012595"; exon_number "1"
chr1	Cufflinks	exon	168670362	168671983	.	+	.	gene_id "XLOC_002567"; transcript_id "TCONS_00012595"; exon_number "2"
chr1	Cufflinks	exon	168675124	168675242	.	+	.	gene_id "XLOC_002568"; transcript_id "TCONS_00012597"; exon_number "1"
chr1	Cufflinks	exon	168683347	168684708	.	+	.	gene_id "XLOC_002568"; transcript_id "TCONS_00012597"; exon_number "2"
chr1	Cufflinks	exon	169455380	169456846	.	+	.	gene_id "XLOC_002577"; transcript_id "TCONS_00012629"; exon_number "1"
chr1	Cufflinks	exon	169699917	169701445	.	+	.	gene_id "XLOC_002579"; transcript_id "TCONS_00012632"; exon_number "1"
chr1	Cufflinks	exon	169701577	169703210	.	+	.	gene_id "XLOC_002579"; transcript_id "TCONS_00012632"; exon_number "2"
chr1	Cufflinks	exon	170549448	170549727	.	+	.	gene_id "XLOC_002595"; transcript_id "TCONS_00012679"; exon_number "1"
chr1	Cufflinks	exon	170827085	170827599	.	+	.	gene_id "XLOC_002601"; transcript_id "TCONS_00012701"; exon_number "1"
chr1	Cufflinks	exon	171314228	171314459	.	+	.	gene_id "XLOC_002611"; transcript_id "TCONS_00012757"; exon_number "1"
chr1	Cufflinks	exon	172649624	172651015	.	+	.	gene_id "XLOC_002644"; transcript_id "TCONS_00012877"; exon_number "1"
chr1	Cufflinks	exon	172651071	172652691	.	+	.	gene_id "XLOC_002645"; transcript_id "TCONS_00012878"; exon_number "1"
chr1	Cufflinks	exon	172666254	172668582	.	+	.	gene_id "XLOC_002646"; transcript_id "TCONS_00012879"; exon_number "1"
chr1	Cufflinks	exon	172668689	172669262	.	+	.	gene_id "XLOC_002647"; transcript_id "TCONS_00012880"; exon_number "1"
chr1	Cufflinks	exon	172673242	172673963	.	+	.	gene_id "XLOC_002648"; transcript_id "TCONS_00012881"; exon_number "1"
chr1	Cufflinks	exon	172683793	172684292	.	+	.	gene_id "XLOC_002651"; transcript_id "TCONS_00012884"; exon_number "1"
chr1	Cufflinks	exon	172687048	172687600	.	+	.	gene_id "XLOC_002652"; transcript_id "TCONS_00012885"; exon_number "1"
chr1	Cufflinks	exon	172689226	172689614	.	+	.	gene_id "XLOC_002653"; transcript_id "TCONS_00012886"; exon_number "1"
chr1	Cufflinks	exon	172695255	172695697	.	+	.	gene_id "XLOC_002654"; transcript_id "TCONS_00012887"; exon_number "1"
chr1	Cufflinks	exon	172714132	172714649	.	+	.	gene_id "XLOC_002655"; transcript_id "TCONS_00012888"; exon_number "1"
chr1	Cufflinks	exon	172723018	172723566	.	+	.	gene_id "XLOC_002657"; transcript_id "TCONS_00012890"; exon_number "1"
chr1	Cufflinks	exon	175120417	175121039	.	+	.	gene_id "XLOC_002684"; transcript_id "TCONS_00013012"; exon_number "1"
chr1	Cufflinks	exon	175715556	175716200	.	+	.	gene_id "XLOC_002687"; transcript_id "TCONS_00013019"; exon_number "1"
chr1	Cufflinks	exon	177625586	177625868	.	+	.	gene_id "XLOC_002703"; transcript_id "TCONS_00013066"; exon_number "1"
chr1	Cufflinks	exon	177804164	177804669	.	+	.	gene_id "XLOC_002706"; transcript_id "TCONS_00013071"; exon_number "1"
chr1	Cufflinks	exon	178040672	178041218	.	+	.	gene_id "XLOC_002711"; transcript_id "TCONS_00013076"; exon_number "1"
chr1	Cufflinks	exon	178717515	178717700	.	+	.	gene_id "XLOC_002724"; transcript_id "TCONS_00013146"; exon_number "1"
chr1	Cufflinks	exon	178723256	178723283	.	+	.	gene_id "XLOC_002724"; transcript_id "TCONS_00013146"; exon_number "2"
chr1	Cufflinks	exon	178986451	178987569	.	+	.	gene_id "XLOC_002727"; transcript_id "TCONS_00013157"; exon_number "1"
chr1	Cufflinks	exon	179252453	179252900	.	+	.	gene_id "XLOC_002734"; transcript_id "TCONS_00013186"; exon_number "1"
chr1	Cufflinks	exon	181096287	181096457	.	+	.	gene_id "XLOC_002768"; transcript_id "TCONS_00013381"; exon_number "1"
chr1	Cufflinks	exon	181098743	181099847	.	+	.	gene_id "XLOC_002768"; transcript_id "TCONS_00013381"; exon_number "2"
chr1	Cufflinks	exon	181098047	181098460	.	+	.	gene_id "XLOC_002769"; transcript_id "TCONS_00013382"; exon_number "1"
chr1	Cufflinks	exon	181242799	181243306	.	+	.	gene_id "XLOC_002774"; transcript_id "TCONS_00013391"; exon_number "1"
chr1	Cufflinks	exon	182567128	182569215	.	+	.	gene_id "XLOC_002795"; transcript_id "TCONS_00013461"; exon_number "1"
chr1	Cufflinks	exon	182569513	182573517	.	+	.	gene_id "XLOC_002795"; transcript_id "TCONS_00013461"; exon_number "2"
chr1	Cufflinks	exon	182702927	182702972	.	+	.	gene_id "XLOC_002798"; transcript_id "TCONS_00013465"; exon_number "1"
chr1	Cufflinks	exon	182703553	182703914	.	+	.	gene_id "XLOC_002798"; transcript_id "TCONS_00013465"; exon_number "2"
chr1	Cufflinks	exon	184060564	184064777	.	+	.	gene_id "XLOC_002814"; transcript_id "TCONS_00013572"; exon_number "1"
chr1	Cufflinks	exon	184069210	184069244	.	+	.	gene_id "XLOC_002815"; transcript_id "TCONS_00013573"; exon_number "1"
chr1	Cufflinks	exon	184088854	184088969	.	+	.	gene_id "XLOC_002815"; transcript_id "TCONS_00013573"; exon_number "2"
chr1	Cufflinks	exon	184090099	184090384	.	+	.	gene_id "XLOC_002815"; transcript_id "TCONS_00013573"; exon_number "3"
chr1	Cufflinks	exon	184090921	184091663	.	+	.	gene_id "XLOC_002815"; transcript_id "TCONS_00013573"; exon_number "4"
chr1	Cufflinks	exon	184159504	184160074	.	+	.	gene_id "XLOC_002818"; transcript_id "TCONS_00013576"; exon_number "1"
chr1	Cufflinks	exon	184291749	184292145	.	+	.	gene_id "XLOC_002820"; transcript_id "TCONS_00013578"; exon_number "1"
chr1	Cufflinks	exon	184297107	184297569	.	+	.	gene_id "XLOC_002820"; transcript_id "TCONS_00013578"; exon_number "2"
chr1	Cufflinks	exon	184632650	184633562	.	+	.	gene_id "XLOC_002828"; transcript_id "TCONS_00013601"; exon_number "1"
chr1	Cufflinks	exon	184634403	184634735	.	+	.	gene_id "XLOC_002828"; transcript_id "TCONS_00013601"; exon_number "2"
chr1	Cufflinks	exon	184642494	184642737	.	+	.	gene_id "XLOC_002828"; transcript_id "TCONS_00013601"; exon_number "3"
chr1	Cufflinks	exon	185298636	185298663	.	+	.	gene_id "XLOC_002839"; transcript_id "TCONS_00013641"; exon_number "1"
chr1	Cufflinks	exon	185335549	185339921	.	+	.	gene_id "XLOC_002839"; transcript_id "TCONS_00013641"; exon_number "2"
chr1	Cufflinks	exon	185342750	185342860	.	+	.	gene_id "XLOC_002839"; transcript_id "TCONS_00013641"; exon_number "3"
chr1	Cufflinks	exon	185343529	185346506	.	+	.	gene_id "XLOC_002839"; transcript_id "TCONS_00013641"; exon_number "4"
chr1	Cufflinks	exon	185373494	185374043	.	+	.	gene_id "XLOC_002845"; transcript_id "TCONS_00013646"; exon_number "1"
chr1	Cufflinks	exon	186167060	186167413	.	+	.	gene_id "XLOC_002865"; transcript_id "TCONS_00013683"; exon_number "1"
chr1	Cufflinks	exon	186737875	186738299	.	+	.	gene_id "XLOC_002877"; transcript_id "TCONS_00013734"; exon_number "1"
chr1	Cufflinks	exon	187335296	187335864	.	+	.	gene_id "XLOC_002881"; transcript_id "TCONS_00013755"; exon_number "1"
chr1	Cufflinks	exon	187451796	187453288	.	+	.	gene_id "XLOC_002892"; transcript_id "TCONS_00013771"; exon_number "1"
chr1	Cufflinks	exon	187457321	187461860	.	+	.	gene_id "XLOC_002893"; transcript_id "TCONS_00013772"; exon_number "1"
chr1	Cufflinks	exon	187973509	187975019	.	+	.	gene_id "XLOC_002922"; transcript_id "TCONS_00013811"; exon_number "1"
chr1	Cufflinks	exon	187977389	187979788	.	+	.	gene_id "XLOC_002923"; transcript_id "TCONS_00013812"; exon_number "1"
chr1	Cufflinks	exon	187985675	187987206	.	+	.	gene_id "XLOC_002924"; transcript_id "TCONS_00013815"; exon_number "1"
chr1	Cufflinks	exon	187987899	187988905	.	+	.	gene_id "XLOC_002925"; transcript_id "TCONS_00013816"; exon_number "1"
chr1	Cufflinks	exon	187993375	187994555	.	+	.	gene_id "XLOC_002926"; transcript_id "TCONS_00013817"; exon_number "1"
chr1	Cufflinks	exon	187996564	187997533	.	+	.	gene_id "XLOC_002928"; transcript_id "TCONS_00013819"; exon_number "1"
chr1	Cufflinks	exon	188003929	188004431	.	+	.	gene_id "XLOC_002929"; transcript_id "TCONS_00013821"; exon_number "1"
chr1	Cufflinks	exon	188008515	188011953	.	+	.	gene_id "XLOC_002930"; transcript_id "TCONS_00013822"; exon_number "1"
chr1	Cufflinks	exon	189128567	189129100	.	+	.	gene_id "XLOC_002957"; transcript_id "TCONS_00013861"; exon_number "1"
chr1	Cufflinks	exon	189129169	189129527	.	+	.	gene_id "XLOC_002958"; transcript_id "TCONS_00013862"; exon_number "1"
chr1	Cufflinks	exon	189136082	189136431	.	+	.	gene_id "XLOC_002959"; transcript_id "TCONS_00013863"; exon_number "1"
chr1	Cufflinks	exon	189144458	189149960	.	+	.	gene_id "XLOC_002960"; transcript_id "TCONS_00013864"; exon_number "1"
chr1	Cufflinks	exon	189154493	189155096	.	+	.	gene_id "XLOC_002961"; transcript_id "TCONS_00013865"; exon_number "1"
chr1	Cufflinks	exon	189156994	189157261	.	+	.	gene_id "XLOC_002962"; transcript_id "TCONS_00013866"; exon_number "1"
chr1	Cufflinks	exon	189160643	189160914	.	+	.	gene_id "XLOC_002963"; transcript_id "TCONS_00013867"; exon_number "1"
chr1	Cufflinks	exon	189161685	189162130	.	+	.	gene_id "XLOC_002964"; transcript_id "TCONS_00013868"; exon_number "1"
chr1	Cufflinks	exon	189162455	189162711	.	+	.	gene_id "XLOC_002965"; transcript_id "TCONS_00013869"; exon_number "1"
chr1	Cufflinks	exon	189165071	189166153	.	+	.	gene_id "XLOC_002966"; transcript_id "TCONS_00013870"; exon_number "1"
chr1	Cufflinks	exon	189168086	189168513	.	+	.	gene_id "XLOC_002967"; transcript_id "TCONS_00013871"; exon_number "1"
chr1	Cufflinks	exon	189169775	189170240	.	+	.	gene_id "XLOC_002968"; transcript_id "TCONS_00013872"; exon_number "1"
chr1	Cufflinks	exon	189174228	189174993	.	+	.	gene_id "XLOC_002969"; transcript_id "TCONS_00013873"; exon_number "1"
chr1	Cufflinks	exon	189176106	189176697	.	+	.	gene_id "XLOC_002970"; transcript_id "TCONS_00013874"; exon_number "1"
chr1	Cufflinks	exon	189185214	189185482	.	+	.	gene_id "XLOC_002971"; transcript_id "TCONS_00013875"; exon_number "1"
chr1	Cufflinks	exon	189186123	189186358	.	+	.	gene_id "XLOC_002972"; transcript_id "TCONS_00013876"; exon_number "1"
chr1	Cufflinks	exon	189313643	189314012	.	+	.	gene_id "XLOC_002973"; transcript_id "TCONS_00013877"; exon_number "1"
chr1	Cufflinks	exon	189314181	189314630	.	+	.	gene_id "XLOC_002974"; transcript_id "TCONS_00013878"; exon_number "1"
chr1	Cufflinks	exon	189324632	189326008	.	+	.	gene_id "XLOC_002976"; transcript_id "TCONS_00013881"; exon_number "1"
chr1	Cufflinks	exon	189544422	189544622	.	+	.	gene_id "XLOC_002976"; transcript_id "TCONS_00013881"; exon_number "2"
chr1	Cufflinks	exon	189328524	189330324	.	+	.	gene_id "XLOC_002977"; transcript_id "TCONS_00013882"; exon_number "1"
chr1	Cufflinks	exon	189330416	189333596	.	+	.	gene_id "XLOC_002978"; transcript_id "TCONS_00013883"; exon_number "1"
chr1	Cufflinks	exon	189334044	189345380	.	+	.	gene_id "XLOC_002979"; transcript_id "TCONS_00013884"; exon_number "1"
chr1	Cufflinks	exon	189345956	189346373	.	+	.	gene_id "XLOC_002980"; transcript_id "TCONS_00013885"; exon_number "1"
chr1	Cufflinks	exon	189346755	189347967	.	+	.	gene_id "XLOC_002981"; transcript_id "TCONS_00013886"; exon_number "1"
chr1	Cufflinks	exon	189348129	189349069	.	+	.	gene_id "XLOC_002982"; transcript_id "TCONS_00013887"; exon_number "1"
chr1	Cufflinks	exon	189394646	189397843	.	+	.	gene_id "XLOC_002984"; transcript_id "TCONS_00013889"; exon_number "1"
chr1	Cufflinks	exon	189443088	189451047	.	+	.	gene_id "XLOC_002986"; transcript_id "TCONS_00013892"; exon_number "1"
chr1	Cufflinks	exon	189498160	189505800	.	+	.	gene_id "XLOC_002989"; transcript_id "TCONS_00013895"; exon_number "1"
chr1	Cufflinks	exon	189729973	189730724	.	+	.	gene_id "XLOC_002999"; transcript_id "TCONS_00013905"; exon_number "1"
chr1	Cufflinks	exon	190067513	190067564	.	+	.	gene_id "XLOC_003012"; transcript_id "TCONS_00013921"; exon_number "1"
chr1	Cufflinks	exon	190067842	190067975	.	+	.	gene_id "XLOC_003012"; transcript_id "TCONS_00013921"; exon_number "2"
chr1	Cufflinks	exon	190068892	190068951	.	+	.	gene_id "XLOC_003012"; transcript_id "TCONS_00013921"; exon_number "3"
chr1	Cufflinks	exon	190095955	190097240	.	+	.	gene_id "XLOC_003012"; transcript_id "TCONS_00013921"; exon_number "4"
chr1	Cufflinks	exon	190818529	190818678	.	+	.	gene_id "XLOC_003016"; transcript_id "TCONS_00013935"; exon_number "1"
chr1	Cufflinks	exon	190819357	190819439	.	+	.	gene_id "XLOC_003016"; transcript_id "TCONS_00013935"; exon_number "2"
chr1	Cufflinks	exon	190855102	190857405	.	+	.	gene_id "XLOC_003016"; transcript_id "TCONS_00013935"; exon_number "3"
chr1	Cufflinks	exon	191228383	191228809	.	+	.	gene_id "XLOC_003023"; transcript_id "TCONS_00013943"; exon_number "1"
chr1	Cufflinks	exon	192727815	192727844	.	+	.	gene_id "XLOC_003042"; transcript_id "TCONS_00013997"; exon_number "1"
chr1	Cufflinks	exon	192757399	192758596	.	+	.	gene_id "XLOC_003042"; transcript_id "TCONS_00013997"; exon_number "2"
chr1	Cufflinks	exon	192727815	192727844	.	+	.	gene_id "XLOC_003042"; transcript_id "TCONS_00013996"; exon_number "1"
chr1	Cufflinks	exon	192754661	192754777	.	+	.	gene_id "XLOC_003042"; transcript_id "TCONS_00013996"; exon_number "2"
chr1	Cufflinks	exon	192757399	192758596	.	+	.	gene_id "XLOC_003042"; transcript_id "TCONS_00013996"; exon_number "3"
chr1	Cufflinks	exon	193817965	193830987	.	+	.	gene_id "XLOC_003059"; transcript_id "TCONS_00014087"; exon_number "1"
chr1	Cufflinks	exon	194181869	194187367	.	+	.	gene_id "XLOC_003062"; transcript_id "TCONS_00014100"; exon_number "1"
chr1	Cufflinks	exon	194968252	194968643	.	+	.	gene_id "XLOC_003066"; transcript_id "TCONS_00014106"; exon_number "1"
chr1	Cufflinks	exon	195141868	195142169	.	+	.	gene_id "XLOC_003068"; transcript_id "TCONS_00014109"; exon_number "1"
chr1	Cufflinks	exon	196271433	196300387	.	+	.	gene_id "XLOC_003075"; transcript_id "TCONS_00014116"; exon_number "1"
chr1	Cufflinks	exon	196302973	196311379	.	+	.	gene_id "XLOC_003075"; transcript_id "TCONS_00014116"; exon_number "2"
chr1	Cufflinks	exon	196342270	196342605	.	+	.	gene_id "XLOC_003075"; transcript_id "TCONS_00014116"; exon_number "3"
chr1	Cufflinks	exon	196930624	196936585	.	+	.	gene_id "XLOC_003086"; transcript_id "TCONS_00014159"; exon_number "1"
chr1	Cufflinks	exon	197116032	197116659	.	+	.	gene_id "XLOC_003090"; transcript_id "TCONS_00014164"; exon_number "1"
chr1	Cufflinks	exon	197926800	197928347	.	+	.	gene_id "XLOC_003099"; transcript_id "TCONS_00014217"; exon_number "1"
chr1	Cufflinks	exon	197929129	197931686	.	+	.	gene_id "XLOC_003099"; transcript_id "TCONS_00014217"; exon_number "2"
chr1	Cufflinks	exon	197959348	197962687	.	+	.	gene_id "XLOC_003102"; transcript_id "TCONS_00014220"; exon_number "1"
chr1	Cufflinks	exon	198324744	198324810	.	+	.	gene_id "XLOC_003107"; transcript_id "TCONS_00014237"; exon_number "1"
chr1	Cufflinks	exon	198335685	198335801	.	+	.	gene_id "XLOC_003107"; transcript_id "TCONS_00014237"; exon_number "2"
chr1	Cufflinks	exon	198335889	198336647	.	+	.	gene_id "XLOC_003107"; transcript_id "TCONS_00014237"; exon_number "3"
chr1	Cufflinks	exon	199417866	199418195	.	+	.	gene_id "XLOC_003119"; transcript_id "TCONS_00014281"; exon_number "1"
chr1	Cufflinks	exon	199419856	199419927	.	+	.	gene_id "XLOC_003119"; transcript_id "TCONS_00014281"; exon_number "2"
chr1	Cufflinks	exon	199421830	199421986	.	+	.	gene_id "XLOC_003119"; transcript_id "TCONS_00014281"; exon_number "3"
chr1	Cufflinks	exon	199427420	199427789	.	+	.	gene_id "XLOC_003119"; transcript_id "TCONS_00014281"; exon_number "4"
chr1	Cufflinks	exon	199417866	199418195	.	+	.	gene_id "XLOC_003119"; transcript_id "TCONS_00014282"; exon_number "1"
chr1	Cufflinks	exon	199419856	199419927	.	+	.	gene_id "XLOC_003119"; transcript_id "TCONS_00014282"; exon_number "2"
chr1	Cufflinks	exon	199421830	199421986	.	+	.	gene_id "XLOC_003119"; transcript_id "TCONS_00014282"; exon_number "3"
chr1	Cufflinks	exon	199427420	199427549	.	+	.	gene_id "XLOC_003119"; transcript_id "TCONS_00014282"; exon_number "4"
chr1	Cufflinks	exon	199452002	199452058	.	+	.	gene_id "XLOC_003119"; transcript_id "TCONS_00014282"; exon_number "5"
chr1	Cufflinks	exon	199418108	199418195	.	+	.	gene_id "XLOC_003119"; transcript_id "TCONS_00014283"; exon_number "1"
chr1	Cufflinks	exon	199419856	199419927	.	+	.	gene_id "XLOC_003119"; transcript_id "TCONS_00014283"; exon_number "2"
chr1	Cufflinks	exon	199421830	199421986	.	+	.	gene_id "XLOC_003119"; transcript_id "TCONS_00014283"; exon_number "3"
chr1	Cufflinks	exon	199422973	199423114	.	+	.	gene_id "XLOC_003119"; transcript_id "TCONS_00014283"; exon_number "4"
chr1	Cufflinks	exon	199427420	199427789	.	+	.	gene_id "XLOC_003119"; transcript_id "TCONS_00014283"; exon_number "5"
chr1	Cufflinks	exon	199428981	199429639	.	+	.	gene_id "XLOC_003120"; transcript_id "TCONS_00014284"; exon_number "1"
chr1	Cufflinks	exon	199991833	199992242	.	+	.	gene_id "XLOC_003127"; transcript_id "TCONS_00014291"; exon_number "1"
chr1	Cufflinks	exon	200430130	200430518	.	+	.	gene_id "XLOC_003148"; transcript_id "TCONS_00014336"; exon_number "1"
chr1	Cufflinks	exon	200432301	200433580	.	+	.	gene_id "XLOC_003149"; transcript_id "TCONS_00014337"; exon_number "1"
chr1	Cufflinks	exon	200433801	200435147	.	+	.	gene_id "XLOC_003150"; transcript_id "TCONS_00014338"; exon_number "1"
chr1	Cufflinks	exon	200436765	200437111	.	+	.	gene_id "XLOC_003151"; transcript_id "TCONS_00014339"; exon_number "1"
chr1	Cufflinks	exon	200438088	200439358	.	+	.	gene_id "XLOC_003152"; transcript_id "TCONS_00014340"; exon_number "1"
chr1	Cufflinks	exon	200546589	200546648	.	+	.	gene_id "XLOC_003153"; transcript_id "TCONS_00014343"; exon_number "1"
chr1	Cufflinks	exon	200581435	200581997	.	+	.	gene_id "XLOC_003153"; transcript_id "TCONS_00014343"; exon_number "2"
chr1	Cufflinks	exon	201083297	201093103	.	+	.	gene_id "XLOC_003163"; transcript_id "TCONS_00014391"; exon_number "1"
chr1	Cufflinks	exon	201768566	201768701	.	+	.	gene_id "XLOC_003178"; transcript_id "TCONS_00014453"; exon_number "1"
chr1	Cufflinks	exon	201770232	201770643	.	+	.	gene_id "XLOC_003178"; transcript_id "TCONS_00014453"; exon_number "2"
chr1	Cufflinks	exon	203169303	203169603	.	+	.	gene_id "XLOC_003217"; transcript_id "TCONS_00014688"; exon_number "1"
chr1	Cufflinks	exon	203184774	203188883	.	+	.	gene_id "XLOC_003217"; transcript_id "TCONS_00014688"; exon_number "2"
chr1	Cufflinks	exon	203169303	203169603	.	+	.	gene_id "XLOC_003217"; transcript_id "TCONS_00014687"; exon_number "1"
chr1	Cufflinks	exon	203184777	203188883	.	+	.	gene_id "XLOC_003217"; transcript_id "TCONS_00014687"; exon_number "2"
chr1	Cufflinks	exon	203251578	203252009	.	+	.	gene_id "XLOC_003219"; transcript_id "TCONS_00014690"; exon_number "1"
chr1	Cufflinks	exon	207034774	207035090	.	+	.	gene_id "XLOC_003294"; transcript_id "TCONS_00015094"; exon_number "1"
chr1	Cufflinks	exon	207131154	207131710	.	+	.	gene_id "XLOC_003299"; transcript_id "TCONS_00015112"; exon_number "1"
chr1	Cufflinks	exon	207776058	207776544	.	+	.	gene_id "XLOC_003312"; transcript_id "TCONS_00015216"; exon_number "1"
chr1	Cufflinks	exon	207778206	207778233	.	+	.	gene_id "XLOC_003312"; transcript_id "TCONS_00015216"; exon_number "2"
chr1	Cufflinks	exon	208124126	208124393	.	+	.	gene_id "XLOC_003317"; transcript_id "TCONS_00015255"; exon_number "1"
chr1	Cufflinks	exon	208137071	208137308	.	+	.	gene_id "XLOC_003318"; transcript_id "TCONS_00015257"; exon_number "1"
chr1	Cufflinks	exon	208137868	208141405	.	+	.	gene_id "XLOC_003318"; transcript_id "TCONS_00015257"; exon_number "2"
chr1	Cufflinks	exon	208188060	208188347	.	+	.	gene_id "XLOC_003319"; transcript_id "TCONS_00015258"; exon_number "1"
chr1	Cufflinks	exon	208426061	208426215	.	+	.	gene_id "XLOC_003320"; transcript_id "TCONS_00015259"; exon_number "1"
chr1	Cufflinks	exon	208426474	208426527	.	+	.	gene_id "XLOC_003320"; transcript_id "TCONS_00015259"; exon_number "2"
chr1	Cufflinks	exon	208427839	208427966	.	+	.	gene_id "XLOC_003320"; transcript_id "TCONS_00015259"; exon_number "3"
chr1	Cufflinks	exon	208434032	208435191	.	+	.	gene_id "XLOC_003320"; transcript_id "TCONS_00015259"; exon_number "4"
chr1	Cufflinks	exon	208426078	208426172	.	+	.	gene_id "XLOC_003320"; transcript_id "TCONS_00015293"; exon_number "1"
chr1	Cufflinks	exon	208426474	208426527	.	+	.	gene_id "XLOC_003320"; transcript_id "TCONS_00015293"; exon_number "2"
chr1	Cufflinks	exon	208427839	208427966	.	+	.	gene_id "XLOC_003320"; transcript_id "TCONS_00015293"; exon_number "3"
chr1	Cufflinks	exon	208434032	208435191	.	+	.	gene_id "XLOC_003320"; transcript_id "TCONS_00015293"; exon_number "4"
chr1	Cufflinks	exon	208426094	208426132	.	+	.	gene_id "XLOC_003320"; transcript_id "TCONS_00015296"; exon_number "1"
chr1	Cufflinks	exon	208426474	208426527	.	+	.	gene_id "XLOC_003320"; transcript_id "TCONS_00015296"; exon_number "2"
chr1	Cufflinks	exon	208427839	208427966	.	+	.	gene_id "XLOC_003320"; transcript_id "TCONS_00015296"; exon_number "3"
chr1	Cufflinks	exon	208434032	208434120	.	+	.	gene_id "XLOC_003320"; transcript_id "TCONS_00015296"; exon_number "4"
chr1	Cufflinks	exon	208477250	208477297	.	+	.	gene_id "XLOC_003320"; transcript_id "TCONS_00015296"; exon_number "5"
chr1	Cufflinks	exon	208619587	208623358	.	+	.	gene_id "XLOC_003322"; transcript_id "TCONS_00015304"; exon_number "1"
chr1	Cufflinks	exon	208636787	208639722	.	+	.	gene_id "XLOC_003326"; transcript_id "TCONS_00015308"; exon_number "1"
chr1	Cufflinks	exon	208640699	208641107	.	+	.	gene_id "XLOC_003327"; transcript_id "TCONS_00015309"; exon_number "1"
chr1	Cufflinks	exon	208641260	208641695	.	+	.	gene_id "XLOC_003328"; transcript_id "TCONS_00015310"; exon_number "1"
chr1	Cufflinks	exon	208643485	208644741	.	+	.	gene_id "XLOC_003329"; transcript_id "TCONS_00015311"; exon_number "1"
chr1	Cufflinks	exon	208646979	208647328	.	+	.	gene_id "XLOC_003330"; transcript_id "TCONS_00015312"; exon_number "1"
chr1	Cufflinks	exon	208647906	208648445	.	+	.	gene_id "XLOC_003331"; transcript_id "TCONS_00015313"; exon_number "1"
chr1	Cufflinks	exon	208650549	208651356	.	+	.	gene_id "XLOC_003332"; transcript_id "TCONS_00015314"; exon_number "1"
chr1	Cufflinks	exon	208947607	208948211	.	+	.	gene_id "XLOC_003337"; transcript_id "TCONS_00015329"; exon_number "1"
chr1	Cufflinks	exon	209006151	209006484	.	+	.	gene_id "XLOC_003338"; transcript_id "TCONS_00015330"; exon_number "1"
chr1	Cufflinks	exon	209915742	209917622	.	+	.	gene_id "XLOC_003350"; transcript_id "TCONS_00015365"; exon_number "1"
chr1	Cufflinks	exon	210341431	210343456	.	+	.	gene_id "XLOC_003356"; transcript_id "TCONS_00015423"; exon_number "1"
chr1	Cufflinks	exon	210436877	210437486	.	+	.	gene_id "XLOC_003358"; transcript_id "TCONS_00015436"; exon_number "1"
chr1	Cufflinks	exon	211744972	211752731	.	+	.	gene_id "XLOC_003368"; transcript_id "TCONS_00015542"; exon_number "1"
chr1	Cufflinks	exon	212083589	212084903	.	+	.	gene_id "XLOC_003374"; transcript_id "TCONS_00015561"; exon_number "1"
chr1	Cufflinks	exon	212859756	212861334	.	+	.	gene_id "XLOC_003402"; transcript_id "TCONS_00015637"; exon_number "1"
chr1	Cufflinks	exon	213500405	213500738	.	+	.	gene_id "XLOC_003416"; transcript_id "TCONS_00015714"; exon_number "1"
chr1	Cufflinks	exon	213545849	213546549	.	+	.	gene_id "XLOC_003425"; transcript_id "TCONS_00015723"; exon_number "1"
chr1	Cufflinks	exon	213589292	213589437	.	+	.	gene_id "XLOC_003426"; transcript_id "TCONS_00015724"; exon_number "1"
chr1	Cufflinks	exon	213648264	213648466	.	+	.	gene_id "XLOC_003426"; transcript_id "TCONS_00015724"; exon_number "2"
chr1	Cufflinks	exon	214241508	214241549	.	+	.	gene_id "XLOC_003438"; transcript_id "TCONS_00015753"; exon_number "1"
chr1	Cufflinks	exon	214242992	214245635	.	+	.	gene_id "XLOC_003438"; transcript_id "TCONS_00015753"; exon_number "2"
chr1	Cufflinks	exon	214312315	214312581	.	+	.	gene_id "XLOC_003440"; transcript_id "TCONS_00015755"; exon_number "1"
chr1	Cufflinks	exon	215078724	215080150	.	+	.	gene_id "XLOC_003450"; transcript_id "TCONS_00015791"; exon_number "1"
chr1	Cufflinks	exon	215597684	215598105	.	+	.	gene_id "XLOC_003465"; transcript_id "TCONS_00015828"; exon_number "1"
chr1	Cufflinks	exon	218433554	218434094	.	+	.	gene_id "XLOC_003478"; transcript_id "TCONS_00015870"; exon_number "1"
chr1	Cufflinks	exon	218785411	218785762	.	+	.	gene_id "XLOC_003486"; transcript_id "TCONS_00015902"; exon_number "1"
chr1	Cufflinks	exon	219739924	219740271	.	+	.	gene_id "XLOC_003503"; transcript_id "TCONS_00015943"; exon_number "1"
chr1	Cufflinks	exon	220220036	220220593	.	+	.	gene_id "XLOC_003508"; transcript_id "TCONS_00015949"; exon_number "1"
chr1	Cufflinks	exon	220393633	220393935	.	+	.	gene_id "XLOC_003512"; transcript_id "TCONS_00015959"; exon_number "1"
chr1	Cufflinks	exon	220602315	220602671	.	+	.	gene_id "XLOC_003518"; transcript_id "TCONS_00015965"; exon_number "1"
chr1	Cufflinks	exon	220605395	220605533	.	+	.	gene_id "XLOC_003518"; transcript_id "TCONS_00015965"; exon_number "2"
chr1	Cufflinks	exon	220605696	220605981	.	+	.	gene_id "XLOC_003518"; transcript_id "TCONS_00015965"; exon_number "3"
chr1	Cufflinks	exon	220608966	220609268	.	+	.	gene_id "XLOC_003518"; transcript_id "TCONS_00015965"; exon_number "4"
chr1	Cufflinks	exon	220603635	220603709	.	+	.	gene_id "XLOC_003518"; transcript_id "TCONS_00015966"; exon_number "1"
chr1	Cufflinks	exon	220605395	220605533	.	+	.	gene_id "XLOC_003518"; transcript_id "TCONS_00015966"; exon_number "2"
chr1	Cufflinks	exon	220605696	220605981	.	+	.	gene_id "XLOC_003518"; transcript_id "TCONS_00015966"; exon_number "3"
chr1	Cufflinks	exon	220608966	220609268	.	+	.	gene_id "XLOC_003518"; transcript_id "TCONS_00015966"; exon_number "4"
chr1	Cufflinks	exon	221183551	221183600	.	+	.	gene_id "XLOC_003539"; transcript_id "TCONS_00016031"; exon_number "1"
chr1	Cufflinks	exon	221184155	221185810	.	+	.	gene_id "XLOC_003539"; transcript_id "TCONS_00016031"; exon_number "2"
chr1	Cufflinks	exon	221232650	221232760	.	+	.	gene_id "XLOC_003543"; transcript_id "TCONS_00016036"; exon_number "1"
chr1	Cufflinks	exon	221240301	221245941	.	+	.	gene_id "XLOC_003543"; transcript_id "TCONS_00016036"; exon_number "2"
chr1	Cufflinks	exon	221237208	221237437	.	+	.	gene_id "XLOC_003543"; transcript_id "TCONS_00016037"; exon_number "1"
chr1	Cufflinks	exon	221240301	221245941	.	+	.	gene_id "XLOC_003543"; transcript_id "TCONS_00016037"; exon_number "2"
chr1	Cufflinks	exon	221250847	221251292	.	+	.	gene_id "XLOC_003545"; transcript_id "TCONS_00016040"; exon_number "1"
chr1	Cufflinks	exon	221251422	221251553	.	+	.	gene_id "XLOC_003545"; transcript_id "TCONS_00016040"; exon_number "2"
chr1	Cufflinks	exon	221255164	221255503	.	+	.	gene_id "XLOC_003545"; transcript_id "TCONS_00016040"; exon_number "3"
chr1	Cufflinks	exon	221278288	221278481	.	+	.	gene_id "XLOC_003553"; transcript_id "TCONS_00016048"; exon_number "1"
chr1	Cufflinks	exon	221279287	221280367	.	+	.	gene_id "XLOC_003553"; transcript_id "TCONS_00016048"; exon_number "2"
chr1	Cufflinks	exon	221329137	221329643	.	+	.	gene_id "XLOC_003556"; transcript_id "TCONS_00016051"; exon_number "1"
chr1	Cufflinks	exon	221357637	221358185	.	+	.	gene_id "XLOC_003557"; transcript_id "TCONS_00016052"; exon_number "1"
chr1	Cufflinks	exon	221684423	221684926	.	+	.	gene_id "XLOC_003560"; transcript_id "TCONS_00016056"; exon_number "1"
chr1	Cufflinks	exon	221685312	221685567	.	+	.	gene_id "XLOC_003560"; transcript_id "TCONS_00016056"; exon_number "2"
chr1	Cufflinks	exon	221722140	221722817	.	+	.	gene_id "XLOC_003561"; transcript_id "TCONS_00016057"; exon_number "1"
chr1	Cufflinks	exon	221727429	221727959	.	+	.	gene_id "XLOC_003561"; transcript_id "TCONS_00016057"; exon_number "2"
chr1	Cufflinks	exon	221928155	221928741	.	+	.	gene_id "XLOC_003564"; transcript_id "TCONS_00016061"; exon_number "1"
chr1	Cufflinks	exon	222019258	222019482	.	+	.	gene_id "XLOC_003565"; transcript_id "TCONS_00016062"; exon_number "1"
chr1	Cufflinks	exon	222025290	222025407	.	+	.	gene_id "XLOC_003565"; transcript_id "TCONS_00016062"; exon_number "2"
chr1	Cufflinks	exon	222089207	222091780	.	+	.	gene_id "XLOC_003565"; transcript_id "TCONS_00016062"; exon_number "3"
chr1	Cufflinks	exon	223215774	223216208	.	+	.	gene_id "XLOC_003586"; transcript_id "TCONS_00016170"; exon_number "1"
chr1	Cufflinks	exon	223550648	223550934	.	+	.	gene_id "XLOC_003592"; transcript_id "TCONS_00016181"; exon_number "1"
chr1	Cufflinks	exon	223653594	223653999	.	+	.	gene_id "XLOC_003595"; transcript_id "TCONS_00016185"; exon_number "1"
chr1	Cufflinks	exon	223803677	223806643	.	+	.	gene_id "XLOC_003596"; transcript_id "TCONS_00016186"; exon_number "1"
chr1	Cufflinks	exon	223810270	223811274	.	+	.	gene_id "XLOC_003597"; transcript_id "TCONS_00016187"; exon_number "1"
chr1	Cufflinks	exon	224100070	224102314	.	+	.	gene_id "XLOC_003606"; transcript_id "TCONS_00016213"; exon_number "1"
chr1	Cufflinks	exon	224109580	224109903	.	+	.	gene_id "XLOC_003606"; transcript_id "TCONS_00016213"; exon_number "2"
chr1	Cufflinks	exon	224100139	224100519	.	+	.	gene_id "XLOC_003606"; transcript_id "TCONS_00016216"; exon_number "1"
chr1	Cufflinks	exon	224110385	224111118	.	+	.	gene_id "XLOC_003606"; transcript_id "TCONS_00016216"; exon_number "2"
chr1	Cufflinks	exon	224285634	224286006	.	+	.	gene_id "XLOC_003609"; transcript_id "TCONS_00016243"; exon_number "1"
chr1	Cufflinks	exon	224518145	224519272	.	+	.	gene_id "XLOC_003616"; transcript_id "TCONS_00016265"; exon_number "1"
chr1	Cufflinks	exon	225832056	225840811	.	+	.	gene_id "XLOC_003631"; transcript_id "TCONS_00016338"; exon_number "1"
chr1	Cufflinks	exon	225840937	225843481	.	+	.	gene_id "XLOC_003632"; transcript_id "TCONS_00016339"; exon_number "1"
chr1	Cufflinks	exon	225841137	225841299	.	+	.	gene_id "XLOC_003632"; transcript_id "TCONS_00016340"; exon_number "1"
chr1	Cufflinks	exon	225841578	225843481	.	+	.	gene_id "XLOC_003632"; transcript_id "TCONS_00016340"; exon_number "2"
chr1	Cufflinks	exon	225841202	225841301	.	+	.	gene_id "XLOC_003632"; transcript_id "TCONS_00016341"; exon_number "1"
chr1	Cufflinks	exon	225841578	225843481	.	+	.	gene_id "XLOC_003632"; transcript_id "TCONS_00016341"; exon_number "2"
chr1	Cufflinks	exon	226187175	226189917	.	+	.	gene_id "XLOC_003640"; transcript_id "TCONS_00016369"; exon_number "1"
chr1	Cufflinks	exon	228291134	228292640	.	+	.	gene_id "XLOC_003679"; transcript_id "TCONS_00016529"; exon_number "1"
chr1	Cufflinks	exon	228696318	228696535	.	+	.	gene_id "XLOC_003696"; transcript_id "TCONS_00016624"; exon_number "1"
chr1	Cufflinks	exon	228697592	228697939	.	+	.	gene_id "XLOC_003696"; transcript_id "TCONS_00016624"; exon_number "2"
chr1	Cufflinks	exon	228781441	228785658	.	+	.	gene_id "XLOC_003700"; transcript_id "TCONS_00016629"; exon_number "1"
chr1	Cufflinks	exon	229227899	229228219	.	+	.	gene_id "XLOC_003716"; transcript_id "TCONS_00016659"; exon_number "1"
chr1	Cufflinks	exon	229359485	229359937	.	+	.	gene_id "XLOC_003717"; transcript_id "TCONS_00016660"; exon_number "1"
chr1	Cufflinks	exon	229542782	229542822	.	+	.	gene_id "XLOC_003721"; transcript_id "TCONS_00016674"; exon_number "1"
chr1	Cufflinks	exon	229542909	229547025	.	+	.	gene_id "XLOC_003721"; transcript_id "TCONS_00016674"; exon_number "2"
chr1	Cufflinks	exon	229896472	229896905	.	+	.	gene_id "XLOC_003730"; transcript_id "TCONS_00016695"; exon_number "1"
chr1	Cufflinks	exon	230157897	230158379	.	+	.	gene_id "XLOC_003732"; transcript_id "TCONS_00016698"; exon_number "1"
chr1	Cufflinks	exon	230839967	230840068	.	+	.	gene_id "XLOC_003737"; transcript_id "TCONS_00016732"; exon_number "1"
chr1	Cufflinks	exon	230841747	230850648	.	+	.	gene_id "XLOC_003737"; transcript_id "TCONS_00016732"; exon_number "2"
chr1	Cufflinks	exon	232967863	232967925	.	+	.	gene_id "XLOC_003774"; transcript_id "TCONS_00016864"; exon_number "1"
chr1	Cufflinks	exon	232994048	232994214	.	+	.	gene_id "XLOC_003774"; transcript_id "TCONS_00016864"; exon_number "2"
chr1	Cufflinks	exon	233001011	233004191	.	+	.	gene_id "XLOC_003774"; transcript_id "TCONS_00016864"; exon_number "3"
chr1	Cufflinks	exon	232968016	232968547	.	+	.	gene_id "XLOC_003774"; transcript_id "TCONS_00016866"; exon_number "1"
chr1	Cufflinks	exon	232994048	232994214	.	+	.	gene_id "XLOC_003774"; transcript_id "TCONS_00016866"; exon_number "2"
chr1	Cufflinks	exon	233001011	233004191	.	+	.	gene_id "XLOC_003774"; transcript_id "TCONS_00016866"; exon_number "3"
chr1	Cufflinks	exon	233000659	233004191	.	+	.	gene_id "XLOC_003774"; transcript_id "TCONS_00016874"; exon_number "1"
chr1	Cufflinks	exon	232974859	232975809	.	+	.	gene_id "XLOC_003776"; transcript_id "TCONS_00016872"; exon_number "1"
chr1	Cufflinks	exon	232981142	232982277	.	+	.	gene_id "XLOC_003777"; transcript_id "TCONS_00016873"; exon_number "1"
chr1	Cufflinks	exon	233008118	233012576	.	+	.	gene_id "XLOC_003778"; transcript_id "TCONS_00016875"; exon_number "1"
chr1	Cufflinks	exon	233013866	233014138	.	+	.	gene_id "XLOC_003779"; transcript_id "TCONS_00016876"; exon_number "1"
chr1	Cufflinks	exon	233021150	233021839	.	+	.	gene_id "XLOC_003780"; transcript_id "TCONS_00016877"; exon_number "1"
chr1	Cufflinks	exon	233602994	233603526	.	+	.	gene_id "XLOC_003787"; transcript_id "TCONS_00016908"; exon_number "1"
chr1	Cufflinks	exon	234658243	234659024	.	+	.	gene_id "XLOC_003819"; transcript_id "TCONS_00016968"; exon_number "1"
chr1	Cufflinks	exon	234664062	234664978	.	+	.	gene_id "XLOC_003819"; transcript_id "TCONS_00016968"; exon_number "2"
chr1	Cufflinks	exon	234909653	234909875	.	+	.	gene_id "XLOC_003832"; transcript_id "TCONS_00017002"; exon_number "1"
chr1	Cufflinks	exon	234910851	234913456	.	+	.	gene_id "XLOC_003832"; transcript_id "TCONS_00017002"; exon_number "2"
chr1	Cufflinks	exon	234947127	234956813	.	+	.	gene_id "XLOC_003835"; transcript_id "TCONS_00017006"; exon_number "1"
chr1	Cufflinks	exon	234957662	234957788	.	+	.	gene_id "XLOC_003835"; transcript_id "TCONS_00017006"; exon_number "2"
chr1	Cufflinks	exon	234961675	234962096	.	+	.	gene_id "XLOC_003835"; transcript_id "TCONS_00017006"; exon_number "3"
chr1	Cufflinks	exon	235108736	235112777	.	+	.	gene_id "XLOC_003840"; transcript_id "TCONS_00017014"; exon_number "1"
chr1	Cufflinks	exon	235112868	235115391	.	+	.	gene_id "XLOC_003840"; transcript_id "TCONS_00017014"; exon_number "2"
chr1	Cufflinks	exon	236056248	236057663	.	+	.	gene_id "XLOC_003859"; transcript_id "TCONS_00017057"; exon_number "1"
chr1	Cufflinks	exon	236266695	236267164	.	+	.	gene_id "XLOC_003861"; transcript_id "TCONS_00017068"; exon_number "1"
chr1	Cufflinks	exon	237141881	237141960	.	+	.	gene_id "XLOC_003874"; transcript_id "TCONS_00017158"; exon_number "1"
chr1	Cufflinks	exon	237145686	237145723	.	+	.	gene_id "XLOC_003874"; transcript_id "TCONS_00017158"; exon_number "2"
chr1	Cufflinks	exon	237164667	237166389	.	+	.	gene_id "XLOC_003874"; transcript_id "TCONS_00017158"; exon_number "3"
chr1	Cufflinks	exon	237141881	237141960	.	+	.	gene_id "XLOC_003874"; transcript_id "TCONS_00017157"; exon_number "1"
chr1	Cufflinks	exon	237145686	237145905	.	+	.	gene_id "XLOC_003874"; transcript_id "TCONS_00017157"; exon_number "2"
chr1	Cufflinks	exon	237164667	237166389	.	+	.	gene_id "XLOC_003874"; transcript_id "TCONS_00017157"; exon_number "3"
chr1	Cufflinks	exon	238114139	238114606	.	+	.	gene_id "XLOC_003881"; transcript_id "TCONS_00017201"; exon_number "1"
chr1	Cufflinks	exon	238488031	238488133	.	+	.	gene_id "XLOC_003884"; transcript_id "TCONS_00017219"; exon_number "1"
chr1	Cufflinks	exon	238489065	238489133	.	+	.	gene_id "XLOC_003884"; transcript_id "TCONS_00017219"; exon_number "2"
chr1	Cufflinks	exon	238489512	238489574	.	+	.	gene_id "XLOC_003884"; transcript_id "TCONS_00017219"; exon_number "3"
chr1	Cufflinks	exon	238540281	238542217	.	+	.	gene_id "XLOC_003884"; transcript_id "TCONS_00017219"; exon_number "4"
chr1	Cufflinks	exon	238542317	238545165	.	+	.	gene_id "XLOC_003894"; transcript_id "TCONS_00017221"; exon_number "1"
chr1	Cufflinks	exon	238549491	238554157	.	+	.	gene_id "XLOC_003895"; transcript_id "TCONS_00017223"; exon_number "1"
chr1	Cufflinks	exon	238558940	238562389	.	+	.	gene_id "XLOC_003895"; transcript_id "TCONS_00017223"; exon_number "2"
chr1	Cufflinks	exon	239371607	239371629	.	+	.	gene_id "XLOC_003907"; transcript_id "TCONS_00017237"; exon_number "1"
chr1	Cufflinks	exon	239375132	239375620	.	+	.	gene_id "XLOC_003907"; transcript_id "TCONS_00017237"; exon_number "2"
chr1	Cufflinks	exon	239485501	239486233	.	+	.	gene_id "XLOC_003908"; transcript_id "TCONS_00017238"; exon_number "1"
chr1	Cufflinks	exon	239882962	239890731	.	+	.	gene_id "XLOC_003913"; transcript_id "TCONS_00017261"; exon_number "1"
chr1	Cufflinks	exon	239890903	239900010	.	+	.	gene_id "XLOC_003913"; transcript_id "TCONS_00017261"; exon_number "2"
chr1	Cufflinks	exon	240062813	240062954	.	+	.	gene_id "XLOC_003914"; transcript_id "TCONS_00017264"; exon_number "1"
chr1	Cufflinks	exon	240063005	240067959	.	+	.	gene_id "XLOC_003914"; transcript_id "TCONS_00017264"; exon_number "2"
chr1	Cufflinks	exon	240796404	240796919	.	+	.	gene_id "XLOC_003922"; transcript_id "TCONS_00017284"; exon_number "1"
chr1	Cufflinks	exon	240884800	240885159	.	+	.	gene_id "XLOC_003927"; transcript_id "TCONS_00017289"; exon_number "1"
chr1	Cufflinks	exon	242233216	242233768	.	+	.	gene_id "XLOC_003945"; transcript_id "TCONS_00017369"; exon_number "1"
chr1	Cufflinks	exon	243166350	243166861	.	+	.	gene_id "XLOC_003955"; transcript_id "TCONS_00017384"; exon_number "1"
chr1	Cufflinks	exon	243220165	243220552	.	+	.	gene_id "XLOC_003956"; transcript_id "TCONS_00017385"; exon_number "1"
chr1	Cufflinks	exon	243223233	243224075	.	+	.	gene_id "XLOC_003957"; transcript_id "TCONS_00017386"; exon_number "1"
chr1	Cufflinks	exon	245292518	245292643	.	+	.	gene_id "XLOC_003984"; transcript_id "TCONS_00017510"; exon_number "1"
chr1	Cufflinks	exon	245292905	245293147	.	+	.	gene_id "XLOC_003984"; transcript_id "TCONS_00017510"; exon_number "2"
chr1	Cufflinks	exon	245294835	245297303	.	+	.	gene_id "XLOC_003984"; transcript_id "TCONS_00017510"; exon_number "3"
chr1	Cufflinks	exon	245374675	245374722	.	+	.	gene_id "XLOC_003988"; transcript_id "TCONS_00017521"; exon_number "1"
chr1	Cufflinks	exon	245377649	245377911	.	+	.	gene_id "XLOC_003988"; transcript_id "TCONS_00017521"; exon_number "2"
chr1	Cufflinks	exon	247339635	247344016	.	+	.	gene_id "XLOC_004010"; transcript_id "TCONS_00017596"; exon_number "1"
chr1	Cufflinks	exon	247346938	247347028	.	+	.	gene_id "XLOC_004010"; transcript_id "TCONS_00017596"; exon_number "2"
chr1	Cufflinks	exon	247348486	247355084	.	+	.	gene_id "XLOC_004010"; transcript_id "TCONS_00017596"; exon_number "3"
chr1	Cufflinks	exon	248014626	248015137	.	+	.	gene_id "XLOC_004028"; transcript_id "TCONS_00017662"; exon_number "1"
chr1	Cufflinks	exon	248324219	248324573	.	+	.	gene_id "XLOC_004047"; transcript_id "TCONS_00017685"; exon_number "1"
chr1	Cufflinks	exon	248394655	248394977	.	+	.	gene_id "XLOC_004050"; transcript_id "TCONS_00017688"; exon_number "1"
chr1	Cufflinks	exon	248899477	248899935	.	+	.	gene_id "XLOC_004067"; transcript_id "TCONS_00017714"; exon_number "1"
chr1	Cufflinks	exon	1059632	1067226	.	-	.	gene_id "XLOC_004114"; transcript_id "TCONS_00017945"; exon_number "1"
chr1	Cufflinks	exon	1068285	1068361	.	-	.	gene_id "XLOC_004114"; transcript_id "TCONS_00017945"; exon_number "2"
chr1	Cufflinks	exon	1086291	1088481	.	-	.	gene_id "XLOC_004116"; transcript_id "TCONS_00017948"; exon_number "1"
chr1	Cufflinks	exon	1088740	1090056	.	-	.	gene_id "XLOC_004116"; transcript_id "TCONS_00017948"; exon_number "2"
chr1	Cufflinks	exon	1167865	1170358	.	-	.	gene_id "XLOC_004122"; transcript_id "TCONS_00017977"; exon_number "1"
chr1	Cufflinks	exon	1170454	1170824	.	-	.	gene_id "XLOC_004122"; transcript_id "TCONS_00017977"; exon_number "2"
chr1	Cufflinks	exon	1171284	1175936	.	-	.	gene_id "XLOC_004122"; transcript_id "TCONS_00017977"; exon_number "3"
chr1	Cufflinks	exon	1167865	1170358	.	-	.	gene_id "XLOC_004122"; transcript_id "TCONS_00017978"; exon_number "1"
chr1	Cufflinks	exon	1170454	1170824	.	-	.	gene_id "XLOC_004122"; transcript_id "TCONS_00017978"; exon_number "2"
chr1	Cufflinks	exon	1176217	1176281	.	-	.	gene_id "XLOC_004122"; transcript_id "TCONS_00017978"; exon_number "3"
chr1	Cufflinks	exon	1167865	1170358	.	-	.	gene_id "XLOC_004122"; transcript_id "TCONS_00017979"; exon_number "1"
chr1	Cufflinks	exon	1176217	1176316	.	-	.	gene_id "XLOC_004122"; transcript_id "TCONS_00017979"; exon_number "2"
chr1	Cufflinks	exon	5486052	5488022	.	-	.	gene_id "XLOC_004191"; transcript_id "TCONS_00018713"; exon_number "1"
chr1	Cufflinks	exon	5489838	5489987	.	-	.	gene_id "XLOC_004191"; transcript_id "TCONS_00018713"; exon_number "2"
chr1	Cufflinks	exon	5490345	5491478	.	-	.	gene_id "XLOC_004191"; transcript_id "TCONS_00018713"; exon_number "3"
chr1	Cufflinks	exon	5486052	5488022	.	-	.	gene_id "XLOC_004191"; transcript_id "TCONS_00018714"; exon_number "1"
chr1	Cufflinks	exon	5490345	5491533	.	-	.	gene_id "XLOC_004191"; transcript_id "TCONS_00018714"; exon_number "2"
chr1	Cufflinks	exon	7974412	7975124	.	-	.	gene_id "XLOC_004222"; transcript_id "TCONS_00018965"; exon_number "1"
chr1	Cufflinks	exon	8953750	8954824	.	-	.	gene_id "XLOC_004252"; transcript_id "TCONS_00019065"; exon_number "1"
chr1	Cufflinks	exon	9481097	9483273	.	-	.	gene_id "XLOC_004262"; transcript_id "TCONS_00019119"; exon_number "1"
chr1	Cufflinks	exon	9485723	9487696	.	-	.	gene_id "XLOC_004262"; transcript_id "TCONS_00019119"; exon_number "2"
chr1	Cufflinks	exon	9481097	9483273	.	-	.	gene_id "XLOC_004262"; transcript_id "TCONS_00019120"; exon_number "1"
chr1	Cufflinks	exon	9485723	9487440	.	-	.	gene_id "XLOC_004262"; transcript_id "TCONS_00019120"; exon_number "2"
chr1	Cufflinks	exon	9487752	9487780	.	-	.	gene_id "XLOC_004262"; transcript_id "TCONS_00019120"; exon_number "3"
chr1	Cufflinks	exon	9481097	9483273	.	-	.	gene_id "XLOC_004262"; transcript_id "TCONS_00019122"; exon_number "1"
chr1	Cufflinks	exon	9485723	9487440	.	-	.	gene_id "XLOC_004262"; transcript_id "TCONS_00019122"; exon_number "2"
chr1	Cufflinks	exon	9488666	9488932	.	-	.	gene_id "XLOC_004262"; transcript_id "TCONS_00019122"; exon_number "3"
chr1	Cufflinks	exon	9661160	9664535	.	-	.	gene_id "XLOC_004266"; transcript_id "TCONS_00019143"; exon_number "1"
chr1	Cufflinks	exon	9664806	9666578	.	-	.	gene_id "XLOC_004266"; transcript_id "TCONS_00019143"; exon_number "2"
chr1	Cufflinks	exon	9722073	9722338	.	-	.	gene_id "XLOC_004269"; transcript_id "TCONS_00019147"; exon_number "1"
chr1	Cufflinks	exon	10091553	10092673	.	-	.	gene_id "XLOC_004280"; transcript_id "TCONS_00019196"; exon_number "1"
chr1	Cufflinks	exon	16542404	16542556	.	-	.	gene_id "XLOC_004375"; transcript_id "TCONS_00019563"; exon_number "1"
chr1	Cufflinks	exon	16542964	16543104	.	-	.	gene_id "XLOC_004375"; transcript_id "TCONS_00019563"; exon_number "2"
chr1	Cufflinks	exon	16543622	16543655	.	-	.	gene_id "XLOC_004375"; transcript_id "TCONS_00019563"; exon_number "3"
chr1	Cufflinks	exon	16542952	16543104	.	-	.	gene_id "XLOC_004375"; transcript_id "TCONS_00019564"; exon_number "1"
chr1	Cufflinks	exon	16543622	16543823	.	-	.	gene_id "XLOC_004375"; transcript_id "TCONS_00019564"; exon_number "2"
chr1	Cufflinks	exon	16976985	16978776	.	-	.	gene_id "XLOC_004390"; transcript_id "TCONS_00019668"; exon_number "1"
chr1	Cufflinks	exon	16978976	16983200	.	-	.	gene_id "XLOC_004391"; transcript_id "TCONS_00019669"; exon_number "1"
chr1	Cufflinks	exon	17766330	17767549	.	-	.	gene_id "XLOC_004408"; transcript_id "TCONS_00019793"; exon_number "1"
chr1	Cufflinks	exon	17767954	17768229	.	-	.	gene_id "XLOC_004408"; transcript_id "TCONS_00019793"; exon_number "2"
chr1	Cufflinks	exon	19381055	19381967	.	-	.	gene_id "XLOC_004416"; transcript_id "TCONS_00019819"; exon_number "1"
chr1	Cufflinks	exon	19384474	19384573	.	-	.	gene_id "XLOC_004416"; transcript_id "TCONS_00019819"; exon_number "2"
chr1	Cufflinks	exon	19384721	19385733	.	-	.	gene_id "XLOC_004416"; transcript_id "TCONS_00019819"; exon_number "3"
chr1	Cufflinks	exon	19381055	19382325	.	-	.	gene_id "XLOC_004416"; transcript_id "TCONS_00019820"; exon_number "1"
chr1	Cufflinks	exon	19384474	19384573	.	-	.	gene_id "XLOC_004416"; transcript_id "TCONS_00019820"; exon_number "2"
chr1	Cufflinks	exon	19384721	19385758	.	-	.	gene_id "XLOC_004416"; transcript_id "TCONS_00019820"; exon_number "3"
chr1	Cufflinks	exon	19385882	19386566	.	-	.	gene_id "XLOC_004417"; transcript_id "TCONS_00019821"; exon_number "1"
chr1	Cufflinks	exon	19387916	19394187	.	-	.	gene_id "XLOC_004418"; transcript_id "TCONS_00019823"; exon_number "1"
chr1	Cufflinks	exon	19395036	19397695	.	-	.	gene_id "XLOC_004418"; transcript_id "TCONS_00019823"; exon_number "2"
chr1	Cufflinks	exon	19595197	19595763	.	-	.	gene_id "XLOC_004423"; transcript_id "TCONS_00019889"; exon_number "1"
chr1	Cufflinks	exon	19596182	19596937	.	-	.	gene_id "XLOC_004424"; transcript_id "TCONS_00019890"; exon_number "1"
chr1	Cufflinks	exon	19619262	19625670	.	-	.	gene_id "XLOC_004427"; transcript_id "TCONS_00019895"; exon_number "1"
chr1	Cufflinks	exon	21019227	21019268	.	-	.	gene_id "XLOC_004450"; transcript_id "TCONS_00020024"; exon_number "1"
chr1	Cufflinks	exon	21019582	21019725	.	-	.	gene_id "XLOC_004450"; transcript_id "TCONS_00020024"; exon_number "2"
chr1	Cufflinks	exon	21020076	21020224	.	-	.	gene_id "XLOC_004450"; transcript_id "TCONS_00020024"; exon_number "3"
chr1	Cufflinks	exon	21020363	21020506	.	-	.	gene_id "XLOC_004450"; transcript_id "TCONS_00020024"; exon_number "4"
chr1	Cufflinks	exon	23879461	23881446	.	-	.	gene_id "XLOC_004502"; transcript_id "TCONS_00020397"; exon_number "1"
chr1	Cufflinks	exon	25456601	25457089	.	-	.	gene_id "XLOC_004534"; transcript_id "TCONS_00020579"; exon_number "1"
chr1	Cufflinks	exon	25457655	25457694	.	-	.	gene_id "XLOC_004534"; transcript_id "TCONS_00020579"; exon_number "2"
chr1	Cufflinks	exon	25456601	25457089	.	-	.	gene_id "XLOC_004534"; transcript_id "TCONS_00020580"; exon_number "1"
chr1	Cufflinks	exon	25458867	25458917	.	-	.	gene_id "XLOC_004534"; transcript_id "TCONS_00020580"; exon_number "2"
chr1	Cufflinks	exon	25459305	25459410	.	-	.	gene_id "XLOC_004534"; transcript_id "TCONS_00020580"; exon_number "3"
chr1	Cufflinks	exon	25501463	25501598	.	-	.	gene_id "XLOC_004534"; transcript_id "TCONS_00020580"; exon_number "4"
chr1	Cufflinks	exon	25458602	25459410	.	-	.	gene_id "XLOC_004534"; transcript_id "TCONS_00020581"; exon_number "1"
chr1	Cufflinks	exon	25459894	25460139	.	-	.	gene_id "XLOC_004534"; transcript_id "TCONS_00020581"; exon_number "2"
chr1	Cufflinks	exon	25458602	25459256	.	-	.	gene_id "XLOC_004534"; transcript_id "TCONS_00020582"; exon_number "1"
chr1	Cufflinks	exon	25501463	25501598	.	-	.	gene_id "XLOC_004534"; transcript_id "TCONS_00020582"; exon_number "2"
chr1	Cufflinks	exon	25592593	25592625	.	-	.	gene_id "XLOC_004540"; transcript_id "TCONS_00020616"; exon_number "1"
chr1	Cufflinks	exon	25593202	25593627	.	-	.	gene_id "XLOC_004540"; transcript_id "TCONS_00020616"; exon_number "2"
chr1	Cufflinks	exon	26347714	26349587	.	-	.	gene_id "XLOC_004558"; transcript_id "TCONS_00020699"; exon_number "1"
chr1	Cufflinks	exon	26351564	26351678	.	-	.	gene_id "XLOC_004558"; transcript_id "TCONS_00020699"; exon_number "2"
chr1	Cufflinks	exon	26361396	26361868	.	-	.	gene_id "XLOC_004558"; transcript_id "TCONS_00020699"; exon_number "3"
chr1	Cufflinks	exon	27176263	27183076	.	-	.	gene_id "XLOC_004583"; transcript_id "TCONS_00020814"; exon_number "1"
chr1	Cufflinks	exon	29062617	29063048	.	-	.	gene_id "XLOC_004632"; transcript_id "TCONS_00021051"; exon_number "1"
chr1	Cufflinks	exon	33439623	33439862	.	-	.	gene_id "XLOC_004704"; transcript_id "TCONS_00021579"; exon_number "1"
chr1	Cufflinks	exon	35258611	35264047	.	-	.	gene_id "XLOC_004722"; transcript_id "TCONS_00021687"; exon_number "1"
chr1	Cufflinks	exon	35294375	35295979	.	-	.	gene_id "XLOC_004722"; transcript_id "TCONS_00021687"; exon_number "2"
chr1	Cufflinks	exon	35258611	35264047	.	-	.	gene_id "XLOC_004722"; transcript_id "TCONS_00021688"; exon_number "1"
chr1	Cufflinks	exon	35300956	35302776	.	-	.	gene_id "XLOC_004722"; transcript_id "TCONS_00021688"; exon_number "2"
chr1	Cufflinks	exon	35258611	35264047	.	-	.	gene_id "XLOC_004722"; transcript_id "TCONS_00021689"; exon_number "1"
chr1	Cufflinks	exon	35309191	35310138	.	-	.	gene_id "XLOC_004722"; transcript_id "TCONS_00021689"; exon_number "2"
chr1	Cufflinks	exon	36961526	36961697	.	-	.	gene_id "XLOC_004756"; transcript_id "TCONS_00021987"; exon_number "1"
chr1	Cufflinks	exon	36979116	36979454	.	-	.	gene_id "XLOC_004756"; transcript_id "TCONS_00021987"; exon_number "2"
chr1	Cufflinks	exon	36980199	36980274	.	-	.	gene_id "XLOC_004756"; transcript_id "TCONS_00021987"; exon_number "3"
chr1	Cufflinks	exon	43638635	43639379	.	-	.	gene_id "XLOC_004842"; transcript_id "TCONS_00022575"; exon_number "1"
chr1	Cufflinks	exon	43640583	43642530	.	-	.	gene_id "XLOC_004842"; transcript_id "TCONS_00022575"; exon_number "2"
chr1	Cufflinks	exon	43666151	43667184	.	-	.	gene_id "XLOC_004846"; transcript_id "TCONS_00022584"; exon_number "1"
chr1	Cufflinks	exon	43668451	43668560	.	-	.	gene_id "XLOC_004846"; transcript_id "TCONS_00022584"; exon_number "2"
chr1	Cufflinks	exon	44402341	44404465	.	-	.	gene_id "XLOC_004858"; transcript_id "TCONS_00022661"; exon_number "1"
chr1	Cufflinks	exon	44405902	44406304	.	-	.	gene_id "XLOC_004858"; transcript_id "TCONS_00022661"; exon_number "2"
chr1	Cufflinks	exon	47971923	47972238	.	-	.	gene_id "XLOC_004932"; transcript_id "TCONS_00023197"; exon_number "1"
chr1	Cufflinks	exon	47973268	47973323	.	-	.	gene_id "XLOC_004932"; transcript_id "TCONS_00023197"; exon_number "2"
chr1	Cufflinks	exon	47973828	47974038	.	-	.	gene_id "XLOC_004932"; transcript_id "TCONS_00023197"; exon_number "3"
chr1	Cufflinks	exon	48156191	48156768	.	-	.	gene_id "XLOC_004937"; transcript_id "TCONS_00023204"; exon_number "1"
chr1	Cufflinks	exon	48159760	48159986	.	-	.	gene_id "XLOC_004937"; transcript_id "TCONS_00023204"; exon_number "2"
chr1	Cufflinks	exon	48163569	48163963	.	-	.	gene_id "XLOC_004937"; transcript_id "TCONS_00023204"; exon_number "3"
chr1	Cufflinks	exon	48156191	48156768	.	-	.	gene_id "XLOC_004937"; transcript_id "TCONS_00023203"; exon_number "1"
chr1	Cufflinks	exon	48163569	48163963	.	-	.	gene_id "XLOC_004937"; transcript_id "TCONS_00023203"; exon_number "2"
chr1	Cufflinks	exon	48159107	48159986	.	-	.	gene_id "XLOC_004937"; transcript_id "TCONS_00023205"; exon_number "1"
chr1	Cufflinks	exon	48160583	48160815	.	-	.	gene_id "XLOC_004937"; transcript_id "TCONS_00023205"; exon_number "2"
chr1	Cufflinks	exon	48561764	48562262	.	-	.	gene_id "XLOC_004940"; transcript_id "TCONS_00023228"; exon_number "1"
chr1	Cufflinks	exon	48593580	48593620	.	-	.	gene_id "XLOC_004940"; transcript_id "TCONS_00023228"; exon_number "2"
chr1	Cufflinks	exon	48567387	48567622	.	-	.	gene_id "XLOC_004940"; transcript_id "TCONS_00023230"; exon_number "1"
chr1	Cufflinks	exon	48593580	48593693	.	-	.	gene_id "XLOC_004940"; transcript_id "TCONS_00023230"; exon_number "2"
chr1	Cufflinks	exon	48594132	48594245	.	-	.	gene_id "XLOC_004940"; transcript_id "TCONS_00023230"; exon_number "3"
chr1	Cufflinks	exon	48625221	48625328	.	-	.	gene_id "XLOC_004940"; transcript_id "TCONS_00023230"; exon_number "4"
chr1	Cufflinks	exon	48627471	48627543	.	-	.	gene_id "XLOC_004940"; transcript_id "TCONS_00023230"; exon_number "5"
chr1	Cufflinks	exon	53878835	53878940	.	-	.	gene_id "XLOC_005006"; transcript_id "TCONS_00023628"; exon_number "1"
chr1	Cufflinks	exon	53881073	53881196	.	-	.	gene_id "XLOC_005006"; transcript_id "TCONS_00023628"; exon_number "2"
chr1	Cufflinks	exon	53883200	53883338	.	-	.	gene_id "XLOC_005006"; transcript_id "TCONS_00023628"; exon_number "3"
chr1	Cufflinks	exon	59507135	59508432	.	-	.	gene_id "XLOC_005102"; transcript_id "TCONS_00024006"; exon_number "1"
chr1	Cufflinks	exon	59508948	59508989	.	-	.	gene_id "XLOC_005102"; transcript_id "TCONS_00024006"; exon_number "2"
chr1	Cufflinks	exon	59509507	59509571	.	-	.	gene_id "XLOC_005102"; transcript_id "TCONS_00024006"; exon_number "3"
chr1	Cufflinks	exon	59758063	59759062	.	-	.	gene_id "XLOC_005107"; transcript_id "TCONS_00024021"; exon_number "1"
chr1	Cufflinks	exon	59760781	59760939	.	-	.	gene_id "XLOC_005107"; transcript_id "TCONS_00024021"; exon_number "2"
chr1	Cufflinks	exon	59762041	59762154	.	-	.	gene_id "XLOC_005107"; transcript_id "TCONS_00024021"; exon_number "3"
chr1	Cufflinks	exon	59758063	59759062	.	-	.	gene_id "XLOC_005107"; transcript_id "TCONS_00024022"; exon_number "1"
chr1	Cufflinks	exon	59760781	59761436	.	-	.	gene_id "XLOC_005107"; transcript_id "TCONS_00024022"; exon_number "2"
chr1	Cufflinks	exon	59762041	59762162	.	-	.	gene_id "XLOC_005107"; transcript_id "TCONS_00024022"; exon_number "3"
chr1	Cufflinks	exon	59758063	59759062	.	-	.	gene_id "XLOC_005107"; transcript_id "TCONS_00024023"; exon_number "1"
chr1	Cufflinks	exon	59760781	59761436	.	-	.	gene_id "XLOC_005107"; transcript_id "TCONS_00024023"; exon_number "2"
chr1	Cufflinks	exon	59761542	59762292	.	-	.	gene_id "XLOC_005107"; transcript_id "TCONS_00024023"; exon_number "3"
chr1	Cufflinks	exon	60795847	60799647	.	-	.	gene_id "XLOC_005114"; transcript_id "TCONS_00024048"; exon_number "1"
chr1	Cufflinks	exon	60804593	60819931	.	-	.	gene_id "XLOC_005114"; transcript_id "TCONS_00024048"; exon_number "2"
chr1	Cufflinks	exon	60795847	60799647	.	-	.	gene_id "XLOC_005114"; transcript_id "TCONS_00024047"; exon_number "1"
chr1	Cufflinks	exon	60808098	60819931	.	-	.	gene_id "XLOC_005114"; transcript_id "TCONS_00024047"; exon_number "2"
chr1	Cufflinks	exon	63648738	63649250	.	-	.	gene_id "XLOC_005143"; transcript_id "TCONS_00024163"; exon_number "1"
chr1	Cufflinks	exon	63651230	63651322	.	-	.	gene_id "XLOC_005143"; transcript_id "TCONS_00024163"; exon_number "2"
chr1	Cufflinks	exon	63872136	63872797	.	-	.	gene_id "XLOC_005148"; transcript_id "TCONS_00024181"; exon_number "1"
chr1	Cufflinks	exon	63876817	63881288	.	-	.	gene_id "XLOC_005148"; transcript_id "TCONS_00024181"; exon_number "2"
chr1	Cufflinks	exon	64642808	64646079	.	-	.	gene_id "XLOC_005159"; transcript_id "TCONS_00024215"; exon_number "1"
chr1	Cufflinks	exon	64646435	64646536	.	-	.	gene_id "XLOC_005159"; transcript_id "TCONS_00024215"; exon_number "2"
chr1	Cufflinks	exon	67640124	67640312	.	-	.	gene_id "XLOC_005182"; transcript_id "TCONS_00024334"; exon_number "1"
chr1	Cufflinks	exon	67648370	67648606	.	-	.	gene_id "XLOC_005182"; transcript_id "TCONS_00024334"; exon_number "2"
chr1	Cufflinks	exon	67655872	67656066	.	-	.	gene_id "XLOC_005182"; transcript_id "TCONS_00024334"; exon_number "3"
chr1	Cufflinks	exon	68584595	68585452	.	-	.	gene_id "XLOC_005198"; transcript_id "TCONS_00024379"; exon_number "1"
chr1	Cufflinks	exon	68585954	68586324	.	-	.	gene_id "XLOC_005198"; transcript_id "TCONS_00024379"; exon_number "2"
chr1	Cufflinks	exon	71104186	71106202	.	-	.	gene_id "XLOC_005218"; transcript_id "TCONS_00024448"; exon_number "1"
chr1	Cufflinks	exon	71109042	71109215	.	-	.	gene_id "XLOC_005218"; transcript_id "TCONS_00024448"; exon_number "2"
chr1	Cufflinks	exon	72841492	72842659	.	-	.	gene_id "XLOC_005234"; transcript_id "TCONS_00024519"; exon_number "1"
chr1	Cufflinks	exon	72844874	72845484	.	-	.	gene_id "XLOC_005236"; transcript_id "TCONS_00024521"; exon_number "1"
chr1	Cufflinks	exon	72969860	72973199	.	-	.	gene_id "XLOC_005249"; transcript_id "TCONS_00024534"; exon_number "1"
chr1	Cufflinks	exon	72975271	72978756	.	-	.	gene_id "XLOC_005251"; transcript_id "TCONS_00024536"; exon_number "1"
chr1	Cufflinks	exon	72978856	72979829	.	-	.	gene_id "XLOC_005252"; transcript_id "TCONS_00024537"; exon_number "1"
chr1	Cufflinks	exon	72979950	72981167	.	-	.	gene_id "XLOC_005253"; transcript_id "TCONS_00024538"; exon_number "1"
chr1	Cufflinks	exon	72981544	72983512	.	-	.	gene_id "XLOC_005254"; transcript_id "TCONS_00024539"; exon_number "1"
chr1	Cufflinks	exon	72992444	72993317	.	-	.	gene_id "XLOC_005259"; transcript_id "TCONS_00024544"; exon_number "1"
chr1	Cufflinks	exon	73022838	73029247	.	-	.	gene_id "XLOC_005261"; transcript_id "TCONS_00024546"; exon_number "1"
chr1	Cufflinks	exon	73032836	73052867	.	-	.	gene_id "XLOC_005262"; transcript_id "TCONS_00024547"; exon_number "1"
chr1	Cufflinks	exon	73052963	73059176	.	-	.	gene_id "XLOC_005263"; transcript_id "TCONS_00024548"; exon_number "1"
chr1	Cufflinks	exon	75148556	75150537	.	-	.	gene_id "XLOC_005303"; transcript_id "TCONS_00024628"; exon_number "1"
chr1	Cufflinks	exon	75151132	75151715	.	-	.	gene_id "XLOC_005303"; transcript_id "TCONS_00024628"; exon_number "2"
chr1	Cufflinks	exon	78583048	78583068	.	-	.	gene_id "XLOC_005334"; transcript_id "TCONS_00024782"; exon_number "1"
chr1	Cufflinks	exon	78585380	78585478	.	-	.	gene_id "XLOC_005334"; transcript_id "TCONS_00024782"; exon_number "2"
chr1	Cufflinks	exon	78600733	78600865	.	-	.	gene_id "XLOC_005334"; transcript_id "TCONS_00024782"; exon_number "3"
chr1	Cufflinks	exon	78606639	78607975	.	-	.	gene_id "XLOC_005334"; transcript_id "TCONS_00024782"; exon_number "4"
chr1	Cufflinks	exon	78609025	78609336	.	-	.	gene_id "XLOC_005334"; transcript_id "TCONS_00024782"; exon_number "5"
chr1	Cufflinks	exon	78609437	78609547	.	-	.	gene_id "XLOC_005334"; transcript_id "TCONS_00024782"; exon_number "6"
chr1	Cufflinks	exon	78585419	78585478	.	-	.	gene_id "XLOC_005334"; transcript_id "TCONS_00024783"; exon_number "1"
chr1	Cufflinks	exon	78600733	78600865	.	-	.	gene_id "XLOC_005334"; transcript_id "TCONS_00024783"; exon_number "2"
chr1	Cufflinks	exon	78609025	78609539	.	-	.	gene_id "XLOC_005334"; transcript_id "TCONS_00024783"; exon_number "3"
chr1	Cufflinks	exon	78605583	78606305	.	-	.	gene_id "XLOC_005334"; transcript_id "TCONS_00024786"; exon_number "1"
chr1	Cufflinks	exon	78606639	78607975	.	-	.	gene_id "XLOC_005334"; transcript_id "TCONS_00024786"; exon_number "2"
chr1	Cufflinks	exon	78609025	78609336	.	-	.	gene_id "XLOC_005334"; transcript_id "TCONS_00024786"; exon_number "3"
chr1	Cufflinks	exon	78609437	78609547	.	-	.	gene_id "XLOC_005334"; transcript_id "TCONS_00024786"; exon_number "4"
chr1	Cufflinks	exon	78604514	78605476	.	-	.	gene_id "XLOC_005335"; transcript_id "TCONS_00024785"; exon_number "1"
chr1	Cufflinks	exon	78608511	78609017	.	-	.	gene_id "XLOC_005336"; transcript_id "TCONS_00024787"; exon_number "1"
chr1	Cufflinks	exon	79349895	79351203	.	-	.	gene_id "XLOC_005339"; transcript_id "TCONS_00024793"; exon_number "1"
chr1	Cufflinks	exon	79585881	79588225	.	-	.	gene_id "XLOC_005351"; transcript_id "TCONS_00024812"; exon_number "1"
chr1	Cufflinks	exon	79589166	79593403	.	-	.	gene_id "XLOC_005351"; transcript_id "TCONS_00024812"; exon_number "2"
chr1	Cufflinks	exon	79612488	79619910	.	-	.	gene_id "XLOC_005352"; transcript_id "TCONS_00024815"; exon_number "1"
chr1	Cufflinks	exon	79898710	79900066	.	-	.	gene_id "XLOC_005359"; transcript_id "TCONS_00024822"; exon_number "1"
chr1	Cufflinks	exon	79900502	79902021	.	-	.	gene_id "XLOC_005359"; transcript_id "TCONS_00024822"; exon_number "2"
chr1	Cufflinks	exon	81612427	81624633	.	-	.	gene_id "XLOC_005386"; transcript_id "TCONS_00024856"; exon_number "1"
chr1	Cufflinks	exon	81643210	81643876	.	-	.	gene_id "XLOC_005386"; transcript_id "TCONS_00024856"; exon_number "2"
chr1	Cufflinks	exon	81612427	81624633	.	-	.	gene_id "XLOC_005386"; transcript_id "TCONS_00024857"; exon_number "1"
chr1	Cufflinks	exon	81643432	81643896	.	-	.	gene_id "XLOC_005386"; transcript_id "TCONS_00024857"; exon_number "2"
chr1	Cufflinks	exon	81612427	81624633	.	-	.	gene_id "XLOC_005386"; transcript_id "TCONS_00024858"; exon_number "1"
chr1	Cufflinks	exon	81643126	81644003	.	-	.	gene_id "XLOC_005386"; transcript_id "TCONS_00024858"; exon_number "2"
chr1	Cufflinks	exon	83452689	83456251	.	-	.	gene_id "XLOC_005393"; transcript_id "TCONS_00024873"; exon_number "1"
chr1	Cufflinks	exon	83457463	83484975	.	-	.	gene_id "XLOC_005393"; transcript_id "TCONS_00024873"; exon_number "2"
chr1	Cufflinks	exon	83551712	83552020	.	-	.	gene_id "XLOC_005395"; transcript_id "TCONS_00024882"; exon_number "1"
chr1	Cufflinks	exon	83671747	83675790	.	-	.	gene_id "XLOC_005398"; transcript_id "TCONS_00024885"; exon_number "1"
chr1	Cufflinks	exon	83679215	83696861	.	-	.	gene_id "XLOC_005398"; transcript_id "TCONS_00024885"; exon_number "2"
chr1	Cufflinks	exon	83710855	83711765	.	-	.	gene_id "XLOC_005402"; transcript_id "TCONS_00024889"; exon_number "1"
chr1	Cufflinks	exon	83884589	83892239	.	-	.	gene_id "XLOC_005410"; transcript_id "TCONS_00024898"; exon_number "1"
chr1	Cufflinks	exon	83909858	83923376	.	-	.	gene_id "XLOC_005412"; transcript_id "TCONS_00024903"; exon_number "1"
chr1	Cufflinks	exon	83957557	83958944	.	-	.	gene_id "XLOC_005413"; transcript_id "TCONS_00024904"; exon_number "1"
chr1	Cufflinks	exon	83967989	83981741	.	-	.	gene_id "XLOC_005415"; transcript_id "TCONS_00024906"; exon_number "1"
chr1	Cufflinks	exon	83982068	83982581	.	-	.	gene_id "XLOC_005415"; transcript_id "TCONS_00024906"; exon_number "2"
chr1	Cufflinks	exon	84934963	84935340	.	-	.	gene_id "XLOC_005425"; transcript_id "TCONS_00024961"; exon_number "1"
chr1	Cufflinks	exon	84936051	84936124	.	-	.	gene_id "XLOC_005426"; transcript_id "TCONS_00024962"; exon_number "1"
chr1	Cufflinks	exon	84936456	84937586	.	-	.	gene_id "XLOC_005426"; transcript_id "TCONS_00024962"; exon_number "2"
chr1	Cufflinks	exon	85061794	85061991	.	-	.	gene_id "XLOC_005429"; transcript_id "TCONS_00024978"; exon_number "1"
chr1	Cufflinks	exon	85062114	85062218	.	-	.	gene_id "XLOC_005429"; transcript_id "TCONS_00024978"; exon_number "2"
chr1	Cufflinks	exon	85063632	85063779	.	-	.	gene_id "XLOC_005429"; transcript_id "TCONS_00024978"; exon_number "3"
chr1	Cufflinks	exon	85084416	85084564	.	-	.	gene_id "XLOC_005429"; transcript_id "TCONS_00024978"; exon_number "4"
chr1	Cufflinks	exon	85086440	85086693	.	-	.	gene_id "XLOC_005429"; transcript_id "TCONS_00024978"; exon_number "5"
chr1	Cufflinks	exon	85062120	85062218	.	-	.	gene_id "XLOC_005429"; transcript_id "TCONS_00024979"; exon_number "1"
chr1	Cufflinks	exon	85063632	85063779	.	-	.	gene_id "XLOC_005429"; transcript_id "TCONS_00024979"; exon_number "2"
chr1	Cufflinks	exon	85084416	85084567	.	-	.	gene_id "XLOC_005429"; transcript_id "TCONS_00024979"; exon_number "3"
chr1	Cufflinks	exon	85086440	85086704	.	-	.	gene_id "XLOC_005429"; transcript_id "TCONS_00024979"; exon_number "4"
chr1	Cufflinks	exon	85184696	85186262	.	-	.	gene_id "XLOC_005433"; transcript_id "TCONS_00025017"; exon_number "1"
chr1	Cufflinks	exon	86731103	86732297	.	-	.	gene_id "XLOC_005449"; transcript_id "TCONS_00025152"; exon_number "1"
chr1	Cufflinks	exon	86779247	86781204	.	-	.	gene_id "XLOC_005449"; transcript_id "TCONS_00025152"; exon_number "2"
chr1	Cufflinks	exon	86745116	86745245	.	-	.	gene_id "XLOC_005449"; transcript_id "TCONS_00025154"; exon_number "1"
chr1	Cufflinks	exon	86779247	86779383	.	-	.	gene_id "XLOC_005449"; transcript_id "TCONS_00025154"; exon_number "2"
chr1	Cufflinks	exon	86784015	86786714	.	-	.	gene_id "XLOC_005449"; transcript_id "TCONS_00025154"; exon_number "3"
chr1	Cufflinks	exon	86794719	86795005	.	-	.	gene_id "XLOC_005449"; transcript_id "TCONS_00025154"; exon_number "4"
chr1	Cufflinks	exon	86784060	86784078	.	-	.	gene_id "XLOC_005449"; transcript_id "TCONS_00025156"; exon_number "1"
chr1	Cufflinks	exon	86784339	86794813	.	-	.	gene_id "XLOC_005449"; transcript_id "TCONS_00025156"; exon_number "2"
chr1	Cufflinks	exon	86784060	86784078	.	-	.	gene_id "XLOC_005449"; transcript_id "TCONS_00025157"; exon_number "1"
chr1	Cufflinks	exon	86784339	86786714	.	-	.	gene_id "XLOC_005449"; transcript_id "TCONS_00025157"; exon_number "2"
chr1	Cufflinks	exon	86795121	86795421	.	-	.	gene_id "XLOC_005449"; transcript_id "TCONS_00025157"; exon_number "3"
chr1	Cufflinks	exon	87988668	87992194	.	-	.	gene_id "XLOC_005467"; transcript_id "TCONS_00025232"; exon_number "1"
chr1	Cufflinks	exon	87992976	87994600	.	-	.	gene_id "XLOC_005467"; transcript_id "TCONS_00025232"; exon_number "2"
chr1	Cufflinks	exon	87988668	87992194	.	-	.	gene_id "XLOC_005467"; transcript_id "TCONS_00025233"; exon_number "1"
chr1	Cufflinks	exon	87992976	87993075	.	-	.	gene_id "XLOC_005467"; transcript_id "TCONS_00025233"; exon_number "2"
chr1	Cufflinks	exon	87994146	87994759	.	-	.	gene_id "XLOC_005467"; transcript_id "TCONS_00025233"; exon_number "3"
chr1	Cufflinks	exon	87988668	87995120	.	-	.	gene_id "XLOC_005467"; transcript_id "TCONS_00025234"; exon_number "1"
chr1	Cufflinks	exon	88089729	88090477	.	-	.	gene_id "XLOC_005471"; transcript_id "TCONS_00025239"; exon_number "1"
chr1	Cufflinks	exon	88096098	88096163	.	-	.	gene_id "XLOC_005471"; transcript_id "TCONS_00025239"; exon_number "2"
chr1	Cufflinks	exon	88147966	88154411	.	-	.	gene_id "XLOC_005472"; transcript_id "TCONS_00025240"; exon_number "1"
chr1	Cufflinks	exon	88267046	88267991	.	-	.	gene_id "XLOC_005472"; transcript_id "TCONS_00025240"; exon_number "2"
chr1	Cufflinks	exon	88268547	88268572	.	-	.	gene_id "XLOC_005472"; transcript_id "TCONS_00025240"; exon_number "3"
chr1	Cufflinks	exon	88147966	88154411	.	-	.	gene_id "XLOC_005472"; transcript_id "TCONS_00025243"; exon_number "1"
chr1	Cufflinks	exon	88267046	88268688	.	-	.	gene_id "XLOC_005472"; transcript_id "TCONS_00025243"; exon_number "2"
chr1	Cufflinks	exon	88292088	88311838	.	-	.	gene_id "XLOC_005472"; transcript_id "TCONS_00025243"; exon_number "3"
chr1	Cufflinks	exon	88147966	88154411	.	-	.	gene_id "XLOC_005472"; transcript_id "TCONS_00025242"; exon_number "1"
chr1	Cufflinks	exon	88267046	88267829	.	-	.	gene_id "XLOC_005472"; transcript_id "TCONS_00025242"; exon_number "2"
chr1	Cufflinks	exon	88268547	88268688	.	-	.	gene_id "XLOC_005472"; transcript_id "TCONS_00025242"; exon_number "3"
chr1	Cufflinks	exon	88292088	88311838	.	-	.	gene_id "XLOC_005472"; transcript_id "TCONS_00025242"; exon_number "4"
chr1	Cufflinks	exon	88245590	88267829	.	-	.	gene_id "XLOC_005472"; transcript_id "TCONS_00025249"; exon_number "1"
chr1	Cufflinks	exon	88268547	88268688	.	-	.	gene_id "XLOC_005472"; transcript_id "TCONS_00025249"; exon_number "2"
chr1	Cufflinks	exon	88269198	88270454	.	-	.	gene_id "XLOC_005472"; transcript_id "TCONS_00025249"; exon_number "3"
chr1	Cufflinks	exon	88238263	88245537	.	-	.	gene_id "XLOC_005476"; transcript_id "TCONS_00025248"; exon_number "1"
chr1	Cufflinks	exon	88906759	88923354	.	-	.	gene_id "XLOC_005479"; transcript_id "TCONS_00025267"; exon_number "1"
chr1	Cufflinks	exon	89886687	89891677	.	-	.	gene_id "XLOC_005488"; transcript_id "TCONS_00025352"; exon_number "1"
chr1	Cufflinks	exon	91007182	91012323	.	-	.	gene_id "XLOC_005516"; transcript_id "TCONS_00025390"; exon_number "1"
chr1	Cufflinks	exon	92645717	92649970	.	-	.	gene_id "XLOC_005537"; transcript_id "TCONS_00025502"; exon_number "1"
chr1	Cufflinks	exon	93176533	93176564	.	-	.	gene_id "XLOC_005547"; transcript_id "TCONS_00025554"; exon_number "1"
chr1	Cufflinks	exon	93200535	93200894	.	-	.	gene_id "XLOC_005547"; transcript_id "TCONS_00025554"; exon_number "2"
chr1	Cufflinks	exon	93818479	93819628	.	-	.	gene_id "XLOC_005554"; transcript_id "TCONS_00025632"; exon_number "1"
chr1	Cufflinks	exon	93826035	93828139	.	-	.	gene_id "XLOC_005554"; transcript_id "TCONS_00025632"; exon_number "2"
chr1	Cufflinks	exon	94847285	94848252	.	-	.	gene_id "XLOC_005571"; transcript_id "TCONS_00025729"; exon_number "1"
chr1	Cufflinks	exon	95081995	95082627	.	-	.	gene_id "XLOC_005578"; transcript_id "TCONS_00025743"; exon_number "1"
chr1	Cufflinks	exon	95086187	95086216	.	-	.	gene_id "XLOC_005578"; transcript_id "TCONS_00025743"; exon_number "2"
chr1	Cufflinks	exon	95090575	95096212	.	-	.	gene_id "XLOC_005579"; transcript_id "TCONS_00025747"; exon_number "1"
chr1	Cufflinks	exon	95099373	95099418	.	-	.	gene_id "XLOC_005579"; transcript_id "TCONS_00025747"; exon_number "2"
chr1	Cufflinks	exon	96924655	96925078	.	-	.	gene_id "XLOC_005596"; transcript_id "TCONS_00025836"; exon_number "1"
chr1	Cufflinks	exon	96936192	96937526	.	-	.	gene_id "XLOC_005597"; transcript_id "TCONS_00025837"; exon_number "1"
chr1	Cufflinks	exon	96953408	96954240	.	-	.	gene_id "XLOC_005597"; transcript_id "TCONS_00025837"; exon_number "2"
chr1	Cufflinks	exon	96949314	96950851	.	-	.	gene_id "XLOC_005597"; transcript_id "TCONS_00025839"; exon_number "1"
chr1	Cufflinks	exon	96953408	96953677	.	-	.	gene_id "XLOC_005597"; transcript_id "TCONS_00025839"; exon_number "2"
chr1	Cufflinks	exon	97015362	97016794	.	-	.	gene_id "XLOC_005598"; transcript_id "TCONS_00025840"; exon_number "1"
chr1	Cufflinks	exon	97018680	97018719	.	-	.	gene_id "XLOC_005598"; transcript_id "TCONS_00025840"; exon_number "2"
chr1	Cufflinks	exon	97021815	97022259	.	-	.	gene_id "XLOC_005598"; transcript_id "TCONS_00025840"; exon_number "3"
chr1	Cufflinks	exon	97015362	97016152	.	-	.	gene_id "XLOC_005598"; transcript_id "TCONS_00025842"; exon_number "1"
chr1	Cufflinks	exon	97016727	97016794	.	-	.	gene_id "XLOC_005598"; transcript_id "TCONS_00025842"; exon_number "2"
chr1	Cufflinks	exon	97018680	97018719	.	-	.	gene_id "XLOC_005598"; transcript_id "TCONS_00025842"; exon_number "3"
chr1	Cufflinks	exon	97021815	97022420	.	-	.	gene_id "XLOC_005598"; transcript_id "TCONS_00025842"; exon_number "4"
chr1	Cufflinks	exon	97015362	97016794	.	-	.	gene_id "XLOC_005598"; transcript_id "TCONS_00025841"; exon_number "1"
chr1	Cufflinks	exon	97018680	97018719	.	-	.	gene_id "XLOC_005598"; transcript_id "TCONS_00025841"; exon_number "2"
chr1	Cufflinks	exon	97021664	97022420	.	-	.	gene_id "XLOC_005598"; transcript_id "TCONS_00025841"; exon_number "3"
chr1	Cufflinks	exon	97036923	97037612	.	-	.	gene_id "XLOC_005600"; transcript_id "TCONS_00025844"; exon_number "1"
chr1	Cufflinks	exon	97037728	97044625	.	-	.	gene_id "XLOC_005601"; transcript_id "TCONS_00025845"; exon_number "1"
chr1	Cufflinks	exon	97047295	97049035	.	-	.	gene_id "XLOC_005601"; transcript_id "TCONS_00025845"; exon_number "2"
chr1	Cufflinks	exon	97037728	97047583	.	-	.	gene_id "XLOC_005601"; transcript_id "TCONS_00025847"; exon_number "1"
chr1	Cufflinks	exon	97050265	97050364	.	-	.	gene_id "XLOC_005601"; transcript_id "TCONS_00025847"; exon_number "2"
chr1	Cufflinks	exon	97037728	97047583	.	-	.	gene_id "XLOC_005601"; transcript_id "TCONS_00025850"; exon_number "1"
chr1	Cufflinks	exon	97070203	97070554	.	-	.	gene_id "XLOC_005601"; transcript_id "TCONS_00025850"; exon_number "2"
chr1	Cufflinks	exon	99011319	99013060	.	-	.	gene_id "XLOC_005615"; transcript_id "TCONS_00025910"; exon_number "1"
chr1	Cufflinks	exon	99040354	99040471	.	-	.	gene_id "XLOC_005615"; transcript_id "TCONS_00025910"; exon_number "2"
chr1	Cufflinks	exon	99040984	99041050	.	-	.	gene_id "XLOC_005615"; transcript_id "TCONS_00025910"; exon_number "3"
chr1	Cufflinks	exon	99125858	99127214	.	-	.	gene_id "XLOC_005616"; transcript_id "TCONS_00025911"; exon_number "1"
chr1	Cufflinks	exon	101000404	101007406	.	-	.	gene_id "XLOC_005644"; transcript_id "TCONS_00025984"; exon_number "1"
chr1	Cufflinks	exon	101024795	101024804	.	-	.	gene_id "XLOC_005644"; transcript_id "TCONS_00025984"; exon_number "2"
chr1	Cufflinks	exon	101631115	101636992	.	-	.	gene_id "XLOC_005668"; transcript_id "TCONS_00026049"; exon_number "1"
chr1	Cufflinks	exon	101640475	101641445	.	-	.	gene_id "XLOC_005668"; transcript_id "TCONS_00026049"; exon_number "2"
chr1	Cufflinks	exon	101659327	101659424	.	-	.	gene_id "XLOC_005668"; transcript_id "TCONS_00026049"; exon_number "3"
chr1	Cufflinks	exon	101631115	101636992	.	-	.	gene_id "XLOC_005668"; transcript_id "TCONS_00026048"; exon_number "1"
chr1	Cufflinks	exon	101640579	101641445	.	-	.	gene_id "XLOC_005668"; transcript_id "TCONS_00026048"; exon_number "2"
chr1	Cufflinks	exon	101659327	101659424	.	-	.	gene_id "XLOC_005668"; transcript_id "TCONS_00026048"; exon_number "3"
chr1	Cufflinks	exon	101637851	101644587	.	-	.	gene_id "XLOC_005668"; transcript_id "TCONS_00026050"; exon_number "1"
chr1	Cufflinks	exon	101659327	101659362	.	-	.	gene_id "XLOC_005668"; transcript_id "TCONS_00026050"; exon_number "2"
chr1	Cufflinks	exon	101637851	101641441	.	-	.	gene_id "XLOC_005668"; transcript_id "TCONS_00026051"; exon_number "1"
chr1	Cufflinks	exon	101651564	101651722	.	-	.	gene_id "XLOC_005668"; transcript_id "TCONS_00026051"; exon_number "2"
chr1	Cufflinks	exon	101659327	101659379	.	-	.	gene_id "XLOC_005668"; transcript_id "TCONS_00026051"; exon_number "3"
chr1	Cufflinks	exon	101637851	101641445	.	-	.	gene_id "XLOC_005668"; transcript_id "TCONS_00026052"; exon_number "1"
chr1	Cufflinks	exon	101651564	101651722	.	-	.	gene_id "XLOC_005668"; transcript_id "TCONS_00026052"; exon_number "2"
chr1	Cufflinks	exon	101659327	101659410	.	-	.	gene_id "XLOC_005668"; transcript_id "TCONS_00026052"; exon_number "3"
chr1	Cufflinks	exon	101637851	101641445	.	-	.	gene_id "XLOC_005668"; transcript_id "TCONS_00026053"; exon_number "1"
chr1	Cufflinks	exon	101659327	101659424	.	-	.	gene_id "XLOC_005668"; transcript_id "TCONS_00026053"; exon_number "2"
chr1	Cufflinks	exon	101650606	101651722	.	-	.	gene_id "XLOC_005668"; transcript_id "TCONS_00026056"; exon_number "1"
chr1	Cufflinks	exon	101659327	101659418	.	-	.	gene_id "XLOC_005668"; transcript_id "TCONS_00026056"; exon_number "2"
chr1	Cufflinks	exon	102638660	102639100	.	-	.	gene_id "XLOC_005681"; transcript_id "TCONS_00026087"; exon_number "1"
chr1	Cufflinks	exon	106614051	106614517	.	-	.	gene_id "XLOC_005703"; transcript_id "TCONS_00026171"; exon_number "1"
chr1	Cufflinks	exon	109232790	109234925	.	-	.	gene_id "XLOC_005726"; transcript_id "TCONS_00026244"; exon_number "1"
chr1	Cufflinks	exon	110089081	110091122	.	-	.	gene_id "XLOC_005749"; transcript_id "TCONS_00026405"; exon_number "1"
chr1	Cufflinks	exon	110330320	110331031	.	-	.	gene_id "XLOC_005761"; transcript_id "TCONS_00026445"; exon_number "1"
chr1	Cufflinks	exon	110332216	110332465	.	-	.	gene_id "XLOC_005761"; transcript_id "TCONS_00026445"; exon_number "2"
chr1	Cufflinks	exon	112620606	112620682	.	-	.	gene_id "XLOC_005798"; transcript_id "TCONS_00026631"; exon_number "1"
chr1	Cufflinks	exon	112638075	112638181	.	-	.	gene_id "XLOC_005798"; transcript_id "TCONS_00026631"; exon_number "2"
chr1	Cufflinks	exon	112686221	112687191	.	-	.	gene_id "XLOC_005798"; transcript_id "TCONS_00026631"; exon_number "3"
chr1	Cufflinks	exon	112637733	112638181	.	-	.	gene_id "XLOC_005798"; transcript_id "TCONS_00026633"; exon_number "1"
chr1	Cufflinks	exon	112686221	112687191	.	-	.	gene_id "XLOC_005798"; transcript_id "TCONS_00026633"; exon_number "2"
chr1	Cufflinks	exon	112675073	112675568	.	-	.	gene_id "XLOC_005801"; transcript_id "TCONS_00026635"; exon_number "1"
chr1	Cufflinks	exon	116831715	116832612	.	-	.	gene_id "XLOC_005865"; transcript_id "TCONS_00027012"; exon_number "1"
chr1	Cufflinks	exon	116837026	116837113	.	-	.	gene_id "XLOC_005865"; transcript_id "TCONS_00027012"; exon_number "2"
chr1	Cufflinks	exon	116858305	116858834	.	-	.	gene_id "XLOC_005865"; transcript_id "TCONS_00027012"; exon_number "3"
chr1	Cufflinks	exon	116831715	116832612	.	-	.	gene_id "XLOC_005865"; transcript_id "TCONS_00027013"; exon_number "1"
chr1	Cufflinks	exon	116837026	116837113	.	-	.	gene_id "XLOC_005865"; transcript_id "TCONS_00027013"; exon_number "2"
chr1	Cufflinks	exon	116874470	116874568	.	-	.	gene_id "XLOC_005865"; transcript_id "TCONS_00027013"; exon_number "3"
chr1	Cufflinks	exon	116878800	116878921	.	-	.	gene_id "XLOC_005865"; transcript_id "TCONS_00027013"; exon_number "4"
chr1	Cufflinks	exon	116831715	116832612	.	-	.	gene_id "XLOC_005865"; transcript_id "TCONS_00027014"; exon_number "1"
chr1	Cufflinks	exon	116837026	116837113	.	-	.	gene_id "XLOC_005865"; transcript_id "TCONS_00027014"; exon_number "2"
chr1	Cufflinks	exon	116858305	116858377	.	-	.	gene_id "XLOC_005865"; transcript_id "TCONS_00027014"; exon_number "3"
chr1	Cufflinks	exon	116874470	116874568	.	-	.	gene_id "XLOC_005865"; transcript_id "TCONS_00027014"; exon_number "4"
chr1	Cufflinks	exon	116878800	116878973	.	-	.	gene_id "XLOC_005865"; transcript_id "TCONS_00027014"; exon_number "5"
chr1	Cufflinks	exon	116831715	116832612	.	-	.	gene_id "XLOC_005865"; transcript_id "TCONS_00027015"; exon_number "1"
chr1	Cufflinks	exon	116837026	116837113	.	-	.	gene_id "XLOC_005865"; transcript_id "TCONS_00027015"; exon_number "2"
chr1	Cufflinks	exon	116858305	116858461	.	-	.	gene_id "XLOC_005865"; transcript_id "TCONS_00027015"; exon_number "3"
chr1	Cufflinks	exon	116874470	116874568	.	-	.	gene_id "XLOC_005865"; transcript_id "TCONS_00027015"; exon_number "4"
chr1	Cufflinks	exon	116878800	116879131	.	-	.	gene_id "XLOC_005865"; transcript_id "TCONS_00027015"; exon_number "5"
chr1	Cufflinks	exon	116856973	116857414	.	-	.	gene_id "XLOC_005865"; transcript_id "TCONS_00027018"; exon_number "1"
chr1	Cufflinks	exon	116858305	116858461	.	-	.	gene_id "XLOC_005865"; transcript_id "TCONS_00027018"; exon_number "2"
chr1	Cufflinks	exon	116874470	116874568	.	-	.	gene_id "XLOC_005865"; transcript_id "TCONS_00027018"; exon_number "3"
chr1	Cufflinks	exon	116878800	116878973	.	-	.	gene_id "XLOC_005865"; transcript_id "TCONS_00027018"; exon_number "4"
chr1	Cufflinks	exon	118165296	118169852	.	-	.	gene_id "XLOC_005885"; transcript_id "TCONS_00027107"; exon_number "1"
chr1	Cufflinks	exon	119348137	119348436	.	-	.	gene_id "XLOC_005896"; transcript_id "TCONS_00027147"; exon_number "1"
chr1	Cufflinks	exon	119349139	119349709	.	-	.	gene_id "XLOC_005897"; transcript_id "TCONS_00027148"; exon_number "1"
chr1	Cufflinks	exon	119364211	119364952	.	-	.	gene_id "XLOC_005899"; transcript_id "TCONS_00027150"; exon_number "1"
chr1	Cufflinks	exon	119412904	119414341	.	-	.	gene_id "XLOC_005900"; transcript_id "TCONS_00027151"; exon_number "1"
chr1	Cufflinks	exon	119416620	119421798	.	-	.	gene_id "XLOC_005901"; transcript_id "TCONS_00027154"; exon_number "1"
chr1	Cufflinks	exon	119903343	119906842	.	-	.	gene_id "XLOC_005909"; transcript_id "TCONS_00027192"; exon_number "1"
chr1	Cufflinks	exon	119921802	119922031	.	-	.	gene_id "XLOC_005909"; transcript_id "TCONS_00027192"; exon_number "2"
chr1	Cufflinks	exon	119906851	119911202	.	-	.	gene_id "XLOC_005910"; transcript_id "TCONS_00027193"; exon_number "1"
chr1	Cufflinks	exon	120321344	120322641	.	-	.	gene_id "XLOC_005924"; transcript_id "TCONS_00027229"; exon_number "1"
chr1	Cufflinks	exon	120323902	120325115	.	-	.	gene_id "XLOC_005925"; transcript_id "TCONS_00027230"; exon_number "1"
chr1	Cufflinks	exon	120325742	120326030	.	-	.	gene_id "XLOC_005925"; transcript_id "TCONS_00027230"; exon_number "2"
chr1	Cufflinks	exon	120323902	120327390	.	-	.	gene_id "XLOC_005925"; transcript_id "TCONS_00027231"; exon_number "1"
chr1	Cufflinks	exon	120328778	120328880	.	-	.	gene_id "XLOC_005925"; transcript_id "TCONS_00027231"; exon_number "2"
chr1	Cufflinks	exon	121206344	121207121	.	-	.	gene_id "XLOC_005939"; transcript_id "TCONS_00027277"; exon_number "1"
chr1	Cufflinks	exon	121207650	121207687	.	-	.	gene_id "XLOC_005939"; transcript_id "TCONS_00027277"; exon_number "2"
chr1	Cufflinks	exon	142827256	142830878	.	-	.	gene_id "XLOC_005945"; transcript_id "TCONS_00027310"; exon_number "1"
chr1	Cufflinks	exon	142888739	142888797	.	-	.	gene_id "XLOC_005945"; transcript_id "TCONS_00027310"; exon_number "2"
chr1	Cufflinks	exon	142890814	142891008	.	-	.	gene_id "XLOC_005945"; transcript_id "TCONS_00027310"; exon_number "3"
chr1	Cufflinks	exon	142825271	142826440	.	-	.	gene_id "XLOC_005946"; transcript_id "TCONS_00027307"; exon_number "1"
chr1	Cufflinks	exon	142846828	142848009	.	-	.	gene_id "XLOC_005947"; transcript_id "TCONS_00027311"; exon_number "1"
chr1	Cufflinks	exon	142849200	142849257	.	-	.	gene_id "XLOC_005947"; transcript_id "TCONS_00027311"; exon_number "2"
chr1	Cufflinks	exon	142870507	142872403	.	-	.	gene_id "XLOC_005948"; transcript_id "TCONS_00027312"; exon_number "1"
chr1	Cufflinks	exon	142935837	142936258	.	-	.	gene_id "XLOC_005949"; transcript_id "TCONS_00027313"; exon_number "1"
chr1	Cufflinks	exon	142937321	142938035	.	-	.	gene_id "XLOC_005950"; transcript_id "TCONS_00027314"; exon_number "1"
chr1	Cufflinks	exon	143539152	143539557	.	-	.	gene_id "XLOC_005961"; transcript_id "TCONS_00027378"; exon_number "1"
chr1	Cufflinks	exon	143540148	143540795	.	-	.	gene_id "XLOC_005962"; transcript_id "TCONS_00027379"; exon_number "1"
chr1	Cufflinks	exon	143761422	143761854	.	-	.	gene_id "XLOC_005965"; transcript_id "TCONS_00027393"; exon_number "1"
chr1	Cufflinks	exon	144876029	144876235	.	-	.	gene_id "XLOC_005987"; transcript_id "TCONS_00027510"; exon_number "1"
chr1	Cufflinks	exon	144876628	144877008	.	-	.	gene_id "XLOC_005987"; transcript_id "TCONS_00027510"; exon_number "2"
chr1	Cufflinks	exon	145203990	145208194	.	-	.	gene_id "XLOC_005993"; transcript_id "TCONS_00027564"; exon_number "1"
chr1	Cufflinks	exon	147011846	147012898	.	-	.	gene_id "XLOC_006024"; transcript_id "TCONS_00027798"; exon_number "1"
chr1	Cufflinks	exon	147350678	147350978	.	-	.	gene_id "XLOC_006027"; transcript_id "TCONS_00027819"; exon_number "1"
chr1	Cufflinks	exon	147760107	147760163	.	-	.	gene_id "XLOC_006037"; transcript_id "TCONS_00027855"; exon_number "1"
chr1	Cufflinks	exon	147760830	147761057	.	-	.	gene_id "XLOC_006037"; transcript_id "TCONS_00027855"; exon_number "2"
chr1	Cufflinks	exon	148630673	148631129	.	-	.	gene_id "XLOC_006060"; transcript_id "TCONS_00027919"; exon_number "1"
chr1	Cufflinks	exon	148673153	148677887	.	-	.	gene_id "XLOC_006061"; transcript_id "TCONS_00027920"; exon_number "1"
chr1	Cufflinks	exon	148678304	148678391	.	-	.	gene_id "XLOC_006061"; transcript_id "TCONS_00027920"; exon_number "2"
chr1	Cufflinks	exon	148679694	148680335	.	-	.	gene_id "XLOC_006061"; transcript_id "TCONS_00027920"; exon_number "3"
chr1	Cufflinks	exon	148673153	148682019	.	-	.	gene_id "XLOC_006061"; transcript_id "TCONS_00027921"; exon_number "1"
chr1	Cufflinks	exon	148683649	148684131	.	-	.	gene_id "XLOC_006061"; transcript_id "TCONS_00027921"; exon_number "2"
chr1	Cufflinks	exon	148673153	148677887	.	-	.	gene_id "XLOC_006061"; transcript_id "TCONS_00027922"; exon_number "1"
chr1	Cufflinks	exon	148678304	148682019	.	-	.	gene_id "XLOC_006061"; transcript_id "TCONS_00027922"; exon_number "2"
chr1	Cufflinks	exon	148683649	148684135	.	-	.	gene_id "XLOC_006061"; transcript_id "TCONS_00027922"; exon_number "3"
chr1	Cufflinks	exon	148838890	148843714	.	-	.	gene_id "XLOC_006061"; transcript_id "TCONS_00027939"; exon_number "1"
chr1	Cufflinks	exon	148845805	148852584	.	-	.	gene_id "XLOC_006061"; transcript_id "TCONS_00027939"; exon_number "2"
chr1	Cufflinks	exon	148838890	148843714	.	-	.	gene_id "XLOC_006061"; transcript_id "TCONS_00027940"; exon_number "1"
chr1	Cufflinks	exon	148845360	148852623	.	-	.	gene_id "XLOC_006061"; transcript_id "TCONS_00027940"; exon_number "2"
chr1	Cufflinks	exon	148838890	148843714	.	-	.	gene_id "XLOC_006061"; transcript_id "TCONS_00027941"; exon_number "1"
chr1	Cufflinks	exon	148853890	148854295	.	-	.	gene_id "XLOC_006061"; transcript_id "TCONS_00027941"; exon_number "2"
chr1	Cufflinks	exon	150230189	150230257	.	-	.	gene_id "XLOC_006107"; transcript_id "TCONS_00028106"; exon_number "1"
chr1	Cufflinks	exon	150230748	150230949	.	-	.	gene_id "XLOC_006107"; transcript_id "TCONS_00028106"; exon_number "2"
chr1	Cufflinks	exon	150232293	150236071	.	-	.	gene_id "XLOC_006107"; transcript_id "TCONS_00028106"; exon_number "3"
chr1	Cufflinks	exon	150252258	150252416	.	-	.	gene_id "XLOC_006109"; transcript_id "TCONS_00028125"; exon_number "1"
chr1	Cufflinks	exon	150254422	150254712	.	-	.	gene_id "XLOC_006109"; transcript_id "TCONS_00028125"; exon_number "2"
chr1	Cufflinks	exon	150292085	150293914	.	-	.	gene_id "XLOC_006111"; transcript_id "TCONS_00028127"; exon_number "1"
chr1	Cufflinks	exon	150507586	150507649	.	-	.	gene_id "XLOC_006112"; transcript_id "TCONS_00028128"; exon_number "1"
chr1	Cufflinks	exon	150508299	150510223	.	-	.	gene_id "XLOC_006112"; transcript_id "TCONS_00028128"; exon_number "2"
chr1	Cufflinks	exon	150515973	150517342	.	-	.	gene_id "XLOC_006113"; transcript_id "TCONS_00028129"; exon_number "1"
chr1	Cufflinks	exon	152485673	152486106	.	-	.	gene_id "XLOC_006177"; transcript_id "TCONS_00028571"; exon_number "1"
chr1	Cufflinks	exon	152616701	152617214	.	-	.	gene_id "XLOC_006181"; transcript_id "TCONS_00028575"; exon_number "1"
chr1	Cufflinks	exon	152621607	152621751	.	-	.	gene_id "XLOC_006181"; transcript_id "TCONS_00028575"; exon_number "2"
chr1	Cufflinks	exon	152639037	152639202	.	-	.	gene_id "XLOC_006181"; transcript_id "TCONS_00028575"; exon_number "3"
chr1	Cufflinks	exon	152650820	152650993	.	-	.	gene_id "XLOC_006181"; transcript_id "TCONS_00028575"; exon_number "4"
chr1	Cufflinks	exon	152717955	152718064	.	-	.	gene_id "XLOC_006181"; transcript_id "TCONS_00028575"; exon_number "5"
chr1	Cufflinks	exon	152616701	152617214	.	-	.	gene_id "XLOC_006181"; transcript_id "TCONS_00028576"; exon_number "1"
chr1	Cufflinks	exon	152639037	152639202	.	-	.	gene_id "XLOC_006181"; transcript_id "TCONS_00028576"; exon_number "2"
chr1	Cufflinks	exon	152650820	152650993	.	-	.	gene_id "XLOC_006181"; transcript_id "TCONS_00028576"; exon_number "3"
chr1	Cufflinks	exon	152717955	152718228	.	-	.	gene_id "XLOC_006181"; transcript_id "TCONS_00028576"; exon_number "4"
chr1	Cufflinks	exon	152811979	152812421	.	-	.	gene_id "XLOC_006185"; transcript_id "TCONS_00028583"; exon_number "1"
chr1	Cufflinks	exon	153165507	153165925	.	-	.	gene_id "XLOC_006197"; transcript_id "TCONS_00028602"; exon_number "1"
chr1	Cufflinks	exon	153399496	153399644	.	-	.	gene_id "XLOC_006205"; transcript_id "TCONS_00028616"; exon_number "1"
chr1	Cufflinks	exon	153400752	153400877	.	-	.	gene_id "XLOC_006205"; transcript_id "TCONS_00028616"; exon_number "2"
chr1	Cufflinks	exon	154324596	154325907	.	-	.	gene_id "XLOC_006248"; transcript_id "TCONS_00028834"; exon_number "1"
chr1	Cufflinks	exon	155090097	155090637	.	-	.	gene_id "XLOC_006273"; transcript_id "TCONS_00028963"; exon_number "1"
chr1	Cufflinks	exon	155635090	155635130	.	-	.	gene_id "XLOC_006295"; transcript_id "TCONS_00029188"; exon_number "1"
chr1	Cufflinks	exon	155636206	155636454	.	-	.	gene_id "XLOC_006295"; transcript_id "TCONS_00029188"; exon_number "2"
chr1	Cufflinks	exon	155910032	155910521	.	-	.	gene_id "XLOC_006302"; transcript_id "TCONS_00029252"; exon_number "1"
chr1	Cufflinks	exon	156000187	156003032	.	-	.	gene_id "XLOC_006307"; transcript_id "TCONS_00029302"; exon_number "1"
chr1	Cufflinks	exon	157221406	157222568	.	-	.	gene_id "XLOC_006350"; transcript_id "TCONS_00029610"; exon_number "1"
chr1	Cufflinks	exon	157218962	157221097	.	-	.	gene_id "XLOC_006352"; transcript_id "TCONS_00029609"; exon_number "1"
chr1	Cufflinks	exon	157238074	157240607	.	-	.	gene_id "XLOC_006353"; transcript_id "TCONS_00029611"; exon_number "1"
chr1	Cufflinks	exon	157679500	157680165	.	-	.	gene_id "XLOC_006362"; transcript_id "TCONS_00029669"; exon_number "1"
chr1	Cufflinks	exon	157891200	157891530	.	-	.	gene_id "XLOC_006366"; transcript_id "TCONS_00029708"; exon_number "1"
chr1	Cufflinks	exon	159556435	159593706	.	-	.	gene_id "XLOC_006404"; transcript_id "TCONS_00029798"; exon_number "1"
chr1	Cufflinks	exon	159770887	159780141	.	-	.	gene_id "XLOC_006413"; transcript_id "TCONS_00029818"; exon_number "1"
chr1	Cufflinks	exon	159796040	159796387	.	-	.	gene_id "XLOC_006413"; transcript_id "TCONS_00029818"; exon_number "2"
chr1	Cufflinks	exon	160701931	160702268	.	-	.	gene_id "XLOC_006444"; transcript_id "TCONS_00030032"; exon_number "1"
chr1	Cufflinks	exon	162906014	162906387	.	-	.	gene_id "XLOC_006487"; transcript_id "TCONS_00030340"; exon_number "1"
chr1	Cufflinks	exon	163039085	163043315	.	-	.	gene_id "XLOC_006489"; transcript_id "TCONS_00030342"; exon_number "1"
chr1	Cufflinks	exon	163064135	163064165	.	-	.	gene_id "XLOC_006489"; transcript_id "TCONS_00030342"; exon_number "2"
chr1	Cufflinks	exon	163329646	163329918	.	-	.	gene_id "XLOC_006492"; transcript_id "TCONS_00030387"; exon_number "1"
chr1	Cufflinks	exon	163680306	163680799	.	-	.	gene_id "XLOC_006498"; transcript_id "TCONS_00030393"; exon_number "1"
chr1	Cufflinks	exon	163796291	163796508	.	-	.	gene_id "XLOC_006500"; transcript_id "TCONS_00030396"; exon_number "1"
chr1	Cufflinks	exon	164289425	164289974	.	-	.	gene_id "XLOC_006522"; transcript_id "TCONS_00030418"; exon_number "1"
chr1	Cufflinks	exon	164393763	164396903	.	-	.	gene_id "XLOC_006526"; transcript_id "TCONS_00030423"; exon_number "1"
chr1	Cufflinks	exon	164398003	164398059	.	-	.	gene_id "XLOC_006526"; transcript_id "TCONS_00030423"; exon_number "2"
chr1	Cufflinks	exon	164393763	164396903	.	-	.	gene_id "XLOC_006526"; transcript_id "TCONS_00030424"; exon_number "1"
chr1	Cufflinks	exon	164397994	164398140	.	-	.	gene_id "XLOC_006526"; transcript_id "TCONS_00030424"; exon_number "2"
chr1	Cufflinks	exon	164399882	164399951	.	-	.	gene_id "XLOC_006526"; transcript_id "TCONS_00030424"; exon_number "3"
chr1	Cufflinks	exon	164393763	164396587	.	-	.	gene_id "XLOC_006526"; transcript_id "TCONS_00030426"; exon_number "1"
chr1	Cufflinks	exon	164397994	164400344	.	-	.	gene_id "XLOC_006526"; transcript_id "TCONS_00030426"; exon_number "2"
chr1	Cufflinks	exon	164393763	164396903	.	-	.	gene_id "XLOC_006526"; transcript_id "TCONS_00030425"; exon_number "1"
chr1	Cufflinks	exon	164397994	164398140	.	-	.	gene_id "XLOC_006526"; transcript_id "TCONS_00030425"; exon_number "2"
chr1	Cufflinks	exon	164398219	164400344	.	-	.	gene_id "XLOC_006526"; transcript_id "TCONS_00030425"; exon_number "3"
chr1	Cufflinks	exon	165555252	165555812	.	-	.	gene_id "XLOC_006538"; transcript_id "TCONS_00030461"; exon_number "1"
chr1	Cufflinks	exon	166562829	166563217	.	-	.	gene_id "XLOC_006556"; transcript_id "TCONS_00030520"; exon_number "1"
chr1	Cufflinks	exon	168167989	168173277	.	-	.	gene_id "XLOC_006578"; transcript_id "TCONS_00030645"; exon_number "1"
chr1	Cufflinks	exon	169069799	169071498	.	-	.	gene_id "XLOC_006594"; transcript_id "TCONS_00030700"; exon_number "1"
chr1	Cufflinks	exon	169072546	169072904	.	-	.	gene_id "XLOC_006594"; transcript_id "TCONS_00030700"; exon_number "2"
chr1	Cufflinks	exon	170211170	170211756	.	-	.	gene_id "XLOC_006611"; transcript_id "TCONS_00030830"; exon_number "1"
chr1	Cufflinks	exon	171749884	171750507	.	-	.	gene_id "XLOC_006656"; transcript_id "TCONS_00030921"; exon_number "1"
chr1	Cufflinks	exon	172817270	172817419	.	-	.	gene_id "XLOC_006673"; transcript_id "TCONS_00030968"; exon_number "1"
chr1	Cufflinks	exon	172820355	172820622	.	-	.	gene_id "XLOC_006673"; transcript_id "TCONS_00030968"; exon_number "2"
chr1	Cufflinks	exon	172844639	172844721	.	-	.	gene_id "XLOC_006673"; transcript_id "TCONS_00030968"; exon_number "3"
chr1	Cufflinks	exon	172893739	172893873	.	-	.	gene_id "XLOC_006673"; transcript_id "TCONS_00030968"; exon_number "4"
chr1	Cufflinks	exon	172902641	172902853	.	-	.	gene_id "XLOC_006673"; transcript_id "TCONS_00030968"; exon_number "5"
chr1	Cufflinks	exon	174964500	174967892	.	-	.	gene_id "XLOC_006699"; transcript_id "TCONS_00031129"; exon_number "1"
chr1	Cufflinks	exon	175844238	175844716	.	-	.	gene_id "XLOC_006711"; transcript_id "TCONS_00031165"; exon_number "1"
chr1	Cufflinks	exon	176524160	176526411	.	-	.	gene_id "XLOC_006722"; transcript_id "TCONS_00031202"; exon_number "1"
chr1	Cufflinks	exon	176811515	176814732	.	-	.	gene_id "XLOC_006724"; transcript_id "TCONS_00031205"; exon_number "1"
chr1	Cufflinks	exon	179187672	179188900	.	-	.	gene_id "XLOC_006748"; transcript_id "TCONS_00031316"; exon_number "1"
chr1	Cufflinks	exon	179189505	179190595	.	-	.	gene_id "XLOC_006748"; transcript_id "TCONS_00031316"; exon_number "2"
chr1	Cufflinks	exon	181063081	181074573	.	-	.	gene_id "XLOC_006778"; transcript_id "TCONS_00031401"; exon_number "1"
chr1	Cufflinks	exon	181103791	181104229	.	-	.	gene_id "XLOC_006779"; transcript_id "TCONS_00031402"; exon_number "1"
chr1	Cufflinks	exon	182680847	182681398	.	-	.	gene_id "XLOC_006799"; transcript_id "TCONS_00031516"; exon_number "1"
chr1	Cufflinks	exon	182990355	182992256	.	-	.	gene_id "XLOC_006814"; transcript_id "TCONS_00031539"; exon_number "1"
chr1	Cufflinks	exon	183212899	183213550	.	-	.	gene_id "XLOC_006817"; transcript_id "TCONS_00031544"; exon_number "1"
chr1	Cufflinks	exon	183416792	183417294	.	-	.	gene_id "XLOC_006819"; transcript_id "TCONS_00031552"; exon_number "1"
chr1	Cufflinks	exon	184038639	184060092	.	-	.	gene_id "XLOC_006829"; transcript_id "TCONS_00031601"; exon_number "1"
chr1	Cufflinks	exon	184121233	184121640	.	-	.	gene_id "XLOC_006834"; transcript_id "TCONS_00031606"; exon_number "1"
chr1	Cufflinks	exon	184122175	184123489	.	-	.	gene_id "XLOC_006834"; transcript_id "TCONS_00031606"; exon_number "2"
chr1	Cufflinks	exon	184285339	184285746	.	-	.	gene_id "XLOC_006839"; transcript_id "TCONS_00031611"; exon_number "1"
chr1	Cufflinks	exon	184631760	184634280	.	-	.	gene_id "XLOC_006842"; transcript_id "TCONS_00031618"; exon_number "1"
chr1	Cufflinks	exon	184638266	184638544	.	-	.	gene_id "XLOC_006842"; transcript_id "TCONS_00031618"; exon_number "2"
chr1	Cufflinks	exon	184641163	184641234	.	-	.	gene_id "XLOC_006842"; transcript_id "TCONS_00031618"; exon_number "3"
chr1	Cufflinks	exon	184631760	184634280	.	-	.	gene_id "XLOC_006842"; transcript_id "TCONS_00031619"; exon_number "1"
chr1	Cufflinks	exon	184641163	184641234	.	-	.	gene_id "XLOC_006842"; transcript_id "TCONS_00031619"; exon_number "2"
chr1	Cufflinks	exon	184641662	184642736	.	-	.	gene_id "XLOC_006842"; transcript_id "TCONS_00031619"; exon_number "3"
chr1	Cufflinks	exon	185069334	185071424	.	-	.	gene_id "XLOC_006852"; transcript_id "TCONS_00031658"; exon_number "1"
chr1	Cufflinks	exon	185231418	185231646	.	-	.	gene_id "XLOC_006857"; transcript_id "TCONS_00031670"; exon_number "1"
chr1	Cufflinks	exon	185232403	185232933	.	-	.	gene_id "XLOC_006857"; transcript_id "TCONS_00031670"; exon_number "2"
chr1	Cufflinks	exon	185233097	185233488	.	-	.	gene_id "XLOC_006857"; transcript_id "TCONS_00031670"; exon_number "3"
chr1	Cufflinks	exon	185378470	185379149	.	-	.	gene_id "XLOC_006860"; transcript_id "TCONS_00031698"; exon_number "1"
chr1	Cufflinks	exon	186255451	186255810	.	-	.	gene_id "XLOC_006867"; transcript_id "TCONS_00031712"; exon_number "1"
chr1	Cufflinks	exon	187514543	187516408	.	-	.	gene_id "XLOC_006881"; transcript_id "TCONS_00031773"; exon_number "1"
chr1	Cufflinks	exon	188424830	188425697	.	-	.	gene_id "XLOC_006892"; transcript_id "TCONS_00031786"; exon_number "1"
chr1	Cufflinks	exon	189906956	189909394	.	-	.	gene_id "XLOC_006914"; transcript_id "TCONS_00031814"; exon_number "1"
chr1	Cufflinks	exon	189910092	189910243	.	-	.	gene_id "XLOC_006914"; transcript_id "TCONS_00031814"; exon_number "2"
chr1	Cufflinks	exon	189970381	189971409	.	-	.	gene_id "XLOC_006914"; transcript_id "TCONS_00031814"; exon_number "3"
chr1	Cufflinks	exon	189906956	189909394	.	-	.	gene_id "XLOC_006914"; transcript_id "TCONS_00031813"; exon_number "1"
chr1	Cufflinks	exon	189910092	189910243	.	-	.	gene_id "XLOC_006914"; transcript_id "TCONS_00031813"; exon_number "2"
chr1	Cufflinks	exon	189970409	189971409	.	-	.	gene_id "XLOC_006914"; transcript_id "TCONS_00031813"; exon_number "3"
chr1	Cufflinks	exon	189906956	189908345	.	-	.	gene_id "XLOC_006914"; transcript_id "TCONS_00031815"; exon_number "1"
chr1	Cufflinks	exon	189909284	189909394	.	-	.	gene_id "XLOC_006914"; transcript_id "TCONS_00031815"; exon_number "2"
chr1	Cufflinks	exon	189910092	189910243	.	-	.	gene_id "XLOC_006914"; transcript_id "TCONS_00031815"; exon_number "3"
chr1	Cufflinks	exon	189988920	189989056	.	-	.	gene_id "XLOC_006914"; transcript_id "TCONS_00031815"; exon_number "4"
chr1	Cufflinks	exon	189906956	189909394	.	-	.	gene_id "XLOC_006914"; transcript_id "TCONS_00031816"; exon_number "1"
chr1	Cufflinks	exon	189910092	189910243	.	-	.	gene_id "XLOC_006914"; transcript_id "TCONS_00031816"; exon_number "2"
chr1	Cufflinks	exon	189988920	189989427	.	-	.	gene_id "XLOC_006914"; transcript_id "TCONS_00031816"; exon_number "3"
chr1	Cufflinks	exon	189941537	189942020	.	-	.	gene_id "XLOC_006915"; transcript_id "TCONS_00031817"; exon_number "1"
chr1	Cufflinks	exon	189962390	189964740	.	-	.	gene_id "XLOC_006917"; transcript_id "TCONS_00031819"; exon_number "1"
chr1	Cufflinks	exon	189965837	189966217	.	-	.	gene_id "XLOC_006918"; transcript_id "TCONS_00031820"; exon_number "1"
chr1	Cufflinks	exon	189968079	189970315	.	-	.	gene_id "XLOC_006919"; transcript_id "TCONS_00031821"; exon_number "1"
chr1	Cufflinks	exon	190945220	190945655	.	-	.	gene_id "XLOC_006938"; transcript_id "TCONS_00031849"; exon_number "1"
chr1	Cufflinks	exon	190946299	190947008	.	-	.	gene_id "XLOC_006938"; transcript_id "TCONS_00031849"; exon_number "2"
chr1	Cufflinks	exon	190960173	190960860	.	-	.	gene_id "XLOC_006940"; transcript_id "TCONS_00031851"; exon_number "1"
chr1	Cufflinks	exon	191130255	191139902	.	-	.	gene_id "XLOC_006946"; transcript_id "TCONS_00031859"; exon_number "1"
chr1	Cufflinks	exon	191148651	191148869	.	-	.	gene_id "XLOC_006947"; transcript_id "TCONS_00031863"; exon_number "1"
chr1	Cufflinks	exon	191491111	191492535	.	-	.	gene_id "XLOC_006948"; transcript_id "TCONS_00031866"; exon_number "1"
chr1	Cufflinks	exon	191504329	191512834	.	-	.	gene_id "XLOC_006949"; transcript_id "TCONS_00031867"; exon_number "1"
chr1	Cufflinks	exon	191525233	191539520	.	-	.	gene_id "XLOC_006951"; transcript_id "TCONS_00031869"; exon_number "1"
chr1	Cufflinks	exon	191539620	191545905	.	-	.	gene_id "XLOC_006952"; transcript_id "TCONS_00031870"; exon_number "1"
chr1	Cufflinks	exon	191557187	191565122	.	-	.	gene_id "XLOC_006953"; transcript_id "TCONS_00031871"; exon_number "1"
chr1	Cufflinks	exon	191579644	191581635	.	-	.	gene_id "XLOC_006955"; transcript_id "TCONS_00031873"; exon_number "1"
chr1	Cufflinks	exon	191583352	191585037	.	-	.	gene_id "XLOC_006956"; transcript_id "TCONS_00031874"; exon_number "1"
chr1	Cufflinks	exon	191596960	191597521	.	-	.	gene_id "XLOC_006958"; transcript_id "TCONS_00031876"; exon_number "1"
chr1	Cufflinks	exon	191606268	191618254	.	-	.	gene_id "XLOC_006959"; transcript_id "TCONS_00031877"; exon_number "1"
chr1	Cufflinks	exon	192071350	192071804	.	-	.	gene_id "XLOC_006964"; transcript_id "TCONS_00031884"; exon_number "1"
chr1	Cufflinks	exon	192580514	192580531	.	-	.	gene_id "XLOC_006971"; transcript_id "TCONS_00031931"; exon_number "1"
chr1	Cufflinks	exon	192596471	192596551	.	-	.	gene_id "XLOC_006971"; transcript_id "TCONS_00031931"; exon_number "2"
chr1	Cufflinks	exon	192708521	192708702	.	-	.	gene_id "XLOC_006971"; transcript_id "TCONS_00031931"; exon_number "3"
chr1	Cufflinks	exon	192595701	192596551	.	-	.	gene_id "XLOC_006971"; transcript_id "TCONS_00031932"; exon_number "1"
chr1	Cufflinks	exon	192708521	192708702	.	-	.	gene_id "XLOC_006971"; transcript_id "TCONS_00031932"; exon_number "2"
chr1	Cufflinks	exon	192692567	192695443	.	-	.	gene_id "XLOC_006971"; transcript_id "TCONS_00031948"; exon_number "1"
chr1	Cufflinks	exon	192708521	192708697	.	-	.	gene_id "XLOC_006971"; transcript_id "TCONS_00031948"; exon_number "2"
chr1	Cufflinks	exon	192706259	192708697	.	-	.	gene_id "XLOC_006971"; transcript_id "TCONS_00031953"; exon_number "1"
chr1	Cufflinks	exon	192216813	192217090	.	-	.	gene_id "XLOC_006973"; transcript_id "TCONS_00031898"; exon_number "1"
chr1	Cufflinks	exon	192243562	192243980	.	-	.	gene_id "XLOC_006976"; transcript_id "TCONS_00031901"; exon_number "1"
chr1	Cufflinks	exon	192264799	192265437	.	-	.	gene_id "XLOC_006978"; transcript_id "TCONS_00031903"; exon_number "1"
chr1	Cufflinks	exon	192269142	192269582	.	-	.	gene_id "XLOC_006980"; transcript_id "TCONS_00031905"; exon_number "1"
chr1	Cufflinks	exon	192339062	192356438	.	-	.	gene_id "XLOC_006989"; transcript_id "TCONS_00031914"; exon_number "1"
chr1	Cufflinks	exon	192544833	192550786	.	-	.	gene_id "XLOC_006990"; transcript_id "TCONS_00031929"; exon_number "1"
chr1	Cufflinks	exon	192554467	192554909	.	-	.	gene_id "XLOC_006991"; transcript_id "TCONS_00031930"; exon_number "1"
chr1	Cufflinks	exon	192598289	192599096	.	-	.	gene_id "XLOC_006992"; transcript_id "TCONS_00031933"; exon_number "1"
chr1	Cufflinks	exon	192638799	192639156	.	-	.	gene_id "XLOC_006993"; transcript_id "TCONS_00031934"; exon_number "1"
chr1	Cufflinks	exon	192639433	192641128	.	-	.	gene_id "XLOC_006994"; transcript_id "TCONS_00031935"; exon_number "1"
chr1	Cufflinks	exon	192641399	192643009	.	-	.	gene_id "XLOC_006995"; transcript_id "TCONS_00031936"; exon_number "1"
chr1	Cufflinks	exon	192645341	192647557	.	-	.	gene_id "XLOC_006996"; transcript_id "TCONS_00031937"; exon_number "1"
chr1	Cufflinks	exon	192647838	192652206	.	-	.	gene_id "XLOC_006997"; transcript_id "TCONS_00031938"; exon_number "1"
chr1	Cufflinks	exon	192658541	192661280	.	-	.	gene_id "XLOC_006998"; transcript_id "TCONS_00031939"; exon_number "1"
chr1	Cufflinks	exon	192666696	192667899	.	-	.	gene_id "XLOC_006999"; transcript_id "TCONS_00031940"; exon_number "1"
chr1	Cufflinks	exon	192668787	192670459	.	-	.	gene_id "XLOC_007000"; transcript_id "TCONS_00031941"; exon_number "1"
chr1	Cufflinks	exon	192677169	192677794	.	-	.	gene_id "XLOC_007002"; transcript_id "TCONS_00031943"; exon_number "1"
chr1	Cufflinks	exon	192678522	192678771	.	-	.	gene_id "XLOC_007003"; transcript_id "TCONS_00031944"; exon_number "1"
chr1	Cufflinks	exon	192679208	192680273	.	-	.	gene_id "XLOC_007004"; transcript_id "TCONS_00031945"; exon_number "1"
chr1	Cufflinks	exon	192685298	192685324	.	-	.	gene_id "XLOC_007005"; transcript_id "TCONS_00031946"; exon_number "1"
chr1	Cufflinks	exon	192685388	192685648	.	-	.	gene_id "XLOC_007005"; transcript_id "TCONS_00031946"; exon_number "2"
chr1	Cufflinks	exon	192691100	192692215	.	-	.	gene_id "XLOC_007006"; transcript_id "TCONS_00031947"; exon_number "1"
chr1	Cufflinks	exon	192695781	192703618	.	-	.	gene_id "XLOC_007007"; transcript_id "TCONS_00031949"; exon_number "1"
chr1	Cufflinks	exon	192703687	192704509	.	-	.	gene_id "XLOC_007008"; transcript_id "TCONS_00031950"; exon_number "1"
chr1	Cufflinks	exon	192704699	192705325	.	-	.	gene_id "XLOC_007009"; transcript_id "TCONS_00031951"; exon_number "1"
chr1	Cufflinks	exon	192705707	192706153	.	-	.	gene_id "XLOC_007010"; transcript_id "TCONS_00031952"; exon_number "1"
chr1	Cufflinks	exon	192724097	192724144	.	-	.	gene_id "XLOC_007011"; transcript_id "TCONS_00031954"; exon_number "1"
chr1	Cufflinks	exon	192732952	192733089	.	-	.	gene_id "XLOC_007011"; transcript_id "TCONS_00031954"; exon_number "2"
chr1	Cufflinks	exon	192733938	192734085	.	-	.	gene_id "XLOC_007011"; transcript_id "TCONS_00031954"; exon_number "3"
chr1	Cufflinks	exon	192735169	192735324	.	-	.	gene_id "XLOC_007011"; transcript_id "TCONS_00031954"; exon_number "4"
chr1	Cufflinks	exon	192737499	192737606	.	-	.	gene_id "XLOC_007011"; transcript_id "TCONS_00031954"; exon_number "5"
chr1	Cufflinks	exon	194341000	194341511	.	-	.	gene_id "XLOC_007035"; transcript_id "TCONS_00032020"; exon_number "1"
chr1	Cufflinks	exon	194634993	194635602	.	-	.	gene_id "XLOC_007038"; transcript_id "TCONS_00032027"; exon_number "1"
chr1	Cufflinks	exon	194638772	194639062	.	-	.	gene_id "XLOC_007039"; transcript_id "TCONS_00032028"; exon_number "1"
chr1	Cufflinks	exon	194639926	194640296	.	-	.	gene_id "XLOC_007040"; transcript_id "TCONS_00032029"; exon_number "1"
chr1	Cufflinks	exon	194640665	194641046	.	-	.	gene_id "XLOC_007041"; transcript_id "TCONS_00032030"; exon_number "1"
chr1	Cufflinks	exon	194645251	194646909	.	-	.	gene_id "XLOC_007042"; transcript_id "TCONS_00032032"; exon_number "1"
chr1	Cufflinks	exon	194647962	194648433	.	-	.	gene_id "XLOC_007043"; transcript_id "TCONS_00032033"; exon_number "1"
chr1	Cufflinks	exon	194648519	194649188	.	-	.	gene_id "XLOC_007044"; transcript_id "TCONS_00032034"; exon_number "1"
chr1	Cufflinks	exon	194649289	194650650	.	-	.	gene_id "XLOC_007045"; transcript_id "TCONS_00032035"; exon_number "1"
chr1	Cufflinks	exon	194653675	194654023	.	-	.	gene_id "XLOC_007046"; transcript_id "TCONS_00032036"; exon_number "1"
chr1	Cufflinks	exon	194657866	194659413	.	-	.	gene_id "XLOC_007047"; transcript_id "TCONS_00032037"; exon_number "1"
chr1	Cufflinks	exon	194660659	194661682	.	-	.	gene_id "XLOC_007049"; transcript_id "TCONS_00032039"; exon_number "1"
chr1	Cufflinks	exon	194662130	194662784	.	-	.	gene_id "XLOC_007050"; transcript_id "TCONS_00032040"; exon_number "1"
chr1	Cufflinks	exon	194663201	194667532	.	-	.	gene_id "XLOC_007051"; transcript_id "TCONS_00032041"; exon_number "1"
chr1	Cufflinks	exon	194668219	194670103	.	-	.	gene_id "XLOC_007052"; transcript_id "TCONS_00032042"; exon_number "1"
chr1	Cufflinks	exon	194670259	194671090	.	-	.	gene_id "XLOC_007053"; transcript_id "TCONS_00032043"; exon_number "1"
chr1	Cufflinks	exon	194671332	194672742	.	-	.	gene_id "XLOC_007054"; transcript_id "TCONS_00032044"; exon_number "1"
chr1	Cufflinks	exon	194672835	194674779	.	-	.	gene_id "XLOC_007055"; transcript_id "TCONS_00032045"; exon_number "1"
chr1	Cufflinks	exon	194674844	194675422	.	-	.	gene_id "XLOC_007056"; transcript_id "TCONS_00032046"; exon_number "1"
chr1	Cufflinks	exon	194695757	194705949	.	-	.	gene_id "XLOC_007058"; transcript_id "TCONS_00032048"; exon_number "1"
chr1	Cufflinks	exon	194754594	194761006	.	-	.	gene_id "XLOC_007060"; transcript_id "TCONS_00032050"; exon_number "1"
chr1	Cufflinks	exon	195181765	195183488	.	-	.	gene_id "XLOC_007085"; transcript_id "TCONS_00032077"; exon_number "1"
chr1	Cufflinks	exon	195225387	195243926	.	-	.	gene_id "XLOC_007092"; transcript_id "TCONS_00032084"; exon_number "1"
chr1	Cufflinks	exon	195262916	195270629	.	-	.	gene_id "XLOC_007094"; transcript_id "TCONS_00032086"; exon_number "1"
chr1	Cufflinks	exon	195433256	195438941	.	-	.	gene_id "XLOC_007096"; transcript_id "TCONS_00032088"; exon_number "1"
chr1	Cufflinks	exon	195440576	195442505	.	-	.	gene_id "XLOC_007097"; transcript_id "TCONS_00032089"; exon_number "1"
chr1	Cufflinks	exon	195512481	195518883	.	-	.	gene_id "XLOC_007098"; transcript_id "TCONS_00032090"; exon_number "1"
chr1	Cufflinks	exon	196770853	196772394	.	-	.	gene_id "XLOC_007104"; transcript_id "TCONS_00032122"; exon_number "1"
chr1	Cufflinks	exon	197906241	197907790	.	-	.	gene_id "XLOC_007120"; transcript_id "TCONS_00032200"; exon_number "1"
chr1	Cufflinks	exon	198000100	198000366	.	-	.	gene_id "XLOC_007120"; transcript_id "TCONS_00032200"; exon_number "2"
chr1	Cufflinks	exon	197910653	197911133	.	-	.	gene_id "XLOC_007121"; transcript_id "TCONS_00032201"; exon_number "1"
chr1	Cufflinks	exon	197959242	197962754	.	-	.	gene_id "XLOC_007129"; transcript_id "TCONS_00032209"; exon_number "1"
chr1	Cufflinks	exon	198034169	198034720	.	-	.	gene_id "XLOC_007130"; transcript_id "TCONS_00032210"; exon_number "1"
chr1	Cufflinks	exon	198089705	198090982	.	-	.	gene_id "XLOC_007135"; transcript_id "TCONS_00032215"; exon_number "1"
chr1	Cufflinks	exon	198232804	198263313	.	-	.	gene_id "XLOC_007139"; transcript_id "TCONS_00032220"; exon_number "1"
chr1	Cufflinks	exon	199581174	199581614	.	-	.	gene_id "XLOC_007151"; transcript_id "TCONS_00032257"; exon_number "1"
chr1	Cufflinks	exon	199898369	199898868	.	-	.	gene_id "XLOC_007158"; transcript_id "TCONS_00032264"; exon_number "1"
chr1	Cufflinks	exon	200454605	200456354	.	-	.	gene_id "XLOC_007172"; transcript_id "TCONS_00032320"; exon_number "1"
chr1	Cufflinks	exon	201148020	201148611	.	-	.	gene_id "XLOC_007185"; transcript_id "TCONS_00032404"; exon_number "1"
chr1	Cufflinks	exon	201947335	201948353	.	-	.	gene_id "XLOC_007193"; transcript_id "TCONS_00032503"; exon_number "1"
chr1	Cufflinks	exon	201949300	201951468	.	-	.	gene_id "XLOC_007193"; transcript_id "TCONS_00032503"; exon_number "2"
chr1	Cufflinks	exon	202002664	202004565	.	-	.	gene_id "XLOC_007195"; transcript_id "TCONS_00032510"; exon_number "1"
chr1	Cufflinks	exon	202975837	202976423	.	-	.	gene_id "XLOC_007220"; transcript_id "TCONS_00032652"; exon_number "1"
chr1	Cufflinks	exon	203466711	203466760	.	-	.	gene_id "XLOC_007240"; transcript_id "TCONS_00032720"; exon_number "1"
chr1	Cufflinks	exon	203468460	203469063	.	-	.	gene_id "XLOC_007240"; transcript_id "TCONS_00032720"; exon_number "2"
chr1	Cufflinks	exon	203479371	203479882	.	-	.	gene_id "XLOC_007240"; transcript_id "TCONS_00032724"; exon_number "1"
chr1	Cufflinks	exon	203481178	203481309	.	-	.	gene_id "XLOC_007240"; transcript_id "TCONS_00032724"; exon_number "2"
chr1	Cufflinks	exon	203506220	203506260	.	-	.	gene_id "XLOC_007240"; transcript_id "TCONS_00032724"; exon_number "3"
chr1	Cufflinks	exon	203708670	203713203	.	-	.	gene_id "XLOC_007247"; transcript_id "TCONS_00032733"; exon_number "1"
chr1	Cufflinks	exon	203889573	203889884	.	-	.	gene_id "XLOC_007252"; transcript_id "TCONS_00032741"; exon_number "1"
chr1	Cufflinks	exon	205567914	205572279	.	-	.	gene_id "XLOC_007289"; transcript_id "TCONS_00032937"; exon_number "1"
chr1	Cufflinks	exon	209274211	209274659	.	-	.	gene_id "XLOC_007338"; transcript_id "TCONS_00033248"; exon_number "1"
chr1	Cufflinks	exon	209369725	209370231	.	-	.	gene_id "XLOC_007340"; transcript_id "TCONS_00033253"; exon_number "1"
chr1	Cufflinks	exon	209684288	209684687	.	-	.	gene_id "XLOC_007345"; transcript_id "TCONS_00033258"; exon_number "1"
chr1	Cufflinks	exon	209689257	209689912	.	-	.	gene_id "XLOC_007346"; transcript_id "TCONS_00033259"; exon_number "1"
chr1	Cufflinks	exon	209985816	209986075	.	-	.	gene_id "XLOC_007353"; transcript_id "TCONS_00033300"; exon_number "1"
chr1	Cufflinks	exon	211687734	211688646	.	-	.	gene_id "XLOC_007368"; transcript_id "TCONS_00033326"; exon_number "1"
chr1	Cufflinks	exon	211771301	211779629	.	-	.	gene_id "XLOC_007374"; transcript_id "TCONS_00033336"; exon_number "1"
chr1	Cufflinks	exon	211779793	211780575	.	-	.	gene_id "XLOC_007374"; transcript_id "TCONS_00033336"; exon_number "2"
chr1	Cufflinks	exon	211787268	211787346	.	-	.	gene_id "XLOC_007374"; transcript_id "TCONS_00033336"; exon_number "3"
chr1	Cufflinks	exon	212456996	212458582	.	-	.	gene_id "XLOC_007390"; transcript_id "TCONS_00033413"; exon_number "1"
chr1	Cufflinks	exon	212428125	212428433	.	-	.	gene_id "XLOC_007394"; transcript_id "TCONS_00033410"; exon_number "1"
chr1	Cufflinks	exon	212431245	212431533	.	-	.	gene_id "XLOC_007396"; transcript_id "TCONS_00033412"; exon_number "1"
chr1	Cufflinks	exon	212729187	212732362	.	-	.	gene_id "XLOC_007400"; transcript_id "TCONS_00033429"; exon_number "1"
chr1	Cufflinks	exon	213413306	213425872	.	-	.	gene_id "XLOC_007409"; transcript_id "TCONS_00033488"; exon_number "1"
chr1	Cufflinks	exon	214281388	214285151	.	-	.	gene_id "XLOC_007414"; transcript_id "TCONS_00033534"; exon_number "1"
chr1	Cufflinks	exon	214285247	214285852	.	-	.	gene_id "XLOC_007414"; transcript_id "TCONS_00033534"; exon_number "2"
chr1	Cufflinks	exon	214318562	214318973	.	-	.	gene_id "XLOC_007415"; transcript_id "TCONS_00033535"; exon_number "1"
chr1	Cufflinks	exon	214417823	214418324	.	-	.	gene_id "XLOC_007417"; transcript_id "TCONS_00033537"; exon_number "1"
chr1	Cufflinks	exon	214940406	214940937	.	-	.	gene_id "XLOC_007430"; transcript_id "TCONS_00033560"; exon_number "1"
chr1	Cufflinks	exon	215432375	215432981	.	-	.	gene_id "XLOC_007432"; transcript_id "TCONS_00033562"; exon_number "1"
chr1	Cufflinks	exon	215519209	215519762	.	-	.	gene_id "XLOC_007450"; transcript_id "TCONS_00033580"; exon_number "1"
chr1	Cufflinks	exon	215527313	215532726	.	-	.	gene_id "XLOC_007453"; transcript_id "TCONS_00033583"; exon_number "1"
chr1	Cufflinks	exon	215566927	215567110	.	-	.	gene_id "XLOC_007453"; transcript_id "TCONS_00033583"; exon_number "2"
chr1	Cufflinks	exon	215567302	215567756	.	-	.	gene_id "XLOC_007453"; transcript_id "TCONS_00033583"; exon_number "3"
chr1	Cufflinks	exon	218099579	218100005	.	-	.	gene_id "XLOC_007470"; transcript_id "TCONS_00033669"; exon_number "1"
chr1	Cufflinks	exon	218347168	218347472	.	-	.	gene_id "XLOC_007471"; transcript_id "TCONS_00033670"; exon_number "1"
chr1	Cufflinks	exon	218877153	218877942	.	-	.	gene_id "XLOC_007475"; transcript_id "TCONS_00033677"; exon_number "1"
chr1	Cufflinks	exon	218879788	218880557	.	-	.	gene_id "XLOC_007476"; transcript_id "TCONS_00033678"; exon_number "1"
chr1	Cufflinks	exon	218880615	218881941	.	-	.	gene_id "XLOC_007477"; transcript_id "TCONS_00033679"; exon_number "1"
chr1	Cufflinks	exon	218884141	218884991	.	-	.	gene_id "XLOC_007478"; transcript_id "TCONS_00033680"; exon_number "1"
chr1	Cufflinks	exon	218891033	218893544	.	-	.	gene_id "XLOC_007480"; transcript_id "TCONS_00033682"; exon_number "1"
chr1	Cufflinks	exon	218908708	218910835	.	-	.	gene_id "XLOC_007481"; transcript_id "TCONS_00033683"; exon_number "1"
chr1	Cufflinks	exon	218910921	218913175	.	-	.	gene_id "XLOC_007482"; transcript_id "TCONS_00033685"; exon_number "1"
chr1	Cufflinks	exon	218922657	218923040	.	-	.	gene_id "XLOC_007482"; transcript_id "TCONS_00033685"; exon_number "2"
chr1	Cufflinks	exon	218928091	218928633	.	-	.	gene_id "XLOC_007482"; transcript_id "TCONS_00033685"; exon_number "3"
chr1	Cufflinks	exon	218910921	218913172	.	-	.	gene_id "XLOC_007482"; transcript_id "TCONS_00033686"; exon_number "1"
chr1	Cufflinks	exon	218922657	218923040	.	-	.	gene_id "XLOC_007482"; transcript_id "TCONS_00033686"; exon_number "2"
chr1	Cufflinks	exon	218928091	218928636	.	-	.	gene_id "XLOC_007482"; transcript_id "TCONS_00033686"; exon_number "3"
chr1	Cufflinks	exon	218991937	218992322	.	-	.	gene_id "XLOC_007483"; transcript_id "TCONS_00033687"; exon_number "1"
chr1	Cufflinks	exon	219112394	219137381	.	-	.	gene_id "XLOC_007496"; transcript_id "TCONS_00033703"; exon_number "1"
chr1	Cufflinks	exon	219138763	219140094	.	-	.	gene_id "XLOC_007497"; transcript_id "TCONS_00033704"; exon_number "1"
chr1	Cufflinks	exon	219140604	219142287	.	-	.	gene_id "XLOC_007498"; transcript_id "TCONS_00033705"; exon_number "1"
chr1	Cufflinks	exon	219142945	219144825	.	-	.	gene_id "XLOC_007499"; transcript_id "TCONS_00033706"; exon_number "1"
chr1	Cufflinks	exon	219148343	219150413	.	-	.	gene_id "XLOC_007500"; transcript_id "TCONS_00033707"; exon_number "1"
chr1	Cufflinks	exon	219158202	219159725	.	-	.	gene_id "XLOC_007501"; transcript_id "TCONS_00033708"; exon_number "1"
chr1	Cufflinks	exon	219219916	219222785	.	-	.	gene_id "XLOC_007503"; transcript_id "TCONS_00033710"; exon_number "1"
chr1	Cufflinks	exon	220556048	220556964	.	-	.	gene_id "XLOC_007529"; transcript_id "TCONS_00033819"; exon_number "1"
chr1	Cufflinks	exon	220558304	220558527	.	-	.	gene_id "XLOC_007529"; transcript_id "TCONS_00033819"; exon_number "2"
chr1	Cufflinks	exon	220633901	220634204	.	-	.	gene_id "XLOC_007532"; transcript_id "TCONS_00033822"; exon_number "1"
chr1	Cufflinks	exon	220647932	220648604	.	-	.	gene_id "XLOC_007532"; transcript_id "TCONS_00033822"; exon_number "2"
chr1	Cufflinks	exon	220879170	220880835	.	-	.	gene_id "XLOC_007537"; transcript_id "TCONS_00033830"; exon_number "1"
chr1	Cufflinks	exon	220880981	220881099	.	-	.	gene_id "XLOC_007537"; transcript_id "TCONS_00033830"; exon_number "2"
chr1	Cufflinks	exon	221734846	221736044	.	-	.	gene_id "XLOC_007548"; transcript_id "TCONS_00033852"; exon_number "1"
chr1	Cufflinks	exon	222253139	222255513	.	-	.	gene_id "XLOC_007562"; transcript_id "TCONS_00033891"; exon_number "1"
chr1	Cufflinks	exon	222693260	222693525	.	-	.	gene_id "XLOC_007571"; transcript_id "TCONS_00033906"; exon_number "1"
chr1	Cufflinks	exon	223353530	223354406	.	-	.	gene_id "XLOC_007586"; transcript_id "TCONS_00033981"; exon_number "1"
chr1	Cufflinks	exon	223592085	223595151	.	-	.	gene_id "XLOC_007592"; transcript_id "TCONS_00034002"; exon_number "1"
chr1	Cufflinks	exon	223865455	223865784	.	-	.	gene_id "XLOC_007602"; transcript_id "TCONS_00034035"; exon_number "1"
chr1	Cufflinks	exon	223878474	223878530	.	-	.	gene_id "XLOC_007602"; transcript_id "TCONS_00034035"; exon_number "2"
chr1	Cufflinks	exon	223900798	223902703	.	-	.	gene_id "XLOC_007602"; transcript_id "TCONS_00034035"; exon_number "3"
chr1	Cufflinks	exon	224178480	224178944	.	-	.	gene_id "XLOC_007610"; transcript_id "TCONS_00034094"; exon_number "1"
chr1	Cufflinks	exon	224227390	224228218	.	-	.	gene_id "XLOC_007614"; transcript_id "TCONS_00034100"; exon_number "1"
chr1	Cufflinks	exon	225024433	225024828	.	-	.	gene_id "XLOC_007629"; transcript_id "TCONS_00034172"; exon_number "1"
chr1	Cufflinks	exon	225632398	225632693	.	-	.	gene_id "XLOC_007635"; transcript_id "TCONS_00034186"; exon_number "1"
chr1	Cufflinks	exon	226132982	226133401	.	-	.	gene_id "XLOC_007652"; transcript_id "TCONS_00034257"; exon_number "1"
chr1	Cufflinks	exon	226535628	226535979	.	-	.	gene_id "XLOC_007665"; transcript_id "TCONS_00034293"; exon_number "1"
chr1	Cufflinks	exon	227635669	227636343	.	-	.	gene_id "XLOC_007676"; transcript_id "TCONS_00034373"; exon_number "1"
chr1	Cufflinks	exon	228096842	228097244	.	-	.	gene_id "XLOC_007686"; transcript_id "TCONS_00034397"; exon_number "1"
chr1	Cufflinks	exon	228153296	228160613	.	-	.	gene_id "XLOC_007690"; transcript_id "TCONS_00034402"; exon_number "1"
chr1	Cufflinks	exon	228560794	228566129	.	-	.	gene_id "XLOC_007704"; transcript_id "TCONS_00034478"; exon_number "1"
chr1	Cufflinks	exon	229256232	229258860	.	-	.	gene_id "XLOC_007739"; transcript_id "TCONS_00034574"; exon_number "1"
chr1	Cufflinks	exon	229260307	229260577	.	-	.	gene_id "XLOC_007739"; transcript_id "TCONS_00034574"; exon_number "2"
chr1	Cufflinks	exon	229383469	229385373	.	-	.	gene_id "XLOC_007756"; transcript_id "TCONS_00034587"; exon_number "1"
chr1	Cufflinks	exon	229387848	229388453	.	-	.	gene_id "XLOC_007756"; transcript_id "TCONS_00034587"; exon_number "2"
chr1	Cufflinks	exon	229383469	229385373	.	-	.	gene_id "XLOC_007756"; transcript_id "TCONS_00034588"; exon_number "1"
chr1	Cufflinks	exon	229387848	229387950	.	-	.	gene_id "XLOC_007756"; transcript_id "TCONS_00034588"; exon_number "2"
chr1	Cufflinks	exon	229389010	229389737	.	-	.	gene_id "XLOC_007756"; transcript_id "TCONS_00034588"; exon_number "3"
chr1	Cufflinks	exon	229948727	229950136	.	-	.	gene_id "XLOC_007771"; transcript_id "TCONS_00034658"; exon_number "1"
chr1	Cufflinks	exon	229956238	229956372	.	-	.	gene_id "XLOC_007771"; transcript_id "TCONS_00034658"; exon_number "2"
chr1	Cufflinks	exon	229971757	229972083	.	-	.	gene_id "XLOC_007771"; transcript_id "TCONS_00034658"; exon_number "3"
chr1	Cufflinks	exon	230451438	230451830	.	-	.	gene_id "XLOC_007778"; transcript_id "TCONS_00034674"; exon_number "1"
chr1	Cufflinks	exon	230451836	230451976	.	-	.	gene_id "XLOC_007778"; transcript_id "TCONS_00034674"; exon_number "2"
chr1	Cufflinks	exon	230812821	230821677	.	-	.	gene_id "XLOC_007782"; transcript_id "TCONS_00034686"; exon_number "1"
chr1	Cufflinks	exon	230826999	230830406	.	-	.	gene_id "XLOC_007782"; transcript_id "TCONS_00034686"; exon_number "2"
chr1	Cufflinks	exon	231347567	231348869	.	-	.	gene_id "XLOC_007795"; transcript_id "TCONS_00034760"; exon_number "1"
chr1	Cufflinks	exon	231349630	231350100	.	-	.	gene_id "XLOC_007795"; transcript_id "TCONS_00034760"; exon_number "2"
chr1	Cufflinks	exon	231440445	231441035	.	-	.	gene_id "XLOC_007801"; transcript_id "TCONS_00034776"; exon_number "1"
chr1	Cufflinks	exon	232700282	232705361	.	-	.	gene_id "XLOC_007818"; transcript_id "TCONS_00034854"; exon_number "1"
chr1	Cufflinks	exon	232705614	232708400	.	-	.	gene_id "XLOC_007819"; transcript_id "TCONS_00034855"; exon_number "1"
chr1	Cufflinks	exon	232708723	232709823	.	-	.	gene_id "XLOC_007820"; transcript_id "TCONS_00034856"; exon_number "1"
chr1	Cufflinks	exon	232722299	232733147	.	-	.	gene_id "XLOC_007821"; transcript_id "TCONS_00034857"; exon_number "1"
chr1	Cufflinks	exon	232733328	232735111	.	-	.	gene_id "XLOC_007822"; transcript_id "TCONS_00034858"; exon_number "1"
chr1	Cufflinks	exon	232743936	232744569	.	-	.	gene_id "XLOC_007824"; transcript_id "TCONS_00034860"; exon_number "1"
chr1	Cufflinks	exon	232775790	232780203	.	-	.	gene_id "XLOC_007826"; transcript_id "TCONS_00034863"; exon_number "1"
chr1	Cufflinks	exon	232841878	232843515	.	-	.	gene_id "XLOC_007830"; transcript_id "TCONS_00034868"; exon_number "1"
chr1	Cufflinks	exon	232892729	232893200	.	-	.	gene_id "XLOC_007836"; transcript_id "TCONS_00034879"; exon_number "1"
chr1	Cufflinks	exon	232893506	232895028	.	-	.	gene_id "XLOC_007836"; transcript_id "TCONS_00034879"; exon_number "2"
chr1	Cufflinks	exon	233083464	233086225	.	-	.	gene_id "XLOC_007845"; transcript_id "TCONS_00034890"; exon_number "1"
chr1	Cufflinks	exon	234671235	234673971	.	-	.	gene_id "XLOC_007865"; transcript_id "TCONS_00035017"; exon_number "1"
chr1	Cufflinks	exon	234671235	234673215	.	-	.	gene_id "XLOC_007865"; transcript_id "TCONS_00035018"; exon_number "1"
chr1	Cufflinks	exon	234674378	234674530	.	-	.	gene_id "XLOC_007865"; transcript_id "TCONS_00035018"; exon_number "2"
chr1	Cufflinks	exon	234680350	234681132	.	-	.	gene_id "XLOC_007866"; transcript_id "TCONS_00035019"; exon_number "1"
chr1	Cufflinks	exon	234681529	234684125	.	-	.	gene_id "XLOC_007866"; transcript_id "TCONS_00035019"; exon_number "2"
chr1	Cufflinks	exon	234699332	234702073	.	-	.	gene_id "XLOC_007867"; transcript_id "TCONS_00035021"; exon_number "1"
chr1	Cufflinks	exon	234705829	234705888	.	-	.	gene_id "XLOC_007867"; transcript_id "TCONS_00035021"; exon_number "2"
chr1	Cufflinks	exon	234708817	234708855	.	-	.	gene_id "XLOC_007867"; transcript_id "TCONS_00035021"; exon_number "3"
chr1	Cufflinks	exon	234699332	234702073	.	-	.	gene_id "XLOC_007867"; transcript_id "TCONS_00035022"; exon_number "1"
chr1	Cufflinks	exon	234705829	234705888	.	-	.	gene_id "XLOC_007867"; transcript_id "TCONS_00035022"; exon_number "2"
chr1	Cufflinks	exon	234708761	234708893	.	-	.	gene_id "XLOC_007867"; transcript_id "TCONS_00035022"; exon_number "3"
chr1	Cufflinks	exon	234719867	234719922	.	-	.	gene_id "XLOC_007867"; transcript_id "TCONS_00035022"; exon_number "4"
chr1	Cufflinks	exon	234732330	234733372	.	-	.	gene_id "XLOC_007868"; transcript_id "TCONS_00035025"; exon_number "1"
chr1	Cufflinks	exon	234734463	234735951	.	-	.	gene_id "XLOC_007868"; transcript_id "TCONS_00035025"; exon_number "2"
chr1	Cufflinks	exon	234736006	234737515	.	-	.	gene_id "XLOC_007869"; transcript_id "TCONS_00035027"; exon_number "1"
chr1	Cufflinks	exon	234785873	234786676	.	-	.	gene_id "XLOC_007873"; transcript_id "TCONS_00035038"; exon_number "1"
chr1	Cufflinks	exon	234792697	234793172	.	-	.	gene_id "XLOC_007873"; transcript_id "TCONS_00035038"; exon_number "2"
chr1	Cufflinks	exon	234894666	234896225	.	-	.	gene_id "XLOC_007876"; transcript_id "TCONS_00035057"; exon_number "1"
chr1	Cufflinks	exon	234914579	234915311	.	-	.	gene_id "XLOC_007880"; transcript_id "TCONS_00035062"; exon_number "1"
chr1	Cufflinks	exon	234916052	234916155	.	-	.	gene_id "XLOC_007880"; transcript_id "TCONS_00035062"; exon_number "2"
chr1	Cufflinks	exon	234947127	234950223	.	-	.	gene_id "XLOC_007884"; transcript_id "TCONS_00035067"; exon_number "1"
chr1	Cufflinks	exon	234952083	234954911	.	-	.	gene_id "XLOC_007884"; transcript_id "TCONS_00035067"; exon_number "2"
chr1	Cufflinks	exon	234947127	234950223	.	-	.	gene_id "XLOC_007884"; transcript_id "TCONS_00035068"; exon_number "1"
chr1	Cufflinks	exon	235006349	235007037	.	-	.	gene_id "XLOC_007884"; transcript_id "TCONS_00035068"; exon_number "2"
chr1	Cufflinks	exon	235010523	235012644	.	-	.	gene_id "XLOC_007884"; transcript_id "TCONS_00035068"; exon_number "3"
chr1	Cufflinks	exon	234970319	234971768	.	-	.	gene_id "XLOC_007884"; transcript_id "TCONS_00035072"; exon_number "1"
chr1	Cufflinks	exon	235006349	235007037	.	-	.	gene_id "XLOC_007884"; transcript_id "TCONS_00035072"; exon_number "2"
chr1	Cufflinks	exon	235012064	235012448	.	-	.	gene_id "XLOC_007884"; transcript_id "TCONS_00035072"; exon_number "3"
chr1	Cufflinks	exon	234970319	234970795	.	-	.	gene_id "XLOC_007884"; transcript_id "TCONS_00035073"; exon_number "1"
chr1	Cufflinks	exon	234971644	234971768	.	-	.	gene_id "XLOC_007884"; transcript_id "TCONS_00035073"; exon_number "2"
chr1	Cufflinks	exon	235006349	235007037	.	-	.	gene_id "XLOC_007884"; transcript_id "TCONS_00035073"; exon_number "3"
chr1	Cufflinks	exon	235009514	235012605	.	-	.	gene_id "XLOC_007884"; transcript_id "TCONS_00035073"; exon_number "4"
chr1	Cufflinks	exon	234970319	234971768	.	-	.	gene_id "XLOC_007884"; transcript_id "TCONS_00035074"; exon_number "1"
chr1	Cufflinks	exon	235006349	235007037	.	-	.	gene_id "XLOC_007884"; transcript_id "TCONS_00035074"; exon_number "2"
chr1	Cufflinks	exon	235010523	235012644	.	-	.	gene_id "XLOC_007884"; transcript_id "TCONS_00035074"; exon_number "3"
chr1	Cufflinks	exon	235060553	235062750	.	-	.	gene_id "XLOC_007893"; transcript_id "TCONS_00035087"; exon_number "1"
chr1	Cufflinks	exon	235068216	235068906	.	-	.	gene_id "XLOC_007893"; transcript_id "TCONS_00035087"; exon_number "2"
chr1	Cufflinks	exon	235066966	235068923	.	-	.	gene_id "XLOC_007893"; transcript_id "TCONS_00035089"; exon_number "1"
chr1	Cufflinks	exon	235260502	235260727	.	-	.	gene_id "XLOC_007898"; transcript_id "TCONS_00035126"; exon_number "1"
chr1	Cufflinks	exon	236811831	236812154	.	-	.	gene_id "XLOC_007929"; transcript_id "TCONS_00035268"; exon_number "1"
chr1	Cufflinks	exon	236837057	236837381	.	-	.	gene_id "XLOC_007930"; transcript_id "TCONS_00035269"; exon_number "1"
chr1	Cufflinks	exon	239478535	239479055	.	-	.	gene_id "XLOC_007957"; transcript_id "TCONS_00035307"; exon_number "1"
chr1	Cufflinks	exon	240854619	240855113	.	-	.	gene_id "XLOC_007973"; transcript_id "TCONS_00035350"; exon_number "1"
chr1	Cufflinks	exon	240879233	240880053	.	-	.	gene_id "XLOC_007974"; transcript_id "TCONS_00035351"; exon_number "1"
chr1	Cufflinks	exon	241574142	241574410	.	-	.	gene_id "XLOC_007981"; transcript_id "TCONS_00035372"; exon_number "1"
chr1	Cufflinks	exon	242179421	242179796	.	-	.	gene_id "XLOC_007995"; transcript_id "TCONS_00035406"; exon_number "1"
chr1	Cufflinks	exon	243659077	243659298	.	-	.	gene_id "XLOC_008011"; transcript_id "TCONS_00035508"; exon_number "1"
chr1	Cufflinks	exon	243659870	243660556	.	-	.	gene_id "XLOC_008011"; transcript_id "TCONS_00035508"; exon_number "2"
chr1	Cufflinks	exon	244205284	244210584	.	-	.	gene_id "XLOC_008015"; transcript_id "TCONS_00035525"; exon_number "1"
chr1	Cufflinks	exon	244210723	244211547	.	-	.	gene_id "XLOC_008015"; transcript_id "TCONS_00035525"; exon_number "2"
chr1	Cufflinks	exon	244392709	244395246	.	-	.	gene_id "XLOC_008018"; transcript_id "TCONS_00035530"; exon_number "1"
chr1	Cufflinks	exon	244447601	244448686	.	-	.	gene_id "XLOC_008022"; transcript_id "TCONS_00035537"; exon_number "1"
chr1	Cufflinks	exon	244445259	244445616	.	-	.	gene_id "XLOC_008023"; transcript_id "TCONS_00035535"; exon_number "1"
chr1	Cufflinks	exon	244462492	244463172	.	-	.	gene_id "XLOC_008026"; transcript_id "TCONS_00035539"; exon_number "1"
chr1	Cufflinks	exon	245054107	245054557	.	-	.	gene_id "XLOC_008032"; transcript_id "TCONS_00035577"; exon_number "1"
chr1	Cufflinks	exon	245126461	245129110	.	-	.	gene_id "XLOC_008034"; transcript_id "TCONS_00035579"; exon_number "1"
chr1	Cufflinks	exon	245129346	245130051	.	-	.	gene_id "XLOC_008034"; transcript_id "TCONS_00035579"; exon_number "2"
chr1	Cufflinks	exon	246859716	246860689	.	-	.	gene_id "XLOC_008051"; transcript_id "TCONS_00035653"; exon_number "1"
chr10	Cufflinks	exon	2273950	2274600	.	+	.	gene_id "XLOC_008394"; transcript_id "TCONS_00036233"; exon_number "1"
chr10	Cufflinks	exon	3094223	3094509	.	+	.	gene_id "XLOC_008403"; transcript_id "TCONS_00036247"; exon_number "1"
chr10	Cufflinks	exon	3094700	3094862	.	+	.	gene_id "XLOC_008403"; transcript_id "TCONS_00036247"; exon_number "2"
chr10	Cufflinks	exon	3816550	3819334	.	+	.	gene_id "XLOC_008414"; transcript_id "TCONS_00036304"; exon_number "1"
chr10	Cufflinks	exon	3819825	3827440	.	+	.	gene_id "XLOC_008414"; transcript_id "TCONS_00036304"; exon_number "2"
chr10	Cufflinks	exon	4193963	4194273	.	+	.	gene_id "XLOC_008425"; transcript_id "TCONS_00036322"; exon_number "1"
chr10	Cufflinks	exon	4196716	4196835	.	+	.	gene_id "XLOC_008425"; transcript_id "TCONS_00036322"; exon_number "2"
chr10	Cufflinks	exon	4216117	4216720	.	+	.	gene_id "XLOC_008425"; transcript_id "TCONS_00036322"; exon_number "3"
chr10	Cufflinks	exon	4890371	4894361	.	+	.	gene_id "XLOC_008432"; transcript_id "TCONS_00036353"; exon_number "1"
chr10	Cufflinks	exon	4915406	4918025	.	+	.	gene_id "XLOC_008432"; transcript_id "TCONS_00036353"; exon_number "2"
chr10	Cufflinks	exon	5538010	5538467	.	+	.	gene_id "XLOC_008444"; transcript_id "TCONS_00036409"; exon_number "1"
chr10	Cufflinks	exon	5540336	5549544	.	+	.	gene_id "XLOC_008444"; transcript_id "TCONS_00036409"; exon_number "2"
chr10	Cufflinks	exon	6378377	6379934	.	+	.	gene_id "XLOC_008468"; transcript_id "TCONS_00036532"; exon_number "1"
chr10	Cufflinks	exon	6380140	6386497	.	+	.	gene_id "XLOC_008468"; transcript_id "TCONS_00036532"; exon_number "2"
chr10	Cufflinks	exon	7176323	7176405	.	+	.	gene_id "XLOC_008483"; transcript_id "TCONS_00036578"; exon_number "1"
chr10	Cufflinks	exon	7186617	7187813	.	+	.	gene_id "XLOC_008483"; transcript_id "TCONS_00036578"; exon_number "2"
chr10	Cufflinks	exon	8220970	8223643	.	+	.	gene_id "XLOC_008499"; transcript_id "TCONS_00036639"; exon_number "1"
chr10	Cufflinks	exon	8257069	8257165	.	+	.	gene_id "XLOC_008499"; transcript_id "TCONS_00036639"; exon_number "2"
chr10	Cufflinks	exon	8223987	8224499	.	+	.	gene_id "XLOC_008500"; transcript_id "TCONS_00036640"; exon_number "1"
chr10	Cufflinks	exon	8606169	8606432	.	+	.	gene_id "XLOC_008504"; transcript_id "TCONS_00036647"; exon_number "1"
chr10	Cufflinks	exon	8714851	8715273	.	+	.	gene_id "XLOC_008506"; transcript_id "TCONS_00036649"; exon_number "1"
chr10	Cufflinks	exon	10840156	10840780	.	+	.	gene_id "XLOC_008514"; transcript_id "TCONS_00036663"; exon_number "1"
chr10	Cufflinks	exon	10888026	10888119	.	+	.	gene_id "XLOC_008514"; transcript_id "TCONS_00036663"; exon_number "2"
chr10	Cufflinks	exon	10961927	10962398	.	+	.	gene_id "XLOC_008514"; transcript_id "TCONS_00036663"; exon_number "3"
chr10	Cufflinks	exon	13443961	13444731	.	+	.	gene_id "XLOC_008555"; transcript_id "TCONS_00036856"; exon_number "1"
chr10	Cufflinks	exon	16564038	16565077	.	+	.	gene_id "XLOC_008589"; transcript_id "TCONS_00037037"; exon_number "1"
chr10	Cufflinks	exon	16566017	16566190	.	+	.	gene_id "XLOC_008589"; transcript_id "TCONS_00037037"; exon_number "2"
chr10	Cufflinks	exon	18925999	18940407	.	+	.	gene_id "XLOC_008613"; transcript_id "TCONS_00037130"; exon_number "1"
chr10	Cufflinks	exon	18943958	18946395	.	+	.	gene_id "XLOC_008613"; transcript_id "TCONS_00037130"; exon_number "2"
chr10	Cufflinks	exon	19066175	19066459	.	+	.	gene_id "XLOC_008617"; transcript_id "TCONS_00037135"; exon_number "1"
chr10	Cufflinks	exon	19067221	19067293	.	+	.	gene_id "XLOC_008617"; transcript_id "TCONS_00037135"; exon_number "2"
chr10	Cufflinks	exon	19067405	19067513	.	+	.	gene_id "XLOC_008617"; transcript_id "TCONS_00037135"; exon_number "3"
chr10	Cufflinks	exon	19097121	19099789	.	+	.	gene_id "XLOC_008617"; transcript_id "TCONS_00037135"; exon_number "4"
chr10	Cufflinks	exon	19066779	19067513	.	+	.	gene_id "XLOC_008617"; transcript_id "TCONS_00037136"; exon_number "1"
chr10	Cufflinks	exon	19097121	19099789	.	+	.	gene_id "XLOC_008617"; transcript_id "TCONS_00037136"; exon_number "2"
chr10	Cufflinks	exon	19175120	19175739	.	+	.	gene_id "XLOC_008629"; transcript_id "TCONS_00037149"; exon_number "1"
chr10	Cufflinks	exon	20085317	20085843	.	+	.	gene_id "XLOC_008645"; transcript_id "TCONS_00037176"; exon_number "1"
chr10	Cufflinks	exon	20086152	20090249	.	+	.	gene_id "XLOC_008646"; transcript_id "TCONS_00037177"; exon_number "1"
chr10	Cufflinks	exon	21778883	21786228	.	+	.	gene_id "XLOC_008665"; transcript_id "TCONS_00037210"; exon_number "1"
chr10	Cufflinks	exon	23126908	23127542	.	+	.	gene_id "XLOC_008687"; transcript_id "TCONS_00037311"; exon_number "1"
chr10	Cufflinks	exon	27620415	27624968	.	+	.	gene_id "XLOC_008746"; transcript_id "TCONS_00037486"; exon_number "1"
chr10	Cufflinks	exon	29043987	29044266	.	+	.	gene_id "XLOC_008766"; transcript_id "TCONS_00037550"; exon_number "1"
chr10	Cufflinks	exon	29045072	29045177	.	+	.	gene_id "XLOC_008766"; transcript_id "TCONS_00037550"; exon_number "2"
chr10	Cufflinks	exon	29046289	29051194	.	+	.	gene_id "XLOC_008766"; transcript_id "TCONS_00037550"; exon_number "3"
chr10	Cufflinks	exon	29346953	29347036	.	+	.	gene_id "XLOC_008776"; transcript_id "TCONS_00037575"; exon_number "1"
chr10	Cufflinks	exon	29347847	29347919	.	+	.	gene_id "XLOC_008776"; transcript_id "TCONS_00037575"; exon_number "2"
chr10	Cufflinks	exon	29368421	29369158	.	+	.	gene_id "XLOC_008776"; transcript_id "TCONS_00037575"; exon_number "3"
chr10	Cufflinks	exon	29347326	29347652	.	+	.	gene_id "XLOC_008776"; transcript_id "TCONS_00037577"; exon_number "1"
chr10	Cufflinks	exon	29347847	29347919	.	+	.	gene_id "XLOC_008776"; transcript_id "TCONS_00037577"; exon_number "2"
chr10	Cufflinks	exon	29368421	29369158	.	+	.	gene_id "XLOC_008776"; transcript_id "TCONS_00037577"; exon_number "3"
chr10	Cufflinks	exon	29358288	29359377	.	+	.	gene_id "XLOC_008779"; transcript_id "TCONS_00037580"; exon_number "1"
chr10	Cufflinks	exon	29370529	29370746	.	+	.	gene_id "XLOC_008781"; transcript_id "TCONS_00037582"; exon_number "1"
chr10	Cufflinks	exon	29382540	29382646	.	+	.	gene_id "XLOC_008781"; transcript_id "TCONS_00037582"; exon_number "2"
chr10	Cufflinks	exon	29386247	29386393	.	+	.	gene_id "XLOC_008781"; transcript_id "TCONS_00037582"; exon_number "3"
chr10	Cufflinks	exon	29388087	29388238	.	+	.	gene_id "XLOC_008781"; transcript_id "TCONS_00037582"; exon_number "4"
chr10	Cufflinks	exon	29392867	29393012	.	+	.	gene_id "XLOC_008781"; transcript_id "TCONS_00037582"; exon_number "5"
chr10	Cufflinks	exon	29393200	29401421	.	+	.	gene_id "XLOC_008781"; transcript_id "TCONS_00037582"; exon_number "6"
chr10	Cufflinks	exon	29370603	29370746	.	+	.	gene_id "XLOC_008781"; transcript_id "TCONS_00037585"; exon_number "1"
chr10	Cufflinks	exon	29382540	29382646	.	+	.	gene_id "XLOC_008781"; transcript_id "TCONS_00037585"; exon_number "2"
chr10	Cufflinks	exon	29386247	29386393	.	+	.	gene_id "XLOC_008781"; transcript_id "TCONS_00037585"; exon_number "3"
chr10	Cufflinks	exon	29388091	29388238	.	+	.	gene_id "XLOC_008781"; transcript_id "TCONS_00037585"; exon_number "4"
chr10	Cufflinks	exon	29392867	29401421	.	+	.	gene_id "XLOC_008781"; transcript_id "TCONS_00037585"; exon_number "5"
chr10	Cufflinks	exon	29370637	29370746	.	+	.	gene_id "XLOC_008781"; transcript_id "TCONS_00037586"; exon_number "1"
chr10	Cufflinks	exon	29382540	29382646	.	+	.	gene_id "XLOC_008781"; transcript_id "TCONS_00037586"; exon_number "2"
chr10	Cufflinks	exon	29386247	29386393	.	+	.	gene_id "XLOC_008781"; transcript_id "TCONS_00037586"; exon_number "3"
chr10	Cufflinks	exon	29388087	29388238	.	+	.	gene_id "XLOC_008781"; transcript_id "TCONS_00037586"; exon_number "4"
chr10	Cufflinks	exon	29392867	29393012	.	+	.	gene_id "XLOC_008781"; transcript_id "TCONS_00037586"; exon_number "5"
chr10	Cufflinks	exon	29393127	29401421	.	+	.	gene_id "XLOC_008781"; transcript_id "TCONS_00037586"; exon_number "6"
chr10	Cufflinks	exon	29408981	29409993	.	+	.	gene_id "XLOC_008783"; transcript_id "TCONS_00037588"; exon_number "1"
chr10	Cufflinks	exon	29415372	29415781	.	+	.	gene_id "XLOC_008785"; transcript_id "TCONS_00037590"; exon_number "1"
chr10	Cufflinks	exon	29607706	29608123	.	+	.	gene_id "XLOC_008790"; transcript_id "TCONS_00037596"; exon_number "1"
chr10	Cufflinks	exon	29610824	29610926	.	+	.	gene_id "XLOC_008790"; transcript_id "TCONS_00037596"; exon_number "2"
chr10	Cufflinks	exon	29614436	29617428	.	+	.	gene_id "XLOC_008790"; transcript_id "TCONS_00037596"; exon_number "3"
chr10	Cufflinks	exon	29611772	29613110	.	+	.	gene_id "XLOC_008790"; transcript_id "TCONS_00037597"; exon_number "1"
chr10	Cufflinks	exon	29614436	29617428	.	+	.	gene_id "XLOC_008790"; transcript_id "TCONS_00037597"; exon_number "2"
chr10	Cufflinks	exon	29611772	29613110	.	+	.	gene_id "XLOC_008790"; transcript_id "TCONS_00037599"; exon_number "1"
chr10	Cufflinks	exon	29634235	29634604	.	+	.	gene_id "XLOC_008790"; transcript_id "TCONS_00037599"; exon_number "2"
chr10	Cufflinks	exon	30236020	30236640	.	+	.	gene_id "XLOC_008795"; transcript_id "TCONS_00037628"; exon_number "1"
chr10	Cufflinks	exon	30240407	30240868	.	+	.	gene_id "XLOC_008795"; transcript_id "TCONS_00037628"; exon_number "2"
chr10	Cufflinks	exon	30236038	30236148	.	+	.	gene_id "XLOC_008795"; transcript_id "TCONS_00037629"; exon_number "1"
chr10	Cufflinks	exon	30240407	30240868	.	+	.	gene_id "XLOC_008795"; transcript_id "TCONS_00037629"; exon_number "2"
chr10	Cufflinks	exon	30247731	30248285	.	+	.	gene_id "XLOC_008796"; transcript_id "TCONS_00037631"; exon_number "1"
chr10	Cufflinks	exon	30248544	30251646	.	+	.	gene_id "XLOC_008796"; transcript_id "TCONS_00037631"; exon_number "2"
chr10	Cufflinks	exon	30248078	30248285	.	+	.	gene_id "XLOC_008796"; transcript_id "TCONS_00037632"; exon_number "1"
chr10	Cufflinks	exon	30248646	30251646	.	+	.	gene_id "XLOC_008796"; transcript_id "TCONS_00037632"; exon_number "2"
chr10	Cufflinks	exon	30340306	30340869	.	+	.	gene_id "XLOC_008797"; transcript_id "TCONS_00037633"; exon_number "1"
chr10	Cufflinks	exon	30345782	30347955	.	+	.	gene_id "XLOC_008797"; transcript_id "TCONS_00037633"; exon_number "2"
chr10	Cufflinks	exon	30397716	30397831	.	+	.	gene_id "XLOC_008797"; transcript_id "TCONS_00037633"; exon_number "3"
chr10	Cufflinks	exon	30399577	30399716	.	+	.	gene_id "XLOC_008797"; transcript_id "TCONS_00037633"; exon_number "4"
chr10	Cufflinks	exon	31422810	31423730	.	+	.	gene_id "XLOC_008817"; transcript_id "TCONS_00037680"; exon_number "1"
chr10	Cufflinks	exon	31425442	31425617	.	+	.	gene_id "XLOC_008817"; transcript_id "TCONS_00037680"; exon_number "2"
chr10	Cufflinks	exon	31425721	31429396	.	+	.	gene_id "XLOC_008817"; transcript_id "TCONS_00037680"; exon_number "3"
chr10	Cufflinks	exon	31422810	31423730	.	+	.	gene_id "XLOC_008817"; transcript_id "TCONS_00037679"; exon_number "1"
chr10	Cufflinks	exon	31425442	31425617	.	+	.	gene_id "XLOC_008817"; transcript_id "TCONS_00037679"; exon_number "2"
chr10	Cufflinks	exon	31425723	31429396	.	+	.	gene_id "XLOC_008817"; transcript_id "TCONS_00037679"; exon_number "3"
chr10	Cufflinks	exon	31423708	31423730	.	+	.	gene_id "XLOC_008817"; transcript_id "TCONS_00037681"; exon_number "1"
chr10	Cufflinks	exon	31425721	31429396	.	+	.	gene_id "XLOC_008817"; transcript_id "TCONS_00037681"; exon_number "2"
chr10	Cufflinks	exon	31425103	31425617	.	+	.	gene_id "XLOC_008817"; transcript_id "TCONS_00037682"; exon_number "1"
chr10	Cufflinks	exon	31425723	31429396	.	+	.	gene_id "XLOC_008817"; transcript_id "TCONS_00037682"; exon_number "2"
chr10	Cufflinks	exon	33371425	33381365	.	+	.	gene_id "XLOC_008838"; transcript_id "TCONS_00037780"; exon_number "1"
chr10	Cufflinks	exon	33423496	33424189	.	+	.	gene_id "XLOC_008838"; transcript_id "TCONS_00037780"; exon_number "2"
chr10	Cufflinks	exon	34168218	34169353	.	+	.	gene_id "XLOC_008847"; transcript_id "TCONS_00037797"; exon_number "1"
chr10	Cufflinks	exon	34170051	34173348	.	+	.	gene_id "XLOC_008847"; transcript_id "TCONS_00037797"; exon_number "2"
chr10	Cufflinks	exon	36085278	36085977	.	+	.	gene_id "XLOC_008869"; transcript_id "TCONS_00037887"; exon_number "1"
chr10	Cufflinks	exon	36086957	36090486	.	+	.	gene_id "XLOC_008869"; transcript_id "TCONS_00037887"; exon_number "2"
chr10	Cufflinks	exon	36086104	36086589	.	+	.	gene_id "XLOC_008870"; transcript_id "TCONS_00037888"; exon_number "1"
chr10	Cufflinks	exon	37759478	37760143	.	+	.	gene_id "XLOC_008886"; transcript_id "TCONS_00037925"; exon_number "1"
chr10	Cufflinks	exon	38637594	38639526	.	+	.	gene_id "XLOC_008913"; transcript_id "TCONS_00037979"; exon_number "1"
chr10	Cufflinks	exon	38639678	38640181	.	+	.	gene_id "XLOC_008914"; transcript_id "TCONS_00037980"; exon_number "1"
chr10	Cufflinks	exon	38692082	38692531	.	+	.	gene_id "XLOC_008915"; transcript_id "TCONS_00038011"; exon_number "1"
chr10	Cufflinks	exon	39049025	39049655	.	+	.	gene_id "XLOC_008921"; transcript_id "TCONS_00038024"; exon_number "1"
chr10	Cufflinks	exon	39051969	39052567	.	+	.	gene_id "XLOC_008922"; transcript_id "TCONS_00038025"; exon_number "1"
chr10	Cufflinks	exon	39066809	39067139	.	+	.	gene_id "XLOC_008923"; transcript_id "TCONS_00038026"; exon_number "1"
chr10	Cufflinks	exon	42650648	42651046	.	+	.	gene_id "XLOC_008925"; transcript_id "TCONS_00038028"; exon_number "1"
chr10	Cufflinks	exon	44740513	44740673	.	+	.	gene_id "XLOC_008971"; transcript_id "TCONS_00038186"; exon_number "1"
chr10	Cufflinks	exon	44754201	44754271	.	+	.	gene_id "XLOC_008971"; transcript_id "TCONS_00038186"; exon_number "2"
chr10	Cufflinks	exon	44754933	44756978	.	+	.	gene_id "XLOC_008971"; transcript_id "TCONS_00038186"; exon_number "3"
chr10	Cufflinks	exon	44785644	44788003	.	+	.	gene_id "XLOC_008972"; transcript_id "TCONS_00038188"; exon_number "1"
chr10	Cufflinks	exon	44788748	44788937	.	+	.	gene_id "XLOC_008972"; transcript_id "TCONS_00038188"; exon_number "2"
chr10	Cufflinks	exon	44789361	44793027	.	+	.	gene_id "XLOC_008972"; transcript_id "TCONS_00038188"; exon_number "3"
chr10	Cufflinks	exon	46710351	46711559	.	+	.	gene_id "XLOC_008992"; transcript_id "TCONS_00038274"; exon_number "1"
chr10	Cufflinks	exon	46712813	46713514	.	+	.	gene_id "XLOC_008993"; transcript_id "TCONS_00038275"; exon_number "1"
chr10	Cufflinks	exon	47356231	47356951	.	+	.	gene_id "XLOC_009006"; transcript_id "TCONS_00038315"; exon_number "1"
chr10	Cufflinks	exon	47740330	47740402	.	+	.	gene_id "XLOC_009015"; transcript_id "TCONS_00038334"; exon_number "1"
chr10	Cufflinks	exon	47742396	47742458	.	+	.	gene_id "XLOC_009015"; transcript_id "TCONS_00038334"; exon_number "2"
chr10	Cufflinks	exon	47744636	47744825	.	+	.	gene_id "XLOC_009015"; transcript_id "TCONS_00038334"; exon_number "3"
chr10	Cufflinks	exon	48610456	48610704	.	+	.	gene_id "XLOC_009027"; transcript_id "TCONS_00038399"; exon_number "1"
chr10	Cufflinks	exon	48628334	48629205	.	+	.	gene_id "XLOC_009027"; transcript_id "TCONS_00038399"; exon_number "2"
chr10	Cufflinks	exon	48954322	48954975	.	+	.	gene_id "XLOC_009031"; transcript_id "TCONS_00038409"; exon_number "1"
chr10	Cufflinks	exon	48966878	48966933	.	+	.	gene_id "XLOC_009031"; transcript_id "TCONS_00038409"; exon_number "2"
chr10	Cufflinks	exon	51943709	51947265	.	+	.	gene_id "XLOC_009067"; transcript_id "TCONS_00038565"; exon_number "1"
chr10	Cufflinks	exon	54516152	54523993	.	+	.	gene_id "XLOC_009086"; transcript_id "TCONS_00038620"; exon_number "1"
chr10	Cufflinks	exon	54699572	54700311	.	+	.	gene_id "XLOC_009093"; transcript_id "TCONS_00038631"; exon_number "1"
chr10	Cufflinks	exon	54810622	54810693	.	+	.	gene_id "XLOC_009093"; transcript_id "TCONS_00038631"; exon_number "2"
chr10	Cufflinks	exon	54798045	54798304	.	+	.	gene_id "XLOC_009093"; transcript_id "TCONS_00038632"; exon_number "1"
chr10	Cufflinks	exon	55046695	55051550	.	+	.	gene_id "XLOC_009094"; transcript_id "TCONS_00038633"; exon_number "1"
chr10	Cufflinks	exon	55069723	55072216	.	+	.	gene_id "XLOC_009095"; transcript_id "TCONS_00038634"; exon_number "1"
chr10	Cufflinks	exon	55076025	55076748	.	+	.	gene_id "XLOC_009096"; transcript_id "TCONS_00038635"; exon_number "1"
chr10	Cufflinks	exon	55076899	55080638	.	+	.	gene_id "XLOC_009097"; transcript_id "TCONS_00038636"; exon_number "1"
chr10	Cufflinks	exon	55080795	55081743	.	+	.	gene_id "XLOC_009098"; transcript_id "TCONS_00038637"; exon_number "1"
chr10	Cufflinks	exon	55081806	55083619	.	+	.	gene_id "XLOC_009099"; transcript_id "TCONS_00038638"; exon_number "1"
chr10	Cufflinks	exon	55084138	55086496	.	+	.	gene_id "XLOC_009100"; transcript_id "TCONS_00038639"; exon_number "1"
chr10	Cufflinks	exon	55086787	55087679	.	+	.	gene_id "XLOC_009101"; transcript_id "TCONS_00038640"; exon_number "1"
chr10	Cufflinks	exon	55090409	55095654	.	+	.	gene_id "XLOC_009102"; transcript_id "TCONS_00038641"; exon_number "1"
chr10	Cufflinks	exon	55110144	55111593	.	+	.	gene_id "XLOC_009105"; transcript_id "TCONS_00038644"; exon_number "1"
chr10	Cufflinks	exon	55140964	55141232	.	+	.	gene_id "XLOC_009106"; transcript_id "TCONS_00038645"; exon_number "1"
chr10	Cufflinks	exon	55141742	55143712	.	+	.	gene_id "XLOC_009107"; transcript_id "TCONS_00038646"; exon_number "1"
chr10	Cufflinks	exon	55193853	55196983	.	+	.	gene_id "XLOC_009110"; transcript_id "TCONS_00038649"; exon_number "1"
chr10	Cufflinks	exon	55215265	55215708	.	+	.	gene_id "XLOC_009117"; transcript_id "TCONS_00038656"; exon_number "1"
chr10	Cufflinks	exon	55416338	55425334	.	+	.	gene_id "XLOC_009125"; transcript_id "TCONS_00038664"; exon_number "1"
chr10	Cufflinks	exon	55431318	55444481	.	+	.	gene_id "XLOC_009126"; transcript_id "TCONS_00038665"; exon_number "1"
chr10	Cufflinks	exon	55487163	55487644	.	+	.	gene_id "XLOC_009135"; transcript_id "TCONS_00038674"; exon_number "1"
chr10	Cufflinks	exon	55536612	55538764	.	+	.	gene_id "XLOC_009143"; transcript_id "TCONS_00038682"; exon_number "1"
chr10	Cufflinks	exon	55538820	55539630	.	+	.	gene_id "XLOC_009144"; transcript_id "TCONS_00038683"; exon_number "1"
chr10	Cufflinks	exon	65388428	65390130	.	+	.	gene_id "XLOC_009205"; transcript_id "TCONS_00038865"; exon_number "1"
chr10	Cufflinks	exon	65390452	65392400	.	+	.	gene_id "XLOC_009205"; transcript_id "TCONS_00038865"; exon_number "2"
chr10	Cufflinks	exon	65388428	65390130	.	+	.	gene_id "XLOC_009205"; transcript_id "TCONS_00038867"; exon_number "1"
chr10	Cufflinks	exon	65390452	65391239	.	+	.	gene_id "XLOC_009205"; transcript_id "TCONS_00038867"; exon_number "2"
chr10	Cufflinks	exon	65397623	65398199	.	+	.	gene_id "XLOC_009205"; transcript_id "TCONS_00038867"; exon_number "3"
chr10	Cufflinks	exon	65388428	65390130	.	+	.	gene_id "XLOC_009205"; transcript_id "TCONS_00038866"; exon_number "1"
chr10	Cufflinks	exon	65390452	65391239	.	+	.	gene_id "XLOC_009205"; transcript_id "TCONS_00038866"; exon_number "2"
chr10	Cufflinks	exon	65394174	65398199	.	+	.	gene_id "XLOC_009205"; transcript_id "TCONS_00038866"; exon_number "3"
chr10	Cufflinks	exon	65388428	65390130	.	+	.	gene_id "XLOC_009205"; transcript_id "TCONS_00038868"; exon_number "1"
chr10	Cufflinks	exon	65390452	65391239	.	+	.	gene_id "XLOC_009205"; transcript_id "TCONS_00038868"; exon_number "2"
chr10	Cufflinks	exon	65405245	65405924	.	+	.	gene_id "XLOC_009205"; transcript_id "TCONS_00038868"; exon_number "3"
chr10	Cufflinks	exon	65388428	65390130	.	+	.	gene_id "XLOC_009205"; transcript_id "TCONS_00038869"; exon_number "1"
chr10	Cufflinks	exon	65390452	65391239	.	+	.	gene_id "XLOC_009205"; transcript_id "TCONS_00038869"; exon_number "2"
chr10	Cufflinks	exon	65413419	65413549	.	+	.	gene_id "XLOC_009205"; transcript_id "TCONS_00038869"; exon_number "3"
chr10	Cufflinks	exon	65414264	65414674	.	+	.	gene_id "XLOC_009205"; transcript_id "TCONS_00038869"; exon_number "4"
chr10	Cufflinks	exon	65849386	65857455	.	+	.	gene_id "XLOC_009220"; transcript_id "TCONS_00038888"; exon_number "1"
chr10	Cufflinks	exon	65870616	65875805	.	+	.	gene_id "XLOC_009220"; transcript_id "TCONS_00038888"; exon_number "2"
chr10	Cufflinks	exon	65885946	65904347	.	+	.	gene_id "XLOC_009221"; transcript_id "TCONS_00038890"; exon_number "1"
chr10	Cufflinks	exon	65916542	65916688	.	+	.	gene_id "XLOC_009221"; transcript_id "TCONS_00038890"; exon_number "2"
chr10	Cufflinks	exon	65917557	65918440	.	+	.	gene_id "XLOC_009221"; transcript_id "TCONS_00038890"; exon_number "3"
chr10	Cufflinks	exon	65954306	65957334	.	+	.	gene_id "XLOC_009227"; transcript_id "TCONS_00038899"; exon_number "1"
chr10	Cufflinks	exon	66061276	66075632	.	+	.	gene_id "XLOC_009227"; transcript_id "TCONS_00038899"; exon_number "2"
chr10	Cufflinks	exon	65954306	65957334	.	+	.	gene_id "XLOC_009227"; transcript_id "TCONS_00038898"; exon_number "1"
chr10	Cufflinks	exon	66046226	66046305	.	+	.	gene_id "XLOC_009227"; transcript_id "TCONS_00038898"; exon_number "2"
chr10	Cufflinks	exon	66061276	66075632	.	+	.	gene_id "XLOC_009227"; transcript_id "TCONS_00038898"; exon_number "3"
chr10	Cufflinks	exon	65956909	65962339	.	+	.	gene_id "XLOC_009227"; transcript_id "TCONS_00038901"; exon_number "1"
chr10	Cufflinks	exon	65967958	65975344	.	+	.	gene_id "XLOC_009229"; transcript_id "TCONS_00038903"; exon_number "1"
chr10	Cufflinks	exon	65975420	65975878	.	+	.	gene_id "XLOC_009230"; transcript_id "TCONS_00038904"; exon_number "1"
chr10	Cufflinks	exon	65977702	65978784	.	+	.	gene_id "XLOC_009232"; transcript_id "TCONS_00038906"; exon_number "1"
chr10	Cufflinks	exon	65994618	65995401	.	+	.	gene_id "XLOC_009233"; transcript_id "TCONS_00038907"; exon_number "1"
chr10	Cufflinks	exon	65996338	65996928	.	+	.	gene_id "XLOC_009234"; transcript_id "TCONS_00038908"; exon_number "1"
chr10	Cufflinks	exon	66027836	66028684	.	+	.	gene_id "XLOC_009240"; transcript_id "TCONS_00038914"; exon_number "1"
chr10	Cufflinks	exon	66031979	66032434	.	+	.	gene_id "XLOC_009242"; transcript_id "TCONS_00038916"; exon_number "1"
chr10	Cufflinks	exon	66032841	66033119	.	+	.	gene_id "XLOC_009243"; transcript_id "TCONS_00038917"; exon_number "1"
chr10	Cufflinks	exon	66393599	66401251	.	+	.	gene_id "XLOC_009249"; transcript_id "TCONS_00038927"; exon_number "1"
chr10	Cufflinks	exon	66609026	66609830	.	+	.	gene_id "XLOC_009266"; transcript_id "TCONS_00038950"; exon_number "1"
chr10	Cufflinks	exon	67027590	67028913	.	+	.	gene_id "XLOC_009277"; transcript_id "TCONS_00038962"; exon_number "1"
chr10	Cufflinks	exon	70816207	70817927	.	+	.	gene_id "XLOC_009329"; transcript_id "TCONS_00039189"; exon_number "1"
chr10	Cufflinks	exon	70829851	70830521	.	+	.	gene_id "XLOC_009329"; transcript_id "TCONS_00039189"; exon_number "2"
chr10	Cufflinks	exon	71434585	71435142	.	+	.	gene_id "XLOC_009339"; transcript_id "TCONS_00039278"; exon_number "1"
chr10	Cufflinks	exon	71452895	71453893	.	+	.	gene_id "XLOC_009340"; transcript_id "TCONS_00039282"; exon_number "1"
chr10	Cufflinks	exon	71454583	71456463	.	+	.	gene_id "XLOC_009340"; transcript_id "TCONS_00039282"; exon_number "2"
chr10	Cufflinks	exon	74705296	74705362	.	+	.	gene_id "XLOC_009391"; transcript_id "TCONS_00039513"; exon_number "1"
chr10	Cufflinks	exon	74714276	74718654	.	+	.	gene_id "XLOC_009391"; transcript_id "TCONS_00039513"; exon_number "2"
chr10	Cufflinks	exon	74824884	74824944	.	+	.	gene_id "XLOC_009393"; transcript_id "TCONS_00039515"; exon_number "1"
chr10	Cufflinks	exon	74824982	74825052	.	+	.	gene_id "XLOC_009393"; transcript_id "TCONS_00039515"; exon_number "2"
chr10	Cufflinks	exon	74825144	74825225	.	+	.	gene_id "XLOC_009393"; transcript_id "TCONS_00039515"; exon_number "3"
chr10	Cufflinks	exon	77192902	77194390	.	+	.	gene_id "XLOC_009436"; transcript_id "TCONS_00039766"; exon_number "1"
chr10	Cufflinks	exon	77196469	77197220	.	+	.	gene_id "XLOC_009437"; transcript_id "TCONS_00039768"; exon_number "1"
chr10	Cufflinks	exon	81598764	81598871	.	+	.	gene_id "XLOC_009466"; transcript_id "TCONS_00039950"; exon_number "1"
chr10	Cufflinks	exon	81599384	81600407	.	+	.	gene_id "XLOC_009466"; transcript_id "TCONS_00039950"; exon_number "2"
chr10	Cufflinks	exon	81691467	81691574	.	+	.	gene_id "XLOC_009472"; transcript_id "TCONS_00039979"; exon_number "1"
chr10	Cufflinks	exon	81696287	81696412	.	+	.	gene_id "XLOC_009472"; transcript_id "TCONS_00039979"; exon_number "2"
chr10	Cufflinks	exon	81701193	81701291	.	+	.	gene_id "XLOC_009472"; transcript_id "TCONS_00039979"; exon_number "3"
chr10	Cufflinks	exon	81709784	81710092	.	+	.	gene_id "XLOC_009472"; transcript_id "TCONS_00039979"; exon_number "4"
chr10	Cufflinks	exon	85561932	85562001	.	+	.	gene_id "XLOC_009504"; transcript_id "TCONS_00040115"; exon_number "1"
chr10	Cufflinks	exon	85596471	85597164	.	+	.	gene_id "XLOC_009504"; transcript_id "TCONS_00040115"; exon_number "2"
chr10	Cufflinks	exon	86034242	86034595	.	+	.	gene_id "XLOC_009514"; transcript_id "TCONS_00040144"; exon_number "1"
chr10	Cufflinks	exon	89246841	89249040	.	+	.	gene_id "XLOC_009551"; transcript_id "TCONS_00040291"; exon_number "1"
chr10	Cufflinks	exon	89530097	89530129	.	+	.	gene_id "XLOC_009555"; transcript_id "TCONS_00040312"; exon_number "1"
chr10	Cufflinks	exon	89561533	89563911	.	+	.	gene_id "XLOC_009555"; transcript_id "TCONS_00040312"; exon_number "2"
chr10	Cufflinks	exon	89577685	89577746	.	+	.	gene_id "XLOC_009556"; transcript_id "TCONS_00040313"; exon_number "1"
chr10	Cufflinks	exon	89578659	89579020	.	+	.	gene_id "XLOC_009556"; transcript_id "TCONS_00040313"; exon_number "2"
chr10	Cufflinks	exon	89578182	89578471	.	+	.	gene_id "XLOC_009556"; transcript_id "TCONS_00040315"; exon_number "1"
chr10	Cufflinks	exon	89578659	89578838	.	+	.	gene_id "XLOC_009556"; transcript_id "TCONS_00040315"; exon_number "2"
chr10	Cufflinks	exon	89802093	89802240	.	+	.	gene_id "XLOC_009561"; transcript_id "TCONS_00040341"; exon_number "1"
chr10	Cufflinks	exon	89817751	89817939	.	+	.	gene_id "XLOC_009561"; transcript_id "TCONS_00040341"; exon_number "2"
chr10	Cufflinks	exon	89819757	89819915	.	+	.	gene_id "XLOC_009561"; transcript_id "TCONS_00040341"; exon_number "3"
chr10	Cufflinks	exon	90777142	90792730	.	+	.	gene_id "XLOC_009582"; transcript_id "TCONS_00040418"; exon_number "1"
chr10	Cufflinks	exon	90795544	90796555	.	+	.	gene_id "XLOC_009582"; transcript_id "TCONS_00040418"; exon_number "2"
chr10	Cufflinks	exon	91647817	91648044	.	+	.	gene_id "XLOC_009608"; transcript_id "TCONS_00040479"; exon_number "1"
chr10	Cufflinks	exon	91674393	91690887	.	+	.	gene_id "XLOC_009608"; transcript_id "TCONS_00040479"; exon_number "2"
chr10	Cufflinks	exon	91648450	91648906	.	+	.	gene_id "XLOC_009608"; transcript_id "TCONS_00040480"; exon_number "1"
chr10	Cufflinks	exon	91674393	91690887	.	+	.	gene_id "XLOC_009608"; transcript_id "TCONS_00040480"; exon_number "2"
chr10	Cufflinks	exon	91648667	91648923	.	+	.	gene_id "XLOC_009608"; transcript_id "TCONS_00040481"; exon_number "1"
chr10	Cufflinks	exon	91674393	91690887	.	+	.	gene_id "XLOC_009608"; transcript_id "TCONS_00040481"; exon_number "2"
chr10	Cufflinks	exon	91648668	91648928	.	+	.	gene_id "XLOC_009608"; transcript_id "TCONS_00040482"; exon_number "1"
chr10	Cufflinks	exon	91674393	91690887	.	+	.	gene_id "XLOC_009608"; transcript_id "TCONS_00040482"; exon_number "2"
chr10	Cufflinks	exon	91825510	91826035	.	+	.	gene_id "XLOC_009611"; transcript_id "TCONS_00040486"; exon_number "1"
chr10	Cufflinks	exon	91826850	91827273	.	+	.	gene_id "XLOC_009611"; transcript_id "TCONS_00040486"; exon_number "2"
chr10	Cufflinks	exon	92924306	92925483	.	+	.	gene_id "XLOC_009631"; transcript_id "TCONS_00040538"; exon_number "1"
chr10	Cufflinks	exon	92925567	92928543	.	+	.	gene_id "XLOC_009632"; transcript_id "TCONS_00040539"; exon_number "1"
chr10	Cufflinks	exon	92932463	92933333	.	+	.	gene_id "XLOC_009633"; transcript_id "TCONS_00040540"; exon_number "1"
chr10	Cufflinks	exon	92945913	92946267	.	+	.	gene_id "XLOC_009634"; transcript_id "TCONS_00040541"; exon_number "1"
chr10	Cufflinks	exon	92951309	92951765	.	+	.	gene_id "XLOC_009635"; transcript_id "TCONS_00040542"; exon_number "1"
chr10	Cufflinks	exon	92965877	92966222	.	+	.	gene_id "XLOC_009636"; transcript_id "TCONS_00040543"; exon_number "1"
chr10	Cufflinks	exon	93316027	93316501	.	+	.	gene_id "XLOC_009639"; transcript_id "TCONS_00040580"; exon_number "1"
chr10	Cufflinks	exon	93331063	93332156	.	+	.	gene_id "XLOC_009639"; transcript_id "TCONS_00040580"; exon_number "2"
chr10	Cufflinks	exon	93316269	93316501	.	+	.	gene_id "XLOC_009639"; transcript_id "TCONS_00040581"; exon_number "1"
chr10	Cufflinks	exon	93317364	93319238	.	+	.	gene_id "XLOC_009639"; transcript_id "TCONS_00040581"; exon_number "2"
chr10	Cufflinks	exon	93316743	93317315	.	+	.	gene_id "XLOC_009640"; transcript_id "TCONS_00040582"; exon_number "1"
chr10	Cufflinks	exon	93392982	93393893	.	+	.	gene_id "XLOC_009642"; transcript_id "TCONS_00040584"; exon_number "1"
chr10	Cufflinks	exon	93469376	93469949	.	+	.	gene_id "XLOC_009643"; transcript_id "TCONS_00040585"; exon_number "1"
chr10	Cufflinks	exon	93524822	93525431	.	+	.	gene_id "XLOC_009644"; transcript_id "TCONS_00040587"; exon_number "1"
chr10	Cufflinks	exon	93539020	93539135	.	+	.	gene_id "XLOC_009644"; transcript_id "TCONS_00040587"; exon_number "2"
chr10	Cufflinks	exon	93539796	93540490	.	+	.	gene_id "XLOC_009644"; transcript_id "TCONS_00040587"; exon_number "3"
chr10	Cufflinks	exon	94498108	94498815	.	+	.	gene_id "XLOC_009664"; transcript_id "TCONS_00040663"; exon_number "1"
chr10	Cufflinks	exon	94519988	94520468	.	+	.	gene_id "XLOC_009671"; transcript_id "TCONS_00040670"; exon_number "1"
chr10	Cufflinks	exon	94531225	94531961	.	+	.	gene_id "XLOC_009673"; transcript_id "TCONS_00040672"; exon_number "1"
chr10	Cufflinks	exon	94550079	94550518	.	+	.	gene_id "XLOC_009675"; transcript_id "TCONS_00040674"; exon_number "1"
chr10	Cufflinks	exon	94551027	94551536	.	+	.	gene_id "XLOC_009676"; transcript_id "TCONS_00040675"; exon_number "1"
chr10	Cufflinks	exon	98273739	98277646	.	+	.	gene_id "XLOC_009713"; transcript_id "TCONS_00040957"; exon_number "1"
chr10	Cufflinks	exon	100028329	100030003	.	+	.	gene_id "XLOC_009747"; transcript_id "TCONS_00041119"; exon_number "1"
chr10	Cufflinks	exon	100206111	100206518	.	+	.	gene_id "XLOC_009748"; transcript_id "TCONS_00041120"; exon_number "1"
chr10	Cufflinks	exon	100212956	100213658	.	+	.	gene_id "XLOC_009748"; transcript_id "TCONS_00041120"; exon_number "2"
chr10	Cufflinks	exon	100206146	100206522	.	+	.	gene_id "XLOC_009748"; transcript_id "TCONS_00041121"; exon_number "1"
chr10	Cufflinks	exon	100209104	100209138	.	+	.	gene_id "XLOC_009748"; transcript_id "TCONS_00041121"; exon_number "2"
chr10	Cufflinks	exon	100212956	100213658	.	+	.	gene_id "XLOC_009748"; transcript_id "TCONS_00041121"; exon_number "3"
chr10	Cufflinks	exon	101204573	101205078	.	+	.	gene_id "XLOC_009751"; transcript_id "TCONS_00041145"; exon_number "1"
chr10	Cufflinks	exon	103880475	103880730	.	+	.	gene_id "XLOC_009806"; transcript_id "TCONS_00041399"; exon_number "1"
chr10	Cufflinks	exon	103881694	103883537	.	+	.	gene_id "XLOC_009806"; transcript_id "TCONS_00041399"; exon_number "2"
chr10	Cufflinks	exon	109449334	109449404	.	+	.	gene_id "XLOC_009865"; transcript_id "TCONS_00041720"; exon_number "1"
chr10	Cufflinks	exon	109460121	109460202	.	+	.	gene_id "XLOC_009865"; transcript_id "TCONS_00041720"; exon_number "2"
chr10	Cufflinks	exon	109462257	109462379	.	+	.	gene_id "XLOC_009865"; transcript_id "TCONS_00041720"; exon_number "3"
chr10	Cufflinks	exon	109462579	109462968	.	+	.	gene_id "XLOC_009865"; transcript_id "TCONS_00041720"; exon_number "4"
chr10	Cufflinks	exon	109449352	109449404	.	+	.	gene_id "XLOC_009865"; transcript_id "TCONS_00041721"; exon_number "1"
chr10	Cufflinks	exon	109460121	109460202	.	+	.	gene_id "XLOC_009865"; transcript_id "TCONS_00041721"; exon_number "2"
chr10	Cufflinks	exon	109462257	109462379	.	+	.	gene_id "XLOC_009865"; transcript_id "TCONS_00041721"; exon_number "3"
chr10	Cufflinks	exon	109462579	109462688	.	+	.	gene_id "XLOC_009865"; transcript_id "TCONS_00041721"; exon_number "4"
chr10	Cufflinks	exon	109463280	109463326	.	+	.	gene_id "XLOC_009865"; transcript_id "TCONS_00041721"; exon_number "5"
chr10	Cufflinks	exon	109467392	109467424	.	+	.	gene_id "XLOC_009865"; transcript_id "TCONS_00041721"; exon_number "6"
chr10	Cufflinks	exon	111499700	111500665	.	+	.	gene_id "XLOC_009876"; transcript_id "TCONS_00041734"; exon_number "1"
chr10	Cufflinks	exon	112612213	112612261	.	+	.	gene_id "XLOC_009903"; transcript_id "TCONS_00041848"; exon_number "1"
chr10	Cufflinks	exon	112612604	112613822	.	+	.	gene_id "XLOC_009903"; transcript_id "TCONS_00041848"; exon_number "2"
chr10	Cufflinks	exon	113193035	113193927	.	+	.	gene_id "XLOC_009911"; transcript_id "TCONS_00041895"; exon_number "1"
chr10	Cufflinks	exon	113199080	113199288	.	+	.	gene_id "XLOC_009911"; transcript_id "TCONS_00041895"; exon_number "2"
chr10	Cufflinks	exon	113201107	113203780	.	+	.	gene_id "XLOC_009911"; transcript_id "TCONS_00041895"; exon_number "3"
chr10	Cufflinks	exon	115234820	115235205	.	+	.	gene_id "XLOC_009981"; transcript_id "TCONS_00042037"; exon_number "1"
chr10	Cufflinks	exon	115718662	115719032	.	+	.	gene_id "XLOC_009990"; transcript_id "TCONS_00042084"; exon_number "1"
chr10	Cufflinks	exon	116778390	116778582	.	+	.	gene_id "XLOC_010005"; transcript_id "TCONS_00042123"; exon_number "1"
chr10	Cufflinks	exon	116784040	116785447	.	+	.	gene_id "XLOC_010005"; transcript_id "TCONS_00042123"; exon_number "2"
chr10	Cufflinks	exon	119163482	119164085	.	+	.	gene_id "XLOC_010025"; transcript_id "TCONS_00042231"; exon_number "1"
chr10	Cufflinks	exon	119170046	119173095	.	+	.	gene_id "XLOC_010025"; transcript_id "TCONS_00042231"; exon_number "2"
chr10	Cufflinks	exon	119163837	119164085	.	+	.	gene_id "XLOC_010025"; transcript_id "TCONS_00042232"; exon_number "1"
chr10	Cufflinks	exon	119170065	119173095	.	+	.	gene_id "XLOC_010025"; transcript_id "TCONS_00042232"; exon_number "2"
chr10	Cufflinks	exon	119163860	119164085	.	+	.	gene_id "XLOC_010025"; transcript_id "TCONS_00042233"; exon_number "1"
chr10	Cufflinks	exon	119171591	119173095	.	+	.	gene_id "XLOC_010025"; transcript_id "TCONS_00042233"; exon_number "2"
chr10	Cufflinks	exon	119163877	119164085	.	+	.	gene_id "XLOC_010025"; transcript_id "TCONS_00042234"; exon_number "1"
chr10	Cufflinks	exon	119170046	119170440	.	+	.	gene_id "XLOC_010025"; transcript_id "TCONS_00042234"; exon_number "2"
chr10	Cufflinks	exon	119171591	119173095	.	+	.	gene_id "XLOC_010025"; transcript_id "TCONS_00042234"; exon_number "3"
chr10	Cufflinks	exon	119168984	119169435	.	+	.	gene_id "XLOC_010026"; transcript_id "TCONS_00042235"; exon_number "1"
chr10	Cufflinks	exon	119522487	119524370	.	+	.	gene_id "XLOC_010031"; transcript_id "TCONS_00042246"; exon_number "1"
chr10	Cufflinks	exon	120256053	120256088	.	+	.	gene_id "XLOC_010037"; transcript_id "TCONS_00042274"; exon_number "1"
chr10	Cufflinks	exon	120256912	120257037	.	+	.	gene_id "XLOC_010037"; transcript_id "TCONS_00042274"; exon_number "2"
chr10	Cufflinks	exon	120258619	120258698	.	+	.	gene_id "XLOC_010037"; transcript_id "TCONS_00042274"; exon_number "3"
chr10	Cufflinks	exon	120261608	120261672	.	+	.	gene_id "XLOC_010037"; transcript_id "TCONS_00042274"; exon_number "4"
chr10	Cufflinks	exon	120265959	120267244	.	+	.	gene_id "XLOC_010037"; transcript_id "TCONS_00042274"; exon_number "5"
chr10	Cufflinks	exon	122194495	122194527	.	+	.	gene_id "XLOC_010060"; transcript_id "TCONS_00042380"; exon_number "1"
chr10	Cufflinks	exon	122195525	122195630	.	+	.	gene_id "XLOC_010060"; transcript_id "TCONS_00042380"; exon_number "2"
chr10	Cufflinks	exon	122196013	122196094	.	+	.	gene_id "XLOC_010060"; transcript_id "TCONS_00042380"; exon_number "3"
chr10	Cufflinks	exon	122198777	122199098	.	+	.	gene_id "XLOC_010060"; transcript_id "TCONS_00042380"; exon_number "4"
chr10	Cufflinks	exon	122199188	122199344	.	+	.	gene_id "XLOC_010060"; transcript_id "TCONS_00042380"; exon_number "5"
chr10	Cufflinks	exon	122199713	122199888	.	+	.	gene_id "XLOC_010060"; transcript_id "TCONS_00042380"; exon_number "6"
chr10	Cufflinks	exon	127701279	127705338	.	+	.	gene_id "XLOC_010122"; transcript_id "TCONS_00042760"; exon_number "1"
chr10	Cufflinks	exon	128112893	128113047	.	+	.	gene_id "XLOC_010124"; transcript_id "TCONS_00042763"; exon_number "1"
chr10	Cufflinks	exon	128113383	128116766	.	+	.	gene_id "XLOC_010124"; transcript_id "TCONS_00042763"; exon_number "2"
chr10	Cufflinks	exon	129992639	129993057	.	+	.	gene_id "XLOC_010135"; transcript_id "TCONS_00042817"; exon_number "1"
chr10	Cufflinks	exon	130084216	130084289	.	+	.	gene_id "XLOC_010135"; transcript_id "TCONS_00042817"; exon_number "2"
chr10	Cufflinks	exon	130085587	130102655	.	+	.	gene_id "XLOC_010135"; transcript_id "TCONS_00042817"; exon_number "3"
chr10	Cufflinks	exon	130013643	130013678	.	+	.	gene_id "XLOC_010135"; transcript_id "TCONS_00042820"; exon_number "1"
chr10	Cufflinks	exon	130084216	130084289	.	+	.	gene_id "XLOC_010135"; transcript_id "TCONS_00042820"; exon_number "2"
chr10	Cufflinks	exon	130085587	130085777	.	+	.	gene_id "XLOC_010135"; transcript_id "TCONS_00042820"; exon_number "3"
chr10	Cufflinks	exon	130097335	130097383	.	+	.	gene_id "XLOC_010135"; transcript_id "TCONS_00042820"; exon_number "4"
chr10	Cufflinks	exon	130104305	130116507	.	+	.	gene_id "XLOC_010135"; transcript_id "TCONS_00042820"; exon_number "5"
chr10	Cufflinks	exon	130104129	130105392	.	+	.	gene_id "XLOC_010135"; transcript_id "TCONS_00042837"; exon_number "1"
chr10	Cufflinks	exon	130105613	130116507	.	+	.	gene_id "XLOC_010135"; transcript_id "TCONS_00042837"; exon_number "2"
chr10	Cufflinks	exon	130108942	130109976	.	+	.	gene_id "XLOC_010135"; transcript_id "TCONS_00042838"; exon_number "1"
chr10	Cufflinks	exon	130113457	130116507	.	+	.	gene_id "XLOC_010135"; transcript_id "TCONS_00042838"; exon_number "2"
chr10	Cufflinks	exon	130112018	130112861	.	+	.	gene_id "XLOC_010135"; transcript_id "TCONS_00042839"; exon_number "1"
chr10	Cufflinks	exon	130113457	130116507	.	+	.	gene_id "XLOC_010135"; transcript_id "TCONS_00042839"; exon_number "2"
chr10	Cufflinks	exon	130046648	130049048	.	+	.	gene_id "XLOC_010138"; transcript_id "TCONS_00042823"; exon_number "1"
chr10	Cufflinks	exon	130049104	130049905	.	+	.	gene_id "XLOC_010139"; transcript_id "TCONS_00042824"; exon_number "1"
chr10	Cufflinks	exon	130064628	130065056	.	+	.	gene_id "XLOC_010143"; transcript_id "TCONS_00042828"; exon_number "1"
chr10	Cufflinks	exon	131568225	131583570	.	+	.	gene_id "XLOC_010154"; transcript_id "TCONS_00042868"; exon_number "1"
chr10	Cufflinks	exon	131590173	131590298	.	+	.	gene_id "XLOC_010154"; transcript_id "TCONS_00042868"; exon_number "2"
chr10	Cufflinks	exon	131597930	131599976	.	+	.	gene_id "XLOC_010154"; transcript_id "TCONS_00042868"; exon_number "3"
chr10	Cufflinks	exon	131603605	131603696	.	+	.	gene_id "XLOC_010154"; transcript_id "TCONS_00042868"; exon_number "4"
chr10	Cufflinks	exon	131605181	131605343	.	+	.	gene_id "XLOC_010154"; transcript_id "TCONS_00042868"; exon_number "5"
chr10	Cufflinks	exon	131611987	131614018	.	+	.	gene_id "XLOC_010154"; transcript_id "TCONS_00042868"; exon_number "6"
chr10	Cufflinks	exon	131568225	131583570	.	+	.	gene_id "XLOC_010154"; transcript_id "TCONS_00042873"; exon_number "1"
chr10	Cufflinks	exon	131590173	131590298	.	+	.	gene_id "XLOC_010154"; transcript_id "TCONS_00042873"; exon_number "2"
chr10	Cufflinks	exon	131597930	131601155	.	+	.	gene_id "XLOC_010154"; transcript_id "TCONS_00042873"; exon_number "3"
chr10	Cufflinks	exon	131603605	131605343	.	+	.	gene_id "XLOC_010154"; transcript_id "TCONS_00042873"; exon_number "4"
chr10	Cufflinks	exon	131611987	131612052	.	+	.	gene_id "XLOC_010154"; transcript_id "TCONS_00042873"; exon_number "5"
chr10	Cufflinks	exon	131628629	131628739	.	+	.	gene_id "XLOC_010154"; transcript_id "TCONS_00042873"; exon_number "6"
chr10	Cufflinks	exon	131630445	131638575	.	+	.	gene_id "XLOC_010154"; transcript_id "TCONS_00042873"; exon_number "7"
chr10	Cufflinks	exon	131614387	131619193	.	+	.	gene_id "XLOC_010154"; transcript_id "TCONS_00042877"; exon_number "1"
chr10	Cufflinks	exon	131619781	131619916	.	+	.	gene_id "XLOC_010154"; transcript_id "TCONS_00042877"; exon_number "2"
chr10	Cufflinks	exon	131628629	131628739	.	+	.	gene_id "XLOC_010154"; transcript_id "TCONS_00042877"; exon_number "3"
chr10	Cufflinks	exon	131630445	131638575	.	+	.	gene_id "XLOC_010154"; transcript_id "TCONS_00042877"; exon_number "4"
chr10	Cufflinks	exon	131619704	131619916	.	+	.	gene_id "XLOC_010154"; transcript_id "TCONS_00042878"; exon_number "1"
chr10	Cufflinks	exon	131628629	131628739	.	+	.	gene_id "XLOC_010154"; transcript_id "TCONS_00042878"; exon_number "2"
chr10	Cufflinks	exon	131630445	131630549	.	+	.	gene_id "XLOC_010154"; transcript_id "TCONS_00042878"; exon_number "3"
chr10	Cufflinks	exon	131633376	131633460	.	+	.	gene_id "XLOC_010154"; transcript_id "TCONS_00042878"; exon_number "4"
chr10	Cufflinks	exon	131639425	131644394	.	+	.	gene_id "XLOC_010154"; transcript_id "TCONS_00042878"; exon_number "5"
chr10	Cufflinks	exon	131628636	131628739	.	+	.	gene_id "XLOC_010154"; transcript_id "TCONS_00042880"; exon_number "1"
chr10	Cufflinks	exon	131630445	131630549	.	+	.	gene_id "XLOC_010154"; transcript_id "TCONS_00042880"; exon_number "2"
chr10	Cufflinks	exon	131631680	131638575	.	+	.	gene_id "XLOC_010154"; transcript_id "TCONS_00042880"; exon_number "3"
chr10	Cufflinks	exon	131909543	131910380	.	+	.	gene_id "XLOC_010159"; transcript_id "TCONS_00042886"; exon_number "1"
chr10	Cufflinks	exon	131918330	131920187	.	+	.	gene_id "XLOC_010159"; transcript_id "TCONS_00042886"; exon_number "2"
chr10	Cufflinks	exon	132102882	132103642	.	+	.	gene_id "XLOC_010168"; transcript_id "TCONS_00042906"; exon_number "1"
chr10	Cufflinks	exon	132107839	132108410	.	+	.	gene_id "XLOC_010169"; transcript_id "TCONS_00042907"; exon_number "1"
chr10	Cufflinks	exon	132156345	132158442	.	+	.	gene_id "XLOC_010170"; transcript_id "TCONS_00042908"; exon_number "1"
chr10	Cufflinks	exon	132158975	132161328	.	+	.	gene_id "XLOC_010171"; transcript_id "TCONS_00042909"; exon_number "1"
chr10	Cufflinks	exon	132214590	132218893	.	+	.	gene_id "XLOC_010173"; transcript_id "TCONS_00042911"; exon_number "1"
chr10	Cufflinks	exon	132289567	132290612	.	+	.	gene_id "XLOC_010175"; transcript_id "TCONS_00042915"; exon_number "1"
chr10	Cufflinks	exon	132291245	132291726	.	+	.	gene_id "XLOC_010176"; transcript_id "TCONS_00042916"; exon_number "1"
chr10	Cufflinks	exon	132343447	132344714	.	+	.	gene_id "XLOC_010179"; transcript_id "TCONS_00042920"; exon_number "1"
chr10	Cufflinks	exon	132819854	132820193	.	+	.	gene_id "XLOC_010182"; transcript_id "TCONS_00042923"; exon_number "1"
chr10	Cufflinks	exon	133373004	133381399	.	+	.	gene_id "XLOC_010185"; transcript_id "TCONS_00042927"; exon_number "1"
chr10	Cufflinks	exon	134825384	134827640	.	+	.	gene_id "XLOC_010204"; transcript_id "TCONS_00043068"; exon_number "1"
chr10	Cufflinks	exon	134827824	134830706	.	+	.	gene_id "XLOC_010204"; transcript_id "TCONS_00043068"; exon_number "2"
chr10	Cufflinks	exon	134825384	134828118	.	+	.	gene_id "XLOC_010204"; transcript_id "TCONS_00043067"; exon_number "1"
chr10	Cufflinks	exon	134828737	134830706	.	+	.	gene_id "XLOC_010204"; transcript_id "TCONS_00043067"; exon_number "2"
chr10	Cufflinks	exon	135478767	135478839	.	+	.	gene_id "XLOC_010224"; transcript_id "TCONS_00043159"; exon_number "1"
chr10	Cufflinks	exon	135505187	135505917	.	+	.	gene_id "XLOC_010224"; transcript_id "TCONS_00043159"; exon_number "2"
chr10	Cufflinks	exon	135505635	135505917	.	+	.	gene_id "XLOC_010224"; transcript_id "TCONS_00043169"; exon_number "1"
chr10	Cufflinks	exon	699441	703162	.	-	.	gene_id "XLOC_010244"; transcript_id "TCONS_00043218"; exon_number "1"
chr10	Cufflinks	exon	703703	703840	.	-	.	gene_id "XLOC_010244"; transcript_id "TCONS_00043218"; exon_number "2"
chr10	Cufflinks	exon	713322	713845	.	-	.	gene_id "XLOC_010246"; transcript_id "TCONS_00043220"; exon_number "1"
chr10	Cufflinks	exon	714127	715338	.	-	.	gene_id "XLOC_010246"; transcript_id "TCONS_00043220"; exon_number "2"
chr10	Cufflinks	exon	1792675	1795749	.	-	.	gene_id "XLOC_010266"; transcript_id "TCONS_00043286"; exon_number "1"
chr10	Cufflinks	exon	1801967	1802165	.	-	.	gene_id "XLOC_010266"; transcript_id "TCONS_00043286"; exon_number "2"
chr10	Cufflinks	exon	1814073	1814807	.	-	.	gene_id "XLOC_010266"; transcript_id "TCONS_00043286"; exon_number "3"
chr10	Cufflinks	exon	1815165	1815562	.	-	.	gene_id "XLOC_010266"; transcript_id "TCONS_00043286"; exon_number "4"
chr10	Cufflinks	exon	1813157	1814807	.	-	.	gene_id "XLOC_010266"; transcript_id "TCONS_00043290"; exon_number "1"
chr10	Cufflinks	exon	1815165	1815562	.	-	.	gene_id "XLOC_010266"; transcript_id "TCONS_00043290"; exon_number "2"
chr10	Cufflinks	exon	2281534	2284117	.	-	.	gene_id "XLOC_010276"; transcript_id "TCONS_00043304"; exon_number "1"
chr10	Cufflinks	exon	2284227	2285846	.	-	.	gene_id "XLOC_010277"; transcript_id "TCONS_00043305"; exon_number "1"
chr10	Cufflinks	exon	2290033	2290999	.	-	.	gene_id "XLOC_010279"; transcript_id "TCONS_00043307"; exon_number "1"
chr10	Cufflinks	exon	2291054	2292234	.	-	.	gene_id "XLOC_010280"; transcript_id "TCONS_00043308"; exon_number "1"
chr10	Cufflinks	exon	2297554	2300193	.	-	.	gene_id "XLOC_010283"; transcript_id "TCONS_00043311"; exon_number "1"
chr10	Cufflinks	exon	2301386	2303742	.	-	.	gene_id "XLOC_010284"; transcript_id "TCONS_00043312"; exon_number "1"
chr10	Cufflinks	exon	2303795	2307374	.	-	.	gene_id "XLOC_010285"; transcript_id "TCONS_00043313"; exon_number "1"
chr10	Cufflinks	exon	2308942	2311958	.	-	.	gene_id "XLOC_010286"; transcript_id "TCONS_00043314"; exon_number "1"
chr10	Cufflinks	exon	2342548	2343553	.	-	.	gene_id "XLOC_010290"; transcript_id "TCONS_00043318"; exon_number "1"
chr10	Cufflinks	exon	2362764	2363296	.	-	.	gene_id "XLOC_010292"; transcript_id "TCONS_00043322"; exon_number "1"
chr10	Cufflinks	exon	2396643	2399798	.	-	.	gene_id "XLOC_010294"; transcript_id "TCONS_00043324"; exon_number "1"
chr10	Cufflinks	exon	2409006	2410415	.	-	.	gene_id "XLOC_010295"; transcript_id "TCONS_00043325"; exon_number "1"
chr10	Cufflinks	exon	2418857	2419446	.	-	.	gene_id "XLOC_010296"; transcript_id "TCONS_00043326"; exon_number "1"
chr10	Cufflinks	exon	3506561	3507848	.	-	.	gene_id "XLOC_010311"; transcript_id "TCONS_00043369"; exon_number "1"
chr10	Cufflinks	exon	3509192	3509620	.	-	.	gene_id "XLOC_010311"; transcript_id "TCONS_00043369"; exon_number "2"
chr10	Cufflinks	exon	3902436	3903302	.	-	.	gene_id "XLOC_010316"; transcript_id "TCONS_00043404"; exon_number "1"
chr10	Cufflinks	exon	4600344	4600749	.	-	.	gene_id "XLOC_010323"; transcript_id "TCONS_00043417"; exon_number "1"
chr10	Cufflinks	exon	4788814	4788938	.	-	.	gene_id "XLOC_010328"; transcript_id "TCONS_00043438"; exon_number "1"
chr10	Cufflinks	exon	4804520	4804725	.	-	.	gene_id "XLOC_010328"; transcript_id "TCONS_00043438"; exon_number "2"
chr10	Cufflinks	exon	4806158	4806456	.	-	.	gene_id "XLOC_010328"; transcript_id "TCONS_00043438"; exon_number "3"
chr10	Cufflinks	exon	5149974	5150516	.	-	.	gene_id "XLOC_010340"; transcript_id "TCONS_00043466"; exon_number "1"
chr10	Cufflinks	exon	5177637	5177959	.	-	.	gene_id "XLOC_010342"; transcript_id "TCONS_00043468"; exon_number "1"
chr10	Cufflinks	exon	5249170	5252542	.	-	.	gene_id "XLOC_010346"; transcript_id "TCONS_00043479"; exon_number "1"
chr10	Cufflinks	exon	5585400	5592773	.	-	.	gene_id "XLOC_010359"; transcript_id "TCONS_00043513"; exon_number "1"
chr10	Cufflinks	exon	5592964	5596405	.	-	.	gene_id "XLOC_010359"; transcript_id "TCONS_00043513"; exon_number "2"
chr10	Cufflinks	exon	5665073	5666788	.	-	.	gene_id "XLOC_010361"; transcript_id "TCONS_00043530"; exon_number "1"
chr10	Cufflinks	exon	5674190	5674525	.	-	.	gene_id "XLOC_010361"; transcript_id "TCONS_00043530"; exon_number "2"
chr10	Cufflinks	exon	5667646	5673588	.	-	.	gene_id "XLOC_010361"; transcript_id "TCONS_00043531"; exon_number "1"
chr10	Cufflinks	exon	5674190	5674525	.	-	.	gene_id "XLOC_010361"; transcript_id "TCONS_00043531"; exon_number "2"
chr10	Cufflinks	exon	7717023	7717951	.	-	.	gene_id "XLOC_010395"; transcript_id "TCONS_00043693"; exon_number "1"
chr10	Cufflinks	exon	7718862	7719057	.	-	.	gene_id "XLOC_010395"; transcript_id "TCONS_00043693"; exon_number "2"
chr10	Cufflinks	exon	8222439	8222917	.	-	.	gene_id "XLOC_010402"; transcript_id "TCONS_00043722"; exon_number "1"
chr10	Cufflinks	exon	8223467	8223635	.	-	.	gene_id "XLOC_010402"; transcript_id "TCONS_00043722"; exon_number "2"
chr10	Cufflinks	exon	9043910	9044736	.	-	.	gene_id "XLOC_010449"; transcript_id "TCONS_00043775"; exon_number "1"
chr10	Cufflinks	exon	9106870	9107402	.	-	.	gene_id "XLOC_010452"; transcript_id "TCONS_00043778"; exon_number "1"
chr10	Cufflinks	exon	9218034	9218183	.	-	.	gene_id "XLOC_010452"; transcript_id "TCONS_00043778"; exon_number "2"
chr10	Cufflinks	exon	9238603	9238694	.	-	.	gene_id "XLOC_010452"; transcript_id "TCONS_00043778"; exon_number "3"
chr10	Cufflinks	exon	9239054	9239306	.	-	.	gene_id "XLOC_010452"; transcript_id "TCONS_00043778"; exon_number "4"
chr10	Cufflinks	exon	9238559	9239306	.	-	.	gene_id "XLOC_010452"; transcript_id "TCONS_00043806"; exon_number "1"
chr10	Cufflinks	exon	9143282	9143393	.	-	.	gene_id "XLOC_010454"; transcript_id "TCONS_00043780"; exon_number "1"
chr10	Cufflinks	exon	9183428	9184077	.	-	.	gene_id "XLOC_010454"; transcript_id "TCONS_00043780"; exon_number "2"
chr10	Cufflinks	exon	9146117	9146579	.	-	.	gene_id "XLOC_010456"; transcript_id "TCONS_00043782"; exon_number "1"
chr10	Cufflinks	exon	9171093	9171482	.	-	.	gene_id "XLOC_010465"; transcript_id "TCONS_00043791"; exon_number "1"
chr10	Cufflinks	exon	9189404	9192077	.	-	.	gene_id "XLOC_010471"; transcript_id "TCONS_00043798"; exon_number "1"
chr10	Cufflinks	exon	9210862	9216847	.	-	.	gene_id "XLOC_010474"; transcript_id "TCONS_00043801"; exon_number "1"
chr10	Cufflinks	exon	9241789	9242117	.	-	.	gene_id "XLOC_010480"; transcript_id "TCONS_00043808"; exon_number "1"
chr10	Cufflinks	exon	9252852	9253368	.	-	.	gene_id "XLOC_010482"; transcript_id "TCONS_00043810"; exon_number "1"
chr10	Cufflinks	exon	9253668	9254412	.	-	.	gene_id "XLOC_010483"; transcript_id "TCONS_00043811"; exon_number "1"
chr10	Cufflinks	exon	9254760	9255674	.	-	.	gene_id "XLOC_010484"; transcript_id "TCONS_00043812"; exon_number "1"
chr10	Cufflinks	exon	9257319	9258854	.	-	.	gene_id "XLOC_010485"; transcript_id "TCONS_00043813"; exon_number "1"
chr10	Cufflinks	exon	9267095	9267539	.	-	.	gene_id "XLOC_010488"; transcript_id "TCONS_00043816"; exon_number "1"
chr10	Cufflinks	exon	9267767	9269075	.	-	.	gene_id "XLOC_010489"; transcript_id "TCONS_00043817"; exon_number "1"
chr10	Cufflinks	exon	9269205	9269944	.	-	.	gene_id "XLOC_010490"; transcript_id "TCONS_00043818"; exon_number "1"
chr10	Cufflinks	exon	9274081	9284833	.	-	.	gene_id "XLOC_010492"; transcript_id "TCONS_00043820"; exon_number "1"
chr10	Cufflinks	exon	9285476	9286948	.	-	.	gene_id "XLOC_010493"; transcript_id "TCONS_00043821"; exon_number "1"
chr10	Cufflinks	exon	9294825	9295568	.	-	.	gene_id "XLOC_010494"; transcript_id "TCONS_00043822"; exon_number "1"
chr10	Cufflinks	exon	9295652	9296947	.	-	.	gene_id "XLOC_010495"; transcript_id "TCONS_00043823"; exon_number "1"
chr10	Cufflinks	exon	9297047	9298342	.	-	.	gene_id "XLOC_010496"; transcript_id "TCONS_00043824"; exon_number "1"
chr10	Cufflinks	exon	9298403	9299081	.	-	.	gene_id "XLOC_010497"; transcript_id "TCONS_00043825"; exon_number "1"
chr10	Cufflinks	exon	9299738	9300344	.	-	.	gene_id "XLOC_010498"; transcript_id "TCONS_00043826"; exon_number "1"
chr10	Cufflinks	exon	9300678	9302856	.	-	.	gene_id "XLOC_010499"; transcript_id "TCONS_00043827"; exon_number "1"
chr10	Cufflinks	exon	9303043	9307610	.	-	.	gene_id "XLOC_010500"; transcript_id "TCONS_00043828"; exon_number "1"
chr10	Cufflinks	exon	9307728	9308152	.	-	.	gene_id "XLOC_010501"; transcript_id "TCONS_00043829"; exon_number "1"
chr10	Cufflinks	exon	9308433	9309663	.	-	.	gene_id "XLOC_010502"; transcript_id "TCONS_00043830"; exon_number "1"
chr10	Cufflinks	exon	9322023	9323667	.	-	.	gene_id "XLOC_010503"; transcript_id "TCONS_00043831"; exon_number "1"
chr10	Cufflinks	exon	9326126	9326352	.	-	.	gene_id "XLOC_010503"; transcript_id "TCONS_00043831"; exon_number "2"
chr10	Cufflinks	exon	9336313	9336460	.	-	.	gene_id "XLOC_010503"; transcript_id "TCONS_00043831"; exon_number "3"
chr10	Cufflinks	exon	9337513	9337641	.	-	.	gene_id "XLOC_010503"; transcript_id "TCONS_00043831"; exon_number "4"
chr10	Cufflinks	exon	9338263	9338322	.	-	.	gene_id "XLOC_010503"; transcript_id "TCONS_00043831"; exon_number "5"
chr10	Cufflinks	exon	9322023	9323667	.	-	.	gene_id "XLOC_010503"; transcript_id "TCONS_00043832"; exon_number "1"
chr10	Cufflinks	exon	9326126	9326352	.	-	.	gene_id "XLOC_010503"; transcript_id "TCONS_00043832"; exon_number "2"
chr10	Cufflinks	exon	9336313	9339087	.	-	.	gene_id "XLOC_010503"; transcript_id "TCONS_00043832"; exon_number "3"
chr10	Cufflinks	exon	9338046	9338531	.	-	.	gene_id "XLOC_010503"; transcript_id "TCONS_00043838"; exon_number "1"
chr10	Cufflinks	exon	9350357	9350690	.	-	.	gene_id "XLOC_010503"; transcript_id "TCONS_00043838"; exon_number "2"
chr10	Cufflinks	exon	9351548	9351615	.	-	.	gene_id "XLOC_010503"; transcript_id "TCONS_00043838"; exon_number "3"
chr10	Cufflinks	exon	9352170	9352286	.	-	.	gene_id "XLOC_010503"; transcript_id "TCONS_00043838"; exon_number "4"
chr10	Cufflinks	exon	9354087	9354276	.	-	.	gene_id "XLOC_010503"; transcript_id "TCONS_00043838"; exon_number "5"
[truncated: 16,145 more rows]
