# Supplementary material for: Recurrently deregulated lncRNAs in hepatocellular carcinoma
Source: Nat Commun. 2017 Feb 13;8:14421. doi: 10.1038/ncomms14421 (PMC5316832; doi:10.1038/ncomms14421)
Supplement: Supplementary Data 3 — Newly assembled lncRNAs' genomic positions and overlapped genomic elements [file ncomms14421-s4.xlsx]

## Sheet: Suppl. Table 2
Summary of novel lncRNAs identified in HCC.
LncRNA_ID	Chr	Strand	Range (exons separated by a comma)	Length	Gene_ID	Classification			Instersect with genomic regions		Structural domain
						Cuffmerge code	Genomic classification	Related_gene	transposable elements	pseudogene	Cmscan results	Blast results
TCONS_00000346	chr1	+	1286766-1290456,1290695-1290732	3729	XLOC_000048	x	antisense-protein_coding	ENSG00000162576.12-MXRA8-001	LTR16B1-sense	-	-	-
TCONS_00000482	chr1	+	1655951-1656202,1667256-1667412	409	XLOC_000069	=	antisense-protein_coding	ENSG00000215790.2-SLC35E2-201	AluSg-sense	PGOHUM00000244581-sense	-	Gene;
TCONS_00000484	chr1	+	1656054-1656202,1661685-1663343	1808	XLOC_000069	=	antisense-protein_coding	ENSG00000215790.2-SLC35E2-002	AluY-sense	-	Gene;	Gene;
TCONS_00000485	chr1	+	1663993-1664283,1667256-1667414	450	XLOC_000069	=	antisense-protein_coding	ENSG00000215790.2-SLC35E2-001	AluSg-sense	PGOHUM00000244581-sense	-	Gene;
TCONS_00000567	chr1	+	2246747-2248450,2250429-2250809	2085	XLOC_000078	u	antisense-protein_coding	ENSG00000116151.9-MORN1-001	-	-	-	-
TCONS_00000590	chr1	+	2345242-2346223	982	XLOC_000081	u	antisense-protein_coding	ENSG00000157911.5-PEX10-004	-	-	-	-
TCONS_00001081	chr1	+	9099515-9103783	4269	XLOC_000156	x	antisense-protein_coding	ENSG00000142583.13-SLC2A5-001	L1M5-sense	-	Gene;	Gene;
TCONS_00002049	chr1	+	19197586-19210565	12980	XLOC_000351	x	antisense-protein_coding	ENSG00000159423.12-ALDH4A1-001	MIRb-antisense	-	-	Gene;miRNA;
TCONS_00002058	chr1	+	19613857-19614854,19624101-19624906,19626716-19627523	2612	XLOC_000356	o	antisense-protein_coding	ENSG00000162482.4-AKR7A3-001	MLT2A2-sense	PGOHUM00000244626-sense	-	Gene;snRNA;splicing;
TCONS_00002200	chr1	+	20823915-20827908,20828558-20828998	4435	XLOC_000378	s	antisense-protein_coding	ENSG00000090432.5-MUL1-001	MIRb-sense	-	Gene;	Gene;
TCONS_00002223	chr1	+	21487968-21488169,21488481-21488574	296	XLOC_000389	=	antisense-protein_coding	ENSG00000075151.15-EIF4G3-204	AluSq2-sense	-	-	Gene;
TCONS_00002232	chr1	+	21672824-21672859,21674018-21677873	3892	XLOC_000393	u	antisense-protein_coding	ENSG00000117298.10-ECE1-001	AluSx1-sense	-	Gene;	Gene;
TCONS_00003768	chr1	+	34486022-34486621,34507360-34507610	851	XLOC_000667	x	antisense-protein_coding	ENSG00000121904.13-CSMD2-201	MIRb-sense	-	-	Gene;miRNA;
TCONS_00004963	chr1	+	45452486-45452549,45455352-45456261	974	XLOC_000850	x	antisense-protein_coding	ENSG00000070785.12-EIF2B3-001	AluSp-antisense	-	-	Gene;
TCONS_00005215	chr1	+	47398712-47398712,47399611-47407222	7613	XLOC_000888	s	antisense-protein_coding	ENSG00000187048.8-CYP4A11-201	L2c-sense	-	-	-
TCONS_00005243	chr1	+	47654844-47657589,47657789-47658984	3942	XLOC_000891	x	antisense-protein_coding	ENSG00000162366.3-PDZK1IP1-003	L2-antisense	-	-	-
TCONS_00005408	chr1	+	51751536-51752046	511	XLOC_000942	u	antisense-protein_coding	ENSG00000085831.11-TTC39A-201	AluSc-antisense	-	-	Gene;
TCONS_00005834	chr1	+	57467022-57467051,57467202-57470242,57479407-57480525	4190	XLOC_001049	x	antisense-protein_coding	ENSG00000173406.11-DAB1-204	MER90a-antisense	-	-	-
TCONS_00005835	chr1	+	57467208-57467711,57470035-57470242,57479407-57480525	1831	XLOC_001049	x	antisense-protein_coding	ENSG00000173406.11-DAB1-201	MIR3-antisense	-	-	-
TCONS_00007138	chr1	+	84971983-84972101,84972560-84973003	563	XLOC_001387	=	antisense-protein_coding	ENSG00000174021.6-GNG5-001	-	-	-	-
TCONS_00007140	chr1	+	84972065-84972101,84972339-84972684	383	XLOC_001387	=	antisense-protein_coding	ENSG00000174021.6-GNG5-002	-	-	-	-
TCONS_00007160	chr1	+	85608252-85608792,85668045-85669795	2292	XLOC_001393	x	antisense-protein_coding	ENSG00000097096.8-SYDE2-002	MLT1G1-sense	-	Gene;	Gene;
TCONS_00007184	chr1	+	86121583-86121893,86126151-86139309	13470	XLOC_001401	x	antisense-protein_coding	ENSG00000117174.6-ZNHIT6-201	L1PREC2-sense	-	Gene;	Gene;
TCONS_00007595	chr1	+	94587108-94589028	1921	XLOC_001505	u	antisense-protein_coding	ENSG00000198691.7-ABCA4-001	L2-antisense	-	-	-
TCONS_00007946	chr1	+	100714646-100714867	222	XLOC_001649	=	antisense-protein_coding	ENSG00000137992.10-DBT-001	-	-	-	-
TCONS_00007947	chr1	+	100714646-100714873	228	XLOC_001649	=	antisense-protein_coding	ENSG00000137992.10-DBT-001	-	-	-	-
TCONS_00008049	chr1	+	102269687-102270302	616	XLOC_001670	x	antisense-protein_coding	ENSG00000118733.12-OLFM3-202	-	-	-	-
TCONS_00008057	chr1	+	103427721-103427906,103463372-103463529,103469669-103469712	388	XLOC_001674	x	antisense-protein_coding	ENSG00000060718.14-COL11A1-001	-	-	-	-
TCONS_00009036	chr1	+	117113858-117117580	3723	XLOC_001852	x	antisense-protein_coding	ENSG00000143061.13-IGSF3-001	MIR-antisense	-	-	-
TCONS_00009079	chr1	+	117671442-117671663,117682437-117687120	4906	XLOC_001861	o	antisense-protein_coding	ENSG00000134258.12-VTCN1-201	AluJr-antisense	-	-	Gene;
TCONS_00009221	chr1	+	120352659-120356327,120358649-120361634	6655	XLOC_001892	x	antisense-protein_coding	ENSG00000134193.10-REG4-001	LTR85a-sense	-	Gene;	Gene;
TCONS_00009222	chr1	+	120352659-120356327,120359136-120361634	6168	XLOC_001892	x	antisense-protein_coding	ENSG00000134193.10-REG4-001	LTR85a-sense	-	Gene;	Gene;
TCONS_00010170	chr1	+	150949201-150952221,150953653-150954252	3621	XLOC_002100	u	antisense-protein_coding	ENSG00000143418.15-CERS2-001	AluSx1-sense	-	Gene;	Gene;
TCONS_00010440	chr1	+	152596826-152597191	366	XLOC_002149	u	antisense-protein_coding	ENSG00000185962.1-LCE3A-001	-	-	-	Gene;miRNA;
TCONS_00010598	chr1	+	153895693-153896438,153898717-153899396	1426	XLOC_002196	u	antisense-protein_coding	ENSG00000143614.7-GATAD2B-001	AluJr4-antisense	-	-	Gene;
TCONS_00010735	chr1	+	154531505-154532572	1068	XLOC_002221	u	antisense-protein_coding	ENSG00000160714.5-UBE2Q1-001	MIRc-sense	-	-	Gene;miRNA;
TCONS_00010981	chr1	+	155534255-155534585,155536691-155536889	530	XLOC_002251	x	antisense-protein_coding	ENSG00000116539.6-ASH1L-006	AluJb-antisense	-	-	Gene;
TCONS_00011229	chr1	+	156495202-156496620	1419	XLOC_002280	x	antisense-protein_coding	ENSG00000183856.6-IQGAP3-001	MIRc-antisense	-	-	-
TCONS_00012099	chr1	+	161944223-161945166,161945716-161945912,161950476-161950640,161952636-161952707	1378	XLOC_002422	u	antisense-protein_coding	ENSG00000162745.6-OLFML2B-006	L4-antisense	-	-	-
TCONS_00012428	chr1	+	166945309-166948380	3072	XLOC_002522	u	antisense-protein_coding	ENSG00000143195.8-ILDR2-003	L2c-antisense	-	Gene;	Gene;
TCONS_00012516	chr1	+	167840073-167841157	1085	XLOC_002538	x	antisense-protein_coding	ENSG00000143199.13-ADCY10-005	L1ME4a-antisense	-	-	-
TCONS_00012595	chr1	+	168669119-168669627,168670362-168671983	2131	XLOC_002567	x	antisense-protein_coding	ENSG00000143196.4-DPT-001	MLT1A0-sense	-	-	Gene;
TCONS_00012596	chr1	+	168669119-168669646,168670362-168671983	2150	XLOC_002567	x	antisense-protein_coding	ENSG00000143196.4-DPT-001	MLT1A0-sense	-	-	Gene;
TCONS_00012597	chr1	+	168675124-168675242,168683347-168684708	1481	XLOC_002568	x	antisense-protein_coding	ENSG00000143196.4-DPT-001	HAL1b-antisense	-	-	-
TCONS_00012629	chr1	+	169455380-169456846	1467	XLOC_002577	=	antisense-protein_coding	ENSG00000117479.8-SLC19A2-002	Charlie1-sense	-	-	-
TCONS_00012632	chr1	+	169699917-169701445,169701577-169703210	3163	XLOC_002579	x	antisense-protein_coding	ENSG00000007908.11-SELE-202	MIR-antisense	-	-	-
TCONS_00013461	chr1	+	182567128-182569215,182569513-182573517	6093	XLOC_002795	x	antisense-protein_coding	ENSG00000143333.6-RGS16-001	L2a-sense	-	-	-
TCONS_00013921	chr1	+	190067513-190067564,190067842-190067975,190068892-190068951,190095955-190097240	1532	XLOC_003012	x	antisense-protein_coding	ENSG00000162670.8-BRINP3-001	MLT1I-sense	-	-	-
TCONS_00014116	chr1	+	196271433-196300387,196302973-196311379,196342270-196342605	37698	XLOC_003075	s	antisense-protein_coding	ENSG00000162687.12-KCNT2-001	L2a-sense	-	-	Gene;
TCONS_00014164	chr1	+	197116032-197116659	628	XLOC_003090	u	antisense-protein_coding	ENSG00000066279.12-ASPM-201	AluSz-antisense	-	-	Gene;
TCONS_00014343	chr1	+	200546589-200546648,200581435-200581997	623	XLOC_003153	x	antisense-protein_coding	ENSG00000118193.7-KIF14-001	L2c-sense	-	-	-
TCONS_00014391	chr1	+	201083297-201093103	9807	XLOC_003163	x	antisense-protein_coding	ENSG00000232237.2-ASCL5-001	MIRb-sense	-	Gene;	Gene;
TCONS_00014687	chr1	+	203169303-203169603,203184777-203188883	4408	XLOC_003217	x	antisense-protein_coding	ENSG00000133063.11-CHIT1-201	Charlie23a-sense	-	-	-
TCONS_00014688	chr1	+	203169303-203169603,203184774-203188883	4411	XLOC_003217	x	antisense-protein_coding	ENSG00000133063.11-CHIT1-201	Charlie23a-sense	-	-	-
TCONS_00015112	chr1	+	207131154-207131710	557	XLOC_003299	x	antisense-protein_coding	ENSG00000162897.10-FCAMR-002	L2c-antisense	-	-	-
TCONS_00015542	chr1	+	211744972-211752731	7760	XLOC_003368	x	antisense-protein_coding	ENSG00000170385.9-SLC30A1-001	-	-	-	-
TCONS_00015637	chr1	+	212859756-212861334	1579	XLOC_003402	x	antisense-protein_coding	ENSG00000123685.4-BATF3-001	AluJr-sense	-	Gene;	Gene;
TCONS_00015949	chr1	+	220220036-220220593	558	XLOC_003508	u	antisense-protein_coding	ENSG00000136628.13-EPRS-001	AluSx1-sense	-	Gene;	Gene;
TCONS_00015959	chr1	+	220393633-220393935	303	XLOC_003512	=	antisense-protein_coding	ENSG00000118873.11-RAB3GAP2-001	-	PGOHUM00000245209-sense	-	-
TCONS_00015965	chr1	+	220602315-220602671,220605395-220605533,220605696-220605981,220608966-220609268	1085	XLOC_003518	x	antisense-protein_coding	ENSG00000224867.2-AC096644.1-201	MLT2F-antisense	-	-	-
TCONS_00015966	chr1	+	220603635-220603709,220605395-220605533,220605696-220605981,220608966-220609268	803	XLOC_003518	x	antisense-protein_coding	ENSG00000224867.2-AC096644.1-201	MLT2F-antisense	-	-	-
TCONS_00016186	chr1	+	223803677-223806643	2967	XLOC_003596	x	antisense-protein_coding	ENSG00000203697.7-CAPN8-002	MIRc-antisense	-	-	Gene;
TCONS_00016187	chr1	+	223810270-223811274	1005	XLOC_003597	x	antisense-protein_coding	ENSG00000203697.7-CAPN8-004	MIRb-antisense	-	-	-
TCONS_00016265	chr1	+	224518145-224519272	1128	XLOC_003616	u	antisense-protein_coding	ENSG00000143748.13-NVL-202	L1MB3-antisense	-	Gene;	Gene;
TCONS_00016338	chr1	+	225832056-225840811	8756	XLOC_003631	x	antisense-protein_coding	ENSG00000154380.12-ENAH-002	AluSc8-sense	-	Gene;	Gene;
TCONS_00016339	chr1	+	225840937-225843481	2545	XLOC_003632	u	antisense-protein_coding	ENSG00000154380.12-ENAH-006	AluSx-sense	-	Gene;	Gene;
TCONS_00016340	chr1	+	225841137-225841299,225841578-225843481	2067	XLOC_003632	u	antisense-protein_coding	ENSG00000154380.12-ENAH-006	AluSx-sense	-	Gene;	Gene;
TCONS_00016341	chr1	+	225841202-225841301,225841578-225843481	2004	XLOC_003632	u	antisense-protein_coding	ENSG00000154380.12-ENAH-006	AluSx-sense	-	Gene;	Gene;
TCONS_00016369	chr1	+	226187175-226189917	2743	XLOC_003640	u	antisense-protein_coding	ENSG00000143751.9-SDE2-001	AluJo-antisense	-	Gene;	Gene;
TCONS_00016529	chr1	+	228291134-228292640	1507	XLOC_003679	x	antisense-protein_coding	ENSG00000143793.8-C1orf35-001	LTR42-sense	-	Gene;	Gene;
TCONS_00016732	chr1	+	230839967-230840068,230841747-230850648	9004	XLOC_003737	x	antisense-protein_coding	ENSG00000135744.7-AGT-001	MLT1B-sense	-	Gene;	Gene;
TCONS_00017157	chr1	+	237141881-237141960,237145686-237145905,237164667-237166389	2023	XLOC_003874	o	antisense-protein_coding	ENSG00000244020.2-MT1HL1-001	AmnSINE1-sense	-	-	-
TCONS_00017158	chr1	+	237141881-237141960,237145686-237145723,237164667-237166389	1841	XLOC_003874	o	antisense-protein_coding	ENSG00000244020.2-MT1HL1-001	-	-	-	-
TCONS_00017977	chr1	-	1167865-1170358,1170454-1170824,1171284-1175936	7518	XLOC_004122	x	antisense-protein_coding	ENSG00000176022.3-B3GALT6-001	MLT1C-antisense	-	-	-
TCONS_00017978	chr1	-	1167865-1170358,1170454-1170824,1176217-1176281	2930	XLOC_004122	x	antisense-protein_coding	ENSG00000176022.3-B3GALT6-001	MIRb-sense	-	-	-
TCONS_00017979	chr1	-	1167865-1170358,1176217-1176316	2594	XLOC_004122	x	antisense-protein_coding	ENSG00000176022.3-B3GALT6-001	MIRb-sense	-	-	-
TCONS_00019143	chr1	-	9661160-9664535,9664806-9666578	5149	XLOC_004266	x	antisense-protein_coding	ENSG00000188807.8-TMEM201-201	MIRc-antisense	-	-	-
TCONS_00019147	chr1	-	9722073-9722338	266	XLOC_004269	x	antisense-protein_coding	ENSG00000171608.11-PIK3CD-201	AluSx-antisense	-	Gene;miRNA;	Gene;
TCONS_00019196	chr1	-	10091553-10092673	1121	XLOC_004280	u	antisense-protein_coding	ENSG00000130939.14-UBE4B-201	AluY-sense	-	Gene;	Gene;
TCONS_00020699	chr1	-	26347714-26349587,26351564-26351678,26361396-26361868	2462	XLOC_004558	x	antisense-protein_coding	ENSG00000158008.5-EXTL1-001	MIRb-antisense	-	-	-
TCONS_00020814	chr1	-	27176263-27183076	6814	XLOC_004583	x	antisense-protein_coding	ENSG00000204160.7-ZDHHC18-004	L2b-sense	-	-	-
TCONS_00021051	chr1	-	29062617-29063048	432	XLOC_004632	u	antisense-protein_coding	ENSG00000198492.10-YTHDF2-202	MIR-antisense	-	-	-
TCONS_00021579	chr1	-	33439623-33439862	240	XLOC_004704	x	antisense-protein_coding	ENSG00000267885.1-FKSG48-201	SVA_E-sense	-	-	-
TCONS_00021687	chr1	-	35258611-35264047,35294375-35295979	7042	XLOC_004722	x	antisense-protein_coding	ENSG00000187513.8-GJA4-001	MLT1C-sense	-	-	-
TCONS_00021688	chr1	-	35258611-35264047,35300956-35302776	7258	XLOC_004722	x	antisense-protein_coding	ENSG00000187513.8-GJA4-001	MLT1C-sense	-	Gene;	Gene;
TCONS_00021689	chr1	-	35258611-35264047,35309191-35310138	6385	XLOC_004722	x	antisense-protein_coding	ENSG00000187513.8-GJA4-001	MLT1C-sense	-	Gene;lncRNA;	-
TCONS_00022575	chr1	-	43638635-43639379,43640583-43642530	2693	XLOC_004842	x	antisense-protein_coding	ENSG00000243710.3-WDR65-002	L1ME3D-sense	-	Gene;	Gene;
TCONS_00022584	chr1	-	43666151-43667184,43668451-43668560	1144	XLOC_004846	x	antisense-protein_coding	ENSG00000243710.3-WDR65-001	L2-sense	-	-	Gene;
TCONS_00022661	chr1	-	44402341-44404465,44405902-44406304	2528	XLOC_004858	x	antisense-protein_coding	ENSG00000117407.12-ARTN-002	L2a-sense	-	-	Gene;
TCONS_00023230	chr1	-	48567387-48567622,48593580-48593693,48594132-48594245,48625221-48625328,48627471-48627543	645	XLOC_004940	=	antisense-protein_coding	ENSG00000269709.1-AL109659.1-201	L1MA9-antisense	-	-	-
TCONS_00024021	chr1	-	59758063-59759062,59760781-59760939,59762041-59762154	1273	XLOC_005107	u	antisense-protein_coding	ENSG00000172456.12-FGGY-020	MIRc-sense	-	-	Gene;
TCONS_00024022	chr1	-	59758063-59759062,59760781-59761436,59762041-59762162	1778	XLOC_005107	u	antisense-protein_coding	ENSG00000172456.12-FGGY-005	MIRc-sense	-	-	Gene;
TCONS_00024023	chr1	-	59758063-59759062,59760781-59761436,59761542-59762292	2407	XLOC_005107	u	antisense-protein_coding	ENSG00000172456.12-FGGY-020	MIRc-sense	-	-	Gene;
TCONS_00024181	chr1	-	63872136-63872797,63876817-63881288	5134	XLOC_005148	s	antisense-protein_coding	ENSG00000088035.11-ALG6-001	Tigger15a-sense	-	Gene;	Gene;
TCONS_00024215	chr1	-	64642808-64646079,64646435-64646536	3374	XLOC_005159	x	antisense-protein_coding	ENSG00000185483.7-ROR1-001	MER5A1-sense	-	-	-
TCONS_00024334	chr1	-	67640124-67640312,67648370-67648606,67655872-67656066	621	XLOC_005182	x	antisense-protein_coding	ENSG00000162594.10-IL23R-001	L1PA4-sense	-	-	Gene;
TCONS_00024782	chr1	-	78583048-78583068,78585380-78585478,78600733-78600865,78606639-78607975,78609025-78609336,78609437-78609547	2013	XLOC_005334	x	antisense-protein_coding	ENSG00000137960.5-GIPC2-001	L2a-antisense	-	-	-
TCONS_00024783	chr1	-	78585419-78585478,78600733-78600865,78609025-78609539	708	XLOC_005334	x	antisense-protein_coding	ENSG00000137960.5-GIPC2-001	L2a-sense	-	-	-
TCONS_00024786	chr1	-	78605583-78606305,78606639-78607975,78609025-78609336,78609437-78609547	2483	XLOC_005334	u	antisense-protein_coding	ENSG00000137960.5-GIPC2-001	L2a-antisense	-	-	Gene;
TCONS_00024785	chr1	-	78604514-78605476	963	XLOC_005335	u	antisense-protein_coding	ENSG00000137960.5-GIPC2-001	AluJb-sense	-	-	-
TCONS_00025502	chr1	-	92645717-92649970	4254	XLOC_005537	x	antisense-protein_coding	ENSG00000069712.9-KIAA1107-201	-	-	-	-
TCONS_00025632	chr1	-	93818479-93819628,93826035-93828139	3255	XLOC_005554	x	antisense-protein_coding	ENSG00000117505.8-DR1-001	AluJr-sense	-	Gene;	Gene;
TCONS_00025911	chr1	-	99125858-99127214	1357	XLOC_005616	u	antisense-protein_coding	ENSG00000162627.12-SNX7-001	L2b-sense	-	-	-
TCONS_00025984	chr1	-	101000404-101007406,101024795-101024804	7013	XLOC_005644	x	antisense-protein_coding	ENSG00000181656.6-GPR88-001	L2-sense	-	Gene;miRNA;	Gene;rRNA;
TCONS_00026244	chr1	-	109232790-109234925	2136	XLOC_005726	u	antisense-protein_coding	ENSG00000134186.7-PRPF38B-001	L1ME1-antisense	-	-	Gene;
TCONS_00026405	chr1	-	110089081-110091122	2042	XLOC_005749	x	antisense-protein_coding	ENSG00000156097.8-GPR61-005	MIRb-antisense	-	-	-
TCONS_00027107	chr1	-	118165296-118169852	4557	XLOC_005885	x	antisense-protein_coding	ENSG00000183508.4-FAM46C-001	MIR-sense	-	-	-
TCONS_00027192	chr1	-	119903343-119906842,119921802-119922031	3730	XLOC_005909	x	antisense-protein_coding	ENSG00000116882.10-HAO2-003	THE1A-int-sense	-	-	Gene;
TCONS_00027193	chr1	-	119906851-119911202	4352	XLOC_005910	u	antisense-protein_coding	ENSG00000116882.10-HAO2-003	MIR-antisense	-	-	Gene;miRNA;
TCONS_00027564	chr1	-	145203990-145208194	4205	XLOC_005993	u	antisense-protein_coding	ENSG00000213240.7-NOTCH2NL-001	L2c-sense	-	Gene;	Gene;
TCONS_00027798	chr1	-	147011846-147012898	1053	XLOC_006024	u	antisense-protein_coding	ENSG00000116128.5-BCL9-001	-	-	-	-
TCONS_00028106	chr1	-	150230189-150230257,150230748-150230949,150232293-150236071	4050	XLOC_006107	x	antisense-protein_coding	ENSG00000118298.6-CA14-001	AluSx1-sense	-	Gene;	Gene;
TCONS_00028125	chr1	-	150252258-150252416,150254422-150254712	450	XLOC_006109	x	antisense-protein_coding	ENSG00000118292.4-C1orf54-001	AluJo-antisense	-	-	Gene;
TCONS_00028127	chr1	-	150292085-150293914	1830	XLOC_006111	u	antisense-protein_coding	ENSG00000117360.8-PRPF3-201	AluY-antisense	-	Gene;	Gene;
TCONS_00028571	chr1	-	152485673-152486106	434	XLOC_006177	u	antisense-protein_coding	ENSG00000186207.4-LCE5A-001	-	-	-	-
TCONS_00028575	chr1	-	152616701-152617214,152621607-152621751,152639037-152639202,152650820-152650993,152717955-152718064	1109	XLOC_006181	o	antisense-protein_coding	ENSG00000159455.7-LCE2B-201	MLT1J-sense	-	-	-
TCONS_00028576	chr1	-	152616701-152617214,152639037-152639202,152650820-152650993,152717955-152718228	1128	XLOC_006181	o	antisense-protein_coding	ENSG00000159455.7-LCE2B-201	MLT1J-sense	-	-	-
TCONS_00028834	chr1	-	154324596-154325907	1312	XLOC_006248	u	antisense-protein_coding	ENSG00000143515.12-ATP8B2-001	L2-antisense	-	-	-
TCONS_00029188	chr1	-	155635090-155635130,155636206-155636454	290	XLOC_006295	x	antisense-protein_coding	ENSG00000125459.10-MSTO1-202	HAL1-antisense	-	-	-
TCONS_00029252	chr1	-	155910032-155910521	490	XLOC_006302	u	antisense-protein_coding	ENSG00000173080.4-RXFP4-001	-	-	-	-
TCONS_00029798	chr1	-	159556435-159593706	37272	XLOC_006404	x	antisense-protein_coding	ENSG00000132703.3-APCS-001	L1PA7-antisense	-	-	Gene;
TCONS_00029818	chr1	-	159770887-159780141,159796040-159796387	9603	XLOC_006413	x	antisense-protein_coding	ENSG00000181036.9-FCRL6-004	L1M5-sense	-	-	-
TCONS_00030342	chr1	-	163039085-163043315,163064135-163064165	4262	XLOC_006489	x	antisense-protein_coding	ENSG00000117152.9-RGS4-005	MIR3-sense	-	-	-
TCONS_00030645	chr1	-	168167989-168173277	5289	XLOC_006578	x	antisense-protein_coding	ENSG00000143155.8-TIPRL-001	L1MCc-antisense	-	-	-
TCONS_00030921	chr1	-	171749884-171750507	624	XLOC_006656	u	antisense-protein_coding	ENSG00000010165.15-METTL13-002	AluJb-antisense	-	-	Gene;
TCONS_00031129	chr1	-	174964500-174967892	3393	XLOC_006699	x	antisense-protein_coding	ENSG00000152061.17-RABGAP1L-006	L2a-sense	-	Gene;	Gene;
TCONS_00031202	chr1	-	176524160-176526411	2252	XLOC_006722	x	antisense-protein_coding	ENSG00000116183.6-PAPPA2-002	-	-	-	-
TCONS_00031205	chr1	-	176811515-176814732	3218	XLOC_006724	x	antisense-protein_coding	ENSG00000116183.6-PAPPA2-001	-	-	-	-
TCONS_00031539	chr1	-	182990355-182992256	1902	XLOC_006814	u	antisense-protein_coding	ENSG00000135862.5-LAMC1-001	L1MC5-sense	-	-	-
TCONS_00031544	chr1	-	183212899-183213550	652	XLOC_006817	x	antisense-protein_coding	ENSG00000058085.10-LAMC2-001	-	-	-	-
TCONS_00031601	chr1	-	184038639-184060092	21454	XLOC_006829	x	antisense-protein_coding	ENSG00000198860.7-TSEN15-001	Tigger1-antisense	-	-	Gene;
TCONS_00031658	chr1	-	185069334-185071424	2091	XLOC_006852	x	antisense-protein_coding	ENSG00000121481.6-RNF2-001	-	-	-	-
TCONS_00031670	chr1	-	185231418-185231646,185232403-185232933,185233097-185233488	1152	XLOC_006857	=	antisense-protein_coding	ENSG00000116668.8-SWT1-002	-	-	-	-
TCONS_00031929	chr1	-	192544833-192550786	5954	XLOC_006990	x	antisense-protein_coding	ENSG00000090104.7-RGS1-001	MER5A-sense	-	-	Gene;
TCONS_00032200	chr1	-	197906241-197907790,198000100-198000366	1817	XLOC_007120	u	antisense-protein_coding	ENSG00000143355.11-LHX9-001	-	-	-	-
TCONS_00032220	chr1	-	198232804-198263313	30510	XLOC_007139	x	antisense-protein_coding	ENSG00000151414.10-NEK7-006	L2c-antisense	-	Gene;	Gene;
TCONS_00032503	chr1	-	201947335-201948353,201949300-201951468	3188	XLOC_007193	x	antisense-protein_coding	ENSG00000176393.6-RNPEP-001	L1MD3-sense	-	Gene;	Gene;
TCONS_00032652	chr1	-	202975837-202976423	587	XLOC_007220	u	antisense-protein_coding	ENSG00000163444.7-TMEM183A-001	AluY-sense	-	Gene;	Gene;
TCONS_00032720	chr1	-	203466711-203466760,203468460-203469063	654	XLOC_007240	x	antisense-protein_coding	ENSG00000188770.5-OPTC-002	-	-	-	-
TCONS_00032724	chr1	-	203479371-203479882,203481178-203481309,203506220-203506260	685	XLOC_007240	u	antisense-protein_coding	ENSG00000188770.5-OPTC-001	AluSx3-antisense	-	-	-
TCONS_00032733	chr1	-	203708670-203713203	4534	XLOC_007247	x	antisense-protein_coding	ENSG00000058668.10-ATP2B4-201	-	-	-	-
TCONS_00032937	chr1	-	205567914-205572279	4366	XLOC_007289	x	antisense-protein_coding	ENSG00000174514.8-MFSD4-001	MER63B-antisense	-	Gene;	Gene;
TCONS_00033413	chr1	-	212456996-212458582	1587	XLOC_007390	u	antisense-protein_coding	ENSG00000066027.7-PPP2R5A-001	-	-	-	-
TCONS_00033488	chr1	-	213413306-213425872	12567	XLOC_007409	x	antisense-protein_coding	ENSG00000136643.7-RPS6KC1-201	AluSx1-sense	-	Gene;	Gene;
TCONS_00034035	chr1	-	223865455-223865784,223878474-223878530,223900798-223902703	2293	XLOC_007602	x	antisense-protein_coding	ENSG00000162909.13-CAPN2-201	L2c-sense	-	Gene;	Gene;
TCONS_00034478	chr1	-	228560794-228566129	5336	XLOC_007704	x	antisense-protein_coding	ENSG00000154358.15-OBSCN-202	-	-	-	-
TCONS_00034587	chr1	-	229383469-229385373,229387848-229388453	2511	XLOC_007756	x	antisense-protein_coding	ENSG00000177800.2-TMEM78-001	MLT1G1-antisense	-	Gene;	Gene;
TCONS_00034588	chr1	-	229383469-229385373,229387848-229387950,229389010-229389737	2736	XLOC_007756	x	antisense-protein_coding	ENSG00000177800.2-TMEM78-001	MLT1A1-sense	-	Gene;	Gene;
TCONS_00034686	chr1	-	230812821-230821677,230826999-230830406	12265	XLOC_007782	x	antisense-protein_coding	ENSG00000135775.9-COG2-010	AluSz-sense	-	Gene;	Gene;
TCONS_00034760	chr1	-	231347567-231348869,231349630-231350100	1774	XLOC_007795	x	antisense-protein_coding	ENSG00000119283.11-TRIM67-003	LTR6A-sense	-	-	Gene;
TCONS_00034890	chr1	-	233083464-233086225	2762	XLOC_007845	u	antisense-protein_coding	ENSG00000135778.7-NTPCR-001	LTR54B-antisense	-	-	-
TCONS_00035508	chr1	-	243659077-243659298,243659870-243660556	909	XLOC_008011	x	antisense-protein_coding	ENSG00000054282.11-SDCCAG8-201	MIR-antisense	-	-	-
TCONS_00036304	chr10	+	3816550-3819334,3819825-3827440	10401	XLOC_008414	x	antisense-protein_coding	ENSG00000067082.10-KLF6-201	MER1B-antisense	-	-	-
TCONS_00036409	chr10	+	5538010-5538467,5540336-5549544	9667	XLOC_008444	x	antisense-protein_coding	ENSG00000178372.6-CALML5-001	L1M5-sense	-	-	Gene;
TCONS_00037037	chr10	+	16564038-16565077,16566017-16566190	1214	XLOC_008589	u	antisense-protein_coding	ENSG00000165985.8-C1QL3-001	-	-	-	-
TCONS_00037130	chr10	+	18925999-18940407,18943958-18946395	16847	XLOC_008613	s	antisense-protein_coding	ENSG00000241058.1-NSUN6-001	AluJb-antisense	-	Gene;	Gene;
TCONS_00037210	chr10	+	21778883-21786228	7346	XLOC_008665	x	antisense-protein_coding	ENSG00000204682.5-CASC10-001	AluSx3-sense	-	Gene;	Gene;
TCONS_00037633	chr10	+	30340306-30340869,30345782-30347955,30397716-30397831,30399577-30399716	2994	XLOC_008797	x	antisense-protein_coding	ENSG00000165757.8-KIAA1462-002	-	-	-	-
TCONS_00038188	chr10	+	44785644-44788003,44788748-44788937,44789361-44793027	6217	XLOC_008972	x	antisense-protein_coding	ENSG00000107562.12-CXCL12-201	LTR49-int-sense	-	-	-
TCONS_00038565	chr10	+	51943709-51947265	3557	XLOC_009067	x	antisense-protein_coding	ENSG00000188611.10-ASAH2-001	MARNA-antisense	-	-	Gene;snRNA;splicing;
TCONS_00038620	chr10	+	54516152-54523993	7842	XLOC_009086	u	antisense-protein_coding	ENSG00000165471.6-MBL2-001	L2-antisense	-	-	Gene;
TCONS_00039513	chr10	+	74705296-74705362,74714276-74718654	4446	XLOC_009391	x	antisense-protein_coding	ENSG00000138308.5-PLA2G12B-001	L1MB4-antisense	-	Gene;	Gene;
TCONS_00039515	chr10	+	74824884-74824944,74824982-74825052,74825144-74825225	214	XLOC_009393	=	antisense-protein_coding	ENSG00000122884.8-P4HA1-201	-	-	-	-
TCONS_00039979	chr10	+	81691467-81691574,81696287-81696412,81701193-81701291,81709784-81710092	642	XLOC_009472	=	antisense-protein_coding	ENSG00000133661.11-SFTPD-001	L1PA15-16-antisense	-	-	Gene;
TCONS_00040312	chr10	+	89530097-89530129,89561533-89563911	2412	XLOC_009555	x	antisense-protein_coding	ENSG00000138138.9-ATAD1-001	MER4-int-sense	-	-	Gene;
TCONS_00040313	chr10	+	89577685-89577746,89578659-89579020	424	XLOC_009556	=	antisense-protein_coding	ENSG00000138138.9-ATAD1-202	AluJr-sense	-	Gene;	Gene;
TCONS_00040315	chr10	+	89578182-89578471,89578659-89578838	470	XLOC_009556	=	antisense-protein_coding	ENSG00000138138.9-ATAD1-202	-	-	-	-
TCONS_00040584	chr10	+	93392982-93393893	912	XLOC_009642	u	antisense-protein_coding	ENSG00000119938.8-PPP1R3C-001	-	-	-	-
TCONS_00040957	chr10	+	98273739-98277646	3908	XLOC_009713	u	antisense-protein_coding	ENSG00000095587.8-TLL2-001	MIRc-sense	-	-	-
TCONS_00041119	chr10	+	100028329-100030003	1675	XLOC_009747	u	antisense-protein_coding	ENSG00000138131.3-LOXL4-001	L2a-sense	-	-	-
TCONS_00041120	chr10	+	100206111-100206518,100212956-100213658	1111	XLOC_009748	x	antisense-protein_coding	ENSG00000107521.14-HPS1-010	MLT1J1-sense	-	-	-
TCONS_00041121	chr10	+	100206146-100206522,100209104-100209138,100212956-100213658	1115	XLOC_009748	x	antisense-protein_coding	ENSG00000107521.14-HPS1-009	MLT1J1-sense	-	-	-
TCONS_00041399	chr10	+	103880475-103880730,103881694-103883537	2100	XLOC_009806	u	antisense-protein_coding	ENSG00000198728.6-LDB1-201	AluSx1-antisense	-	-	Gene;
TCONS_00042760	chr10	+	127701279-127705338	4060	XLOC_010122	x	antisense-protein_coding	ENSG00000148848.10-ADAM12-001	-	-	-	-
TCONS_00042763	chr10	+	128112893-128113047,128113383-128116766	3539	XLOC_010124	x	antisense-protein_coding	ENSG00000154493.13-C10orf90-005	MLT2B3-sense	-	-	-
TCONS_00042873	chr10	+	131568225-131583570,131590173-131590298,131597930-131601155,131603605-131605343,131611987-131612052,131628629-131628739,131630445-131638575	28745	XLOC_010154	x	antisense-protein_coding	ENSG00000108001.9-EBF3-002	MLT1H-int-antisense	-	Gene;	Gene;
TCONS_00042877	chr10	+	131614387-131619193,131619781-131619916,131628629-131628739,131630445-131638575	13185	XLOC_010154	x	antisense-protein_coding	ENSG00000108001.9-EBF3-002	L1M5-antisense	-	Gene;	Gene;
TCONS_00042878	chr10	+	131619704-131619916,131628629-131628739,131630445-131630549,131633376-131633460,131639425-131644394	5484	XLOC_010154	x	antisense-protein_coding	ENSG00000108001.9-EBF3-002	AluSx1-sense	-	Gene;	Gene;
TCONS_00042880	chr10	+	131628636-131628739,131630445-131630549,131631680-131638575	7105	XLOC_010154	x	antisense-protein_coding	ENSG00000108001.9-EBF3-002	MIRb-sense	-	-	-
TCONS_00043218	chr10	-	699441-703162,703703-703840	3860	XLOC_010244	x	antisense-protein_coding	ENSG00000180525.9-PRR26-001	MER61D-antisense	-	-	-
TCONS_00043466	chr10	-	5149974-5150516	543	XLOC_010340	u	antisense-protein_coding	ENSG00000196139.7-AKR1C3-001	-	-	-	-
TCONS_00043479	chr10	-	5249170-5252542	3373	XLOC_010346	x	antisense-protein_coding	ENSG00000198610.6-AKR1C4-001	THE1B-int-sense	PGOHUM00000251260-antisense	-	-
TCONS_00044392	chr10	-	20101505-20101772,20103331-20104075	1013	XLOC_010667	u	antisense-protein_coding	ENSG00000120594.12-PLXDC2-001	Tigger2a-sense	-	-	-
TCONS_00044464	chr10	-	22033730-22034638	909	XLOC_010684	u	antisense-protein_coding	ENSG00000078403.12-MLLT10-002	FRAM-sense	-	Gene;	Gene;
TCONS_00044486	chr10	-	22605318-22605480,22606808-22609389	2745	XLOC_010693	s	antisense-protein_coding	ENSG00000148444.11-COMMD3-003	-	-	-	-
TCONS_00044504	chr10	-	23253124-23255247,23259026-23259072	2171	XLOC_010699	x	antisense-protein_coding	ENSG00000165309.9-ARMC3-010	L1MEf-sense	-	Gene;	Gene;
TCONS_00044615	chr10	-	26985492-26986305	814	XLOC_010735	u	antisense-protein_coding	ENSG00000148459.11-PDSS1-001	L2c-antisense	-	-	-
TCONS_00045020	chr10	-	32730954-32731045,32734541-32734989	541	XLOC_010815	u	antisense-protein_coding	ENSG00000216937.7-CCDC7-204	HERVL40-int-antisense	-	-	-
TCONS_00045398	chr10	-	43678715-43680673	1959	XLOC_010938	x	antisense-protein_coding	ENSG00000169826.6-CSGALNACT2-001	-	-	-	-
TCONS_00045433	chr10	-	43976596-43978601	2006	XLOC_010947	x	antisense-protein_coding	ENSG00000243660.5-ZNF487-005	AluJb-antisense	-	-	Gene;
TCONS_00045509	chr10	-	45497670-45499523,45511410-45511616,45560975-45561061,45561623-45561669,45561781-45561970,45565926-45566111,45566695-45567014	2891	XLOC_010965	j	antisense-protein_coding	ENSG00000165512.4-ZNF22-001	LTR10E-antisense	-	-	-
TCONS_00045510	chr10	-	45497670-45499523,45511410-45511616,45560975-45561061,45561623-45561669,45565926-45566430,45566695-45566757,45567013-45567036	2787	XLOC_010965	j	antisense-protein_coding	ENSG00000165512.4-ZNF22-001	LTR10E-antisense	PGOHUM00000238442-sense	-	-
TCONS_00045511	chr10	-	45497670-45499523,45511410-45511616,45560975-45561061,45561623-45561669,45561781-45561970,45566695-45566757,45567013-45567036	2472	XLOC_010965	=	antisense-protein_coding	ENSG00000165512.4-ZNF22-001	MIRc-antisense	-	-	-
TCONS_00045512	chr10	-	45497670-45499523,45511410-45511616,45560975-45561061,45561623-45561669,45561781-45561970,45565926-45566430,45567013-45567068	2946	XLOC_010965	j	antisense-protein_coding	ENSG00000165512.4-ZNF22-001	LTR10E-antisense	PGOHUM00000238442-sense	-	-
TCONS_00045604	chr10	-	46221724-46222679	956	XLOC_010979	=	antisense-protein_coding	ENSG00000172661.13-FAM21C-001	MIRb-sense	-	-	-
TCONS_00046384	chr10	-	60920405-60920411,60935748-60936228	488	XLOC_011206	u	antisense-protein_coding	ENSG00000165443.7-PHYHIPL-201	FAM-antisense	-	-	-
TCONS_00046733	chr10	-	69929260-69929451,69933891-69934106,69953680-69953828,69963788-69964201	971	XLOC_011305	x	antisense-protein_coding	ENSG00000138347.11-MYPN-001	L2c-antisense	-	-	-
TCONS_00046796	chr10	-	70319541-70319948	408	XLOC_011313	u	antisense-protein_coding	ENSG00000138336.8-TET1-001	-	-	-	-
TCONS_00046797	chr10	-	70404248-70406761	2514	XLOC_011314	x	antisense-protein_coding	ENSG00000138336.8-TET1-001	AluJb-sense	-	-	-
TCONS_00046798	chr10	-	70454549-70456682	2134	XLOC_011315	u	antisense-protein_coding	ENSG00000138336.8-TET1-001	AluSx1-sense	-	Gene;	Gene;
TCONS_00046802	chr10	-	70511700-70518297	6598	XLOC_011318	x	antisense-protein_coding	ENSG00000060339.9-CCAR1-014	AluY-sense	-	Gene;	Gene;
TCONS_00046933	chr10	-	73324682-73324891,73344641-73344707,73357318-73357567	527	XLOC_011368	x	antisense-protein_coding	ENSG00000107736.15-CDH23-001	L1ME3C-antisense	-	-	-
TCONS_00046934	chr10	-	73462152-73464352,73468763-73469034	2473	XLOC_011369	x	antisense-protein_coding	ENSG00000107736.15-CDH23-004	MIR-antisense	-	-	-
TCONS_00046935	chr10	-	73464359-73466753,73468763-73469071	2704	XLOC_011369	x	antisense-protein_coding	ENSG00000107736.15-CDH23-006	MIRb-antisense	-	-	-
TCONS_00047452	chr10	-	79793500-79805530	12031	XLOC_011459	x	antisense-protein_coding	ENSG00000138326.14-RPS24-202	AluJb-antisense	-	Gene;	Gene;
TCONS_00047503	chr10	-	81272512-81272870,81273050-81273296	606	XLOC_011471	x	antisense-protein_coding	ENSG00000253626.2-EIF5AL1-001	-	-	-	-
TCONS_00047628	chr10	-	83631297-83633257,83634105-83634275	2132	XLOC_011514	u	antisense-protein_coding	ENSG00000185737.8-NRG3-004	MIRb-sense	-	-	-
TCONS_00047807	chr10	-	89261562-89264598	3037	XLOC_011552	u	antisense-protein_coding	ENSG00000107789.11-MINPP1-001	L2-antisense	-	-	-
TCONS_00048008	chr10	-	93237330-93247476,93284785-93284906,93352435-93352553	10388	XLOC_011621	x	antisense-protein_coding	ENSG00000165338.12-HECTD2-005	MER82-antisense	-	-	Gene;
TCONS_00049024	chr10	-	104389564-104393217	3654	XLOC_011811	x	antisense-protein_coding	ENSG00000107882.7-SUFU-001	-	-	-	Gene;
TCONS_00049171	chr10	-	105717954-105717957,105718217-105718304,105719521-105719598,105726489-105726771	453	XLOC_011830	u	antisense-protein_coding	ENSG00000065613.9-SLK-002	L1ME3A-sense	-	-	-
TCONS_00049172	chr10	-	105724971-105725671,105726489-105726774	987	XLOC_011830	u	antisense-protein_coding	ENSG00000065613.9-SLK-001	L2b-sense	-	-	Gene;snRNA;splicing;
TCONS_00049207	chr10	-	106065870-106066989	1120	XLOC_011838	u	antisense-protein_coding	ENSG00000065621.10-GSTO2-002	MIR-sense	-	-	-
TCONS_00049409	chr10	-	111895733-111898491,111901079-111901143	2824	XLOC_011932	o	antisense-protein_coding	ENSG00000148700.9-ADD3-002	AluJo-sense	-	Gene;	Gene;
TCONS_00049551	chr10	-	114578900-114579556	657	XLOC_012002	u	antisense-protein_coding	ENSG00000151532.9-VTI1A-001	-	-	-	-
TCONS_00049941	chr10	-	121429892-121430514,121436420-121437321	1525	XLOC_012094	x	antisense-protein_coding	ENSG00000151929.5-BAG3-002	MIRc-sense	-	-	-
TCONS_00050094	chr10	-	124207586-124210455,124218011-124219174	4034	XLOC_012139	x	antisense-protein_coding	ENSG00000254636.1-ARMS2-001	L1M5-sense	-	-	-
TCONS_00050096	chr10	-	124319915-124320250	336	XLOC_012140	x	antisense-protein_coding	ENSG00000187908.11-DMBT1-203	-	-	-	-
TCONS_00050141	chr10	-	124897684-124898825	1142	XLOC_012148	u	antisense-protein_coding	ENSG00000188620.9-HMX3-001	AluSg-sense	-	Gene;	Gene;
TCONS_00050520	chr10	-	134973547-134977373,134977590-134978093	4331	XLOC_012252	x	antisense-protein_coding	ENSG00000171798.13-KNDC1-201	L1M5-antisense	-	-	Gene;miRNA;
TCONS_00050984	chr11	+	417672-420769,429594-429640	3145	XLOC_012525	x	antisense-protein_coding	ENSG00000185101.8-ANO9-001	-	-	-	-
TCONS_00051470	chr11	+	2150237-2150698,2150906-2153311,2160385-2160612	3096	XLOC_012573	x	antisense-protein_coding	ENSG00000167244.13-IGF2-201	-	-	-	-
TCONS_00051471	chr11	+	2150346-2152849,2154002-2154340	2843	XLOC_012573	x	antisense-protein_coding	ENSG00000167244.13-IGF2-001	-	-	-	-
TCONS_00051478	chr11	+	2183210-2187443	4234	XLOC_012576	x	antisense-protein_coding	ENSG00000180176.10-TH-002	L2c-sense	-	-	-
TCONS_00051615	chr11	+	3402191-3402274,3404692-3404776,3405397-3405514,3406129-3406198,3414316-3414389,3416943-3417118,3418319-3419320	1609	XLOC_012592	j	antisense-protein_coding	ENSG00000005801.12-ZNF195-017	SVA_D-sense	-	-	Gene;
TCONS_00051621	chr11	+	3402208-3402274,3404692-3404776,3405397-3405514,3418347-3419320	1244	XLOC_012592	=	antisense-protein_coding	ENSG00000005801.12-ZNF195-003	SVA_D-sense	-	-	Gene;
TCONS_00051622	chr11	+	3402223-3402274,3404692-3404776,3405397-3405641	382	XLOC_012592	=	antisense-protein_coding	ENSG00000005801.12-ZNF195-017	THE1A-sense	-	-	-
TCONS_00052131	chr11	+	7679907-7687061,7687786-7693998	13368	XLOC_012750	x	antisense-protein_coding	ENSG00000166394.10-CYB5R2-004	L1PA2-antisense	-	Gene;	Gene;
TCONS_00052433	chr11	+	11984359-11986054,11987404-11987477	1770	XLOC_012812	x	antisense-protein_coding	ENSG00000050165.13-DKK3-201	MIRc-sense	-	-	-
TCONS_00053592	chr11	+	33873692-33891518	17827	XLOC_013090	x	antisense-protein_coding	ENSG00000135363.7-LMO2-002	L1MC4-antisense	-	Gene;	Gene;
TCONS_00053760	chr11	+	35270593-35279141,35282461-35287526	13615	XLOC_013114	x	antisense-protein_coding	ENSG00000110436.7-SLC1A2-001	L1ME3F-sense	-	Gene;	Gene;
TCONS_00054029	chr11	+	41471374-41471821,41505402-41505477,41506564-41510191	4152	XLOC_013282	x	antisense-protein_coding	ENSG00000148948.3-LRRC4C-003	MLT1K-sense	-	Gene;	Gene;
TCONS_00057232	chr11	+	67397970-67399900	1931	XLOC_013761	x	antisense-protein_coding	ENSG00000167800.9-TBX10-001	L2c-sense	-	-	-
TCONS_00057250	chr11	+	67772607-67772730,67773911-67774598	812	XLOC_013770	u	antisense-protein_coding	ENSG00000110057.3-UNC93B1-002	L2b-sense	-	-	-
TCONS_00057428	chr11	+	68736027-68736105,68738376-68738521,68746218-68749037	3045	XLOC_013792	x	antisense-protein_coding	ENSG00000172938.3-MRGPRD-001	LTR81B-sense	-	Gene;	Gene;
TCONS_00058214	chr11	+	74587331-74587383,74587676-74588022,74621759-74621849,74622307-74622470,74624740-74624807	723	XLOC_013934	=	antisense-protein_coding	ENSG00000166435.11-XRRA1-002	HUERS-P3-int-sense	-	-	Gene;
TCONS_00058215	chr11	+	74589924-74591476	1553	XLOC_013935	x	antisense-protein_coding	ENSG00000166435.11-XRRA1-001	L1PA2-antisense	-	-	Gene;snRNA;splicing;
TCONS_00058222	chr11	+	74625776-74626405	630	XLOC_013940	x	antisense-protein_coding	ENSG00000166435.11-XRRA1-001	ERVL-E-int-sense	-	-	-
TCONS_00058365	chr11	+	75378431-75383453	5023	XLOC_013961	x	antisense-protein_coding	ENSG00000171533.7-MAP6-001	MLT1K-sense	-	Gene;	Gene;
TCONS_00058423	chr11	+	75917701-75920963,75921309-75925641	7596	XLOC_013971	x	antisense-protein_coding	ENSG00000085741.8-WNT11-004	AluSq2-sense	-	Gene;	Gene;
TCONS_00058963	chr11	+	88071029-88071229,88106405-88106495,88156655-88156765,88157549-88157782,88160199-88160451,88160946-88161501	1446	XLOC_014107	x	antisense-protein_coding	ENSG00000109861.11-CTSC-001	MLT1A0-antisense	-	-	Gene;
TCONS_00059050	chr11	+	89956599-89961237	4639	XLOC_014141	u	antisense-protein_coding	ENSG00000110172.7-CHORDC1-001	MSTB-int-antisense	-	Gene;	Gene;
TCONS_00059571	chr11	+	102617699-102617936,102622072-102622157,102668755-102668853,102701463-102701541,102702199-102702242	546	XLOC_014288	=	antisense-protein_coding	ENSG00000196611.4-MMP1-001	L1PA3-antisense	-	-	-
TCONS_00059577	chr11	+	102654452-102654795,102668755-102668853,102701463-102701541,102702238-102702264	549	XLOC_014288	=	antisense-protein_coding	ENSG00000196611.4-MMP1-001	MIRb-sense	-	-	-
TCONS_00059579	chr11	+	102707856-102708972	1117	XLOC_014289	x	antisense-protein_coding	ENSG00000149968.7-MMP3-001	L2c-antisense	-	-	-
TCONS_00059580	chr11	+	102710061-102710900	840	XLOC_014290	x	antisense-protein_coding	ENSG00000149968.7-MMP3-001	-	-	-	-
TCONS_00059588	chr11	+	102811430-102813141	1712	XLOC_014297	u	antisense-protein_coding	ENSG00000137745.7-MMP13-001	FRAM-antisense	-	Gene;miRNA;	Gene;
TCONS_00059589	chr11	+	102813595-102815348	1754	XLOC_014298	x	antisense-protein_coding	ENSG00000137745.7-MMP13-002	AluSx-sense	-	-	Gene;
TCONS_00059606	chr11	+	102921450-102921759,102921879-102935150	13582	XLOC_014315	x	antisense-protein_coding	ENSG00000137692.7-DCUN1D5-004	L2a-sense	-	Gene;	Gene;
TCONS_00060343	chr11	+	116695717-116697856,116699433-116699992	2700	XLOC_014515	u	antisense-protein_coding	ENSG00000110244.5-APOA4-001	MIR-sense	-	-	Gene;
TCONS_00060669	chr11	+	118661893-118662515	623	XLOC_014553	u	antisense-protein_coding	ENSG00000110367.7-DDX6-201	-	-	-	-
TCONS_00060766	chr11	+	118965581-118965605,118965856-118966159	329	XLOC_014568	x	antisense-protein_coding	ENSG00000172269.12-DPAGT1-002	-	-	-	-
TCONS_00060908	chr11	+	120056294-120058567,120058893-120059228	2610	XLOC_014583	u	antisense-protein_coding	ENSG00000137699.12-TRIM29-010	LTR48B-antisense	-	-	-
TCONS_00061171	chr11	+	123668182-123668373,123668497-123668700,123676809-123679835	3423	XLOC_014629	x	antisense-protein_coding	ENSG00000196099.4-OR6M1-001	L1ME4a-antisense	-	-	-
TCONS_00062086	chr11	-	282978-283243,288182-288726	811	XLOC_014812	x	antisense-protein_coding	ENSG00000142102.11-ATHL1-002	MER41G-antisense	-	-	-
TCONS_00062513	chr11	-	1708316-1708632,1708735-1708897,1709282-1709951,1710116-1711794,1711897-1718354	9287	XLOC_014865	x	antisense-protein_coding	ENSG00000205864.1-KRTAP5-6-001	MLT1C-antisense	-	-	-
TCONS_00062620	chr11	-	2331393-2339302,2340991-2345760	12680	XLOC_014880	x	antisense-protein_coding	ENSG00000064201.11-TSPAN32-005	L1PA11-antisense	-	-	Gene;
TCONS_00062894	chr11	-	4567762-4568358	597	XLOC_014925	u	antisense-protein_coding	ENSG00000197790.1-OR52M1-001	MIRb-sense	-	-	-
TCONS_00062923	chr11	-	4815008-4815466,4816146-4816514	828	XLOC_014936	=	antisense-protein_coding	ENSG00000167346.3-MMP26-001	-	-	-	-
TCONS_00063277	chr11	-	6931572-6945806,6947696-6948173	14713	XLOC_015014	x	antisense-protein_coding	ENSG00000178358.3-OR2D3-001	L1MEc-sense	-	Gene;	Gene;
TCONS_00063458	chr11	-	8702968-8703894	927	XLOC_015042	u	antisense-protein_coding	ENSG00000166441.8-RPL27A-010	AluJr-sense	-	Gene;	Gene;
TCONS_00064016	chr11	-	14892807-14894380	1574	XLOC_015132	u	antisense-protein_coding	ENSG00000152270.4-PDE3B-001	L2b-sense	-	-	-
TCONS_00064463	chr11	-	22299688-22302219	2532	XLOC_015213	x	antisense-protein_coding	ENSG00000171714.10-ANO5-001	HAL1-sense	-	-	-
TCONS_00064475	chr11	-	22700340-22702288,22708557-22708617	2010	XLOC_015218	x	antisense-protein_coding	ENSG00000148935.6-GAS2-010	MER5B-sense	-	-	-
TCONS_00064536	chr11	-	26379882-26385372,26449319-26449440,26470389-26470520,26500986-26501052	5812	XLOC_015258	x	antisense-protein_coding	ENSG00000134343.8-ANO3-001	L1ME1-sense	-	Gene;	Gene;
TCONS_00064537	chr11	-	26435555-26449300	13746	XLOC_015259	x	antisense-protein_coding	ENSG00000134343.8-ANO3-003	L1PA8-antisense	PGOHUM00000242622-antisense	Gene;miRNA;	Gene;
TCONS_00064814	chr11	-	32911951-32914291	2341	XLOC_015313	u	antisense-protein_coding	ENSG00000060749.10-QSER1-001	AluSx-antisense	-	-	Gene;
TCONS_00064993	chr11	-	36250554-36253909	3356	XLOC_015356	x	antisense-protein_coding	ENSG00000179241.8-LDLRAD3-001	-	-	-	-
TCONS_00065952	chr11	-	56920043-56920231,56929772-56929882,56956395-56959049	2955	XLOC_015624	x	antisense-protein_coding	ENSG00000183908.5-LRRC55-001	MIRc-sense	-	Gene;miRNA;	Gene;miRNA;
TCONS_00065953	chr11	-	56920043-56920231,56956395-56956625,56961522-56962788	1687	XLOC_015624	x	antisense-protein_coding	ENSG00000183908.5-LRRC55-001	MLT1J2-int-sense	-	-	-
TCONS_00065954	chr11	-	56927929-56929882,56956395-56956857	2417	XLOC_015624	x	antisense-protein_coding	ENSG00000183908.5-LRRC55-001	L2a-antisense	-	-	-
TCONS_00065955	chr11	-	56956522-56956625,56961522-56962239,56989515-56989629	937	XLOC_015624	x	antisense-protein_coding	ENSG00000183908.5-LRRC55-001	MLT1J2-int-sense	-	-	-
TCONS_00066184	chr11	-	58864362-58864383,58872877-58874363	1509	XLOC_015688	u	antisense-protein_coding	ENSG00000189057.6-FAM111B-002	L2-antisense	-	-	-
TCONS_00066195	chr11	-	58958835-58971341	12507	XLOC_015692	x	antisense-protein_coding	ENSG00000110042.3-DTX4-002	Tigger3b-sense	-	-	Gene;
TCONS_00066319	chr11	-	60274416-60274589,60378717-60378880,60443009-60443066,60445098-60445127,60466483-60466573	517	XLOC_015720	x	antisense-protein_coding	ENSG00000071203.5-MS4A12-006	THE1D-int-sense	-	-	-
TCONS_00066321	chr11	-	60373682-60375937,60378717-60378880,60443009-60443066,60445098-60445127,60466483-60466573	2599	XLOC_015720	x	antisense-protein_coding	ENSG00000166959.3-MS4A8-008	MamGypLTR3-sense	-	-	-
TCONS_00067196	chr11	-	64319688-64319964,64320470-64320563,64327649-64328192	915	XLOC_015810	x	antisense-protein_coding	ENSG00000168065.11-SLC22A11-002	MIRc-antisense	-	-	-
TCONS_00067957	chr11	-	66507357-66511693	4337	XLOC_015882	u	antisense-protein_coding	ENSG00000173715.11-C11orf80-008	THE1C-antisense	-	Gene;	Gene;
TCONS_00067987	chr11	-	66883908-66886435	2528	XLOC_015895	u	antisense-protein_coding	ENSG00000173120.10-KDM2A-001	AluSx-sense	-	Gene;	Gene;
TCONS_00067991	chr11	-	67026211-67026858	648	XLOC_015897	u	antisense-protein_coding	ENSG00000173120.10-KDM2A-001	L2-antisense	-	-	-
TCONS_00068385	chr11	-	69057554-69057621,69061824-69066344	4589	XLOC_015962	x	antisense-protein_coding	ENSG00000172927.3-MYEOV-004	L2b-antisense	-	-	Gene;snRNA;snoRNA;HACA-box;
TCONS_00068403	chr11	-	69454443-69455743	1301	XLOC_015972	u	antisense-protein_coding	ENSG00000110092.3-CCND1-004	-	-	-	-
TCONS_00068461	chr11	-	70055288-70055363,70058395-70058834	516	XLOC_015985	u	antisense-protein_coding	ENSG00000168040.4-FADD-001	MLT1D-sense	-	-	-
TCONS_00068867	chr11	-	73660968-73662786	1819	XLOC_016046	x	antisense-protein_coding	ENSG00000187726.4-DNAJB13-001	L1MC3-antisense	-	-	Gene;
TCONS_00069129	chr11	-	75412610-75413263,75413806-75413984,75433733-75433825	926	XLOC_016092	x	antisense-protein_coding	ENSG00000166391.10-MOGAT2-004	L2a-sense	-	-	Gene;
TCONS_00069130	chr11	-	75412610-75413263,75413806-75413984,75429251-75429368,75433733-75434011	1230	XLOC_016092	x	antisense-protein_coding	ENSG00000166391.10-MOGAT2-004	L2a-sense	-	-	Gene;
TCONS_00069236	chr11	-	76775993-76777845	1853	XLOC_016118	u	antisense-protein_coding	ENSG00000149260.10-CAPN5-006	LTR39-antisense	-	-	-
TCONS_00069923	chr11	-	86057152-86059562,86064025-86065417	3804	XLOC_016315	u	antisense-protein_coding	ENSG00000149196.11-C11orf73-001	MSTC-sense	-	Gene;	Gene;
TCONS_00070223	chr11	-	93759073-93763536,93792844-93793189	4810	XLOC_016419	o	antisense-protein_coding	ENSG00000181333.11-HEPHL1-001	MLT1J-sense	-	Gene;	Gene;
TCONS_00070310	chr11	-	95556681-95557336	656	XLOC_016436	=	antisense-protein_coding	ENSG00000166037.6-CEP57-012	Tigger2-antisense	-	-	-
TCONS_00070441	chr11	-	100859450-100863668,100864089-100864602	4733	XLOC_016497	x	antisense-protein_coding	ENSG00000165895.13-ARHGAP42-003	MER58D-sense	-	-	-
TCONS_00070967	chr11	-	110292305-110302593	10289	XLOC_016615	x	antisense-protein_coding	ENSG00000137714.2-FDX1-001	PRIMA4-int-antisense	-	-	Gene;
TCONS_00071721	chr11	-	118185732-118187428	1697	XLOC_016788	x	antisense-protein_coding	ENSG00000198851.5-CD3E-007	MIRb-sense	-	-	-
TCONS_00072067	chr11	-	120681909-120682187,120686041-120686168,120689502-120689589,120689833-120689903	566	XLOC_016840	x	antisense-protein_coding	ENSG00000149403.7-GRIK4-001	MIR-antisense	-	-	-
TCONS_00072068	chr11	-	120681909-120682187,120686041-120686168,120689833-120689924	499	XLOC_016840	x	antisense-protein_coding	ENSG00000149403.7-GRIK4-001	MIR-antisense	-	-	-
TCONS_00072236	chr11	-	123297588-123299524,123301655-123301957	2240	XLOC_016892	x	antisense-protein_coding	ENSG00000254667.1-AP000783.1-001	MIR-antisense	-	-	-
TCONS_00072583	chr11	-	126209700-126212217,126225292-126225318	2545	XLOC_016970	x	antisense-protein_coding	ENSG00000110063.4-DCPS-001	AluSz6-sense	-	Gene;	Gene;
TCONS_00072584	chr11	-	126209700-126212217,126225389-126225437	2567	XLOC_016970	x	antisense-protein_coding	ENSG00000110063.4-DCPS-001	AluSz6-sense	-	Gene;	Gene;
TCONS_00072585	chr11	-	126209700-126212217,126225337-126225448	2630	XLOC_016970	x	antisense-protein_coding	ENSG00000110063.4-DCPS-001	AluSz6-sense	-	Gene;	Gene;
TCONS_00072586	chr11	-	126213202-126221655	8454	XLOC_016971	x	antisense-protein_coding	ENSG00000110063.4-DCPS-001	L1MA8-sense	-	Gene;	Gene;
TCONS_00072587	chr11	-	126224452-126225246	795	XLOC_016972	u	antisense-protein_coding	ENSG00000110080.14-ST3GAL4-009	L2b-antisense	-	-	-
TCONS_00072841	chr11	-	130317768-130320018	2251	XLOC_017041	x	antisense-protein_coding	ENSG00000166106.2-ADAMTS15-001	MER63D-sense	-	Gene;miRNA;	-
TCONS_00073814	chr12	+	6728172-6729007	836	XLOC_017316	x	antisense-protein_coding	ENSG00000184574.5-LPAR5-001	Charlie1-sense	-	-	-
TCONS_00074080	chr12	+	7110282-7110659,7111542-7113686	2523	XLOC_017339	x	antisense-protein_coding	ENSG00000111684.6-LPCAT3-001	L1MB7-antisense	-	Gene;miRNA;	Gene;miRNA;
TCONS_00074383	chr12	+	9307488-9309590	2103	XLOC_017389	x	antisense-protein_coding	ENSG00000126838.5-PZP-001	L1PA10-antisense	PGOHUM00000258615-antisense	Gene;snRNA;splicing;	Gene;snRNA;splicing;
TCONS_00074435	chr12	+	9758973-9759052,9760195-9760398,9769840-9769938	383	XLOC_017403	x	antisense-protein_coding	ENSG00000111796.3-KLRB1-001	-	-	-	-
TCONS_00074742	chr12	+	12849292-12851377	2086	XLOC_017449	u	antisense-protein_coding	ENSG00000183150.3-GPR19-002	-	-	-	-
TCONS_00074857	chr12	+	13734899-13735166,13772716-13788516,13805629-13822341	32782	XLOC_017464	x	antisense-protein_coding	ENSG00000273079.1-GRIN2B-001	L2c-antisense	-	Gene;	Gene;
TCONS_00074862	chr12	+	13734975-13735166,13786816-13788516,13807609-13822341	16626	XLOC_017464	x	antisense-protein_coding	ENSG00000273079.1-GRIN2B-001	L2b-sense	-	Gene;	Gene;
TCONS_00074997	chr12	+	16288706-16288868,16352439-16352579,16415028-16415080	357	XLOC_017493	x	antisense-protein_coding	ENSG00000188991.3-SLC15A5-001	MSTD-sense	-	-	-
TCONS_00074998	chr12	+	16288706-16288868,16352439-16352579,16386015-16386068,16389423-16389498,16389646-16389739,16415028-16415080	581	XLOC_017493	x	antisense-protein_coding	ENSG00000188991.3-SLC15A5-001	MSTD-sense	-	-	-
TCONS_00075757	chr12	+	29590786-29590835,29592339-29593355	1067	XLOC_017670	x	antisense-protein_coding	ENSG00000187950.4-OVCH1-001	MER21C-antisense	-	-	-
TCONS_00076236	chr12	+	44130431-44130485,44131793-44131951,44132149-44132211,44132824-44132992	446	XLOC_017795	=	antisense-protein_coding	ENSG00000129317.10-PUS7L-008	-	-	-	-
TCONS_00076238	chr12	+	44133438-44133656,44134640-44134870	450	XLOC_017795	=	antisense-protein_coding	ENSG00000129317.10-PUS7L-002	MLT1F-sense	-	-	Gene;
TCONS_00076271	chr12	+	44186886-44189953,44192024-44192087	3132	XLOC_017797	x	antisense-protein_coding	ENSG00000151239.9-TWF1-003	AluY-antisense	-	-	Gene;
TCONS_00076272	chr12	+	44187600-44187628,44187841-44189524	1713	XLOC_017797	x	antisense-protein_coding	ENSG00000151239.9-TWF1-201	-	-	-	-
TCONS_00076354	chr12	+	47205857-47208343,47312373-47313190	3305	XLOC_017818	x	antisense-protein_coding	ENSG00000139209.11-SLC38A4-004	MIR-sense	-	-	Gene;rRNA;
TCONS_00076459	chr12	+	48365785-48367634	1850	XLOC_017846	x	antisense-protein_coding	ENSG00000139219.13-COL2A1-001	-	-	-	-
TCONS_00076514	chr12	+	48731747-48737526,48738382-48739880	7279	XLOC_017856	x	antisense-protein_coding	ENSG00000167528.8-ZNF641-201	MER103C-sense	-	-	Gene;
TCONS_00077060	chr12	+	51641158-51641658,51642263-51643554	1793	XLOC_017927	x	antisense-protein_coding	ENSG00000170545.12-SMAGP-002	MER21A-sense	-	Gene;	Gene;
TCONS_00077061	chr12	+	51641717-51641762,51642263-51643554	1338	XLOC_017927	x	antisense-protein_coding	ENSG00000170545.12-SMAGP-003	MER21A-sense	-	Gene;	Gene;
TCONS_00077246	chr12	+	52561659-52562106	448	XLOC_017947	u	antisense-protein_coding	ENSG00000167767.9-KRT80-002	MIRc-antisense	-	-	-
TCONS_00078191	chr12	+	56727972-56729103	1132	XLOC_018061	u	antisense-protein_coding	ENSG00000135473.10-PAN2-002	AluSp-sense	-	Gene;	Gene;
TCONS_00078221	chr12	+	57039905-57041237	1333	XLOC_018067	u	antisense-protein_coding	ENSG00000110955.4-ATP5B-004	AluY-sense	-	Gene;	Gene;
TCONS_00078750	chr12	+	63546068-63548899	2832	XLOC_018144	u	antisense-protein_coding	ENSG00000166148.2-AVPR1A-001	LTR19A-sense	-	-	-
TCONS_00079050	chr12	+	68658450-68658569,68706194-68706980	907	XLOC_018215	x	antisense-protein_coding	ENSG00000111554.10-MDM1-004	L2a-sense	-	-	-
TCONS_00079197	chr12	+	69346346-69346624,69357943-69359234	1571	XLOC_018228	x	antisense-protein_coding	ENSG00000135678.7-CPM-002	LTR8A-sense	-	-	-
TCONS_00079399	chr12	+	71113082-71113603,71167217-71167783	1089	XLOC_018248	x	antisense-protein_coding	ENSG00000153233.8-PTPRR-001	-	-	-	-
TCONS_00079843	chr12	+	81171996-81172824,81175220-81175288,81186136-81186196	959	XLOC_018354	u	antisense-protein_coding	ENSG00000111052.3-LIN7A-001	MLT1H-sense	-	-	-
TCONS_00080097	chr12	+	88886581-88890605,88890756-88890948	4218	XLOC_018488	x	antisense-protein_coding	ENSG00000049130.9-KITLG-002	Tigger14a-sense	-	-	-
TCONS_00080223	chr12	+	93323281-93324718	1438	XLOC_018548	u	antisense-protein_coding	ENSG00000102189.12-EEA1-001	AluJo-sense	-	Gene;	Gene;
TCONS_00080905	chr12	+	102660911-102661074,102663378-102663424,102675044-102675174,102675978-102676076,102698410-102698534,102709089-102709268,102856506-102873769	18010	XLOC_018670	x	antisense-protein_coding	ENSG00000017427.11-IGF1-003	MIRc-sense	-	Gene;	Gene;
TCONS_00080908	chr12	+	102737685-102737729,102816849-102816958,102856506-102873769	17419	XLOC_018670	x	antisense-protein_coding	ENSG00000017427.11-IGF1-003	MIRc-sense	-	Gene;	Gene;
TCONS_00080911	chr12	+	102803745-102807850,102816849-102816958,102849565-102849736,102856506-102873769	21652	XLOC_018670	x	antisense-protein_coding	ENSG00000017427.11-IGF1-201	MIRc-sense	-	Gene;	Gene;
TCONS_00080912	chr12	+	102806972-102807850,102838642-102839590	1828	XLOC_018670	x	antisense-protein_coding	ENSG00000017427.11-IGF1-001	L1PA7-antisense	-	-	-
TCONS_00080913	chr12	+	102806972-102807850,102816849-102816958,102856506-102873769	18253	XLOC_018670	x	antisense-protein_coding	ENSG00000017427.11-IGF1-005	MIRc-sense	-	Gene;	Gene;
TCONS_00081082	chr12	+	105447217-105450275,105454209-105454273	3124	XLOC_018709	x	antisense-protein_coding	ENSG00000136010.9-ALDH1L2-201	L1MB7-sense	-	-	Gene;
TCONS_00081102	chr12	+	105580549-105588837	8289	XLOC_018712	x	antisense-protein_coding	ENSG00000136044.7-APPL2-002	L2-sense	-	Gene;	Gene;
TCONS_00081691	chr12	+	112368466-112370897	2432	XLOC_018810	x	antisense-protein_coding	ENSG00000198270.8-TMEM116-001	AluSx-sense	-	Gene;	Gene;
TCONS_00081906	chr12	+	115108086-115126564	18479	XLOC_018848	x	antisense-protein_coding	ENSG00000135111.10-TBX3-001	MIR-sense	-	Gene;snRNA;snoRNA;scaRNA;	-
TCONS_00082149	chr12	+	120633984-120636766,120636921-120638886	4749	XLOC_018929	x	antisense-protein_coding	ENSG00000089157.11-RPLP0-002	AluY-sense	-	Gene;	Gene;
TCONS_00082181	chr12	+	120754737-120754901,120755249-120756953,120758270-120758313	1914	XLOC_018933	u	antisense-protein_coding	ENSG00000170890.9-PLA2G1B-002	AluJb-antisense	-	-	Gene;
TCONS_00082340	chr12	+	121744396-121744851	456	XLOC_018957	u	antisense-protein_coding	ENSG00000089053.8-ANAPC5-201	AluSx-sense	-	Gene;	Gene;
TCONS_00082385	chr12	+	122277628-122277915,122284984-122285242	547	XLOC_018967	x	antisense-protein_coding	ENSG00000158104.7-HPD-001	MER91B-sense	-	-	-
TCONS_00082487	chr12	+	122751108-122752210	1103	XLOC_018977	u	antisense-protein_coding	ENSG00000139719.5-VPS33A-001	AluJr-antisense	-	Gene;	Gene;
TCONS_00083058	chr12	+	129511865-129512018,129555813-129557920	2262	XLOC_019102	x	antisense-protein_coding	ENSG00000151952.10-TMEM132D-002	L1MA9-sense	-	-	-
TCONS_00083059	chr12	+	129561786-129562753,129563097-129564117	1989	XLOC_019103	x	antisense-protein_coding	ENSG00000151952.10-TMEM132D-001	LTR84b-sense	-	-	-
TCONS_00083416	chr12	+	133532965-133533316,133559562-133559998	789	XLOC_019163	x	antisense-protein_coding	ENSG00000196458.6-ZNF605-001	L1MB7-antisense	-	-	Gene;
TCONS_00083729	chr12	-	2087504-2087545,2087778-2088109	374	XLOC_019201	x	antisense-protein_coding	ENSG00000151067.16-CACNA1C-034	L1ME2-sense	-	-	-
TCONS_00083793	chr12	-	3064355-3067391,3068907-3071203	5334	XLOC_019224	x	antisense-protein_coding	ENSG00000197905.4-TEAD4-002	AluJb-sense	-	Gene;	Gene;
TCONS_00083901	chr12	-	4755189-4755569,4756248-4757268	1402	XLOC_019251	x	antisense-protein_coding	ENSG00000139180.6-NDUFA9-001	MIRc-sense	-	-	Gene;
TCONS_00083920	chr12	-	5536176-5538474,5539507-5540451,5540611-5541467,5542222-5566922	28802	XLOC_019260	x	antisense-protein_coding	ENSG00000185652.7-NTF3-001	L2c-antisense	-	Gene;	Gene;
TCONS_00083921	chr12	-	5536176-5538474,5538598-5539561,5540340-5540451,5540611-5541467,5542222-5566922	28933	XLOC_019260	x	antisense-protein_coding	ENSG00000185652.7-NTF3-001	L2c-antisense	-	Gene;	Gene;
TCONS_00083922	chr12	-	5536176-5538474,5538624-5540451,5540611-5541467,5542222-5566922	29685	XLOC_019260	x	antisense-protein_coding	ENSG00000185652.7-NTF3-001	L2c-antisense	-	Gene;	Gene;
TCONS_00084349	chr12	-	7311692-7312813,7312883-7313337	1577	XLOC_019304	u	antisense-protein_coding	ENSG00000139182.9-CLSTN3-002	L2b-antisense	-	-	-
TCONS_00084461	chr12	-	8232937-8234750	1814	XLOC_019326	u	antisense-protein_coding	ENSG00000089818.12-NECAP1-001	L1MC-sense	-	-	-
TCONS_00085265	chr12	-	16183060-16202752	19693	XLOC_019476	x	antisense-protein_coding	ENSG00000023697.8-DERA-001	L1M7-sense	-	Gene;	Gene;
TCONS_00085418	chr12	-	19281952-19282364	413	XLOC_019527	u	antisense-protein_coding	ENSG00000052126.10-PLEKHA5-203	-	-	-	-
TCONS_00085436	chr12	-	21316579-21316610,21328503-21328810,21330585-21330679,21336638-21336802	600	XLOC_019538	x	antisense-protein_coding	ENSG00000134538.2-SLCO1B1-001	L1P4a-antisense	-	-	-
TCONS_00086193	chr12	-	31763843-31764118,31804670-31804976	583	XLOC_019659	o	antisense-protein_coding	ENSG00000139160.9-METTL20-002	LTR9-antisense	-	-	Gene;
TCONS_00086241	chr12	-	32551575-32552055	481	XLOC_019676	u	antisense-protein_coding	ENSG00000139132.10-FGD4-013	AluJo-antisense	-	-	Gene;
TCONS_00086346	chr12	-	38701067-38710303	9237	XLOC_019745	u	antisense-protein_coding	ENSG00000175548.4-ALG10B-001	L1MCc-sense	-	-	Gene;
TCONS_00086683	chr12	-	45569817-45570216,45609723-45609809	487	XLOC_019824	=	antisense-protein_coding	ENSG00000177119.11-ANO6-005	LTR14B-antisense	-	-	-
TCONS_00086684	chr12	-	45570210-45570216,45584577-45584744,45609723-45609824	277	XLOC_019824	=	antisense-protein_coding	ENSG00000177119.11-ANO6-002	MLT1J-antisense	-	-	-
TCONS_00086696	chr12	-	46215257-46222976	7720	XLOC_019832	x	antisense-protein_coding	ENSG00000189079.11-ARID2-001	L1MA4-antisense	-	-	Gene;
TCONS_00087198	chr12	-	49365673-49366339,49366600-49366752,49369975-49370086,49373282-49373471	1122	XLOC_019902	x	antisense-protein_coding	ENSG00000125084.7-WNT1-001	-	-	-	-
TCONS_00087199	chr12	-	49365673-49366752,49369975-49370086,49373282-49374949	2860	XLOC_019902	x	antisense-protein_coding	ENSG00000125084.7-WNT1-001	-	-	-	-
TCONS_00087385	chr12	-	49836207-49836435	229	XLOC_019915	=	antisense-protein_coding	ENSG00000123352.13-SPATS2-018	-	PGOHUM00000239448-sense	-	-
TCONS_00087604	chr12	-	51154212-51157710	3499	XLOC_019945	x	antisense-protein_coding	ENSG00000123268.4-ATF1-003	AluSx-sense	-	Gene;	Gene;
TCONS_00087616	chr12	-	51345991-51347591,51365365-51365472,51366269-51372914	8355	XLOC_019952	x	antisense-protein_coding	ENSG00000214511.3-HIGD1C-001	L1PA5-antisense	-	-	Gene;snRNA;splicing;
TCONS_00088112	chr12	-	53772044-53773618	1575	XLOC_020028	u	antisense-protein_coding	ENSG00000185591.5-SP1-003	AluJb-sense	-	Gene;	Gene;
TCONS_00089296	chr12	-	60173015-60183721	10707	XLOC_020166	x	antisense-protein_coding	ENSG00000118596.7-SLC16A7-001	L1PA3-antisense	-	Gene;	Gene;
TCONS_00089472	chr12	-	65268762-65270250	1489	XLOC_020228	x	antisense-protein_coding	ENSG00000111490.8-TBC1D30-004	-	-	-	-
TCONS_00089727	chr12	-	69862761-69864074	1314	XLOC_020278	u	antisense-protein_coding	ENSG00000166225.4-FRS2-007	AluYb8-sense	-	Gene;	Gene;
TCONS_00090136	chr12	-	78223011-78223611	601	XLOC_020375	u	antisense-protein_coding	ENSG00000067798.9-NAV3-002	Tigger9a-antisense	-	-	-
TCONS_00090229	chr12	-	81086802-81101136	14335	XLOC_020396	u	antisense-protein_coding	ENSG00000111046.3-MYF6-001	MER57F-antisense	-	-	Gene;miRNA;
TCONS_00091146	chr12	-	97085581-97086869,97114158-97114318	1450	XLOC_020701	x	antisense-protein_coding	ENSG00000188596.5-C12orf55-003	-	-	-	-
TCONS_00091326	chr12	-	100786149-100787406,100795884-100796084	1459	XLOC_020743	x	antisense-protein_coding	ENSG00000179520.6-SLC17A8-002	AluSx1-sense	-	Gene;	Gene;
TCONS_00091327	chr12	-	100859358-100859882,100861285-100861344,100869245-100869368,100869909-100869984	785	XLOC_020744	x	antisense-protein_coding	ENSG00000012504.9-NR1H4-002	MLT1B-sense	-	-	Gene;
TCONS_00091328	chr12	-	100859358-100859882,100861285-100861344,100869245-100869991	1332	XLOC_020744	x	antisense-protein_coding	ENSG00000012504.9-NR1H4-001	MLT1B-sense	-	Gene;	Gene;
TCONS_00091329	chr12	-	100859358-100859882,100861285-100861344,100869245-100869369,100869909-100870020	822	XLOC_020744	x	antisense-protein_coding	ENSG00000012504.9-NR1H4-003	MLT1B-sense	-	-	Gene;
TCONS_00091330	chr12	-	100859358-100859882,100861285-100861344,100861434-100861750,100862353-100862510,100869245-100870042	1858	XLOC_020744	x	antisense-protein_coding	ENSG00000012504.9-NR1H4-003	MLT1B-sense	-	Gene;	Gene;
TCONS_00091331	chr12	-	100859358-100859882,100861285-100861344,100861434-100862510,100869245-100870048	2466	XLOC_020744	x	antisense-protein_coding	ENSG00000012504.9-NR1H4-003	MIRb-sense	-	Gene;	Gene;
TCONS_00091332	chr12	-	100859358-100859882,100861285-100861344,100861428-100862510,100869245-100869368,100869909-100870048	1932	XLOC_020744	x	antisense-protein_coding	ENSG00000012504.9-NR1H4-002	MLT1B-sense	-	-	Gene;
TCONS_00091333	chr12	-	100918964-100919198	235	XLOC_020745	=	antisense-protein_coding	ENSG00000012504.9-NR1H4-006	-	PGOHUM00000258641-sense	-	-
TCONS_00091373	chr12	-	102078505-102079575,102092254-102095350	4168	XLOC_020761	x	antisense-protein_coding	ENSG00000111666.6-CHPT1-002	AluSx1-sense	-	Gene;	Gene;
TCONS_00091614	chr12	-	104609175-104609410,104610460-104610598	375	XLOC_020796	x	antisense-protein_coding	ENSG00000198431.11-TXNRD1-206	AluJo-sense	-	-	Gene;
TCONS_00091729	chr12	-	106750222-106751392	1171	XLOC_020822	u	antisense-protein_coding	ENSG00000013503.5-POLR3B-001	L1MB3-sense	-	-	Gene;
TCONS_00091736	chr12	-	107273973-107279333,107292835-107292872	5399	XLOC_020826	x	antisense-protein_coding	ENSG00000111785.14-RIC8B-008	MIRb-sense	-	Gene;lncRNA;	-
TCONS_00092200	chr12	-	111469232-111469569,111490087-111490221,111497724-111497939	689	XLOC_020903	x	antisense-protein_coding	ENSG00000111249.9-CUX2-001	L1MC4-sense	-	-	-
TCONS_00092201	chr12	-	111470261-111470705	445	XLOC_020904	u	antisense-protein_coding	ENSG00000111249.9-CUX2-001	-	-	-	-
TCONS_00092374	chr12	-	113335990-113336442	453	XLOC_020925	x	antisense-protein_coding	ENSG00000089169.10-RPH3A-201	-	-	-	-
TCONS_00093743	chr12	-	129336522-129337898	1377	XLOC_021143	u	antisense-protein_coding	ENSG00000151948.7-GLT1D1-002	-	-	-	-
TCONS_00094051	chr12	-	133623388-133634943,133635196-133637462	13823	XLOC_021205	x	antisense-protein_coding	ENSG00000198040.6-ZNF84-001	L2a-antisense	-	Gene;	Gene;
TCONS_00094052	chr12	-	133623388-133634691,133634860-133635261,133635430-133639859	16136	XLOC_021205	x	antisense-protein_coding	ENSG00000198040.6-ZNF84-001	L2a-antisense	-	Gene;	Gene;
TCONS_00094053	chr12	-	133623388-133634846,133635183-133641083	17360	XLOC_021205	x	antisense-protein_coding	ENSG00000198040.6-ZNF84-012	L2a-antisense	-	Gene;	Gene;
TCONS_00094365	chr13	+	21727834-21729238	1405	XLOC_021422	x	antisense-protein_coding	ENSG00000165480.11-SKA3-001	L2-sense	-	-	-
TCONS_00094396	chr13	+	22133781-22141228	7448	XLOC_021434	x	antisense-protein_coding	ENSG00000165487.9-MICU2-002	L1MCa-antisense	-	Gene;	Gene;
TCONS_00094512	chr13	+	24289295-24289513,24290596-24290756,24308686-24309693	1388	XLOC_021496	x	antisense-protein_coding	ENSG00000027001.7-MIPEP-001	LTR9B-sense	-	-	-
TCONS_00094757	chr13	+	28534311-28534761,28537499-28543408	6361	XLOC_021553	x	antisense-protein_coding	ENSG00000165556.9-CDX2-001	AluJo-sense	-	Gene;	Gene;
TCONS_00094758	chr13	+	28535170-28536651	1482	XLOC_021554	x	antisense-protein_coding	ENSG00000165556.9-CDX2-001	-	-	-	-
TCONS_00094826	chr13	+	30777953-30783258	5306	XLOC_021577	x	antisense-protein_coding	ENSG00000102781.9-KATNAL1-001	AluSx1-sense	-	Gene;	Gene;
TCONS_00094872	chr13	+	31736612-31737726	1115	XLOC_021600	u	antisense-protein_coding	ENSG00000120694.15-HSPH1-201	MIR-sense	-	-	-
TCONS_00095228	chr13	+	41707058-41707191,41720563-41720643,41736399-41736539,41761367-41763049	2039	XLOC_021693	x	antisense-protein_coding	ENSG00000120696.8-KBTBD7-001	MLT1J-sense	-	Gene;	Gene;
TCONS_00095233	chr13	+	41833610-41837921	4312	XLOC_021695	x	antisense-protein_coding	ENSG00000120662.11-MTRF1-201	AluSx-sense	-	Gene;	Gene;
TCONS_00095325	chr13	+	43460575-43475954	15380	XLOC_021713	x	antisense-protein_coding	ENSG00000133106.10-EPSTI1-001	L2a-sense	-	Gene;	Gene;
TCONS_00095328	chr13	+	43539945-43550774	10830	XLOC_021715	x	antisense-protein_coding	ENSG00000133106.10-EPSTI1-003	SVA_F-sense	-	Gene;	Gene;
TCONS_00095390	chr13	+	45026737-45026958	222	XLOC_021728	=	antisense-protein_coding	ENSG00000102804.10-TSC22D1-001	-	PGOHUM00000248579-sense	-	-
TCONS_00095568	chr13	+	49099608-49106185,49130170-49130327	6736	XLOC_021786	x	antisense-protein_coding	ENSG00000136161.8-RCBTB2-201	L2a-antisense	-	Gene;	Gene;
TCONS_00097278	chr13	+	95953764-95954580,95979068-95979220	970	XLOC_022655	x	antisense-protein_coding	ENSG00000125257.9-ABCC4-201	MER61B-sense	-	-	-
TCONS_00097279	chr13	+	95953864-95953921,95954200-95954319,95963089-95963857	947	XLOC_022655	x	antisense-protein_coding	ENSG00000125257.9-ABCC4-202	L2-antisense	-	-	-
TCONS_00097280	chr13	+	95953951-95954319,95963089-95963857	1138	XLOC_022655	x	antisense-protein_coding	ENSG00000125257.9-ABCC4-204	L2-antisense	-	-	-
TCONS_00097899	chr13	+	111567952-111571019	3068	XLOC_022829	u	antisense-protein_coding	ENSG00000088448.10-ANKRD10-201	MER41A-sense	-	-	-
TCONS_00098213	chr13	+	114544991-114561167	16177	XLOC_022881	x	antisense-protein_coding	ENSG00000183087.10-GAS6-202	L1M5-sense	-	-	-
TCONS_00098408	chr13	-	21297621-21298953	1333	XLOC_022946	u	antisense-protein_coding	ENSG00000172458.4-IL17D-001	AluY-sense	-	Gene;	Gene;
TCONS_00098683	chr13	-	26437388-26437432,26437438-26437805	413	XLOC_023042	=	antisense-protein_coding	ENSG00000132932.12-ATP8A2-201	MER115-antisense	-	-	-
TCONS_00099328	chr13	-	40254795-40266005	11211	XLOC_023193	x	antisense-protein_coding	ENSG00000133103.12-COG6-002	L2c-sense	-	Gene;	Gene;
TCONS_00099329	chr13	-	40273471-40279029	5559	XLOC_023194	x	antisense-protein_coding	ENSG00000133103.12-COG6-001	L2c-sense	-	Gene;	Gene;
TCONS_00099788	chr13	-	47280750-47288419	7670	XLOC_023309	x	antisense-protein_coding	ENSG00000136141.10-LRCH1-002	L1MC4-sense	-	Gene;	Gene;
TCONS_00099960	chr13	-	49546846-49549979	3134	XLOC_023379	u	antisense-protein_coding	ENSG00000102531.12-FNDC3A-003	L2b-sense	-	-	Gene;
TCONS_00099970	chr13	-	49809522-49810097,49821595-49821976	958	XLOC_023384	u	antisense-protein_coding	ENSG00000102543.10-CDADC1-202	LTR8A-sense	-	-	-
TCONS_00099971	chr13	-	49809522-49810097,49821771-49821991	797	XLOC_023384	u	antisense-protein_coding	ENSG00000102543.10-CDADC1-202	LTR8A-sense	-	-	-
TCONS_00100306	chr13	-	53028449-53029558	1110	XLOC_023426	u	antisense-protein_coding	ENSG00000136108.10-CKAP2-001	-	-	-	-
TCONS_00100307	chr13	-	53051357-53052323	967	XLOC_023427	u	antisense-protein_coding	ENSG00000136108.10-CKAP2-004	L2a-antisense	-	Gene;	Gene;
TCONS_00100399	chr13	-	58204243-58210654	6412	XLOC_023489	x	antisense-protein_coding	ENSG00000118946.7-PCDH17-001	-	-	-	-
TCONS_00100400	chr13	-	58298580-58303417	4838	XLOC_023490	x	antisense-protein_coding	ENSG00000118946.7-PCDH17-001	-	-	-	-
TCONS_00101217	chr13	-	93868314-93883543	15230	XLOC_023958	x	antisense-protein_coding	ENSG00000183098.6-GPC6-001	AluY-sense	-	Gene;	Gene;
TCONS_00101231	chr13	-	94877948-94879002,94941823-94941920	1153	XLOC_023964	x	antisense-protein_coding	ENSG00000183098.6-GPC6-001	L1MA6-antisense	-	-	-
TCONS_00101232	chr13	-	94920921-94920950,94941823-94942928	1136	XLOC_023964	x	antisense-protein_coding	ENSG00000183098.6-GPC6-001	AluJo-antisense	-	-	Gene;
TCONS_00101267	chr13	-	95264217-95273253	9037	XLOC_023969	x	antisense-protein_coding	ENSG00000152749.7-GPR180-001	AluJo-sense	-	Gene;	Gene;
TCONS_00101345	chr13	-	97452830-97453562,97487081-97487236,97500470-97500697	1117	XLOC_023989	x	antisense-protein_coding	ENSG00000185352.7-HS6ST3-001	L2-antisense	-	-	-
TCONS_00101366	chr13	-	98116589-98117949,98118115-98118147	1394	XLOC_023996	x	antisense-protein_coding	ENSG00000125249.6-RAP2A-001	-	-	-	-
TCONS_00101628	chr13	-	103244751-103244825,103248004-103249169	1241	XLOC_024077	u	antisense-protein_coding	ENSG00000134900.7-TPP2-002	Charlie4a-antisense	-	-	-
TCONS_00102012	chr13	-	113037369-113045708,113129448-113129615,113130287-113130479	8701	XLOC_024213	x	antisense-protein_coding	ENSG00000153498.7-SPACA7-001	HUERS-P1-int-sense	-	-	-
TCONS_00102052	chr13	-	113808742-113812205,113813062-113815499	5902	XLOC_024226	x	antisense-protein_coding	ENSG00000126231.9-PROZ-001	THE1D-antisense	-	-	Gene;
TCONS_00102050	chr13	-	113799953-113800322,113807458-113808316	1229	XLOC_024227	x	antisense-protein_coding	ENSG00000126218.7-F10-002	THE1B-sense	-	-	Gene;snRNA;splicing;
TCONS_00102051	chr13	-	113804367-113805277,113807458-113808357	1811	XLOC_024227	u	antisense-protein_coding	ENSG00000126218.7-F10-002	MER5B-antisense	-	-	-
TCONS_00102120	chr13	-	114233929-114237998	4070	XLOC_024243	u	antisense-protein_coding	ENSG00000198176.8-TFDP1-201	L2c-antisense	-	Gene;	Gene;
TCONS_00102972	chr14	+	23634849-23635753,23651977-23653070	1999	XLOC_024621	s	antisense-protein_coding	ENSG00000092068.14-SLC7A8-004	-	-	-	-
TCONS_00103538	chr14	+	26913681-26914157	477	XLOC_024674	x	antisense-protein_coding	ENSG00000139910.15-NOVA1-002	-	-	-	-
TCONS_00103914	chr14	+	35184053-35186135	2083	XLOC_024774	u	antisense-protein_coding	ENSG00000165410.10-CFL2-001	MLT1D-antisense	-	-	Gene;
TCONS_00104000	chr14	+	36154216-36154291,36157842-36159210	1445	XLOC_024792	x	antisense-protein_coding	ENSG00000174373.11-RALGAPA1-003	-	-	-	-
TCONS_00104210	chr14	+	39902187-39902925	739	XLOC_024839	u	antisense-protein_coding	ENSG00000165355.7-FBXO33-001	LTR9B-antisense	-	-	-
TCONS_00104595	chr14	+	50443859-50444113,50456648-50458806	2414	XLOC_025045	x	antisense-protein_coding	ENSG00000214900.4-C14orf182-001	MLT1J-sense	-	-	-
TCONS_00104639	chr14	+	51135151-51136124	974	XLOC_025057	u	antisense-protein_coding	ENSG00000151748.10-SAV1-006	LTR90B-sense	-	-	-
TCONS_00104642	chr14	+	51298029-51299517,51303227-51303423	1686	XLOC_025059	u	antisense-protein_coding	ENSG00000100503.19-NIN-204	L1MD2-sense	-	-	-
TCONS_00105128	chr14	+	58035777-58036752,58041628-58044958	4307	XLOC_025157	x	antisense-protein_coding	ENSG00000151812.10-SLC35F4-201	AluSz-sense	-	Gene;	Gene;
TCONS_00105401	chr14	+	61111326-61114433	3108	XLOC_025242	x	antisense-protein_coding	ENSG00000126778.7-SIX1-005	-	-	-	-
TCONS_00105981	chr14	+	69518760-69522816	4057	XLOC_025332	x	antisense-protein_coding	ENSG00000139990.13-DCAF5-004	-	-	-	-
TCONS_00106089	chr14	+	70238847-70238881,70246697-70252476	5815	XLOC_025345	x	antisense-protein_coding	ENSG00000100652.4-SLC10A1-001	L2c-antisense	-	Gene;	Gene;
TCONS_00106619	chr14	+	75686551-75686887,75716234-75716978	1082	XLOC_025426	x	antisense-protein_coding	ENSG00000258740.1-RP11-293M10.1-001	MER20-antisense	-	-	-
TCONS_00106955	chr14	+	81687766-81687869,81687983-81690197	2319	XLOC_025471	u	antisense-protein_coding	ENSG00000165417.7-GTF2A1-003	-	-	-	-
TCONS_00107784	chr14	+	94961546-94970202	8657	XLOC_025731	x	antisense-protein_coding	ENSG00000165953.5-SERPINA12-001	LTR16A1-antisense	-	Gene;snRNA;snoRNA;CD-box;	Gene;
TCONS_00107833	chr14	+	95665376-95665445,95665572-95667339	1838	XLOC_025739	=	antisense-protein_coding	ENSG00000165959.7-CLMN-001	L2c-antisense	-	-	-
TCONS_00108081	chr14	+	99866179-99879446	13268	XLOC_025796	x	antisense-protein_coding	ENSG00000183576.8-SETD3-001	AluJb-antisense	-	Gene;	Gene;
TCONS_00108923	chr14	+	104229140-104229484	345	XLOC_025920	=	antisense-protein_coding	ENSG00000088808.12-PPP1R13B-009	-	PGOHUM00000262046-sense	-	-
TCONS_00108924	chr14	+	104229336-104229614	279	XLOC_025920	=	antisense-protein_coding	ENSG00000088808.12-PPP1R13B-001	-	PGOHUM00000262046-sense	-	-
TCONS_00109724	chr14	-	21510158-21512030,21513543-21513574	1905	XLOC_026064	x	antisense-protein_coding	ENSG00000165799.4-RNASE7-001	-	-	-	-
TCONS_00110383	chr14	-	24541896-24544648,24545030-24549208	6932	XLOC_026137	x	antisense-protein_coding	ENSG00000100884.5-CPNE6-201	MIR-sense	-	Gene;	Gene;
TCONS_00110384	chr14	-	24541896-24544645,24545053-24549208	6906	XLOC_026137	x	antisense-protein_coding	ENSG00000100884.5-CPNE6-201	MIR-sense	-	Gene;	Gene;
TCONS_00111034	chr14	-	32623574-32627304	3731	XLOC_026280	x	antisense-protein_coding	ENSG00000100852.8-ARHGAP5-004	AluSp-sense	-	Gene;	Gene;
TCONS_00111048	chr14	-	34186206-34193246,34377638-34377722,34378573-34383409	11963	XLOC_026286	x	antisense-protein_coding	ENSG00000151322.14-NPAS3-001	MamRep1527-antisense	-	Gene;	Gene;
TCONS_00113222	chr14	-	71373033-71374105	1073	XLOC_026847	u	antisense-protein_coding	ENSG00000100731.11-PCNX-201	MIRc-antisense	-	-	-
TCONS_00113223	chr14	-	71437888-71461494	23607	XLOC_026848	x	antisense-protein_coding	ENSG00000100731.11-PCNX-001	L2a-sense	-	Gene;	Gene;
TCONS_00113692	chr14	-	75741814-75742951,75743470-75745130	2799	XLOC_026917	u	antisense-protein_coding	ENSG00000170345.5-FOS-001	L2c-antisense	-	-	-
TCONS_00113797	chr14	-	77561715-77564419	2705	XLOC_026939	u	antisense-protein_coding	ENSG00000198894.3-KIAA1737-001	L1PB1-sense	-	Gene;	Gene;
TCONS_00113983	chr14	-	81520138-81520160,81551735-81553996,81559926-81560081,81560559-81560580	2463	XLOC_026974	x	antisense-protein_coding	ENSG00000165409.11-TSHR-003	MER110A-sense	-	-	Gene;
TCONS_00113984	chr14	-	81554060-81558082	4023	XLOC_026975	x	antisense-protein_coding	ENSG00000165409.11-TSHR-201	L2c-sense	-	Gene;	Gene;
TCONS_00113985	chr14	-	81558781-81559505	725	XLOC_026976	x	antisense-protein_coding	ENSG00000165409.11-TSHR-001	MER58A-sense	-	-	Gene;snRNA;splicing;
TCONS_00114889	chr14	-	95980187-95981626	1440	XLOC_027118	u	antisense-protein_coding	ENSG00000258572.1-RP11-1070N10.3-001	MIR-sense	-	-	-
TCONS_00114890	chr14	-	95981831-95982330	500	XLOC_027119	u	antisense-protein_coding	ENSG00000258572.1-RP11-1070N10.3-001	MIRc-antisense	-	-	-
TCONS_00115705	chr14	-	105957010-105960560,105962543-105962992	4001	XLOC_027285	x	antisense-protein_coding	ENSG00000185347.13-C14orf80-010	-	-	-	-
TCONS_00115774	chr14	-	106389273-106394890,106399151-106399185	5653	XLOC_027312	x	antisense-protein_coding	ENSG00000226777.3-KIAA0125-003	MLT1D-sense	-	-	-
TCONS_00116529	chr15	+	28560798-28561102	305	XLOC_027590	=	antisense-protein_coding	ENSG00000128731.11-HERC2-001	AluSx3-sense	-	-	-
TCONS_00116860	chr15	+	33442736-33447234	4499	XLOC_027679	x	antisense-protein_coding	ENSG00000248905.4-FMN1-003	-	-	-	-
TCONS_00116903	chr15	+	34678720-34680196	1477	XLOC_027690	x	antisense-protein_coding	ENSG00000175265.13-GOLGA8A-203	AluY-antisense	-	-	Gene;
TCONS_00116985	chr15	+	37394350-37394968,37401927-37402851	1544	XLOC_027724	u	antisense-protein_coding	ENSG00000134138.15-MEIS2-018	-	-	-	-
TCONS_00118352	chr15	+	49627995-49638926,49639000-49646948	18881	XLOC_027940	x	antisense-protein_coding	ENSG00000166262.11-FAM227B-003	L1PA16-antisense	-	Gene;	Gene;
TCONS_00118401	chr15	+	50533174-50536135,50540165-50540580	3378	XLOC_027952	x	antisense-protein_coding	ENSG00000140287.6-HDC-001	MER67A-sense	-	-	-
TCONS_00118869	chr15	+	58744198-58744236,58744576-58744858	322	XLOC_028075	x	antisense-protein_coding	ENSG00000128918.10-ALDH1A2-003	LTR78B-antisense	-	Gene;lncRNA;	-
TCONS_00119195	chr15	+	64126240-64127397	1158	XLOC_028135	u	antisense-protein_coding	ENSG00000103657.9-HERC1-005	MIRb-sense	-	-	Gene;snRNA;snoRNA;HACA-box;
TCONS_00119233	chr15	+	64455526-64457507	1982	XLOC_028140	u	antisense-protein_coding	ENSG00000166794.4-PPIB-001	Charlie22a-sense	-	Gene;	Gene;
TCONS_00119329	chr15	+	65750912-65751362,65751839-65751872	485	XLOC_028164	=	antisense-protein_coding	ENSG00000074603.14-DPP8-003	-	PGOHUM00000247148-sense	-	-
TCONS_00119767	chr15	+	70392164-70392653	490	XLOC_028242	u	antisense-protein_coding	ENSG00000140332.11-TLE3-001	-	-	-	-
TCONS_00119786	chr15	+	71173680-71174985,71175096-71175326	1537	XLOC_028253	s	antisense-protein_coding	ENSG00000129028.4-THAP10-001	-	-	-	-
TCONS_00120561	chr15	+	77496920-77496976,77497255-77497442	245	XLOC_028361	=	antisense-protein_coding	ENSG00000173517.6-PEAK1-012	-	PGOHUM00000247187-sense	-	-
TCONS_00120562	chr15	+	77496920-77496976,77497255-77498197	1000	XLOC_028361	=	antisense-protein_coding	ENSG00000173517.6-PEAK1-012	L1PA2-antisense	PGOHUM00000247187-sense	-	-
TCONS_00122489	chr15	+	101792718-101793268	551	XLOC_028770	u	antisense-protein_coding	ENSG00000131873.5-CHSY1-001	-	-	-	-
TCONS_00122505	chr15	+	102192692-102193782	1091	XLOC_028782	u	antisense-protein_coding	ENSG00000184277.8-TM2D3-005	AluSc8-sense	-	Gene;	Gene;
TCONS_00122880	chr15	-	27135801-27136415,27140473-27140667	810	XLOC_028901	x	antisense-protein_coding	ENSG00000186297.7-GABRA5-010	MIR-antisense	-	-	-
TCONS_00123128	chr15	-	31608312-31618903	10592	XLOC_028975	u	antisense-protein_coding	ENSG00000169926.5-KLF13-001	HAL1-sense	-	Gene;	Gene;
TCONS_00123262	chr15	-	34355783-34358148	2366	XLOC_029006	x	antisense-protein_coding	ENSG00000184984.8-CHRM5-002	-	-	-	-
TCONS_00123263	chr15	-	34358381-34361158	2778	XLOC_029007	u	antisense-protein_coding	ENSG00000184984.8-CHRM5-002	L1MC4-sense	-	Gene;	Gene;
TCONS_00123538	chr15	-	36981551-36984376,36986818-36995390	11399	XLOC_029063	x	antisense-protein_coding	ENSG00000186073.7-C15orf41-201	AluJo-antisense	-	Gene;	Gene;
TCONS_00123539	chr15	-	37090336-37092029,37096779-37096847,37097560-37098421	2625	XLOC_029064	j	antisense-protein_coding	ENSG00000186073.7-C15orf41-014	Charlie19a-sense	-	-	-
TCONS_00123540	chr15	-	37090336-37092029,37096779-37096847,37101195-37102331	2900	XLOC_029064	j	antisense-protein_coding	ENSG00000186073.7-C15orf41-201	L2c-sense	-	-	-
TCONS_00123645	chr15	-	38168239-38196742,38224664-38224773	28614	XLOC_029084	x	antisense-protein_coding	ENSG00000166069.9-TMCO5A-009	L2a-sense	-	-	Cis-reg;
TCONS_00123646	chr15	-	38168239-38177264,38196548-38196742,38196870-38196984,38224664-38224785	9458	XLOC_029084	x	antisense-protein_coding	ENSG00000166069.9-TMCO5A-006	MIR3-antisense	-	-	-
TCONS_00123647	chr15	-	38168239-38196742,38196870-38196984,38224664-38225020	28976	XLOC_029084	x	antisense-protein_coding	ENSG00000166069.9-TMCO5A-009	L2a-sense	-	-	Cis-reg;
TCONS_00123991	chr15	-	41220256-41224925,41225538-41226132	5265	XLOC_029156	x	antisense-protein_coding	ENSG00000128917.5-DLL4-001	L2c-antisense	-	-	Gene;
TCONS_00124033	chr15	-	41783659-41784005,41785256-41785363,41786465-41792203	6194	XLOC_029167	x	antisense-protein_coding	ENSG00000137825.6-ITPKA-002	AluJb-antisense	-	Gene;	Gene;
TCONS_00124706	chr15	-	47468913-47474391,47475578-47475753	5655	XLOC_029301	u	antisense-protein_coding	ENSG00000137872.11-SEMA6D-001	MLT1D-sense	-	-	-
TCONS_00124761	chr15	-	48596706-48597673	968	XLOC_029313	u	antisense-protein_coding	ENSG00000074803.13-SLC12A1-001	LTR16A-sense	-	-	-
TCONS_00124964	chr15	-	50715238-50716452	1215	XLOC_029349	u	antisense-protein_coding	ENSG00000138592.9-USP8-002	AluSx3-sense	-	Gene;	Gene;
TCONS_00125267	chr15	-	54529797-54530296	500	XLOC_029393	x	antisense-protein_coding	ENSG00000137766.12-UNC13C-201	L2b-antisense	-	-	-
TCONS_00125942	chr15	-	63432722-63435087,63435228-63435507,63437122-63444648	10173	XLOC_029551	x	antisense-protein_coding	ENSG00000103642.7-LACTB-001	MLT1F-sense	-	Gene;	Gene;
TCONS_00126360	chr15	-	65912159-65913499,65913617-65913759,65921006-65921063	1542	XLOC_029608	x	antisense-protein_coding	ENSG00000074621.9-SLC24A1-002	L2b-sense	-	-	-
TCONS_00127696	chr15	-	77321777-77322713,77322778-77329233	7393	XLOC_029838	x	antisense-protein_coding	ENSG00000140368.8-PSTPIP1-002	MIRb-antisense	-	-	-
TCONS_00127973	chr15	-	79747701-79748586	886	XLOC_029872	x	antisense-protein_coding	ENSG00000169330.4-KIAA1024-001	L1ME1-sense	-	-	-
TCONS_00128499	chr15	-	85360168-85376735	16568	XLOC_029981	x	antisense-protein_coding	ENSG00000136383.6-ALPK3-001	HAL1-sense	-	Gene;	Gene;
TCONS_00128868	chr15	-	90930802-90931187	386	XLOC_030063	u	antisense-protein_coding	ENSG00000140575.8-IQGAP1-001	-	-	-	-
TCONS_00130309	chr16	+	1586089-1586598,1587227-1587415	699	XLOC_030437	x	antisense-protein_coding	ENSG00000187535.9-IFT140-001	-	-	-	-
TCONS_00130640	chr16	+	2389151-2389332,2411117-2411201,2411456-2411678	490	XLOC_030469	=	antisense-protein_coding	ENSG00000167972.9-ABCA3-001	-	-	-	-
TCONS_00130641	chr16	+	2390923-2391374,2411117-2412667	2003	XLOC_030469	j	antisense-protein_coding	ENSG00000167972.9-ABCA3-001	L2a-sense	-	-	-
TCONS_00130645	chr16	+	2390972-2391374,2411117-2411201,2411456-2412667	1700	XLOC_030469	=	antisense-protein_coding	ENSG00000167972.9-ABCA3-001	L2a-sense	-	-	-
TCONS_00130646	chr16	+	2391120-2391374,2395176-2395281,2395820-2395934	476	XLOC_030469	=	antisense-protein_coding	ENSG00000167972.9-ABCA3-001	AluSx-antisense	-	-	Gene;
TCONS_00131330	chr16	+	4849159-4852547	3389	XLOC_030542	x	antisense-protein_coding	ENSG00000067836.8-ROGDI-015	MIRb-antisense	-	-	-
TCONS_00132132	chr16	+	18437982-18442618	4637	XLOC_030708	x	antisense-protein_coding	ENSG00000214940.4-NPIPA8-201	MIR-sense	-	-	Gene;snRNA;snoRNA;HACA-box;
TCONS_00132365	chr16	+	20501449-20502022,20544242-20546333	2666	XLOC_030735	u	antisense-protein_coding	ENSG00000066813.10-ACSM2B-001	L1PA3-sense	-	-	Gene;snRNA;splicing;
TCONS_00132878	chr16	+	24928313-24928435,24929319-24930596	1401	XLOC_030817	u	antisense-protein_coding	ENSG00000140750.12-ARHGAP17-002	AluJr-sense	-	Gene;	Gene;
TCONS_00134850	chr16	+	55816730-55816914,55847729-55849307	1764	XLOC_031140	o	antisense-protein_coding	ENSG00000198848.8-CES1-004	MER82-sense	-	-	-
TCONS_00134852	chr16	+	55821810-55821839,55842560-55843003	474	XLOC_031141	o	antisense-protein_coding	ENSG00000198848.8-CES1-002	L1ME4a-sense	-	-	-
TCONS_00134943	chr16	+	56697167-56698049,56698703-56698834	1015	XLOC_031160	u	antisense-protein_coding	ENSG00000125144.9-MT1G-001	MIR-antisense	-	-	-
TCONS_00134944	chr16	+	56697264-56697612,56697951-56698049,56698703-56698834,56699655-56699855	781	XLOC_031160	u	antisense-protein_coding	ENSG00000125144.9-MT1G-002	MIR-antisense	-	-	-
TCONS_00136999	chr16	+	75260415-75260895,75260989-75261204	697	XLOC_031428	=	antisense-protein_coding	ENSG00000050820.12-BCAR1-006	AluJr-antisense	-	-	Gene;
TCONS_00137000	chr16	+	75260884-75261204,75261888-75262093	527	XLOC_031428	=	antisense-protein_coding	ENSG00000050820.12-BCAR1-002	MIRb-antisense	-	-	-
TCONS_00137173	chr16	+	79634676-79636247,79639434-79642068	4207	XLOC_031473	u	antisense-protein_coding	ENSG00000178573.6-MAF-002	L3-antisense	-	-	-
TCONS_00137175	chr16	+	79634852-79634886,79635944-79636247,79639434-79642068	2974	XLOC_031473	u	antisense-protein_coding	ENSG00000178573.6-MAF-002	L3-antisense	-	-	-
TCONS_00138293	chr16	+	90038997-90039173,90044047-90044363	494	XLOC_031650	=	antisense-protein_coding	ENSG00000177946.4-CENPBD1-002	-	-	-	-
TCONS_00138296	chr16	+	90039002-90039173,90044086-90044925	1012	XLOC_031650	=	antisense-protein_coding	ENSG00000177946.4-CENPBD1-002	AluSx1-sense	-	-	Gene;
TCONS_00138549	chr16	-	470601-471128,474482-475537	1584	XLOC_031667	u	antisense-protein_coding	ENSG00000090565.11-RAB11FIP3-202	L1ME3C-sense	-	-	Gene;
TCONS_00139025	chr16	-	2021322-2021927	606	XLOC_031729	u	antisense-protein_coding	ENSG00000183751.10-TBL3-001	AluSx-sense	-	Gene;	Gene;
TCONS_00139228	chr16	-	2521588-2523640	2053	XLOC_031749	x	antisense-protein_coding	ENSG00000162068.1-NTN3-001	-	-	-	Gene;snRNA;splicing;
TCONS_00141829	chr16	-	29982656-29984689	2034	XLOC_032179	x	antisense-protein_coding	ENSG00000149932.12-TMEM219-006	L1ME3D-sense	-	-	-
TCONS_00142070	chr16	-	30669456-30680237,30680410-30682157	12530	XLOC_032206	x	antisense-protein_coding	ENSG00000156860.11-FBRS-203	MIRb-antisense	-	-	-
TCONS_00142561	chr16	-	46916588-46917979	1392	XLOC_032358	u	antisense-protein_coding	ENSG00000166123.9-GPT2-001	L2a-sense	-	-	-
TCONS_00143156	chr16	-	56643011-56643086,56643158-56643303	222	XLOC_032497	x	antisense-protein_coding	ENSG00000125148.6-MT2A-001	-	-	-	-
TCONS_00143169	chr16	-	56965214-56965652	439	XLOC_032504	u	antisense-protein_coding	ENSG00000051108.10-HERPUD1-002	-	-	-	-
TCONS_00143290	chr16	-	57766496-57769143,57770348-57770500	2801	XLOC_032523	x	antisense-protein_coding	ENSG00000140854.8-KATNB1-001	L1MC4-antisense	-	Gene;	Gene;
TCONS_00143924	chr16	-	67551855-67552288,67555871-67556025	589	XLOC_032628	x	antisense-protein_coding	ENSG00000039523.13-FAM65A-004	AluSx-sense	-	-	Gene;
TCONS_00143925	chr16	-	67551855-67552288,67562220-67562630	845	XLOC_032628	x	antisense-protein_coding	ENSG00000039523.13-FAM65A-004	-	-	-	-
TCONS_00144673	chr16	-	72040593-72041478	886	XLOC_032726	u	antisense-protein_coding	ENSG00000102967.7-DHODH-002	AluY-antisense	-	-	Gene;
TCONS_00145111	chr16	-	76525215-76525240,76566031-76568065	2061	XLOC_032794	x	antisense-protein_coding	ENSG00000152910.14-CNTNAP4-005	L1MA5A-antisense	-	-	Gene;miRNA;
TCONS_00145417	chr16	-	81478543-81490355,81491273-81491495	12036	XLOC_032914	x	antisense-protein_coding	ENSG00000153815.12-CMIP-001	MIRb-sense	-	-	-
TCONS_00145499	chr16	-	84011351-84012318	968	XLOC_032929	x	antisense-protein_coding	ENSG00000103154.5-NECAB2-001	-	-	-	-
TCONS_00146410	chr17	+	657549-657571,657648-658128	504	XLOC_033155	=	antisense-protein_coding	ENSG00000179409.6-GEMIN4-004	-	-	-	-
TCONS_00146584	chr17	+	2305531-2307310,2307666-2307976	2091	XLOC_033188	u	antisense-protein_coding	ENSG00000070444.10-MNT-001	MIR3-antisense	-	-	-
TCONS_00147168	chr17	+	6854889-6855984	1096	XLOC_033272	x	antisense-protein_coding	ENSG00000215067.5-AC027763.2-011	MER47A-sense	-	-	Gene;
TCONS_00147736	chr17	+	8075865-8077516,8078094-8078166	1725	XLOC_033317	x	antisense-protein_coding	ENSG00000179029.10-TMEM107-002	AluJo-sense	-	Gene;	Gene;
TCONS_00147849	chr17	+	8534823-8535464	642	XLOC_033339	u	antisense-protein_coding	ENSG00000133026.8-MYH10-202	ORSL-2a-sense	-	-	-
TCONS_00147851	chr17	+	8648293-8648349,8649803-8649943,8651648-8652774	1325	XLOC_033341	x	antisense-protein_coding	ENSG00000161973.6-CCDC42-002	MLT1A0-sense	-	-	Gene;
TCONS_00147927	chr17	+	10265790-10266184	395	XLOC_033359	x	antisense-protein_coding	ENSG00000006788.8-MYH13-003	-	-	-	-
TCONS_00148563	chr17	+	17746782-17751069	4288	XLOC_033485	x	antisense-protein_coding	ENSG00000175662.13-TOM1L2-002	-	-	-	-
TCONS_00148940	chr17	+	19244108-19250844,19250951-19251103,19260178-19260424	7137	XLOC_033529	x	antisense-protein_coding	ENSG00000108641.10-B9D1-008	L2-antisense	-	-	-
TCONS_00149612	chr17	+	27175878-27175978,27176295-27176610	417	XLOC_033677	=	antisense-protein_coding	ENSG00000173065.9-FAM222B-012	-	-	-	-
TCONS_00150260	chr17	+	32896982-32902209,32903840-32904289	5678	XLOC_033777	x	antisense-protein_coding	ENSG00000197322.1-C17orf102-001	L2c-antisense	-	-	Gene;
TCONS_00150261	chr17	+	32901918-32902425,32902521-32903800	1788	XLOC_033777	x	antisense-protein_coding	ENSG00000197322.1-C17orf102-001	MLT1B-sense	-	-	Gene;
TCONS_00150717	chr17	+	36715861-36720057	4197	XLOC_033878	x	antisense-protein_coding	ENSG00000017373.11-SRCIN1-002	MIR3-antisense	-	-	-
TCONS_00150720	chr17	+	36762440-36763672	1233	XLOC_033880	u	antisense-protein_coding	ENSG00000017373.11-SRCIN1-001	-	-	-	-
TCONS_00150794	chr17	+	37268268-37268443,37269254-37269443	366	XLOC_033891	=	antisense-protein_coding	ENSG00000161381.9-PLXDC1-004	MLT1C-sense	-	-	Gene;snRNA;snoRNA;HACA-box;
TCONS_00150792	chr17	+	37245066-37245721,37246474-37248073	2256	XLOC_033892	x	antisense-protein_coding	ENSG00000161381.9-PLXDC1-202	AluSz-sense	-	Gene;	Gene;
TCONS_00150793	chr17	+	37252170-37252819	650	XLOC_033893	x	antisense-protein_coding	ENSG00000161381.9-PLXDC1-003	AluSx1-antisense	-	-	Gene;
TCONS_00151189	chr17	+	39738492-39739423	932	XLOC_033974	x	antisense-protein_coding	ENSG00000186847.5-KRT14-001	-	-	-	-
TCONS_00151190	chr17	+	39738492-39738861,39738963-39739155,39739507-39740687,39740968-39744788,39745115-39746094	6545	XLOC_033974	x	antisense-protein_coding	ENSG00000186847.5-KRT14-001	MIR3-sense	-	-	Gene;
TCONS_00151191	chr17	+	39739476-39740687,39740963-39744788,39745115-39746094	6018	XLOC_033974	x	antisense-protein_coding	ENSG00000186847.5-KRT14-001	MIR3-sense	-	-	Gene;
TCONS_00151192	chr17	+	39740741-39744788,39745115-39746094	5028	XLOC_033974	x	antisense-protein_coding	ENSG00000186847.5-KRT14-001	MIR3-sense	-	-	-
TCONS_00151416	chr17	+	40729853-40731485	1633	XLOC_034001	u	antisense-protein_coding	ENSG00000131470.10-PSMC3IP-002	AluJo-sense	-	Gene;	Gene;
TCONS_00151429	chr17	+	40822273-40825231	2959	XLOC_034006	x	antisense-protein_coding	ENSG00000068137.10-PLEKHH3-001	MER91A-sense	-	-	-
TCONS_00151667	chr17	+	41952919-41954205	1287	XLOC_034049	x	antisense-protein_coding	ENSG00000108852.10-MPP2-008	-	-	-	-
TCONS_00151768	chr17	+	42402827-42402989,42404310-42404910	764	XLOC_034069	u	antisense-protein_coding	ENSG00000013306.11-SLC25A39-006	AluSx-sense	-	Gene;	Gene;
TCONS_00151880	chr17	+	43095127-43100585	5459	XLOC_034086	u	antisense-protein_coding	ENSG00000172992.7-DCAKD-004	MIRc-sense	-	-	-
TCONS_00151887	chr17	+	43129248-43129297,43129452-43130528	1127	XLOC_034088	x	antisense-protein_coding	ENSG00000172992.7-DCAKD-003	AluJb-sense	-	Gene;	Gene;
TCONS_00152090	chr17	+	44657374-44658000	627	XLOC_034118	u	antisense-protein_coding	ENSG00000185829.11-ARL17A-005	AluJb-sense	-	Gene;	Gene;
TCONS_00152430	chr17	+	46604274-46604592,46605102-46607062	2280	XLOC_034154	x	antisense-protein_coding	ENSG00000120094.6-HOXB1-001	AluJb-sense	-	Gene;	Gene;
TCONS_00153137	chr17	+	49198363-49200022	1660	XLOC_034228	u	antisense-protein_coding	ENSG00000008294.16-SPAG9-001	L1MB8-sense	-	-	-
TCONS_00153191	chr17	+	49708717-49708920	204	XLOC_034239	x	antisense-protein_coding	ENSG00000154975.9-CA10-201	-	-	-	-
TCONS_00153818	chr17	+	59941035-59942345	1311	XLOC_034375	u	antisense-protein_coding	ENSG00000136492.4-BRIP1-001	AluY-sense	-	Gene;	Gene;
TCONS_00153823	chr17	+	60142750-60143441	692	XLOC_034379	u	antisense-protein_coding	ENSG00000108510.5-MED13-001	-	-	-	-
TCONS_00154004	chr17	+	61778632-61779314,61791089-61791164	759	XLOC_034420	x	antisense-protein_coding	ENSG00000266173.1-STRADA-005	AluSg-sense	-	Gene;	Gene;
TCONS_00154126	chr17	+	62568947-62569199	253	XLOC_034435	=	antisense-protein_coding	ENSG00000108854.11-SMURF2-002	-	-	-	-
TCONS_00155650	chr17	+	76857832-76858509,76869795-76869840	724	XLOC_034708	x	antisense-protein_coding	ENSG00000035862.8-TIMP2-008	AluSz-antisense	-	-	Gene;
TCONS_00156043	chr17	+	79509275-79520183,79520640-79521889	12159	XLOC_034758	x	antisense-protein_coding	ENSG00000185504.12-C17orf70-201	AluSx1-sense	-	Gene;	Gene;
TCONS_00156044	chr17	+	79519173-79521889	2717	XLOC_034758	x	antisense-protein_coding	ENSG00000185504.12-C17orf70-008	AluJb-antisense	-	Gene;	Gene;
TCONS_00156243	chr17	+	80031321-80039757,80039816-80056249	24871	XLOC_034781	x	antisense-protein_coding	ENSG00000169710.6-FASN-001	AluSx1-antisense	-	Gene;	Gene;
TCONS_00156285	chr17	+	80231660-80232949,80235607-80235993	1677	XLOC_034793	u	antisense-protein_coding	ENSG00000141551.10-CSNK1D-015	MLT1A1-sense	-	-	-
TCONS_00156418	chr17	+	80788527-80788593,80788962-80789758	864	XLOC_034809	x	antisense-protein_coding	ENSG00000141579.6-ZNF750-002	-	-	-	-
TCONS_00157052	chr17	-	2496157-2496433	277	XLOC_034875	u	antisense-protein_coding	ENSG00000007168.8-PAFAH1B1-011	-	-	-	-
TCONS_00157340	chr17	-	4390489-4391135,4393165-4393209	692	XLOC_034913	x	antisense-protein_coding	ENSG00000182557.3-SPNS3-001	L2a-sense	-	-	-
TCONS_00157500	chr17	-	4994858-4996309,4996900-4997344	1897	XLOC_034939	x	antisense-protein_coding	ENSG00000180787.5-ZFP3-001	-	-	-	-
TCONS_00157985	chr17	-	7307540-7307574,7308561-7311402	2877	XLOC_034995	x	antisense-protein_coding	ENSG00000169992.5-NLGN2-002	-	-	-	-
TCONS_00158064	chr17	-	7737632-7741547	3916	XLOC_035010	u	antisense-protein_coding	ENSG00000183914.10-DNAH2-001	MIRb-antisense	-	-	-
TCONS_00158076	chr17	-	7806544-7806829,7807151-7810559	3695	XLOC_035012	s	antisense-protein_coding	ENSG00000170004.12-CHD3-001	-	-	-	-
TCONS_00158447	chr17	-	9792692-9795715	3024	XLOC_035052	x	antisense-protein_coding	ENSG00000065325.8-GLP2R-001	MER96B-sense	-	-	-
TCONS_00158539	chr17	-	11464631-11465064	434	XLOC_035070	x	antisense-protein_coding	ENSG00000188803.10-SHISA6-002	-	-	-	-
TCONS_00158569	chr17	-	11901670-11901736,11905572-11905710,11912442-11912511,11924640-11924825	462	XLOC_035074	=	antisense-protein_coding	ENSG00000065559.10-MAP2K4-001	AluSc-antisense	-	-	Gene;
TCONS_00159003	chr17	-	16942610-16943071,16945095-16945605	973	XLOC_035143	u	antisense-protein_coding	ENSG00000133030.15-MPRIP-012	MIR-antisense	-	-	Gene;
TCONS_00159186	chr17	-	18004010-18005419,18005540-18005590,18011670-18011949,18012668-18014392,18020656-18020927	3738	XLOC_035175	x	antisense-protein_coding	ENSG00000108591.5-DRG2-001	L2b-antisense	-	-	-
TCONS_00159649	chr17	-	21311858-21312367	510	XLOC_035256	x	antisense-protein_coding	ENSG00000184185.5-KCNJ12-001	-	-	-	-
TCONS_00159730	chr17	-	25865875-25870999,25878913-25879125	5338	XLOC_035293	x	antisense-protein_coding	ENSG00000141068.9-KSR1-001	Tigger12A-antisense	-	-	-
TCONS_00159731	chr17	-	25865875-25870999,25880016-25882404	7514	XLOC_035293	x	antisense-protein_coding	ENSG00000141068.9-KSR1-201	L1MD3-sense	-	Gene;miRNA;	-
TCONS_00160375	chr17	-	29752076-29752568,29753064-29753168,29755095-29755288,29758320-29758427,29759124-29759288	1065	XLOC_035403	x	antisense-protein_coding	ENSG00000131242.11-RAB11FIP4-001	MIR-antisense	-	-	Gene;snRNA;splicing;
TCONS_00160376	chr17	-	29752076-29752568,29753064-29753270,29758320-29758427,29759124-29759288	973	XLOC_035403	x	antisense-protein_coding	ENSG00000131242.11-RAB11FIP4-001	MIR-antisense	-	-	Gene;snRNA;splicing;
TCONS_00161000	chr17	-	35737863-35738549,35738867-35739508	1329	XLOC_035515	x	antisense-protein_coding	ENSG00000167230.6-C17orf78-001	L1MC4a-sense	-	Gene;	Gene;
TCONS_00161499	chr17	-	38321005-38333070	12066	XLOC_035579	x	antisense-protein_coding	ENSG00000108349.10-CASC3-001	AluSx-sense	-	Gene;	Gene;
TCONS_00162488	chr17	-	42394229-42395539,42395757-42395795	1350	XLOC_035738	x	antisense-protein_coding	ENSG00000108309.8-RUNDC3A-001	L4-antisense	-	Gene;	Gene;
TCONS_00162513	chr17	-	42421444-42421972	529	XLOC_035740	u	antisense-protein_coding	ENSG00000030582.12-GRN-013	AluJo-antisense	-	-	Gene;
TCONS_00162733	chr17	-	43129548-43129968,43131225-43133337	2534	XLOC_035767	x	antisense-protein_coding	ENSG00000136448.7-NMT1-001	AluSx1-sense	-	Gene;	Gene;
TCONS_00163052	chr17	-	45300036-45302206,45307281-45307881	2772	XLOC_035819	x	antisense-protein_coding	ENSG00000198336.5-MYL4-006	L1MB3-sense	-	-	Gene;snRNA;splicing;
TCONS_00163087	chr17	-	45787864-45788741,45788900-45789540	1519	XLOC_035827	x	antisense-protein_coding	ENSG00000198933.5-TBKBP1-001	-	-	-	-
TCONS_00163371	chr17	-	47127062-47133979	6918	XLOC_035877	x	antisense-protein_coding	ENSG00000159217.5-IGF2BP1-001	AluSx-sense	-	-	Gene;
TCONS_00163372	chr17	-	47127062-47133463,47152677-47152757,47152899-47153058	6643	XLOC_035877	x	antisense-protein_coding	ENSG00000159217.5-IGF2BP1-001	MER41-int-sense	-	-	-
TCONS_00163577	chr17	-	48244275-48246612,48258071-48258669	2937	XLOC_035905	j	antisense-protein_coding	ENSG00000108823.11-SGCA-201	-	-	-	-
TCONS_00163643	chr17	-	48526810-48527589,48527880-48529294	2195	XLOC_035915	=	antisense-protein_coding	ENSG00000167107.8-ACSF2-005	L1MB8-sense	PGOHUM00000237105-sense	Gene;	Gene;
TCONS_00163665	chr17	-	48555292-48555323,48556189-48563655	7499	XLOC_035917	x	antisense-protein_coding	ENSG00000136444.5-RSAD1-001	L1MC4-antisense	-	-	Gene;
TCONS_00164102	chr17	-	56166576-56167558,56168490-56168511	1005	XLOC_036062	x	antisense-protein_coding	ENSG00000264364.2-DYNLL2-001	-	-	-	-
TCONS_00165262	chr17	-	66344467-66344545,66373465-66374917	1532	XLOC_036239	x	antisense-protein_coding	ENSG00000141337.8-ARSG-003	-	-	-	-
TCONS_00165426	chr17	-	68168517-68176320	7804	XLOC_036270	x	antisense-protein_coding	ENSG00000123700.4-KCNJ2-002	-	-	-	-
TCONS_00166085	chr17	-	73511940-73518579,73519334-73519449,73520392-73520806	7171	XLOC_036429	x	antisense-protein_coding	ENSG00000182173.8-TSEN54-001	L2a-sense	-	Gene;	Gene;
TCONS_00166102	chr17	-	73631486-73631531,73631884-73632133	296	XLOC_036431	x	antisense-protein_coding	ENSG00000204323.5-SMIM5-002	-	-	-	-
TCONS_00166915	chr17	-	78074590-78074988	399	XLOC_036532	u	antisense-protein_coding	ENSG00000171298.8-GAA-005	-	-	-	-
TCONS_00167151	chr17	-	79369048-79371578	2531	XLOC_036558	x	antisense-protein_coding	ENSG00000263053.3-RP11-1055B8.6-001	-	-	-	-
TCONS_00167266	chr17	-	79759050-79759588,79759995-79761618	2163	XLOC_036568	u	antisense-protein_coding	ENSG00000215644.5-GCGR-001	MER31A-sense	-	-	-
TCONS_00167267	chr17	-	79759050-79759276,79759515-79761618	2331	XLOC_036568	u	antisense-protein_coding	ENSG00000215644.5-GCGR-001	MER31A-sense	-	-	-
TCONS_00167268	chr17	-	79759050-79759198,79759515-79761618	2253	XLOC_036568	u	antisense-protein_coding	ENSG00000215644.5-GCGR-001	MER31A-sense	-	-	-
TCONS_00167269	chr17	-	79759050-79759198,79759437-79759588,79759995-79760226,79762534-79767148	5148	XLOC_036568	x	antisense-protein_coding	ENSG00000215644.5-GCGR-001	AluY-sense	-	Gene;	Gene;
TCONS_00168128	chr18	+	3490752-3490802,3493656-3495123	1519	XLOC_036732	u	antisense-protein_coding	ENSG00000170579.10-DLGAP1-005	AluSx-antisense	-	-	-
TCONS_00168180	chr18	+	4430945-4431152	208	XLOC_036742	=	antisense-protein_coding	ENSG00000170579.10-DLGAP1-021	-	PGOHUM00000234976-sense	-	-
TCONS_00169636	chr18	+	33058894-33062311,33074409-33078109	7119	XLOC_037100	x	antisense-protein_coding	ENSG00000153391.11-INO80C-002	L1ME3-sense	-	Gene;	Gene;
TCONS_00170091	chr18	+	45553751-45554895	1145	XLOC_037234	x	antisense-protein_coding	ENSG00000184828.5-ZBTB7C-028	-	-	-	-
TCONS_00170477	chr18	+	55447724-55447952,55448059-55448188,55500343-55500798	815	XLOC_037323	x	antisense-protein_coding	ENSG00000081923.6-ATP8B1-201	MLT1J-sense	-	-	-
TCONS_00170705	chr18	+	59475259-59483028,59483686-59483832	7917	XLOC_037380	x	antisense-protein_coding	ENSG00000176641.6-RNF152-001	AluSp-sense	-	Gene;	Gene;
TCONS_00172112	chr18	-	10448474-10448731,10455012-10459116	4363	XLOC_037778	x	antisense-protein_coding	ENSG00000154856.8-APCDD1-001	AluJr-sense	-	Gene;	Gene;
TCONS_00172263	chr18	-	12278002-12283072	5071	XLOC_037822	u	antisense-protein_coding	ENSG00000176194.13-CIDEA-002	MER21C-antisense	-	Gene;	Gene;
TCONS_00172876	chr18	-	23969386-23971618	2233	XLOC_037962	x	antisense-protein_coding	ENSG00000141384.7-TAF4B-001	L2c-sense	-	-	-
TCONS_00173215	chr18	-	32069623-32073233	3611	XLOC_038077	u	antisense-protein_coding	ENSG00000134769.17-DTNA-203	MIRc-antisense	-	-	-
TCONS_00173229	chr18	-	32467844-32472414,32473124-32473608,32482817-32482896,32485068-32487867,32501709-32501762,32504369-32504427,32505429-32505539,32508365-32508942	8738	XLOC_038081	x	antisense-protein_coding	ENSG00000134769.17-DTNA-205	THE1C-int-sense	-	-	Gene;
TCONS_00173230	chr18	-	32467844-32472414,32473124-32473608,32482817-32482896,32485068-32487058,32487781-32487867,32501709-32501762,32504369-32504427,32505429-32505539,32508365-32508942	8016	XLOC_038081	x	antisense-protein_coding	ENSG00000134769.17-DTNA-001	THE1C-int-sense	-	-	Gene;
TCONS_00173234	chr18	-	32702646-32711482,32714696-32714972	9114	XLOC_038084	x	antisense-protein_coding	ENSG00000166974.8-MAPRE2-201	L1MC4-sense	-	-	Gene;rRNA;
TCONS_00173354	chr18	-	34158574-34163300,34167891-34168026,34168729-34168817,34188196-34188294	5051	XLOC_038107	x	antisense-protein_coding	ENSG00000134775.11-FHOD3-004	L3-sense	-	-	Gene;
TCONS_00173355	chr18	-	34158574-34163300,34167891-34168026,34168729-34168817,34175480-34175720,34188196-34188294	5292	XLOC_038107	x	antisense-protein_coding	ENSG00000134775.11-FHOD3-005	L3-sense	-	-	Gene;
TCONS_00173356	chr18	-	34158574-34163300,34167891-34168026,34188196-34188720	5388	XLOC_038107	x	antisense-protein_coding	ENSG00000134775.11-FHOD3-004	L3-sense	-	-	Gene;
TCONS_00173357	chr18	-	34179036-34180005,34183956-34184526	1541	XLOC_038107	x	antisense-protein_coding	ENSG00000134775.11-FHOD3-004	-	-	-	-
TCONS_00173358	chr18	-	34179036-34180005,34188196-34188270	1045	XLOC_038107	x	antisense-protein_coding	ENSG00000134775.11-FHOD3-007	MSTD-sense	-	-	-
TCONS_00174087	chr18	-	48458075-48467553	9479	XLOC_038267	x	antisense-protein_coding	ENSG00000082212.7-ME2-002	HAL1-antisense	-	Gene;	Gene;
TCONS_00174162	chr18	-	51799925-51812738	12814	XLOC_038312	x	antisense-protein_coding	ENSG00000101751.6-POLI-002	Tigger15a-sense	-	Gene;	Gene;
TCONS_00174450	chr18	-	55143634-55147762,55147930-55163872	20072	XLOC_038381	x	antisense-protein_coding	ENSG00000119547.5-ONECUT2-001	L1PA3-antisense	-	Gene;	Gene;
TCONS_00174521	chr18	-	56068977-56070144,56076049-56076160,56080138-56086417,56086521-56086550	7590	XLOC_038392	x	antisense-protein_coding	ENSG00000049759.12-NEDD4L-201	LTR78B-sense	-	Gene;miRNA;	Gene;
TCONS_00175190	chr18	-	72567013-72568652,72577066-72577213,72618042-72618356	2103	XLOC_038647	x	antisense-protein_coding	ENSG00000215421.5-ZNF407-001	L3-sense	-	-	-
TCONS_00175192	chr18	-	72779303-72780871,72782891-72788320	6999	XLOC_038648	u	antisense-protein_coding	ENSG00000215421.5-ZNF407-001	MER31A-sense	-	-	Gene;snRNA;splicing;
TCONS_00175525	chr19	+	418681-426012	7332	XLOC_038822	x	antisense-protein_coding	ENSG00000129946.6-SHC2-001	MLT1C-sense	-	Gene;	Gene;
TCONS_00175777	chr19	+	1165035-1165209,1173018-1173134,1174559-1174967	701	XLOC_038859	x	antisense-protein_coding	ENSG00000064932.11-SBNO2-002	AluSx1-sense	-	Gene;	Gene;
TCONS_00176598	chr19	+	4505674-4506997,4515846-4516013	1492	XLOC_038968	x	antisense-protein_coding	ENSG00000167676.3-PLIN4-001	L2a-sense	-	-	-
TCONS_00176606	chr19	+	4644244-4644275,4649220-4649525	338	XLOC_038972	x	antisense-protein_coding	ENSG00000074842.3-C19orf10-003	MIR-antisense	-	-	Cis-reg;
TCONS_00178398	chr19	+	14732347-14733398,14733967-14734087	1173	XLOC_039225	x	antisense-protein_coding	ENSG00000131355.10-EMR3-201	-	PGOHUM00000234172-antisense	-	-
TCONS_00178519	chr19	+	16011118-16021239	10122	XLOC_039253	x	antisense-protein_coding	ENSG00000171903.12-CYP4F11-004	L1M2-antisense	PGOHUM00000234186-antisense	Gene;	Gene;
TCONS_00178520	chr19	+	16011122-16012945,16013268-16021239	9796	XLOC_039253	x	antisense-protein_coding	ENSG00000171903.12-CYP4F11-004	L1M2-antisense	PGOHUM00000234186-antisense	Gene;	Gene;
TCONS_00179779	chr19	+	21905682-21915427	9746	XLOC_039415	x	antisense-protein_coding	ENSG00000197020.6-ZNF100-001	L1MB2-sense	-	Gene;	Gene;
TCONS_00179849	chr19	+	22935651-22942480,22951103-22951104	6832	XLOC_039445	s	antisense-protein_coding	ENSG00000213973.4-ZNF99-201	AluSx1-sense	-	Gene;	Gene;
TCONS_00180067	chr19	+	30189846-30190637,30190873-30194275	4195	XLOC_039492	x	antisense-protein_coding	ENSG00000131943.13-C19orf12-001	L1ME4a-sense	-	Gene;	Gene;
TCONS_00180290	chr19	+	33888155-33889461,33889579-33890251,33892558-33903931	13354	XLOC_039542	x	antisense-protein_coding	ENSG00000124299.9-PEPD-001	AluJb-sense	-	Gene;	Gene;
TCONS_00182071	chr19	+	41354995-41355883,41356150-41357182	1922	XLOC_039729	s	antisense-protein_coding	ENSG00000255974.2-CYP2A6-001	-	-	-	-
TCONS_00182363	chr19	+	42701860-42706326,42706558-42709187	7097	XLOC_039764	x	antisense-protein_coding	ENSG00000160570.9-DEDD2-003	MIR-sense	-	Gene;	Gene;
TCONS_00182370	chr19	+	42752123-42752155,42752563-42759327	6798	XLOC_039765	x	antisense-protein_coding	ENSG00000268643.1-AC006486.9-001	MIRb-antisense	-	-	Gene;rRNA;
TCONS_00182454	chr19	+	43278935-43279314,43294924-43298734	4191	XLOC_039777	x	antisense-protein_coding	ENSG00000124467.14-PSG8-009	HUERS-P3b-int-antisense	-	-	-
TCONS_00182455	chr19	+	43283549-43285558	2010	XLOC_039778	x	antisense-protein_coding	ENSG00000124467.14-PSG8-009	MER65-int-antisense	-	-	-
TCONS_00184182	chr19	+	51059813-51059919,51060358-51062876	2626	XLOC_039999	x	antisense-protein_coding	ENSG00000131409.8-LRRC4B-002	Tigger2a-sense	-	Gene;	Gene;
TCONS_00184469	chr19	+	52511571-52511732,52525489-52526172	846	XLOC_040048	x	antisense-protein_coding	ENSG00000142556.14-ZNF614-002	MER21C-antisense	-	-	-
TCONS_00184591	chr19	+	53235895-53237382,53323986-53324275	1778	XLOC_040061	o	antisense-protein_coding	ENSG00000213020.4-ZNF611-203	AluJr-antisense	-	Gene;	Gene;
TCONS_00184592	chr19	+	53235895-53237382,53359971-53360420	1938	XLOC_040061	o	antisense-protein_coding	ENSG00000213020.4-ZNF611-006	AluJr-antisense	-	Gene;	Gene;
TCONS_00184593	chr19	+	53274963-53276572,53334242-53334339	1708	XLOC_040062	o	antisense-protein_coding	ENSG00000189190.7-ZNF600-001	AluSq2-sense	-	Gene;	Gene;
TCONS_00185935	chr19	+	58880697-58880858,58881104-58881261,58883898-58886613	3036	XLOC_040283	x	antisense-protein_coding	ENSG00000152475.6-ZNF837-002	L1MB5-sense	-	Gene;	Gene;
TCONS_00186348	chr19	-	1366276-1367869,1370946-1371224	1873	XLOC_040344	x	antisense-protein_coding	ENSG00000160953.10-MUM1-016	MIRb-sense	-	-	-
TCONS_00187153	chr19	-	5069833-5072573,5074706-5076871	4907	XLOC_040458	x	antisense-protein_coding	ENSG00000127663.10-KDM4B-001	MIRb-antisense	-	Gene;	Gene;
TCONS_00188116	chr19	-	10123583-10125925	2343	XLOC_040568	x	antisense-protein_coding	ENSG00000080511.2-RDH8-201	AluSx-sense	-	Gene;	Gene;
TCONS_00189035	chr19	-	13874178-13875217	1040	XLOC_040664	u	antisense-protein_coding	ENSG00000104957.9-CCDC130-001	AluSx3-sense	-	Gene;	Gene;
TCONS_00189532	chr19	-	16307989-16308348	360	XLOC_040737	u	antisense-protein_coding	ENSG00000072958.4-AP1M1-009	Helitron1Nb_Mam-antisense	-	-	-
TCONS_00190828	chr19	-	31641059-31642650,31647262-31647323,31695862-31695984,31718911-31719046,31722957-31723186,31733175-31733902	2871	XLOC_040956	x	antisense-protein_coding	ENSG00000268953.1-AC020952.1-201	MLT2B3-sense	-	-	-
TCONS_00191020	chr19	-	35223862-35224960	1099	XLOC_041013	u	antisense-protein_coding	ENSG00000197841.10-ZNF181-005	-	-	-	-
TCONS_00192093	chr19	-	39997045-39999376,40003815-40004154,40010948-40011095	2820	XLOC_041133	x	antisense-protein_coding	ENSG00000090932.6-DLL3-005	L2b-sense	-	-	Gene;
TCONS_00192416	chr19	-	41763667-41768351	4685	XLOC_041180	x	antisense-protein_coding	ENSG00000167601.7-AXL-001	MLT1F1-sense	-	Gene;	Gene;
TCONS_00193109	chr19	-	45120644-45123376	2733	XLOC_041279	x	antisense-protein_coding	ENSG00000216588.4-IGSF23-002	MSTB-sense	-	-	Gene;
TCONS_00194058	chr19	-	49466490-49466675,49466757-49468287	1717	XLOC_041401	x	antisense-protein_coding	ENSG00000087086.9-FTL-001	-	-	-	-
TCONS_00194059	chr19	-	49468519-49468853,49469114-49469116	338	XLOC_041402	x	antisense-protein_coding	ENSG00000087086.9-FTL-001	-	-	-	-
TCONS_00194105	chr19	-	49616953-49617529	577	XLOC_041412	u	antisense-protein_coding	ENSG00000104863.7-LIN7B-002	L2b-antisense	-	-	Gene;rRNA;
TCONS_00194158	chr19	-	49912448-49912928	481	XLOC_041421	x	antisense-protein_coding	ENSG00000161609.5-CCDC155-002	-	-	-	-
TCONS_00194480	chr19	-	50958890-50959466	577	XLOC_041457	x	antisense-protein_coding	ENSG00000086967.9-MYBPC2-001	-	-	-	-
TCONS_00194594	chr19	-	51385352-51385940,51390975-51391130,51398319-51398524,51398847-51398948,51399583-51399654	1125	XLOC_041473	=	antisense-protein_coding	ENSG00000167751.8-KLK2-003	ERVL-B4-int-antisense	-	-	Gene;
TCONS_00195349	chr19	-	54631058-54631278,54633364-54633775	633	XLOC_041572	x	antisense-protein_coding	ENSG00000105618.9-PRPF31-003	L2a-sense	-	-	-
TCONS_00195796	chr19	-	56030171-56032791,56037618-56037807	2811	XLOC_041616	x	antisense-protein_coding	ENSG00000179954.10-SSC5D-001	MIR-antisense	-	-	Gene;
TCONS_00195922	chr19	-	56932215-56938622	6408	XLOC_041648	x	antisense-protein_coding	ENSG00000198440.5-ZNF583-001	L2a-sense	-	Gene;	Gene;
TCONS_00196017	chr19	-	57752408-57752461,57776320-57778443	2178	XLOC_041665	x	antisense-protein_coding	ENSG00000204524.5-ZNF805-001	L2-antisense	-	Gene;	Gene;
TCONS_00196066	chr19	-	58101361-58102829,58104168-58105160	2462	XLOC_041676	x	antisense-protein_coding	ENSG00000171649.7-ZIK1-001	L1ME1-sense	-	Gene;	Gene;
TCONS_00196210	chr19	-	58836832-58837896	1065	XLOC_041701	u	antisense-protein_coding	ENSG00000182318.5-ZSCAN22-001	MER51B-sense	-	-	-
TCONS_00197132	chr2	+	18732242-18742323,18745087-18745292,18767546-18770812	13555	XLOC_041959	x	antisense-protein_coding	ENSG00000250741.2-NT5C1B-RDH14-002	MER4A-sense	-	-	-
TCONS_00197433	chr2	+	26045178-26045404,26045712-26053486	8002	XLOC_042051	o	antisense-protein_coding	ENSG00000143970.12-ASXL2-201	L1MD2-sense	PGOHUM00000240601-sense	Gene;	Gene;
TCONS_00197897	chr2	+	29286169-29286209,29286576-29286761,29291918-29292033,29310951-29311662	1055	XLOC_042116	x	antisense-protein_coding	ENSG00000179270.6-C2orf71-001	L1MA7-antisense	-	Gene;miRNA;	Gene;
TCONS_00197898	chr2	+	29286722-29286757,29291918-29292033,29310951-29311662	864	XLOC_042116	x	antisense-protein_coding	ENSG00000179270.6-C2orf71-001	L1MA7-antisense	-	Gene;miRNA;	Gene;
TCONS_00197993	chr2	+	32088409-32090087	1679	XLOC_042137	u	antisense-protein_coding	ENSG00000162959.9-MEMO1-001	L3-antisense	-	-	-
TCONS_00197997	chr2	+	32264909-32266026	1118	XLOC_042140	u	antisense-protein_coding	ENSG00000162961.9-DPY30-002	-	-	-	-
TCONS_00198412	chr2	+	39037792-39038059,39047487-39049396	2178	XLOC_042206	x	antisense-protein_coding	ENSG00000163214.16-DHX57-001	L1M4-sense	PGOHUM00000240018-antisense	Gene;	Gene;
TCONS_00198413	chr2	+	39037870-39038059,39038728-39038917,39047487-39049396	2290	XLOC_042206	x	antisense-protein_coding	ENSG00000163214.16-DHX57-010	L1M4-sense	PGOHUM00000240018-antisense	Gene;	Gene;
TCONS_00198598	chr2	+	43019840-43021873,43024585-43024605	2055	XLOC_042239	x	antisense-protein_coding	ENSG00000162882.10-HAAO-001	-	-	-	-
TCONS_00199151	chr2	+	56108435-56112431	3997	XLOC_042370	x	antisense-protein_coding	ENSG00000115380.14-EFEMP1-001	L1ME3C-antisense	-	-	-
TCONS_00200189	chr2	+	73512575-73512960	386	XLOC_042629	u	antisense-protein_coding	ENSG00000163013.7-FBXO41-001	MIRb-antisense	-	-	-
TCONS_00201012	chr2	+	87011846-87013166	1321	XLOC_042843	x	antisense-protein_coding	ENSG00000153563.11-CD8A-001	MIRc-sense	-	-	-
TCONS_00201354	chr2	+	96516788-96518021	1234	XLOC_042955	x	antisense-protein_coding	ENSG00000174501.10-ANKRD36C-203	Tigger4b-sense	-	-	-
TCONS_00201651	chr2	+	99347688-99348158,99367783-99368107	796	XLOC_042989	u	antisense-protein_coding	ENSG00000071073.8-MGAT4A-201	LTR29-sense	-	-	-
TCONS_00201679	chr2	+	99856351-99859395,99861762-99862257	3541	XLOC_042993	x	antisense-protein_coding	ENSG00000185674.5-LYG2-003	LTR16C-sense	-	Gene;	Gene;
TCONS_00201698	chr2	+	100612504-100627526	15023	XLOC_043002	x	antisense-protein_coding	ENSG00000144218.14-AFF3-001	L2-sense	-	Gene;	Gene;
TCONS_00203520	chr2	+	130887194-130887371,130892718-130893118,130894265-130894397,130895211-130895444,130895649-130895736,130896184-130896990	1841	XLOC_043467	=	antisense-protein_coding	ENSG00000152076.14-CCDC74B-001	AluY-sense	-	Gene;	Gene;
TCONS_00203994	chr2	+	136846079-136846255,136868410-136873478,136874042-136875729	6934	XLOC_043583	x	antisense-protein_coding	ENSG00000121966.6-CXCR4-003	MLT1A0-antisense	-	-	-
TCONS_00204412	chr2	+	151323575-151342178,151342813-151344248	20040	XLOC_043693	x	antisense-protein_coding	ENSG00000115963.9-RND3-001	L2c-sense	-	-	-
TCONS_00204413	chr2	+	151324729-151326037,151326288-151344248	19270	XLOC_043693	x	antisense-protein_coding	ENSG00000115963.9-RND3-002	L2c-sense	-	-	-
TCONS_00204456	chr2	+	152653268-152654927,152655373-152659832	6120	XLOC_043704	x	antisense-protein_coding	ENSG00000162980.12-ARL5A-001	AluY-sense	-	-	-
TCONS_00204611	chr2	+	157179134-157191008	11875	XLOC_043790	x	antisense-protein_coding	ENSG00000153234.9-NR4A2-001	-	-	-	-
TCONS_00204692	chr2	+	158173733-158174985	1253	XLOC_043839	u	antisense-protein_coding	ENSG00000136541.10-ERMN-001	-	-	-	-
TCONS_00204797	chr2	+	161128225-161129379,161129677-161131242	2721	XLOC_043866	x	antisense-protein_coding	ENSG00000153250.13-RBMS1-001	-	-	-	-
TCONS_00204897	chr2	+	162931880-162932121,162933740-162934486	989	XLOC_043884	x	antisense-protein_coding	ENSG00000197635.5-DPP4-001	MLT1C-sense	PGOHUM00000240411-antisense	-	Gene;
TCONS_00204905	chr2	+	163066851-163067182,163072344-163072460,163077345-163082369	5474	XLOC_043888	x	antisense-protein_coding	ENSG00000078098.9-FAP-015	L2-sense	-	Gene;	Gene;
TCONS_00204906	chr2	+	163073425-163073811,163077345-163082369	5412	XLOC_043888	x	antisense-protein_coding	ENSG00000078098.9-FAP-001	L2-sense	-	Gene;	Gene;
TCONS_00204955	chr2	+	166045194-166051593,166064623-166067313	9091	XLOC_043909	x	antisense-protein_coding	ENSG00000153253.11-SCN3A-001	L1ME3A-sense	-	Gene;	Gene;
TCONS_00205593	chr2	+	175068902-175088741	19840	XLOC_044051	x	antisense-protein_coding	ENSG00000138430.11-OLA1-003	Tigger2b_Pri-sense	-	Gene;	Gene;
TCONS_00205594	chr2	+	175113471-175114837	1367	XLOC_044052	u	antisense-protein_coding	ENSG00000138430.11-OLA1-002	MIRb-antisense	-	Gene;	Gene;
TCONS_00205689	chr2	+	176867124-176878664	11541	XLOC_044093	x	antisense-protein_coding	ENSG00000144320.9-KIAA1715-009	L1MEf-antisense	-	Gene;	Gene;
TCONS_00206044	chr2	+	180632976-180634504	1529	XLOC_044158	x	antisense-protein_coding	ENSG00000144331.14-ZNF385B-007	AluSz-antisense	-	-	-
TCONS_00206184	chr2	+	183005166-183007978	2813	XLOC_044198	x	antisense-protein_coding	ENSG00000115252.14-PDE1A-001	L1MA8-sense	-	-	-
TCONS_00206779	chr2	+	192922496-192922534,192925767-192928045	2318	XLOC_044345	x	antisense-protein_coding	ENSG00000144339.7-TMEFF2-001	L1ME2-antisense	-	-	-
TCONS_00208247	chr2	+	217536831-217537555,217538854-217541428	3300	XLOC_044717	x	antisense-protein_coding	ENSG00000115461.4-IGFBP5-001	-	-	-	-
TCONS_00208640	chr2	+	219935234-219939187	3954	XLOC_044795	u	antisense-protein_coding	ENSG00000187736.8-NHEJ1-004	AluJb-antisense	-	-	Gene;
TCONS_00209063	chr2	+	225241093-225244223,225244344-225244827	3615	XLOC_044883	x	antisense-protein_coding	ENSG00000124019.9-FAM124B-003	MLT2A2-sense	-	-	-
TCONS_00209071	chr2	+	225625249-225625877,225633957-225634062,225634738-225634792	790	XLOC_044891	x	antisense-protein_coding	ENSG00000135905.14-DOCK10-001	LTR16A-antisense	-	-	-
TCONS_00209181	chr2	+	228223125-228225608,228228466-228229258	3277	XLOC_044920	x	antisense-protein_coding	ENSG00000168955.3-TM4SF20-001	Tigger4-antisense	-	Gene;	Gene;
TCONS_00209705	chr2	+	233751915-233751991,233753952-233754869	995	XLOC_045023	x	antisense-protein_coding	ENSG00000066248.10-NGEF-001	-	-	-	-
TCONS_00209995	chr2	+	237246476-237246526,237259416-237260382	1018	XLOC_045074	x	antisense-protein_coding	ENSG00000132321.12-IQCA1-201	L2b-antisense	-	-	-
TCONS_00210266	chr2	+	240945925-240958954,240959277-240959654	13408	XLOC_045130	x	antisense-protein_coding	ENSG00000130414.7-NDUFA10-005	L2a-sense	-	Gene;	Gene;
TCONS_00211516	chr2	-	10257610-10262413	4804	XLOC_045322	x	antisense-protein_coding	ENSG00000171848.9-RRM2-001	L1MC4-antisense	-	Gene;	Gene;
TCONS_00211517	chr2	-	10271694-10272884	1191	XLOC_045323	u	antisense-protein_coding	ENSG00000171848.9-RRM2-001	AluSx-antisense	-	-	Gene;
TCONS_00211659	chr2	-	12838189-12844491,12856487-12856586	6403	XLOC_045363	x	antisense-protein_coding	ENSG00000071575.7-TRIB2-001	MLT1H1-sense	-	-	-
TCONS_00211660	chr2	-	12838189-12842416,12843972-12844491,12856490-12856923	5182	XLOC_045363	x	antisense-protein_coding	ENSG00000071575.7-TRIB2-004	LTR33A_-antisense	-	-	-
TCONS_00211661	chr2	-	12838189-12844491,12856341-12856934	6897	XLOC_045363	x	antisense-protein_coding	ENSG00000071575.7-TRIB2-002	MLT1H1-sense	-	-	-
TCONS_00211662	chr2	-	12838189-12844491,12856490-12856961	6775	XLOC_045363	x	antisense-protein_coding	ENSG00000071575.7-TRIB2-001	MLT1H1-sense	-	-	-
TCONS_00211663	chr2	-	12838189-12844491,12877528-12877568	6344	XLOC_045363	x	antisense-protein_coding	ENSG00000071575.7-TRIB2-002	MLT1H1-sense	-	-	-
TCONS_00212115	chr2	-	20644498-20646778	2281	XLOC_045563	u	antisense-protein_coding	ENSG00000143878.8-RHOB-001	AluJr-sense	-	Gene;	Gene;
TCONS_00212353	chr2	-	24714131-24714371	241	XLOC_045622	u	antisense-protein_coding	ENSG00000084676.11-NCOA1-001	-	-	-	-
TCONS_00212576	chr2	-	27306436-27309508	3073	XLOC_045666	x	antisense-protein_coding	ENSG00000138080.9-EMILIN1-002	L2a-sense	-	-	-
TCONS_00213534	chr2	-	42268434-42269061,42272240-42274994	3383	XLOC_045910	u	antisense-protein_coding	ENSG00000162878.8-PKDCC-001	MIRc-antisense	-	-	-
TCONS_00213771	chr2	-	45873475-45876522,45877100-45878170	4119	XLOC_045956	u	antisense-protein_coding	ENSG00000171132.9-PRKCE-006	AluJb-antisense	-	-	Gene;
TCONS_00213773	chr2	-	45873475-45876522,45877092-45878170	4127	XLOC_045956	u	antisense-protein_coding	ENSG00000171132.9-PRKCE-006	AluJb-antisense	-	-	Gene;
TCONS_00213774	chr2	-	45873475-45878303	4829	XLOC_045956	u	antisense-protein_coding	ENSG00000171132.9-PRKCE-006	AluJb-antisense	-	-	Gene;
TCONS_00213899	chr2	-	48503535-48506670,48540829-48540903,48541253-48541318	3277	XLOC_045989	u	antisense-protein_coding	ENSG00000170802.11-FOXN2-002	L1M7-sense	-	-	Gene;
TCONS_00214641	chr2	-	63284481-63284917	437	XLOC_046231	x	antisense-protein_coding	ENSG00000115507.5-OTX1-002	-	-	-	-
TCONS_00214773	chr2	-	65219394-65221931	2538	XLOC_046273	x	antisense-protein_coding	ENSG00000115902.6-SLC1A4-005	MIRc-sense	-	-	-
TCONS_00214891	chr2	-	67608156-67617737,67617845-67625267	17005	XLOC_046322	x	antisense-protein_coding	ENSG00000143971.7-ETAA1-001	L1ME3B-sense	-	Gene;	Gene;
TCONS_00214892	chr2	-	67608156-67620224,67625052-67626807	13825	XLOC_046322	x	antisense-protein_coding	ENSG00000143971.7-ETAA1-001	MER63C-sense	-	Gene;	Gene;
TCONS_00214977	chr2	-	69304400-69308633,69308895-69309521	4861	XLOC_046352	x	antisense-protein_coding	ENSG00000169604.15-ANTXR1-002	MIRb-sense	-	-	Gene;miRNA;
TCONS_00215305	chr2	-	71115082-71115496,71127280-71127526	662	XLOC_046383	x	antisense-protein_coding	ENSG00000116035.2-VAX2-001	-	-	-	-
TCONS_00215381	chr2	-	73152256-73166576,73167403-73167624	14543	XLOC_046401	x	antisense-protein_coding	ENSG00000135638.9-EMX1-001	L2c-antisense	-	-	-
TCONS_00215382	chr2	-	73152256-73156352,73164266-73168940	8772	XLOC_046401	x	antisense-protein_coding	ENSG00000135638.9-EMX1-005	L2-antisense	-	-	Gene;
TCONS_00215469	chr2	-	74050612-74051347,74055884-74056032	885	XLOC_046412	u	antisense-protein_coding	ENSG00000124356.11-STAMBP-001	L2a-antisense	-	-	-
TCONS_00216064	chr2	-	85585313-85588812	3500	XLOC_046622	=	antisense-protein_coding	ENSG00000115459.13-ELMOD3-003	L1MC4a-sense	PGOHUM00000240124-sense	Gene;	Gene;
TCONS_00216346	chr2	-	88434628-88436820,88437854-88438236,88469991-88472948	5534	XLOC_046679	x	antisense-protein_coding	ENSG00000144115.12-THNSL2-002	L2-sense	-	Gene;miRNA;	Gene;miRNA;
TCONS_00216420	chr2	-	90460437-90460914	478	XLOC_046706	u	antisense-protein_coding	ENSG00000270999.1-CH17-132F21.1-001	-	-	-	-
TCONS_00216497	chr2	-	95533231-95539050,95539134-95539294,95547017-95547183,95595764-95595918,95596531-95596605,95598678-95598736,95601061-95601119,95612959-95613086	6624	XLOC_046732	=	antisense-protein_coding	ENSG00000163060.6-TEKT4-001	L1MD-antisense	-	-	Gene;miRNA;
TCONS_00216499	chr2	-	95534432-95539050,95539134-95539294,95547017-95547183,95595764-95595918,95596531-95596605,95598678-95598736,95601061-95601129	5305	XLOC_046732	=	antisense-protein_coding	ENSG00000163060.6-TEKT4-001	L1MD-antisense	-	-	Gene;miRNA;
TCONS_00216893	chr2	-	98872490-98872866	377	XLOC_046808	x	antisense-protein_coding	ENSG00000168658.14-VWA3B-020	L1MB5-sense	-	-	-
TCONS_00217418	chr2	-	108507447-108508624	1178	XLOC_046909	u	antisense-protein_coding	ENSG00000196862.8-RGPD4-001	AluJb-antisense	-	-	Gene;
TCONS_00217442	chr2	-	108867656-108872461	4806	XLOC_046927	x	antisense-protein_coding	ENSG00000196228.2-SULT1C3-201	L2c-antisense	-	-	-
TCONS_00217443	chr2	-	108872618-108881801	9184	XLOC_046928	x	antisense-protein_coding	ENSG00000196228.2-SULT1C3-001	PABL_A-sense	-	-	-
TCONS_00217453	chr2	-	109064601-109064943,109077451-109078292	1185	XLOC_046936	x	antisense-protein_coding	ENSG00000135968.15-GCC2-003	L1MA4A-sense	-	Gene;	Gene;
TCONS_00218312	chr2	-	128168230-128169388,128172425-128172499,128173703-128174295	1827	XLOC_047201	u	antisense-protein_coding	ENSG00000115718.13-PROC-001	AluSx-sense	-	-	-
TCONS_00218540	chr2	-	130724165-130725951,130726324-130726375,130734627-130734781,130736521-130736664,130737610-130737742,130737857-130738039	2454	XLOC_047262	=	antisense-protein_coding	ENSG00000222014.4-RAB6C-001	MER5B-antisense	-	Gene;snRNA;snoRNA;CD-box;	-
TCONS_00218723	chr2	-	132286747-132291916,132292656-132292891,132300669-132300891	5629	XLOC_047319	o	antisense-protein_coding	ENSG00000163040.10-CCDC74A-002	MIRb-sense	-	-	-
TCONS_00219333	chr2	-	148599891-148601907	2017	XLOC_047602	u	antisense-protein_coding	ENSG00000121989.10-ACVR2A-201	Plat_L3-antisense	-	-	-
TCONS_00220747	chr2	-	174203068-174203361,174220895-174220936	336	XLOC_047945	=	antisense-protein_coding	ENSG00000144354.9-CDCA7-201	-	PGOHUM00000240426-sense	-	-
TCONS_00221340	chr2	-	182763202-182784517	21316	XLOC_048061	x	antisense-protein_coding	ENSG00000138434.12-SSFA2-201	L2c-antisense	-	Gene;	Gene;
TCONS_00221442	chr2	-	185459132-185461103,185462995-185468164	7142	XLOC_048100	x	antisense-protein_coding	ENSG00000170396.6-ZNF804A-001	L2a-sense	-	-	-
TCONS_00221873	chr2	-	192540960-192542618	1659	XLOC_048235	u	antisense-protein_coding	ENSG00000173559.8-NABP1-004	MIRb-sense	-	-	-
TCONS_00222276	chr2	-	200862245-200864637,200875414-200875619,200941937-200941972	2635	XLOC_048338	x	antisense-protein_coding	ENSG00000162972.6-C2orf47-003	MER115-antisense	-	-	-
TCONS_00222277	chr2	-	200862245-200864637,200875414-200875619,201039293-201039992	3299	XLOC_048338	x	antisense-protein_coding	ENSG00000162972.6-C2orf47-003	LTR12C-antisense	-	-	-
TCONS_00222593	chr2	-	204101997-204103610	1614	XLOC_048425	u	antisense-protein_coding	ENSG00000119004.10-CYP20A1-003	AluJb-sense	-	Gene;	Gene;
TCONS_00222861	chr2	-	210563279-210565638	2360	XLOC_048508	x	antisense-protein_coding	ENSG00000078018.15-MAP2-014	L1ME4a-sense	-	-	-
TCONS_00223362	chr2	-	219573624-219574809,219575943-219576273	1517	XLOC_048598	x	antisense-protein_coding	ENSG00000135912.6-TTLL4-001	L1MC5-sense	-	Gene;	Gene;
TCONS_00224135	chr2	-	231920632-231920924,231922051-231922460	703	XLOC_048798	x	antisense-protein_coding	ENSG00000173692.8-PSMD1-201	-	-	-	-
TCONS_00224298	chr2	-	234255237-234256318	1082	XLOC_048848	x	antisense-protein_coding	ENSG00000130561.12-SAG-001	AluSq-sense	-	Gene;	Gene;
TCONS_00224435	chr2	-	235859521-235860414	894	XLOC_048897	u	antisense-protein_coding	ENSG00000130147.11-SH3BP4-005	MIRb-antisense	-	-	-
TCONS_00224527	chr2	-	238454053-238454345,238456582-238456687	399	XLOC_048928	x	antisense-protein_coding	ENSG00000115648.9-MLPH-008	MIRc-sense	-	-	-
TCONS_00224549	chr2	-	238501968-238502032,238507480-238508674	1260	XLOC_048930	x	antisense-protein_coding	ENSG00000234949.2-AC104667.3-001	L1MEb-sense	-	-	Gene;
TCONS_00224556	chr2	-	239075431-239076812,239078461-239078529	1451	XLOC_048935	x	antisense-protein_coding	ENSG00000178752.11-FAM132B-004	-	-	-	-
TCONS_00224776	chr2	-	241526187-241535031,241537410-241537504	8940	XLOC_048981	x	antisense-protein_coding	ENSG00000142330.15-CAPN10-002	L2-sense	-	-	Gene;
TCONS_00224773	chr2	-	241505676-241505877,241506101-241507717	1819	XLOC_048982	x	antisense-protein_coding	ENSG00000142327.7-RNPEPL1-005	MER3-antisense	-	-	-
TCONS_00226927	chr20	+	25371624-25372502	879	XLOC_049843	u	antisense-protein_coding	ENSG00000100997.14-ABHD12-008	AluY-antisense	-	-	Gene;
TCONS_00228252	chr20	+	42824662-42834292,42834612-42839441	14461	XLOC_050116	x	antisense-protein_coding	ENSG00000132823.6-OSER1-002	L1MEe-sense	-	Gene;	Gene;
TCONS_00228292	chr20	+	43069543-43069991,43095173-43097057	2334	XLOC_050126	x	antisense-protein_coding	ENSG00000168746.6-C20orf62-002	MIRb-sense	PGOHUM00000247540-antisense	Gene;	Gene;
TCONS_00228294	chr20	+	43076901-43076975,43084613-43084750,43095173-43097057	2098	XLOC_050126	x	antisense-protein_coding	ENSG00000168746.6-C20orf62-001	MIRb-sense	PGOHUM00000247540-antisense	Gene;	Gene;
TCONS_00228617	chr20	+	45986060-45988312	2253	XLOC_050192	u	antisense-protein_coding	ENSG00000101040.15-ZMYND8-013	-	-	-	-
TCONS_00229143	chr20	+	56100276-56100655	380	XLOC_050368	x	antisense-protein_coding	ENSG00000124092.8-CTCFL-005	-	-	-	-
TCONS_00229490	chr20	+	60641478-60641747,60641998-60645634	3907	XLOC_050445	u	antisense-protein_coding	ENSG00000130699.12-TAF4-001	MLT1C-antisense	-	-	Gene;
TCONS_00229747	chr20	+	62160130-62161483	1354	XLOC_050483	x	antisense-protein_coding	ENSG00000101213.5-PTK6-201	MER34B-int-antisense	-	-	-
TCONS_00229748	chr20	+	62170427-62170467,62170574-62172188	1656	XLOC_050484	x	antisense-protein_coding	ENSG00000125508.3-SRMS-001	-	-	-	-
TCONS_00229865	chr20	+	62660845-62661038,62661145-62661374	424	XLOC_050497	x	antisense-protein_coding	ENSG00000196700.3-ZNF512B-201	-	-	-	-
TCONS_00229970	chr20	-	411803-412713	911	XLOC_050510	u	antisense-protein_coding	ENSG00000125826.15-RBCK1-006	Charlie8-antisense	-	-	-
TCONS_00230014	chr20	-	1021087-1021758,1033415-1033605,1039873-1039971,1099027-1099114	1050	XLOC_050523	x	antisense-protein_coding	ENSG00000125818.13-PSMF1-202	L2a-antisense	-	-	-
TCONS_00230015	chr20	-	1024528-1033089,1033415-1033589,1039873-1039971,1099027-1099096	8906	XLOC_050523	x	antisense-protein_coding	ENSG00000125818.13-PSMF1-008	L2a-antisense	-	Gene;	Gene;
TCONS_00230016	chr20	-	1024528-1033089,1033415-1033605,1039878-1039971,1099027-1099114	8935	XLOC_050523	x	antisense-protein_coding	ENSG00000125818.13-PSMF1-008	L2a-antisense	-	Gene;	Gene;
TCONS_00230017	chr20	-	1024528-1033089,1033415-1033605,1039873-1039971,1099027-1099125	8951	XLOC_050523	x	antisense-protein_coding	ENSG00000125818.13-PSMF1-203	L2a-antisense	-	Gene;	Gene;
TCONS_00230158	chr20	-	2274338-2277140,2277838-2277936,2281954-2282167	3116	XLOC_050552	x	antisense-protein_coding	ENSG00000125780.11-TGM3-001	L2c-sense	-	-	-
TCONS_00230191	chr20	-	2650782-2651086,2671986-2673103	1423	XLOC_050558	u	antisense-protein_coding	ENSG00000088881.16-EBF4-201	MLT1L-sense	-	-	-
TCONS_00230195	chr20	-	2671374-2672110,2672712-2673104	1130	XLOC_050558	u	antisense-protein_coding	ENSG00000088881.16-EBF4-201	MER5A1-sense	-	-	-
TCONS_00230628	chr20	-	9458217-9458675,9467819-9468133	774	XLOC_050670	x	antisense-protein_coding	ENSG00000101333.12-PLCB4-001	Charlie1a-antisense	-	-	-
TCONS_00230803	chr20	-	15865620-15874922,15876354-15876494	9444	XLOC_050722	x	antisense-protein_coding	ENSG00000172264.12-MACROD2-201	L2a-sense	-	Gene;snRNA;splicing;	Gene;snRNA;splicing;
TCONS_00230804	chr20	-	15865620-15871207,15874766-15874922,15876354-15877015	6407	XLOC_050722	x	antisense-protein_coding	ENSG00000172264.12-MACROD2-011	MLT1G1-sense	-	-	-
TCONS_00230807	chr20	-	15865620-15874922,15966148-15967018	10174	XLOC_050722	x	antisense-protein_coding	ENSG00000172264.12-MACROD2-010	L2a-sense	-	Gene;snRNA;splicing;	Gene;snRNA;splicing;
TCONS_00231252	chr20	-	24930337-24939927,24943331-24943433	9694	XLOC_050885	x	antisense-protein_coding	ENSG00000077984.4-CST7-201	LTR26B-sense	-	Gene;	Gene;
TCONS_00231291	chr20	-	25226601-25228620	2020	XLOC_050894	u	antisense-protein_coding	ENSG00000100994.7-PYGB-001	LTR65-sense	-	-	-
TCONS_00231503	chr20	-	29610873-29611667	795	XLOC_050926	u	antisense-protein_coding	ENSG00000149531.10-FRG1B-201	L2b-antisense	-	-	-
TCONS_00231641	chr20	-	31755519-31756628,31760669-31760874	1316	XLOC_050969	x	antisense-protein_coding	ENSG00000131050.6-BPIFA2-001	L2b-sense	-	-	-
TCONS_00231809	chr20	-	33297961-33299129,33299235-33299436,33299516-33301241	3097	XLOC_051002	x	antisense-protein_coding	ENSG00000078804.8-TP53INP2-001	-	-	-	-
TCONS_00232349	chr20	-	37228542-37229129	588	XLOC_051061	u	antisense-protein_coding	ENSG00000124143.6-ARHGAP40-201	-	-	-	Gene;
TCONS_00233615	chr20	-	57226325-57227143,57234618-57234619	821	XLOC_051402	x	antisense-protein_coding	ENSG00000124222.17-STX16-001	-	-	-	-
TCONS_00233840	chr20	-	61576146-61579156,61583870-61583913	3055	XLOC_051465	x	antisense-protein_coding	ENSG00000101193.6-GID8-001	-	-	-	-
TCONS_00233841	chr20	-	61579418-61582270,61583870-61583932	2916	XLOC_051465	u	antisense-protein_coding	ENSG00000101194.13-SLC17A9-001	-	-	-	-
TCONS_00234062	chr20	-	62887056-62901386	14331	XLOC_051498	x	antisense-protein_coding	ENSG00000203880.7-PCMTD2-201	MER110A-sense	-	Gene;	Gene;
TCONS_00234830	chr21	+	30446189-30446761	573	XLOC_051888	u	antisense-protein_coding	ENSG00000156261.8-CCT8-201	MIR-antisense	-	Gene;miRNA;	-
TCONS_00234948	chr21	+	31934979-31942666	7688	XLOC_051913	u	antisense-protein_coding	ENSG00000244362.1-KRTAP19-7-001	LTR1B-sense	-	Gene;	Gene;
TCONS_00234947	chr21	+	31930618-31934691	4074	XLOC_051918	x	antisense-protein_coding	ENSG00000244362.1-KRTAP19-7-001	L1ME3-antisense	-	-	Gene;
TCONS_00234954	chr21	+	31959713-31961453	1741	XLOC_051920	u	antisense-protein_coding	ENSG00000206106.2-KRTAP22-2-001	L1ME3-antisense	-	-	-
TCONS_00234962	chr21	+	31985006-31985811	806	XLOC_051926	x	antisense-protein_coding	ENSG00000184724.5-KRTAP6-1-001	MLT1F2-sense	-	-	-
TCONS_00235058	chr21	+	34119116-34133498,34134452-34134628	14560	XLOC_051964	x	antisense-protein_coding	ENSG00000159086.10-PAXBP1-001	HAL1-antisense	-	Gene;	Gene;
TCONS_00235059	chr21	+	34122141-34123663,34124427-34132650	9747	XLOC_051964	x	antisense-protein_coding	ENSG00000159086.10-PAXBP1-005	AluSg-sense	-	Gene;	Gene;
TCONS_00235334	chr21	+	36208609-36209243,36212909-36217500,36255780-36255874,36256611-36261396	10108	XLOC_051993	x	antisense-protein_coding	ENSG00000159216.14-RUNX1-002	L2a-sense	-	Gene;	Gene;
TCONS_00235336	chr21	+	36253418-36258982	5565	XLOC_051993	x	antisense-protein_coding	ENSG00000159216.14-RUNX1-203	-	-	-	-
TCONS_00235576	chr21	+	39754058-39755915	1858	XLOC_052028	x	antisense-protein_coding	ENSG00000157554.14-ERG-004	-	-	-	Gene;snRNA;snoRNA;HACA-box;
TCONS_00235788	chr21	+	43187340-43187394,43188019-43189543,43194727-43200208	7062	XLOC_052074	u	antisense-protein_coding	ENSG00000183421.7-RIPK4-201	MER51A-sense	-	Gene;	Gene;
TCONS_00235789	chr21	+	43187340-43187394,43188019-43189543,43194960-43200208	6829	XLOC_052074	u	antisense-protein_coding	ENSG00000183421.7-RIPK4-001	MER51A-sense	-	Gene;	Gene;
TCONS_00235790	chr21	+	43187340-43187394,43188019-43188177,43188774-43189543,43194727-43200208	6466	XLOC_052074	u	antisense-protein_coding	ENSG00000183421.7-RIPK4-201	MER51A-sense	-	Gene;	Gene;
TCONS_00235791	chr21	+	43187341-43187394,43188019-43189543,43190131-43192673	4122	XLOC_052074	u	antisense-protein_coding	ENSG00000183421.7-RIPK4-001	MER41G-antisense	-	-	-
TCONS_00235792	chr21	+	43187341-43187394,43188019-43189543,43194276-43194355,43194727-43200208	7141	XLOC_052074	u	antisense-protein_coding	ENSG00000183421.7-RIPK4-001	MER51A-sense	-	Gene;	Gene;
TCONS_00235793	chr21	+	43187341-43187394,43188019-43188177,43194727-43200208	5695	XLOC_052074	u	antisense-protein_coding	ENSG00000183421.7-RIPK4-203	MER51A-sense	-	Gene;	Gene;
TCONS_00235794	chr21	+	43187341-43187394,43188019-43188177,43194276-43194355,43194727-43200208	5775	XLOC_052074	u	antisense-protein_coding	ENSG00000183421.7-RIPK4-203	MER51A-sense	-	Gene;	Gene;
TCONS_00235795	chr21	+	43187341-43187394,43188019-43188177,43188774-43189543,43194276-43194355,43194727-43200208	6545	XLOC_052074	u	antisense-protein_coding	ENSG00000183421.7-RIPK4-201	MER51A-sense	-	Gene;	Gene;
TCONS_00235796	chr21	+	43187345-43187394,43188019-43190352,43194276-43194355,43194727-43200208	7946	XLOC_052074	u	antisense-protein_coding	ENSG00000183421.7-RIPK4-201	MER51A-sense	-	Gene;	Gene;
TCONS_00235797	chr21	+	43187362-43187394,43188019-43189543,43194276-43200208	7491	XLOC_052074	u	antisense-protein_coding	ENSG00000183421.7-RIPK4-001	MER51A-sense	-	Gene;	Gene;
TCONS_00235799	chr21	+	43187364-43189543,43194727-43195267,43197465-43200208	5465	XLOC_052074	u	antisense-protein_coding	ENSG00000183421.7-RIPK4-001	MER51A-sense	-	-	-
TCONS_00235800	chr21	+	43187364-43188177,43194276-43194355,43194727-43200208	6376	XLOC_052074	u	antisense-protein_coding	ENSG00000183421.7-RIPK4-201	MER51A-sense	-	Gene;	Gene;
TCONS_00235801	chr21	+	43187364-43189543,43194276-43194355,43194727-43200208	7742	XLOC_052074	u	antisense-protein_coding	ENSG00000183421.7-RIPK4-001	MER51A-sense	-	Gene;	Gene;
TCONS_00235802	chr21	+	43187364-43188826,43188907-43189543,43194727-43200208	7582	XLOC_052074	u	antisense-protein_coding	ENSG00000183421.7-RIPK4-201	MER51A-sense	-	Gene;	Gene;
TCONS_00235803	chr21	+	43187367-43188177,43188774-43189543,43194727-43200208	7063	XLOC_052074	u	antisense-protein_coding	ENSG00000183421.7-RIPK4-201	MER51A-sense	-	Gene;	Gene;
TCONS_00235804	chr21	+	43187367-43188177,43188774-43189543,43194276-43194355,43194727-43200208	7143	XLOC_052074	u	antisense-protein_coding	ENSG00000183421.7-RIPK4-001	MER51A-sense	-	Gene;	Gene;
TCONS_00235805	chr21	+	43187655-43188177,43189248-43189543,43194727-43200208	6301	XLOC_052074	u	antisense-protein_coding	ENSG00000183421.7-RIPK4-001	MER51A-sense	-	Gene;	Gene;
TCONS_00235806	chr21	+	43188046-43188177,43188774-43189543,43194724-43200208	6387	XLOC_052074	u	antisense-protein_coding	ENSG00000183421.7-RIPK4-201	MER51A-sense	-	Gene;	Gene;
TCONS_00235807	chr21	+	43188071-43188177,43188774-43192673	4007	XLOC_052074	u	antisense-protein_coding	ENSG00000183421.7-RIPK4-201	MER41G-antisense	-	-	-
TCONS_00235990	chr21	+	44500048-44500085,44523925-44527655	3769	XLOC_052093	x	antisense-protein_coding	ENSG00000160201.7-U2AF1-001	MIRb-sense	-	-	-
TCONS_00236029	chr21	+	44834399-44838417,44838897-44846522	11645	XLOC_052109	s	antisense-protein_coding	ENSG00000142178.7-SIK1-001	AluSc8-sense	-	Gene;	Gene;
TCONS_00236030	chr21	+	44834461-44834948,44835235-44846522	11776	XLOC_052109	x	antisense-protein_coding	ENSG00000142178.7-SIK1-001	AluSc8-sense	-	Gene;	Gene;
TCONS_00236872	chr21	-	17111539-17116635,17117211-17117612	5499	XLOC_052295	=	antisense-protein_coding	ENSG00000155313.11-USP25-003	LTR27B-sense	PGOHUM00000239037-sense	-	-
TCONS_00236873	chr21	-	17116323-17116635,17117211-17117399	502	XLOC_052295	=	antisense-protein_coding	ENSG00000155313.11-USP25-002	-	PGOHUM00000239037-sense	-	-
TCONS_00237480	chr21	-	30409940-30420754	10815	XLOC_052599	x	antisense-protein_coding	ENSG00000156256.10-USP16-001	AluSz-sense	-	Gene;	Gene;
TCONS_00237508	chr21	-	30544158-30548301	4144	XLOC_052606	x	antisense-protein_coding	ENSG00000156265.11-MAP3K7CL-010	L1MC4-sense	-	Gene;	Gene;
TCONS_00237527	chr21	-	30999521-30999898,30999968-31001883	2294	XLOC_052613	x	antisense-protein_coding	ENSG00000156273.11-BACH1-007	L2c-sense	-	-	Gene;
TCONS_00238120	chr21	-	38884110-38887544	3435	XLOC_052755	x	antisense-protein_coding	ENSG00000157540.15-DYRK1A-001	-	-	-	-
TCONS_00238189	chr21	-	40188033-40190567,40191424-40197185	8297	XLOC_052775	s	antisense-protein_coding	ENSG00000157557.7-ETS2-001	MER33-antisense	-	-	-
TCONS_00238190	chr21	-	40188033-40198908	10876	XLOC_052775	x	antisense-protein_coding	ENSG00000157557.7-ETS2-001	Charlie1a-sense	-	-	Gene;
TCONS_00238788	chr21	-	45400275-45407022	6748	XLOC_052869	x	antisense-protein_coding	ENSG00000160216.14-AGPAT3-004	MIR-sense	-	-	-
TCONS_00239018	chr21	-	46823705-46824840	1136	XLOC_052919	u	antisense-protein_coding	ENSG00000182871.10-COL18A1-002	-	-	-	-
TCONS_00239055	chr21	-	47554475-47555232,47555377-47555396	778	XLOC_052931	u	antisense-protein_coding	ENSG00000142173.10-COL6A2-001	-	-	-	-
TCONS_00239056	chr21	-	47554475-47555232,47555352-47555617	1024	XLOC_052931	u	antisense-protein_coding	ENSG00000142173.10-COL6A2-001	-	-	-	-
TCONS_00239459	chr22	+	19279440-19279853,19286808-19286852	459	XLOC_053059	u	antisense-protein_coding	ENSG00000070371.11-CLTCL1-201	Tigger3-sense	-	-	-
TCONS_00240064	chr22	+	22838975-22844035	5061	XLOC_053168	x	antisense-protein_coding	ENSG00000198477.3-ZNF280B-001	AluJr-sense	-	Gene;	Gene;
TCONS_00240118	chr22	+	23450322-23450887,23451184-23452648	2031	XLOC_053194	x	antisense-protein_coding	ENSG00000100218.7-RTDR1-001	MIRc-sense	-	-	Gene;rRNA;
TCONS_00240460	chr22	+	25342417-25343085	669	XLOC_053246	x	antisense-protein_coding	ENSG00000206069.4-TMEM211-001	L2c-sense	-	-	-
TCONS_00241481	chr22	+	36538295-36545403,36629486-36635611	13235	XLOC_053412	o	antisense-protein_coding	ENSG00000128284.15-APOL3-202	MIR-sense	-	Gene;	Gene;
TCONS_00241954	chr22	+	39702051-39716372	14322	XLOC_053491	x	antisense-protein_coding	ENSG00000100316.11-RPL3-003	MIR-sense	-	Gene;	Gene;
TCONS_00241955	chr22	+	39716630-39716859	230	XLOC_053492	u	antisense-protein_coding	ENSG00000100316.11-RPL3-001	-	-	-	-
TCONS_00242715	chr22	+	46441051-46442851,46444865-46445337	2274	XLOC_053591	u	antisense-protein_coding	ENSG00000182257.5-C22orf26-201	L1ME4a-antisense	-	Gene;miRNA;	Gene;
TCONS_00242799	chr22	+	46646331-46648446	2116	XLOC_053598	x	antisense-protein_coding	ENSG00000205643.6-CDPF1-001	Zaphod-sense	-	-	-
TCONS_00242965	chr22	+	50169603-50176067,50176202-50220989	51253	XLOC_053639	o	antisense-protein_coding	ENSG00000100425.14-BRD1-003	L1MB3-sense	PGOHUM00000246609-sense	Gene;	Gene;
TCONS_00242966	chr22	+	50175067-50176350,50176681-50220989	45593	XLOC_053639	o	antisense-protein_coding	ENSG00000100425.14-BRD1-003	L1MB3-sense	PGOHUM00000246609-sense	Gene;	Gene;
TCONS_00243059	chr22	+	50683517-50690234,50691782-50691860	6797	XLOC_053656	x	antisense-protein_coding	ENSG00000100429.13-HDAC10-001	AluJo-antisense	-	-	Gene;
TCONS_00243172	chr22	+	51195376-51195754,51221548-51221722,51223601-51223721,51227178-51227614	1112	XLOC_053674	=	antisense-protein_coding	ENSG00000079974.13-RABL2B-008	L1PA4-antisense	-	-	Gene;
TCONS_00243177	chr22	+	51222203-51222500,51223601-51223721,51227178-51227226,51227323-51227382	528	XLOC_053674	=	antisense-protein_coding	ENSG00000079974.13-RABL2B-201	L2-antisense	-	-	-
TCONS_00243178	chr22	+	51222225-51222449,51223601-51223721,51227178-51227226,51227320-51227781	857	XLOC_053674	=	antisense-protein_coding	ENSG00000079974.13-RABL2B-001	L2-antisense	-	-	-
TCONS_00243179	chr22	+	51222240-51222449,51223601-51223721,51227178-51227226,51227323-51227600	658	XLOC_053674	=	antisense-protein_coding	ENSG00000079974.13-RABL2B-001	L2-antisense	-	-	-
TCONS_00244660	chr22	-	29595763-29597265,29601149-29601310,29601460-29601817	2023	XLOC_053967	u	antisense-protein_coding	ENSG00000186998.11-EMID1-003	L2b-sense	-	-	-
TCONS_00244661	chr22	-	29595763-29601310,29601460-29601818	5907	XLOC_053967	u	antisense-protein_coding	ENSG00000186998.11-EMID1-003	AluJr-antisense	-	-	Gene;
TCONS_00245105	chr22	-	32148436-32149830	1395	XLOC_054022	u	antisense-protein_coding	ENSG00000100150.12-DEPDC5-205	AluJb-antisense	-	-	Gene;
TCONS_00246070	chr22	-	40431080-40431958	879	XLOC_054166	x	antisense-protein_coding	ENSG00000133477.12-FAM83F-002	MIRb-antisense	-	-	-
TCONS_00246077	chr22	-	40740183-40749336	9154	XLOC_054171	x	antisense-protein_coding	ENSG00000239900.7-ADSL-001	AluY-antisense	-	Gene;	Gene;
TCONS_00246358	chr22	-	42967987-42968344	358	XLOC_054235	x	antisense-protein_coding	ENSG00000183569.13-SERHL2-004	L1MB8-antisense	-	-	-
TCONS_00246359	chr22	-	42968942-42969199	258	XLOC_054236	x	antisense-protein_coding	ENSG00000183569.13-SERHL2-001	AluSx1-sense	-	-	-
TCONS_00246743	chr22	-	48880533-48884304,48884876-48884901	3798	XLOC_054316	u	antisense-protein_coding	ENSG00000219438.4-FAM19A5-003	AluJr-sense	-	Gene;	Gene;
TCONS_00246744	chr22	-	48880533-48885088	4556	XLOC_054316	u	antisense-protein_coding	ENSG00000219438.4-FAM19A5-003	AluJr-sense	-	Gene;	Gene;
TCONS_00246745	chr22	-	48880533-48883561,48884192-48884304,48884494-48885088	3737	XLOC_054316	u	antisense-protein_coding	ENSG00000219438.4-FAM19A5-003	AluJr-sense	-	Gene;	Gene;
TCONS_00246814	chr22	-	50352315-50364779	12465	XLOC_054335	x	antisense-protein_coding	ENSG00000198355.4-PIM3-001	L2a-sense	-	-	-
TCONS_00247035	chr22	-	50986508-50986850	343	XLOC_054350	x	antisense-protein_coding	ENSG00000130487.4-KLHDC7B-001	-	-	-	-
TCONS_00247764	chr3	+	10028577-10028948,10029590-10029691,10030396-10030431,10044401-10044449	559	XLOC_054468	=	antisense-protein_coding	ENSG00000125037.8-EMC3-006	AluY-sense	-	Gene;	Gene;
TCONS_00247769	chr3	+	10040955-10041741	787	XLOC_054469	x	antisense-protein_coding	ENSG00000125037.8-EMC3-006	AluSc-antisense	-	-	Gene;
TCONS_00247833	chr3	+	10640445-10640651,10644695-10644884,10670744-10672510	2164	XLOC_054480	x	antisense-protein_coding	ENSG00000157087.12-ATP2B2-005	L1PA13-antisense	-	-	Gene;miRNA;
TCONS_00248209	chr3	+	15763020-15763817,15775984-15776229	1044	XLOC_054538	o	antisense-protein_coding	ENSG00000206560.6-ANKRD28-003	AluSz-antisense	-	-	Gene;
TCONS_00248538	chr3	+	24214770-24215504	735	XLOC_054640	x	antisense-protein_coding	ENSG00000151090.13-THRB-002	MIRb-antisense	-	-	-
TCONS_00249320	chr3	+	39180903-39194362,39211428-39211564,39214021-39216209	15786	XLOC_054797	x	antisense-protein_coding	ENSG00000144655.10-CSRNP1-001	L1PREC2-antisense	-	Gene;	Gene;
TCONS_00249323	chr3	+	39219254-39221141,39222703-39223610	2796	XLOC_054799	u	antisense-protein_coding	ENSG00000168334.8-XIRP1-002	L2a-sense	-	-	-
TCONS_00249893	chr3	+	45265962-45266650,45267485-45267525	730	XLOC_054894	x	antisense-protein_coding	ENSG00000249992.1-TMEM158-001	-	-	-	-
TCONS_00250177	chr3	+	48343213-48345180	1968	XLOC_054939	u	antisense-protein_coding	ENSG00000172113.4-NME6-006	L1M5-sense	-	-	-
TCONS_00250223	chr3	+	48554846-48559167	4322	XLOC_054944	x	antisense-protein_coding	ENSG00000114268.7-PFKFB4-001	-	-	-	-
TCONS_00250633	chr3	+	50337114-50339593	2480	XLOC_054982	x	antisense-protein_coding	ENSG00000114378.12-HYAL1-003	AluY-sense	-	Gene;	Gene;
TCONS_00250819	chr3	+	52068056-52069313,52070665-52083102	13696	XLOC_055002	x	antisense-protein_coding	ENSG00000164086.8-DUSP7-001	L2-sense	-	Gene;	Gene;
TCONS_00251369	chr3	+	61237272-61237301,61284164-61284338,61297641-61297814,61298883-61300897	2394	XLOC_055109	u	antisense-protein_coding	ENSG00000189283.5-FHIT-003	L2c-sense	-	-	-
TCONS_00251370	chr3	+	61237282-61237301,61297641-61297814,61298883-61300897	2209	XLOC_055109	u	antisense-protein_coding	ENSG00000189283.5-FHIT-003	L2c-sense	-	-	-
TCONS_00252191	chr3	+	88108892-88109930,88109990-88120696	11746	XLOC_055467	x	antisense-protein_coding	ENSG00000163320.6-CGGBP1-005	L2-antisense	-	Gene;	Gene;
TCONS_00252208	chr3	+	88168584-88171107,88171252-88174969	6242	XLOC_055484	x	antisense-protein_coding	ENSG00000163320.6-CGGBP1-004	Charlie7-antisense	-	Gene;	Gene;
TCONS_00252308	chr3	+	96336530-96336879	350	XLOC_055522	x	antisense-protein_coding	ENSG00000269028.2-MTRNR2L12-001	-	-	-	-
TCONS_00252369	chr3	+	97691391-97692985	1595	XLOC_055533	u	antisense-protein_coding	ENSG00000170854.13-MINA-001	MIRb-antisense	-	-	Gene;
TCONS_00252488	chr3	+	99682816-99683110,99683242-99684171	1225	XLOC_055577	x	antisense-protein_coding	ENSG00000168386.14-FILIP1L-002	Charlie17a-sense	-	-	-
TCONS_00252490	chr3	+	99722972-99722993,99723208-99724593	1408	XLOC_055579	x	antisense-protein_coding	ENSG00000168386.14-FILIP1L-001	MER5A1-sense	-	-	-
TCONS_00253133	chr3	+	111902480-111904512	2033	XLOC_055783	x	antisense-protein_coding	ENSG00000172139.10-SLC9C1-001	AluSz-sense	PGOHUM00000237721-antisense	Gene;	Gene;
TCONS_00253305	chr3	+	113731524-113731727,113734696-113736456	1965	XLOC_055804	x	antisense-protein_coding	ENSG00000163617.6-KIAA1407-006	L2c-sense	-	-	-
TCONS_00253390	chr3	+	115510725-115526827	16103	XLOC_055832	x	antisense-protein_coding	ENSG00000185565.7-LSAMP-001	HERVH-int-antisense	-	Gene;	Gene;
TCONS_00253392	chr3	+	115723525-115726132,115786776-115786880,115817496-115818379	3597	XLOC_055833	x	antisense-protein_coding	ENSG00000185565.7-LSAMP-001	MLT1A-sense	-	-	-
TCONS_00253500	chr3	+	119396402-119398049	1648	XLOC_055852	u	antisense-protein_coding	ENSG00000138495.2-COX17-006	AluSx-antisense	-	-	Gene;
TCONS_00253696	chr3	+	122203844-122204083	240	XLOC_055889	=	antisense-protein_coding	ENSG00000114030.8-KPNA1-010	AluJb-antisense	-	-	Gene;
TCONS_00253807	chr3	+	123421595-123422856,123431100-123431804	1967	XLOC_055902	x	antisense-protein_coding	ENSG00000065534.14-MYLK-001	MIRb-sense	-	-	Gene;
TCONS_00253966	chr3	+	126056130-126076286	20157	XLOC_055949	x	antisense-protein_coding	ENSG00000163884.3-KLF15-001	MIR-sense	-	-	Gene;
TCONS_00253967	chr3	+	126056130-126070952,126071216-126076286	19894	XLOC_055949	x	antisense-protein_coding	ENSG00000163884.3-KLF15-001	MIR-sense	-	-	Gene;
TCONS_00254215	chr3	+	128902899-128903315,128943590-128943794	622	XLOC_055998	x	antisense-protein_coding	ENSG00000169714.12-CNBP-010	-	-	-	-
TCONS_00254601	chr3	+	133969716-133970063	348	XLOC_056065	u	antisense-protein_coding	ENSG00000163785.8-RYK-201	-	-	-	-
TCONS_00254837	chr3	+	138017415-138019330,138020787-138028158	9288	XLOC_056121	x	antisense-protein_coding	ENSG00000181322.9-NME9-004	MIRb-antisense	-	Gene;	Gene;
TCONS_00255453	chr3	+	148940844-148942837,148943795-148948748	6948	XLOC_056275	x	antisense-protein_coding	ENSG00000047457.9-CP-001	MLT1L-sense	-	Gene;	Gene;
TCONS_00255454	chr3	+	148940844-148942837,148943010-148943163,148943795-148948748	7102	XLOC_056275	x	antisense-protein_coding	ENSG00000047457.9-CP-001	MLT1L-sense	-	Gene;	Gene;
TCONS_00255455	chr3	+	148940844-148948748	7905	XLOC_056275	x	antisense-protein_coding	ENSG00000047457.9-CP-001	MLT1L-sense	-	Gene;	Gene;
TCONS_00255456	chr3	+	148940844-148942837,148943136-148943163,148943795-148948748	6976	XLOC_056275	x	antisense-protein_coding	ENSG00000047457.9-CP-001	MLT1L-sense	-	Gene;	Gene;
TCONS_00255714	chr3	+	152055485-152056462,152057041-152064649	8587	XLOC_056327	x	antisense-protein_coding	ENSG00000221962.3-TMEM14E-001	MIR-sense	-	Gene;	Gene;
TCONS_00256598	chr3	+	171178293-171181118	2826	XLOC_056599	u	antisense-protein_coding	ENSG00000154310.12-TNIK-001	MER113-antisense	-	-	Gene;
TCONS_00256706	chr3	+	172585354-172585994,172589173-172589317,172607655-172613422	6554	XLOC_056639	x	antisense-protein_coding	ENSG00000144962.6-SPATA16-001	MLT1C-sense	-	-	Gene;
TCONS_00256707	chr3	+	172585354-172585994,172589173-172591314,172634448-172634486	2822	XLOC_056639	x	antisense-protein_coding	ENSG00000144962.6-SPATA16-001	LTR12C-sense	-	-	Gene;snRNA;splicing;
TCONS_00256708	chr3	+	172585354-172585994,172589173-172589317,172704932-172704964	819	XLOC_056639	x	antisense-protein_coding	ENSG00000144962.6-SPATA16-001	LTR12C-sense	-	-	Gene;snRNA;splicing;
TCONS_00256709	chr3	+	172585354-172585994,172719086-172719137,172759234-172759246	706	XLOC_056639	x	antisense-protein_coding	ENSG00000144962.6-SPATA16-001	LTR12C-sense	-	-	Gene;snRNA;splicing;
TCONS_00256710	chr3	+	172585354-172585994,172589173-172589317,172759234-172759246	799	XLOC_056639	x	antisense-protein_coding	ENSG00000144962.6-SPATA16-001	LTR12C-sense	-	-	Gene;snRNA;splicing;
TCONS_00256711	chr3	+	172604612-172613422	8811	XLOC_056639	x	antisense-protein_coding	ENSG00000144962.6-SPATA16-001	L1MA7-antisense	-	-	Gene;
TCONS_00256877	chr3	+	178735039-178740728,178742068-178743016	6639	XLOC_056694	x	antisense-protein_coding	ENSG00000172667.6-ZMAT3-001	L1ME2z-sense	-	-	-
TCONS_00257676	chr3	+	185628266-185644518,185655609-185655884	16529	XLOC_056772	s	antisense-protein_coding	ENSG00000136527.13-TRA2B-001	AluSx-antisense	-	Gene;	Gene;
TCONS_00258127	chr3	+	193059012-193059353,193116384-193119718	3677	XLOC_056905	x	antisense-protein_coding	ENSG00000127249.10-ATP13A4-010	MIRc-sense	-	Gene;	Gene;
TCONS_00258591	chr3	-	1427969-1429136,1438229-1438957	1897	XLOC_057010	o	antisense-protein_coding	ENSG00000134115.8-CNTN6-201	MIRc-antisense	-	-	-
TCONS_00259596	chr3	-	16261106-16261701,16289352-16289592	837	XLOC_057230	x	antisense-protein_coding	ENSG00000131386.13-GALNT15-001	-	-	-	-
TCONS_00259723	chr3	-	19430340-19432344,19442057-19442136	2085	XLOC_057244	x	antisense-protein_coding	ENSG00000183960.4-KCNH8-001	AluJo-sense	-	Gene;	Gene;
TCONS_00260675	chr3	-	40210691-40210719,40215989-40216213,40342728-40342887,40350814-40351011	612	XLOC_057493	x	antisense-protein_coding	ENSG00000170011.9-MYRIP-001	MLT2F-sense	-	-	-
TCONS_00260677	chr3	-	40287577-40289962,40342728-40342887,40350414-40350460	2593	XLOC_057493	x	antisense-protein_coding	ENSG00000170011.9-MYRIP-201	L4-antisense	-	Gene;	Gene;
TCONS_00260678	chr3	-	40287577-40289962,40342728-40342887,40350814-40355181	6914	XLOC_057493	x	antisense-protein_coding	ENSG00000114784.3-EIF1B-001	L4-antisense	-	Gene;	Gene;
TCONS_00262078	chr3	-	50226761-50228053	1293	XLOC_057665	u	antisense-protein_coding	ENSG00000001617.7-SEMA3F-002	AluSc5-antisense	-	-	Gene;
TCONS_00262079	chr3	-	50228489-50228953	465	XLOC_057666	u	antisense-protein_coding	ENSG00000114349.5-GNAT1-002	MIRb-antisense	-	-	-
TCONS_00262468	chr3	-	52843356-52844411	1056	XLOC_057721	u	antisense-protein_coding	ENSG00000162267.8-ITIH3-001	L2b-antisense	-	-	-
TCONS_00262649	chr3	-	55098631-55100694,55107457-55107652,55123167-55123222,55132359-55132413	2371	XLOC_057744	x	antisense-protein_coding	ENSG00000157445.10-CACNA2D3-002	L1M2-sense	-	-	Gene;
TCONS_00262894	chr3	-	58315845-58318057	2213	XLOC_057785	x	antisense-protein_coding	ENSG00000168297.11-PXK-001	AluSx-sense	-	Gene;	Gene;
TCONS_00263120	chr3	-	63771662-63771747,63812500-63813121	708	XLOC_057826	=	antisense-protein_coding	ENSG00000163632.8-C3orf49-001	MER113-antisense	-	-	Gene;
TCONS_00263121	chr3	-	63807994-63809021	1028	XLOC_057827	x	antisense-protein_coding	ENSG00000163632.8-C3orf49-001	MIR-antisense	-	-	-
TCONS_00263513	chr3	-	73045946-73065860	19915	XLOC_057940	x	antisense-protein_coding	ENSG00000163605.10-PPP4R2-005	AluSx-sense	-	Gene;	Gene;
TCONS_00263608	chr3	-	75717163-75717762	600	XLOC_057985	u	antisense-protein_coding	ENSG00000172969.3-FRG2C-001	-	-	-	-
TCONS_00263848	chr3	-	87297439-87304583	7145	XLOC_058120	x	antisense-protein_coding	ENSG00000083937.4-CHMP2B-001	Tigger3a-sense	-	Gene;	Gene;
TCONS_00264100	chr3	-	99657041-99659502,99675076-99675177	2564	XLOC_058207	x	antisense-protein_coding	ENSG00000184220.6-CMSS1-004	L3-sense	-	-	-
TCONS_00264116	chr3	-	100367263-100374832	7570	XLOC_058219	x	antisense-protein_coding	ENSG00000144820.3-GPR128-001	L1MC4-sense	-	-	Gene;
TCONS_00264119	chr3	-	100410738-100421593	10856	XLOC_058221	x	antisense-protein_coding	ENSG00000144820.3-GPR128-001	L1MA9-antisense	-	Gene;	Gene;
TCONS_00264522	chr3	-	112064315-112066069,112080890-112081058	1924	XLOC_058335	x	antisense-protein_coding	ENSG00000091972.14-CD200-001	HAL1-sense	-	-	-
TCONS_00264839	chr3	-	118922657-118923730	1074	XLOC_058399	x	antisense-protein_coding	ENSG00000114638.3-UPK1B-003	AluSx1-antisense	-	-	Gene;
TCONS_00264899	chr3	-	119306104-119309328	3225	XLOC_058407	x	antisense-protein_coding	ENSG00000144843.7-ADPRH-004	LTR16C-sense	-	-	-
TCONS_00264983	chr3	-	120310040-120322331	12292	XLOC_058424	x	antisense-protein_coding	ENSG00000065518.7-NDUFB4-001	L2a-sense	-	Gene;	Gene;
TCONS_00265012	chr3	-	120643459-120643509,120643856-120644005	201	XLOC_058427	=	antisense-protein_coding	ENSG00000145087.8-STXBP5L-002	-	-	-	-
TCONS_00265167	chr3	-	122358829-122360348	1520	XLOC_058449	u	antisense-protein_coding	ENSG00000173200.8-PARP15-003	AluSx1-sense	-	-	-
TCONS_00265169	chr3	-	122438734-122438977,122445025-122445506	726	XLOC_058451	x	antisense-protein_coding	ENSG00000173193.9-PARP14-001	L1MEg-sense	-	-	-
TCONS_00265170	chr3	-	122438734-122438977,122451195-122451220,122451713-122451868	426	XLOC_058451	x	antisense-protein_coding	ENSG00000173193.9-PARP14-001	MER5A-sense	-	-	-
TCONS_00265236	chr3	-	122973710-122974285,122980710-122983065	2932	XLOC_058455	x	antisense-protein_coding	ENSG00000121542.7-SEC22A-003	L1MD1-sense	-	Gene;	Gene;
TCONS_00265353	chr3	-	124049908-124052454,124053891-124054105	2762	XLOC_058464	x	antisense-protein_coding	ENSG00000160145.11-KALRN-004	THE1B-sense	-	-	Gene;
TCONS_00265356	chr3	-	124448211-124449191	981	XLOC_058466	u	antisense-protein_coding	ENSG00000114491.9-UMPS-202	L1MA5-sense	-	-	-
TCONS_00265733	chr3	-	127390373-127391676	1304	XLOC_058516	x	antisense-protein_coding	ENSG00000114626.13-ABTB1-001	-	-	-	-
TCONS_00265932	chr3	-	129247973-129249204,129252732-129252860,129253749-129254089	1702	XLOC_058554	x	antisense-protein_coding	ENSG00000163914.4-RHO-001	MIR3-sense	-	-	-
TCONS_00265931	chr3	-	129240531-129241343	813	XLOC_058557	u	antisense-protein_coding	ENSG00000163913.7-IFT122-021	FRAM-antisense	-	-	Gene;
TCONS_00265933	chr3	-	129251930-129252612	683	XLOC_058558	x	antisense-protein_coding	ENSG00000163914.4-RHO-001	MIRb-antisense	-	-	Gene;
TCONS_00266114	chr3	-	132083223-132083597,132086134-132086246,132086813-132086989,132088479-132088505	692	XLOC_058594	x	antisense-protein_coding	ENSG00000014257.11-ACPP-003	L2c-antisense	-	-	-
TCONS_00266115	chr3	-	132086443-132086989,132088479-132088505	574	XLOC_058594	x	antisense-protein_coding	ENSG00000014257.11-ACPP-003	MamGypLTR1b-sense	-	-	-
TCONS_00266276	chr3	-	134854323-134859247,134866043-134866126,134874330-134874623	5303	XLOC_058622	x	antisense-protein_coding	ENSG00000154928.12-EPHB1-005	L2a-sense	-	-	Gene;
TCONS_00266277	chr3	-	134871244-134871302,134874330-134874625	355	XLOC_058622	x	antisense-protein_coding	ENSG00000154928.12-EPHB1-005	AluSx3-antisense	-	-	Gene;
TCONS_00266278	chr3	-	134871629-134873366	1738	XLOC_058623	x	antisense-protein_coding	ENSG00000154928.12-EPHB1-006	LTR16B2-sense	-	-	-
TCONS_00266520	chr3	-	140328332-140331217,140331892-140332023,140371788-140371895,140375538-140375673,140407470-140407557,140407637-140408696	4410	XLOC_058681	o	antisense-protein_coding	ENSG00000155890.3-TRIM42-001	L1PA13-antisense	-	-	Gene;snRNA;snoRNA;CD-box;
TCONS_00267291	chr3	-	153958885-153973560,153976166-153976190	14701	XLOC_058890	x	antisense-protein_coding	ENSG00000114790.8-ARHGEF26-004	L2a-sense	-	Gene;	Gene;
TCONS_00267514	chr3	-	157388365-157389091,157393680-157393765,157556403-157556845	1256	XLOC_058933	x	antisense-protein_coding	ENSG00000174899.6-C3orf55-007	LTR48B-sense	-	-	Gene;
TCONS_00267515	chr3	-	157388365-157389096,157393680-157393765,157556416-157556845	1248	XLOC_058933	x	antisense-protein_coding	ENSG00000174899.6-C3orf55-007	LTR48B-sense	-	-	Gene;
TCONS_00267660	chr3	-	160940070-160942100	2031	XLOC_058961	=	antisense-protein_coding	ENSG00000169251.8-NMD3-011	MER3-sense	PGOHUM00000237844-sense	-	Gene;
TCONS_00269497	chr3	-	194406106-194406147,194406589-194409754	3208	XLOC_059472	x	antisense-protein_coding	ENSG00000185112.4-FAM43A-001	-	-	-	-
TCONS_00270565	chr4	+	1717678-1719144,1719904-1720024	1588	XLOC_059812	x	antisense-protein_coding	ENSG00000168936.6-TMEM129-201	-	-	-	-
TCONS_00270666	chr4	+	2248914-2254277,2254614-2257765,2257981-2259198	9734	XLOC_059823	x	antisense-protein_coding	ENSG00000123933.10-MXD4-001	L1M2-sense	-	-	-
TCONS_00270667	chr4	+	2248934-2263274,2263478-2263793	14657	XLOC_059823	x	antisense-protein_coding	ENSG00000123933.10-MXD4-001	L1M2-sense	-	-	-
TCONS_00271055	chr4	+	4960741-4961674,5006272-5006435,5013374-5021453	9178	XLOC_059880	x	antisense-protein_coding	ENSG00000170891.6-CYTL1-001	L1PA2-antisense	-	-	-
TCONS_00271056	chr4	+	4960886-4961674,5006272-5021453	15971	XLOC_059880	x	antisense-protein_coding	ENSG00000170891.6-CYTL1-001	L1MA5-sense	-	-	Gene;
TCONS_00271062	chr4	+	5003973-5006435,5013374-5021453	10543	XLOC_059880	x	antisense-protein_coding	ENSG00000170891.6-CYTL1-001	MIRb-antisense	-	Gene;	Gene;
TCONS_00272054	chr4	+	24975453-24976139,24976229-24976453,24982486-24982611,24994842-24994960	1157	XLOC_060265	x	antisense-protein_coding	ENSG00000181982.13-CCDC149-002	MIR-sense	-	-	-
TCONS_00272055	chr4	+	24983704-24984227	524	XLOC_060266	u	antisense-protein_coding	ENSG00000181982.13-CCDC149-002	MER33-sense	-	-	-
TCONS_00272901	chr4	+	42590078-42603222	13145	XLOC_060532	x	antisense-protein_coding	ENSG00000124406.12-ATP8A1-001	L1M5-antisense	-	Gene;	Gene;
TCONS_00273124	chr4	+	52829859-52829925,52866758-52867028,52869456-52869574,52879511-52881429	2376	XLOC_060604	x	antisense-protein_coding	ENSG00000188993.3-LRRC66-001	AluSp-sense	-	Gene;	Gene;
TCONS_00273675	chr4	+	68331708-68331747,68335416-68336286	911	XLOC_060783	x	antisense-protein_coding	ENSG00000145241.6-CENPC-001	AluSq-sense	-	Gene;	Gene;
TCONS_00274108	chr4	+	74861617-74864817,74864912-74865975	4265	XLOC_060918	x	antisense-protein_coding	ENSG00000163735.6-CXCL5-001	-	-	-	-
TCONS_00274313	chr4	+	77815046-77819524,77865362-77865409	4527	XLOC_060954	x	antisense-protein_coding	ENSG00000186212.2-SOWAHB-001	L3-sense	-	-	-
TCONS_00274314	chr4	+	77819666-77825747	6082	XLOC_060955	u	antisense-protein_coding	ENSG00000186212.2-SOWAHB-001	MLT1J1-antisense	-	Gene;	Gene;
TCONS_00274464	chr4	+	79859244-79860026,79860827-79860888	845	XLOC_060979	x	antisense-protein_coding	ENSG00000163291.10-PAQR3-202	L2c-sense	-	-	-
TCONS_00274507	chr4	+	80825421-80828812	3392	XLOC_060992	x	antisense-protein_coding	ENSG00000163297.12-ANTXR2-004	-	-	-	-
TCONS_00274575	chr4	+	83550722-83552730	2009	XLOC_061009	x	antisense-protein_coding	ENSG00000145284.7-SCD5-001	AluSx1-sense	-	Gene;	Gene;
TCONS_00274603	chr4	+	84027625-84036078	8454	XLOC_061016	x	antisense-protein_coding	ENSG00000145287.6-PLAC8-001	AluSz-sense	-	Gene;	Gene;
TCONS_00274611	chr4	+	84202210-84206269	4060	XLOC_061022	x	antisense-protein_coding	ENSG00000173085.9-COQ2-001	MIR-antisense	-	-	-
TCONS_00274737	chr4	+	88312846-88313232	387	XLOC_061045	u	antisense-protein_coding	ENSG00000198189.6-HSD17B11-003	AluJo-sense	-	Gene;	Gene;
TCONS_00274824	chr4	+	89192998-89202670,89203676-89205921	11919	XLOC_061067	x	antisense-protein_coding	ENSG00000163644.10-PPM1K-001	LTR9-sense	-	Gene;	Gene;
TCONS_00275066	chr4	+	96081844-96082639,96083542-96094146	11401	XLOC_061115	x	antisense-protein_coding	ENSG00000182168.10-UNC5C-001	L1PA3-antisense	-	-	Gene;
TCONS_00275187	chr4	+	99990445-99991765	1321	XLOC_061172	u	antisense-protein_coding	ENSG00000197894.6-ADH5-001	AluJb-antisense	-	-	Gene;
TCONS_00275303	chr4	+	103552693-103553609	917	XLOC_061189	x	antisense-protein_coding	ENSG00000109323.4-MANBA-002	-	-	-	-
TCONS_00275391	chr4	+	106385416-106395313	9898	XLOC_061216	x	antisense-protein_coding	ENSG00000138777.15-PPA2-002	L2a-antisense	-	Gene;	Gene;
TCONS_00275451	chr4	+	107164038-107173160,107176100-107181717	14741	XLOC_061223	s	antisense-protein_coding	ENSG00000145348.12-TBCK-001	MER52A-antisense	-	-	Gene;
TCONS_00275557	chr4	+	109969001-109969209,109972661-109972731,109973354-109974934	1861	XLOC_061267	x	antisense-protein_coding	ENSG00000188517.10-COL25A1-002	AluY-antisense	-	-	Gene;
TCONS_00275659	chr4	+	111532458-111532549,111533469-111538717	5341	XLOC_061293	x	antisense-protein_coding	ENSG00000164093.11-PITX2-002	-	-	-	-
TCONS_00275661	chr4	+	111563301-111563611,111566409-111567918	1821	XLOC_061294	u	antisense-protein_coding	ENSG00000164093.11-PITX2-007	MIRc-antisense	-	-	-
TCONS_00275662	chr4	+	111563744-111564452,111566409-111567918	2219	XLOC_061294	u	antisense-protein_coding	ENSG00000164093.11-PITX2-003	MIRc-antisense	-	-	-
TCONS_00275909	chr4	+	114447633-114448581,114452684-114454293	2559	XLOC_061395	x	antisense-protein_coding	ENSG00000145349.12-CAMK2D-205	Tigger1-sense	-	-	Gene;
TCONS_00275910	chr4	+	114450123-114451126,114452684-114454293	2614	XLOC_061395	x	antisense-protein_coding	ENSG00000145349.12-CAMK2D-002	MIRc-antisense	-	-	-
TCONS_00275914	chr4	+	114761956-114762065,114840288-114840479	302	XLOC_061399	x	antisense-protein_coding	ENSG00000180801.11-ARSJ-001	LTR37A-antisense	-	-	-
TCONS_00275915	chr4	+	114822584-114824827,114827817-114827897	2325	XLOC_061400	s	antisense-protein_coding	ENSG00000180801.11-ARSJ-001	MIRb-sense	-	-	-
TCONS_00276187	chr4	+	120409798-120409872,120414488-120414592,120415588-120415678,120418966-120419058,120433506-120433619,120433968-120434125,120449895-120449944,120464908-120465000,120471534-120471598,120473043-120473179	981	XLOC_061534	=	antisense-protein_coding	ENSG00000138735.11-PDE5A-201	L2-antisense	-	Gene;snRNA;snoRNA;HACA-box;	-
TCONS_00276188	chr4	+	120415581-120415678,120418966-120419058,120433506-120433619,120433968-120434125,120440644-120440721	541	XLOC_061534	=	antisense-protein_coding	ENSG00000138735.11-PDE5A-001	L2-antisense	-	-	-
TCONS_00276189	chr4	+	120415620-120415678,120418817-120419182	425	XLOC_061534	=	antisense-protein_coding	ENSG00000138735.11-PDE5A-001	-	-	-	-
TCONS_00276190	chr4	+	120415641-120415678,120418966-120419058,120420716-120421434	850	XLOC_061534	=	antisense-protein_coding	ENSG00000138735.11-PDE5A-001	AluSq-antisense	-	-	Gene;
TCONS_00276191	chr4	+	120433528-120433619,120433968-120434075,120449895-120449944,120471534-120471598,120473043-120473180	453	XLOC_061534	=	antisense-protein_coding	ENSG00000138735.11-PDE5A-201	L2-antisense	-	-	-
TCONS_00276197	chr4	+	120469361-120471598,120473043-120473180	2376	XLOC_061534	=	antisense-protein_coding	ENSG00000138735.11-PDE5A-201	L1M5-antisense	-	-	Gene;
TCONS_00276192	chr4	+	120434195-120437696	3502	XLOC_061536	x	antisense-protein_coding	ENSG00000138735.11-PDE5A-005	LTR16E2-sense	-	-	-
TCONS_00276193	chr4	+	120442685-120445898	3214	XLOC_061537	x	antisense-protein_coding	ENSG00000138735.11-PDE5A-001	Plat_L3-sense	-	-	Gene;snRNA;snoRNA;HACA-box;
TCONS_00276194	chr4	+	120448804-120449111	308	XLOC_061538	x	antisense-protein_coding	ENSG00000138735.11-PDE5A-201	-	-	-	-
TCONS_00276195	chr4	+	120460451-120462428	1978	XLOC_061539	x	antisense-protein_coding	ENSG00000138735.11-PDE5A-201	Tigger4a-sense	-	-	-
TCONS_00276196	chr4	+	120465005-120469197	4193	XLOC_061540	x	antisense-protein_coding	ENSG00000138735.11-PDE5A-002	L1M5-antisense	-	-	-
TCONS_00276723	chr4	+	135120643-135122953	2311	XLOC_061708	x	antisense-protein_coding	ENSG00000254535.2-PABPC4L-001	X7C_LINE-antisense	-	-	-
TCONS_00276902	chr4	+	141826945-141828369,141854960-141854981	1447	XLOC_061784	x	antisense-protein_coding	ENSG00000170153.6-RNF150-201	MER2B-sense	-	-	-
TCONS_00277001	chr4	+	144481280-144481301,144493566-144493734,144566238-144566308,144570379-144570458	342	XLOC_061806	=	antisense-protein_coding	ENSG00000183090.5-FREM3-001	-	-	-	-
TCONS_00277137	chr4	+	147197835-147198950,147251052-147251138,147256013-147256742	1933	XLOC_061835	x	antisense-protein_coding	ENSG00000120519.10-SLC10A7-001	LTR40b-antisense	-	Gene;	Gene;
TCONS_00277138	chr4	+	147198017-147198950,147209045-147209326	1216	XLOC_061835	x	antisense-protein_coding	ENSG00000120519.10-SLC10A7-001	LTR90B-sense	-	-	Gene;
TCONS_00277142	chr4	+	147750597-147750848,147754345-147754437,147754524-147754613,147754709-147756022	1749	XLOC_061838	x	antisense-protein_coding	ENSG00000137473.13-TTC29-001	-	-	-	-
TCONS_00278421	chr4	+	175444612-175448059,175451245-175457637	9841	XLOC_062248	x	antisense-protein_coding	ENSG00000164120.9-HPGD-008	LTR31-antisense	-	-	Gene;
TCONS_00278422	chr4	+	175444612-175448059,175451245-175454438,175456341-175457637	7939	XLOC_062248	x	antisense-protein_coding	ENSG00000164120.9-HPGD-008	L1MA5-antisense	-	-	Gene;
TCONS_00278423	chr4	+	175444612-175445678,175447963-175448059,175451245-175457637	7557	XLOC_062248	x	antisense-protein_coding	ENSG00000164120.9-HPGD-008	LTR31-antisense	-	-	Gene;
TCONS_00278424	chr4	+	175444625-175445678,175451245-175457637	7447	XLOC_062248	x	antisense-protein_coding	ENSG00000164120.9-HPGD-008	LTR31-antisense	-	-	Gene;
TCONS_00278950	chr4	+	185706843-185706960,185710241-185715741	5619	XLOC_062548	x	antisense-protein_coding	ENSG00000151726.9-ACSL1-001	AluJo-antisense	-	-	Gene;
TCONS_00279022	chr4	+	186623736-186623788,186631032-186631145,186642579-186652595	10184	XLOC_062571	x	antisense-protein_coding	ENSG00000154556.13-SORBS2-027	MIRb-sense	-	-	Gene;
TCONS_00279320	chr4	-	301144-302020,330988-331320	1210	XLOC_062690	o	antisense-protein_coding	ENSG00000131127.9-ZNF141-001	MER51C-sense	-	-	-
TCONS_00279605	chr4	-	1795569-1797969,1798158-1812900	17144	XLOC_062727	x	antisense-protein_coding	ENSG00000068078.13-FGFR3-202	MER58B-antisense	-	-	-
TCONS_00280031	chr4	-	7648285-7653671,7655597-7655921	5712	XLOC_062799	x	antisense-protein_coding	ENSG00000184985.12-SORCS2-201	L2a-sense	-	-	Gene;
TCONS_00280508	chr4	-	15817869-15829177	11309	XLOC_062973	x	antisense-protein_coding	ENSG00000004468.8-CD38-001	L1PA10-antisense	-	Gene;miRNA;	Gene;
TCONS_00280705	chr4	-	20606208-20607737,20608150-20613583	6964	XLOC_063036	x	antisense-protein_coding	ENSG00000145147.15-SLIT2-003	MIR-sense	-	Gene;	Gene;
TCONS_00280706	chr4	-	20608495-20613300,20619015-20619139,20619615-20619695	5012	XLOC_063036	x	antisense-protein_coding	ENSG00000145147.15-SLIT2-011	MIR-sense	-	-	-
TCONS_00280857	chr4	-	25189895-25191957,25193246-25193350,25198320-25198437,25235411-25235472	2348	XLOC_063076	x	antisense-protein_coding	ENSG00000038210.9-PI4K2B-003	L1ME1-sense	-	Gene;	Gene;
TCONS_00280858	chr4	-	25189895-25191957,25193246-25193350,25198320-25198437,25207769-25207949,25235411-25235478	2535	XLOC_063076	x	antisense-protein_coding	ENSG00000038210.9-PI4K2B-003	L1ME1-sense	-	Gene;	Gene;
TCONS_00280859	chr4	-	25189895-25191957,25198320-25198437,25235411-25235486	2257	XLOC_063076	x	antisense-protein_coding	ENSG00000038210.9-PI4K2B-003	L1ME1-sense	-	Gene;	Gene;
TCONS_00280899	chr4	-	26152839-26153960,26154243-26154386,26155870-26155909,26160234-26160305,26165777-26165842,26175681-26175841	1605	XLOC_063092	x	antisense-protein_coding	ENSG00000168214.16-RBPJ-004	MIR-antisense	-	-	-
TCONS_00280996	chr4	-	31144096-31146872	2777	XLOC_063159	x	antisense-protein_coding	ENSG00000169851.11-PCDH7-003	-	-	-	-
TCONS_00281209	chr4	-	37601925-37603368,37605699-37605731	1477	XLOC_063275	x	antisense-protein_coding	ENSG00000154274.10-C4orf19-003	MIRb-sense	-	-	-
TCONS_00281210	chr4	-	37603950-37603969,37604054-37604809	776	XLOC_063276	x	antisense-protein_coding	ENSG00000154274.10-C4orf19-003	MIRb-sense	-	-	-
TCONS_00281223	chr4	-	38108051-38108379,38110533-38110705,38110791-38111627,38128000-38128032	1372	XLOC_063279	x	antisense-protein_coding	ENSG00000065882.11-TBC1D1-001	MER63B-sense	-	-	-
TCONS_00281954	chr4	-	54926349-54926940,54927503-54927587	677	XLOC_063442	x	antisense-protein_coding	ENSG00000145216.11-FIP1L1-005	-	-	-	-
TCONS_00282482	chr4	-	69914599-69915647	1049	XLOC_063608	u	antisense-protein_coding	ENSG00000171234.9-UGT2B7-003	MLT1G-antisense	-	-	-
TCONS_00282483	chr4	-	69916208-69916523	316	XLOC_063609	u	antisense-protein_coding	ENSG00000171234.9-UGT2B7-003	L1M4-antisense	-	-	-
TCONS_00282484	chr4	-	69933826-69935934	2109	XLOC_063610	x	antisense-protein_coding	ENSG00000171234.9-UGT2B7-003	MIR-sense	-	-	-
TCONS_00282485	chr4	-	69974325-69978422,69982744-69983040,69989312-69989505	4589	XLOC_063611	x	antisense-protein_coding	ENSG00000171234.9-UGT2B7-001	L1MB7-sense	-	-	Gene;
TCONS_00282499	chr4	-	70158942-70159112,70287475-70287517	214	XLOC_063621	o	antisense-protein_coding	ENSG00000135226.12-UGT2B28-001	L1ME3A-antisense	-	-	-
TCONS_00282740	chr4	-	75201488-75201549,75230868-75238448	7643	XLOC_063688	x	antisense-protein_coding	ENSG00000124882.3-EREG-001	L1PB3-sense	-	-	-
TCONS_00282938	chr4	-	77166270-77166318,77178088-77178279,77183321-77183405,77232975-77233318	670	XLOC_063718	x	antisense-protein_coding	ENSG00000272414.1-FAM47E-004	MLT1J2-sense	-	-	-
TCONS_00283024	chr4	-	78986383-79015596	29214	XLOC_063743	x	antisense-protein_coding	ENSG00000138759.13-FRAS1-202	L1PA4-antisense	-	Gene;	Gene;
TCONS_00283027	chr4	-	79323792-79327408,79330991-79331020	3647	XLOC_063745	x	antisense-protein_coding	ENSG00000138759.13-FRAS1-201	L1MC4a-sense	-	Gene;lncRNA;	-
TCONS_00283028	chr4	-	79461584-79465215	3632	XLOC_063746	x	antisense-protein_coding	ENSG00000138759.13-FRAS1-008	L2c-antisense	-	-	-
TCONS_00283089	chr4	-	81122067-81122538,81124467-81124587	593	XLOC_063756	x	antisense-protein_coding	ENSG00000152784.11-PRDM8-001	-	-	-	-
TCONS_00283364	chr4	-	85493970-85494043,85502702-85503632	1005	XLOC_063791	u	antisense-protein_coding	ENSG00000163624.5-CDS1-001	MIR3-sense	-	-	-
TCONS_00283616	chr4	-	88864947-88865123,88868708-88868811,88894791-88894909	400	XLOC_063839	u	antisense-protein_coding	ENSG00000118785.9-SPP1-002	MLT1A0-sense	-	-	-
TCONS_00283619	chr4	-	88894428-88894893	466	XLOC_063839	u	antisense-protein_coding	ENSG00000118785.9-SPP1-002	-	-	-	-
TCONS_00283655	chr4	-	89332767-89333274,89340454-89340560,89340726-89340851,89341508-89341755	989	XLOC_063849	x	antisense-protein_coding	ENSG00000138642.10-HERC6-001	MLT1J2-sense	-	-	-
TCONS_00283656	chr4	-	89336253-89337231,89340454-89340560,89340726-89340864,89341508-89341667	1385	XLOC_063849	x	antisense-protein_coding	ENSG00000138642.10-HERC6-001	L1MC4a-sense	-	-	-
TCONS_00283657	chr4	-	89336253-89337231,89340454-89340560,89340726-89340851,89341508-89341884	1589	XLOC_063849	x	antisense-protein_coding	ENSG00000138642.10-HERC6-003	L1MC4a-sense	-	-	Gene;
TCONS_00283658	chr4	-	89336253-89337231,89340454-89340560,89340726-89340851,89341508-89341580,89376370-89378161	3077	XLOC_063849	x	antisense-protein_coding	ENSG00000138646.4-HERC5-001	L1ME1-antisense	-	Gene;	Gene;
TCONS_00283659	chr4	-	89339247-89340560,89340726-89340851,89341508-89341580,89376370-89378161	3305	XLOC_063849	x	antisense-protein_coding	ENSG00000138646.4-HERC5-001	L1ME1-antisense	-	Gene;	Gene;
TCONS_00283660	chr4	-	89341138-89341580,89376370-89378161	2235	XLOC_063849	x	antisense-protein_coding	ENSG00000138646.4-HERC5-001	L1ME1-antisense	-	Gene;	Gene;
TCONS_00283811	chr4	-	95371802-95371921,95371927-95372043	237	XLOC_063901	=	antisense-protein_coding	ENSG00000163110.10-PDLIM5-204	AluSx-antisense	-	-	Gene;
TCONS_00283915	chr4	-	99949566-99958324	8759	XLOC_063923	x	antisense-protein_coding	ENSG00000164024.7-METAP1-001	L1MC4a-sense	-	Gene;	Gene;
TCONS_00284153	chr4	-	103497248-103498196,103500012-103516902	17840	XLOC_063979	x	antisense-protein_coding	ENSG00000109320.7-NFKB1-013	Tigger1-antisense	-	Gene;	Gene;
TCONS_00284154	chr4	-	103523751-103524091,103535045-103536117	1414	XLOC_063980	x	antisense-protein_coding	ENSG00000109320.7-NFKB1-001	L2-antisense	-	-	-
TCONS_00284886	chr4	-	119601280-119601738,119605563-119606464	1361	XLOC_064143	u	antisense-protein_coding	ENSG00000145388.10-METTL14-002	MIR-sense	-	-	Gene;
TCONS_00285173	chr4	-	124109438-124116423,124222064-124222168	7091	XLOC_064222	o	antisense-protein_coding	ENSG00000145375.7-SPATA5-001	L1M5-sense	-	Gene;	Gene;
TCONS_00286328	chr4	-	153854938-153856602,153857801-153858500	2365	XLOC_064659	x	antisense-protein_coding	ENSG00000137460.4-FHDC1-001	L2-sense	-	-	-
TCONS_00286334	chr4	-	154255985-154260441	4457	XLOC_064662	x	antisense-protein_coding	ENSG00000109654.10-TRIM2-001	L2a-sense	-	-	-
TCONS_00286819	chr4	-	169091513-169091741,169093067-169093429,169115548-169115882	927	XLOC_064812	x	antisense-protein_coding	ENSG00000109511.6-ANXA10-001	LOR1b-antisense	-	-	-
TCONS_00288414	chr5	+	1295326-1297810	2485	XLOC_065422	u	antisense-protein_coding	ENSG00000164362.14-TERT-001	AluSq-sense	-	Gene;	Gene;
TCONS_00288416	chr5	+	1345242-1347567,1349856-1351319	3790	XLOC_065423	u	antisense-protein_coding	ENSG00000049656.9-CLPTM1L-001	MER65A-sense	-	Gene;	Gene;
TCONS_00288417	chr5	+	1345243-1346135,1349856-1351319	2357	XLOC_065423	u	antisense-protein_coding	ENSG00000049656.9-CLPTM1L-201	MER65A-sense	-	Gene;	Gene;
TCONS_00288975	chr5	+	16465839-16473809,16474169-16486195	19998	XLOC_065590	x	antisense-protein_coding	ENSG00000154153.9-FAM134B-003	L2a-antisense	-	Gene;	Gene;
TCONS_00288976	chr5	+	16465839-16486195	20357	XLOC_065590	x	antisense-protein_coding	ENSG00000154153.9-FAM134B-003	L2a-antisense	-	Gene;	Gene;
TCONS_00288980	chr5	+	16664402-16665309	908	XLOC_065592	u	antisense-protein_coding	ENSG00000145555.10-MYO10-001	AluSg-sense	-	Gene;	Gene;
TCONS_00289217	chr5	+	26980117-26988629	8513	XLOC_065742	x	antisense-protein_coding	ENSG00000113100.5-CDH9-001	MER2-antisense	-	-	Gene;
TCONS_00289627	chr5	+	35094145-35096155,35133248-35133600	2364	XLOC_065904	x	antisense-protein_coding	ENSG00000113494.12-PRLR-011	L1ME3A-antisense	-	-	Gene;
TCONS_00289715	chr5	+	36302451-36305827	3377	XLOC_065927	u	antisense-protein_coding	ENSG00000164188.4-RANBP3L-004	L1MC5-antisense	-	-	-
TCONS_00289886	chr5	+	39282927-39284298	1372	XLOC_065975	u	antisense-protein_coding	ENSG00000113600.6-C9-001	ORSL-2b-antisense	-	-	-
TCONS_00289921	chr5	+	40798505-40800643	2139	XLOC_065995	u	antisense-protein_coding	ENSG00000132356.7-PRKAA1-001	SVA_F-sense	-	-	-
TCONS_00289922	chr5	+	40835525-40836413	889	XLOC_065996	u	antisense-protein_coding	ENSG00000145592.9-RPL37-002	AluJb-sense	-	Gene;	Gene;
TCONS_00290000	chr5	+	42812303-42814021,42887900-42889113	2933	XLOC_066027	x	antisense-protein_coding	ENSG00000250722.1-SEPP1-005	LTR2B-sense	-	-	Gene;
TCONS_00290001	chr5	+	42812303-42814021,42891409-42891545,42892680-42899185	8362	XLOC_066027	x	antisense-protein_coding	ENSG00000250722.1-SEPP1-001	LTR2B-sense	PGOHUM00000235208-antisense	Gene;	Gene;
TCONS_00290002	chr5	+	42812303-42814021,42891409-42891545,42900454-42901890	3293	XLOC_066027	x	antisense-protein_coding	ENSG00000250722.1-SEPP1-001	LTR2B-sense	-	-	-
TCONS_00290003	chr5	+	42812303-42814021,42891409-42891545,42901941-42901992	1908	XLOC_066027	x	antisense-protein_coding	ENSG00000250722.1-SEPP1-005	LTR2B-sense	-	-	-
TCONS_00290004	chr5	+	42812303-42814021,42889719-42889859,42891409-42891545,42922840-42922871	2029	XLOC_066027	o	antisense-protein_coding	ENSG00000250722.1-SEPP1-005	LTR2B-sense	-	-	-
TCONS_00290005	chr5	+	42812303-42814021,42889719-42889790,42891409-42891545,42922840-42922871	1960	XLOC_066027	o	antisense-protein_coding	ENSG00000250722.1-SEPP1-005	LTR2B-sense	-	-	-
TCONS_00290006	chr5	+	42812303-42814021,42891409-42891545,42910827-42910945,42922840-42922975,42923787-42925323	3648	XLOC_066027	o	antisense-protein_coding	ENSG00000250722.1-SEPP1-001	LTR2B-sense	-	-	-
TCONS_00290007	chr5	+	42812303-42814021,42891409-42891545,42922840-42922975,42923787-42925323	3529	XLOC_066027	o	antisense-protein_coding	ENSG00000250722.1-SEPP1-001	LTR2B-sense	-	-	-
TCONS_00290068	chr5	+	43313760-43316035,43336298-43336347,43347332-43347440,43348578-43348818	2676	XLOC_066041	j	antisense-protein_coding	ENSG00000112972.10-HMGCS1-003	LTR10F-antisense	PGOHUM00000235577-sense	-	Gene;
TCONS_00290407	chr5	+	54522544-54523125,54523472-54525119	2230	XLOC_066189	x	antisense-protein_coding	ENSG00000234602.3-MCIDAS-001	-	-	-	-
TCONS_00290408	chr5	+	54527576-54527818,54528185-54529593	1652	XLOC_066190	x	antisense-protein_coding	ENSG00000152669.8-CCNO-001	MIRb-antisense	-	-	-
TCONS_00290462	chr5	+	55240458-55240856	399	XLOC_066201	=	antisense-protein_coding	ENSG00000134352.15-IL6ST-202	-	-	-	-
TCONS_00290867	chr5	+	64777835-64778893	1059	XLOC_066331	u	antisense-protein_coding	ENSG00000049192.10-ADAMTS6-007	-	-	-	-
TCONS_00291357	chr5	+	70364081-70374274	10194	XLOC_066414	x	antisense-protein_coding	ENSG00000145736.10-GTF2H2-016	L1ME3-sense	-	Gene;	Gene;
TCONS_00291817	chr5	+	77518008-77518341	334	XLOC_066521	=	antisense-protein_coding	ENSG00000132842.9-AP3B1-002	-	PGOHUM00000235668-sense	-	-
TCONS_00291874	chr5	+	78666402-78668388	1987	XLOC_066534	u	antisense-protein_coding	ENSG00000152413.10-HOMER1-001	AluSg7-sense	-	Gene;	Gene;
TCONS_00291975	chr5	+	79919593-79919615,79921598-79924954	3380	XLOC_066553	x	antisense-protein_coding	ENSG00000228716.2-DHFR-001	HAL1-antisense	-	Gene;	Gene;
TCONS_00292257	chr5	+	87486095-87494851,87498789-87501839	11808	XLOC_066670	x	antisense-protein_coding	ENSG00000164180.9-TMEM161B-006	L1PA17-antisense	-	Gene;	Gene;
TCONS_00292258	chr5	+	87514708-87515080	373	XLOC_066671	=	antisense-protein_coding	ENSG00000164180.9-TMEM161B-008	HAL1-sense	-	-	-
TCONS_00292338	chr5	+	89705817-89706179,89706185-89706485	664	XLOC_066680	=	antisense-protein_coding	ENSG00000153140.4-CETN3-003	MER5A-antisense	-	-	-
TCONS_00292383	chr5	+	90663766-90670089,90670735-90676741,90714526-90714588,90718595-90728344	22144	XLOC_066690	s	antisense-protein_coding	ENSG00000113369.4-ARRDC3-001	MLT1H1-int-antisense	-	Gene;	Gene;
TCONS_00292448	chr5	+	93447438-93448109,93449260-93449467	880	XLOC_066722	u	antisense-protein_coding	ENSG00000113391.12-FAM172A-005	L2c-antisense	-	-	-
TCONS_00292948	chr5	+	107006792-107008149	1358	XLOC_066872	u	antisense-protein_coding	ENSG00000184349.8-EFNA5-003	-	-	-	-
TCONS_00293730	chr5	+	124084701-124085310	610	XLOC_067129	u	antisense-protein_coding	ENSG00000168916.11-ZNF608-004	-	-	Gene;miRNA;	-
TCONS_00294042	chr5	+	132155240-132155352,132160816-132167027	6325	XLOC_067204	x	antisense-protein_coding	ENSG00000164403.10-SHROOM1-003	AluSc-sense	-	Gene;	Gene;
TCONS_00294063	chr5	+	132284185-132284410	226	XLOC_067209	=	antisense-protein_coding	ENSG00000072364.8-AFF4-004	-	PGOHUM00000235760-sense	-	-
TCONS_00294068	chr5	+	132362484-132363010	527	XLOC_067213	u	antisense-protein_coding	ENSG00000155329.7-ZCCHC10-004	MIRc-sense	-	-	Gene;
TCONS_00294419	chr5	+	135524580-135529132,135547459-135547647,135547806-135548226	5163	XLOC_067290	x	antisense-protein_coding	ENSG00000069018.13-TRPC7-201	MLT1B-antisense	-	-	Gene;miRNA;
TCONS_00294424	chr5	+	135560271-135560819,135562294-135563764	2020	XLOC_067292	x	antisense-protein_coding	ENSG00000069018.13-TRPC7-201	L2a-sense	-	-	-
TCONS_00294462	chr5	+	136311160-136311779	620	XLOC_067318	x	antisense-protein_coding	ENSG00000152377.8-SPOCK1-001	-	-	-	-
TCONS_00294463	chr5	+	136312176-136314746	2571	XLOC_067319	x	antisense-protein_coding	ENSG00000152377.8-SPOCK1-001	-	-	-	-
TCONS_00295160	chr5	+	141689587-141695435,141695842-141704600	14608	XLOC_067422	x	antisense-protein_coding	ENSG00000187678.8-SPRY4-001	MIR-antisense	-	Gene;	Gene;
TCONS_00295356	chr5	+	147101589-147101872,147105005-147105143,147153385-147165282	12321	XLOC_067453	x	antisense-protein_coding	ENSG00000176049.11-JAKMIP2-001	MIR-sense	-	Gene;	Gene;
TCONS_00295357	chr5	+	147101808-147101872,147105005-147105143,147153385-147153448,147154180-147165282	11371	XLOC_067453	x	antisense-protein_coding	ENSG00000176049.11-JAKMIP2-001	MIR-sense	-	Gene;	Gene;
TCONS_00296036	chr5	+	156999737-157002357,157003291-157003496	2827	XLOC_067565	x	antisense-protein_coding	ENSG00000135074.11-ADAM19-001	AluSx-sense	-	Gene;	Gene;
TCONS_00296170	chr5	+	159827784-159828200	417	XLOC_067619	u	antisense-protein_coding	ENSG00000221886.3-C5orf54-001	AluSz6-antisense	-	-	-
TCONS_00296705	chr5	+	169294799-169294909,169299035-169299580	657	XLOC_067865	x	antisense-protein_coding	ENSG00000204767.3-FAM196B-001	-	-	-	-
TCONS_00297495	chr5	+	177661062-177662199,177663426-177663601,177663760-177664662	2217	XLOC_068008	x	antisense-protein_coding	ENSG00000050767.11-COL23A1-001	AluJb-antisense	-	-	Gene;
TCONS_00297951	chr5	-	668194-669852,669921-675150	6889	XLOC_068091	x	antisense-protein_coding	ENSG00000268885.1-AC026740.1-201	L1MD-antisense	-	-	-
TCONS_00298068	chr5	-	1215074-1219839,1220757-1221561	5571	XLOC_068106	x	antisense-protein_coding	ENSG00000174358.11-SLC6A19-001	L1MB7-sense	-	-	-
TCONS_00298069	chr5	-	1215074-1219807,1220757-1220916,1221202-1221610	5303	XLOC_068106	x	antisense-protein_coding	ENSG00000174358.11-SLC6A19-001	L1MB7-sense	-	-	-
TCONS_00298323	chr5	-	5389526-5391316,5393061-5394135,5420864-5420953,5421516-5421959,5422452-5422475	3424	XLOC_068181	o	antisense-protein_coding	ENSG00000164151.7-KIAA0947-001	MLT2A2-sense	-	-	Gene;
TCONS_00298328	chr5	-	5417210-5418432,5420864-5420953,5421516-5422464	2262	XLOC_068181	x	antisense-protein_coding	ENSG00000164151.7-KIAA0947-001	LTR50-sense	-	-	-
TCONS_00298329	chr5	-	5417210-5418224,5420864-5420953,5421516-5422464	2054	XLOC_068181	x	antisense-protein_coding	ENSG00000164151.7-KIAA0947-001	LTR50-sense	-	-	-
TCONS_00298985	chr5	-	23523215-23528618	5404	XLOC_068472	x	antisense-protein_coding	ENSG00000164256.5-PRDM9-001	L2a-sense	-	-	-
TCONS_00299396	chr5	-	34923808-34924272,34929149-34929390	707	XLOC_068649	x	antisense-protein_coding	ENSG00000113460.8-BRIX1-001	MIRc-antisense	-	-	-
TCONS_00299397	chr5	-	34926261-34928552	2292	XLOC_068650	u	antisense-protein_coding	ENSG00000113460.8-BRIX1-001	AluJo-sense	-	Gene;	Gene;
TCONS_00300079	chr5	-	50112815-50126314	13500	XLOC_068806	x	antisense-protein_coding	ENSG00000151883.12-PARP8-002	L2a-sense	-	Gene;	Gene;
TCONS_00300275	chr5	-	54603989-54604265,54638703-54638994	569	XLOC_068888	x	antisense-protein_coding	ENSG00000039123.11-SKIV2L2-201	-	-	-	-
TCONS_00300278	chr5	-	54703239-54705726,54708515-54709062	3036	XLOC_068890	x	antisense-protein_coding	ENSG00000039123.11-SKIV2L2-001	Looper-antisense	-	Gene;	Gene;
TCONS_00300335	chr5	-	55075136-55075929,55095631-55095725,55116389-55116643,55117603-55117852	1394	XLOC_068902	x	antisense-protein_coding	ENSG00000152670.14-DDX4-005	Tigger5-sense	-	-	-
TCONS_00300338	chr5	-	55111842-55112388,55116389-55116643,55117603-55117852	1052	XLOC_068902	x	antisense-protein_coding	ENSG00000152670.14-DDX4-202	Tigger5-sense	-	Gene;	Gene;
TCONS_00300706	chr5	-	61857686-61858043	358	XLOC_069023	=	antisense-protein_coding	ENSG00000086200.12-IPO11-006	-	PGOHUM00000235239-sense	-	-
TCONS_00300828	chr5	-	66395386-66399153,66413905-66414745	4609	XLOC_069049	x	antisense-protein_coding	ENSG00000069020.14-MAST4-003	LTR16A-sense	-	Gene;snRNA;snoRNA;CD-box;	-
TCONS_00300934	chr5	-	68480800-68486110	5311	XLOC_069086	x	antisense-protein_coding	ENSG00000153044.5-CENPH-001	AluSg-sense	-	Gene;	Gene;
TCONS_00301073	chr5	-	71506207-71507490,71511912-71514911	4284	XLOC_069127	u	antisense-protein_coding	ENSG00000131711.10-MAP1B-001	MLT1C-sense	-	Gene;	Gene;
TCONS_00301163	chr5	-	72920951-72921798	848	XLOC_069153	u	antisense-protein_coding	ENSG00000214944.5-ARHGEF28-202	-	-	-	-
TCONS_00301502	chr5	-	78417925-78419286,78439372-78440053	2044	XLOC_069215	x	antisense-protein_coding	ENSG00000145692.10-BHMT-001	L2-sense	-	Gene;	Gene;
TCONS_00301534	chr5	-	78985893-78988450,78990162-78990706,79009703-79009847,79050806-79050925	3368	XLOC_069227	x	antisense-protein_coding	ENSG00000164309.10-CMYA5-001	MER4B-sense	-	-	Gene;
TCONS_00301535	chr5	-	78985893-78988450,78990162-78990183,78990608-78990706,79009703-79009847,79050806-79050933	2952	XLOC_069227	x	antisense-protein_coding	ENSG00000164309.10-CMYA5-001	MER4B-sense	-	-	Gene;
TCONS_00301694	chr5	-	81266601-81267639	1039	XLOC_069260	u	antisense-protein_coding	ENSG00000152348.11-ATG10-003	L1MD2-sense	-	Gene;	Gene;
TCONS_00302909	chr5	-	109201777-109205574	3798	XLOC_069711	x	antisense-protein_coding	ENSG00000112893.5-MAN2A1-001	AluSg7-sense	-	-	Gene;
TCONS_00303773	chr5	-	130531104-130534214,130558986-130559438	3564	XLOC_070032	x	antisense-protein_coding	ENSG00000186687.11-LYRM7-001	L1MC4-sense	-	Gene;	Gene;
TCONS_00303774	chr5	-	130531104-130534214,130559642-130559986	3456	XLOC_070032	x	antisense-protein_coding	ENSG00000186687.11-LYRM7-003	L1MC4-sense	-	Gene;	Gene;
TCONS_00303775	chr5	-	130531104-130534214,130560054-130560140	3198	XLOC_070032	x	antisense-protein_coding	ENSG00000186687.11-LYRM7-001	L1MC4-sense	-	Gene;	Gene;
TCONS_00304059	chr5	-	132384730-132387580	2851	XLOC_070058	u	antisense-protein_coding	ENSG00000170606.9-HSPA4-001	L1MB3-sense	-	-	Cis-reg;
TCONS_00304717	chr5	-	139489349-139491633,139493989-139508478	16775	XLOC_070195	x	antisense-protein_coding	ENSG00000182700.3-IGIP-002	AmnSINE1-antisense	-	-	-
TCONS_00304829	chr5	-	140623567-140623817,140624786-140627488	2954	XLOC_070214	x	antisense-protein_coding	ENSG00000113248.3-PCDHB15-001	-	-	-	-
TCONS_00305299	chr5	-	147458723-147469366,147473145-147473794	11294	XLOC_070299	x	antisense-protein_coding	ENSG00000133710.11-SPINK5-001	L1MB7-antisense	-	Gene;	Gene;
TCONS_00305300	chr5	-	147458723-147469366,147473145-147473305,147480000-147480160,147499762-147499835	11040	XLOC_070299	x	antisense-protein_coding	ENSG00000133710.11-SPINK5-002	L1MB7-antisense	-	Gene;	Gene;
TCONS_00305691	chr5	-	151146219-151147856,151149870-151150333,151150875-151151000	2228	XLOC_070361	x	antisense-protein_coding	ENSG00000145907.10-G3BP1-009	MIRb-antisense	-	Gene;	Gene;
TCONS_00305692	chr5	-	151146219-151147856,151149771-151150333,151150875-151151076	2403	XLOC_070361	x	antisense-protein_coding	ENSG00000145907.10-G3BP1-008	MIRb-antisense	-	Gene;	Gene;
TCONS_00305813	chr5	-	156190327-156191274	948	XLOC_070389	x	antisense-protein_coding	ENSG00000170624.9-SGCD-001	-	-	-	-
TCONS_00306579	chr5	-	174897682-174899040,174902301-174902392	1451	XLOC_070609	u	antisense-protein_coding	ENSG00000164466.8-SFXN1-012	L1ME2-antisense	-	-	Gene;snRNA;splicing;
TCONS_00306583	chr5	-	175308045-175309109	1065	XLOC_070613	x	antisense-protein_coding	ENSG00000145920.10-CPLX2-001	-	-	-	-
TCONS_00306822	chr5	-	176804269-176806119	1851	XLOC_070640	u	antisense-protein_coding	ENSG00000131183.6-SLC34A1-005	AluSx1-sense	-	Gene;	Gene;
TCONS_00308077	chr6	+	3411032-3411145,3416817-3417027,3417559-3420586	3353	XLOC_071032	x	antisense-protein_coding	ENSG00000137266.10-SLC22A23-006	LTR67B-sense	-	-	-
TCONS_00308080	chr6	+	3458796-3462416,3469120-3469159	3661	XLOC_071034	u	antisense-protein_coding	ENSG00000137266.10-SLC22A23-002	AluSc-sense	-	Gene;	Gene;
TCONS_00308353	chr6	+	8435844-8436411,8438196-8438264,8493918-8494107	827	XLOC_071132	u	antisense-protein_coding	ENSG00000124786.8-SLC35B3-202	MLT1L-antisense	-	-	-
TCONS_00308354	chr6	+	8435844-8436411,8438196-8438264,8558818-8558876,8609095-8609187	789	XLOC_071132	u	antisense-protein_coding	ENSG00000124786.8-SLC35B3-202	LTR16E1-sense	-	-	-
TCONS_00308355	chr6	+	8435844-8436411,8438196-8438264,8609095-8609187	730	XLOC_071132	u	antisense-protein_coding	ENSG00000124786.8-SLC35B3-001	LTR16E1-sense	-	-	-
TCONS_00308528	chr6	+	10777834-10779079,10783096-10784309	2460	XLOC_071198	x	antisense-protein_coding	ENSG00000111837.7-MAK-001	L2-sense	-	Gene;	Gene;
TCONS_00308533	chr6	+	10825707-10826516,10826655-10826684	840	XLOC_071203	x	antisense-protein_coding	ENSG00000111837.7-MAK-202	L2c-sense	-	-	-
TCONS_00308673	chr6	+	13328856-13329130,13329957-13330038	357	XLOC_071241	u	antisense-protein_coding	ENSG00000145979.13-TBC1D7-020	L2a-antisense	-	-	-
TCONS_00309197	chr6	+	25835025-25836760,25859874-25861768	3631	XLOC_071450	x	antisense-protein_coding	ENSG00000124564.13-SLC17A3-001	L1MC5-antisense	-	-	-
TCONS_00309199	chr6	+	25929405-25929467,25937485-25938948	1527	XLOC_071451	x	antisense-protein_coding	ENSG00000112337.6-SLC17A2-201	MLT1E1-sense	-	Gene;	Gene;
TCONS_00309214	chr6	+	26024827-26028522	3696	XLOC_071457	x	antisense-protein_coding	ENSG00000124529.3-HIST1H4B-001	MER34-sense	-	-	Gene;
TCONS_00309256	chr6	+	26195794-26195999	206	XLOC_071466	=	antisense-protein_coding	ENSG00000197409.6-HIST1H3D-001	-	-	-	-
TCONS_00309403	chr6	+	26633584-26634758,26634850-26643337	9663	XLOC_071496	x	antisense-protein_coding	ENSG00000181315.6-ZNF322-001	L2a-sense	-	-	-
TCONS_00309532	chr6	+	27840236-27841770,27855377-27855423	1582	XLOC_071539	x	antisense-protein_coding	ENSG00000182572.2-HIST1H3I-001	MER58A-antisense	-	-	-
TCONS_00309670	chr6	+	28469365-28471394	2030	XLOC_071563	x	antisense-protein_coding	ENSG00000198704.5-GPX6-001	SVA_B-sense	-	-	Gene;
TCONS_00310288	chr6	+	31548851-31550747,31553622-31553663	1939	XLOC_071682	x	antisense-protein_coding	ENSG00000227507.2-LTB-002	MIR3-antisense	-	Gene;sRNA;	-
TCONS_00310657	chr6	+	32335066-32336195	1130	XLOC_071720	x	antisense-protein_coding	ENSG00000204296.7-C6orf10-002	MIRc-sense	-	-	-
TCONS_00310668	chr6	+	32486766-32486917,32522238-32522271,32549138-32549223	272	XLOC_071727	x	antisense-protein_coding	ENSG00000198502.5-HLA-DRB5-001	MIR-antisense	-	-	-
TCONS_00310670	chr6	+	32493550-32493577,32553730-32554889	1188	XLOC_071729	x	antisense-protein_coding	ENSG00000196126.6-HLA-DRB1-001	L2a-sense	-	-	Cis-reg;
TCONS_00310671	chr6	+	32496315-32496340,32555847-32556153	333	XLOC_071730	x	antisense-protein_coding	ENSG00000196126.6-HLA-DRB1-001	AluJb-sense	-	Gene;	Gene;
TCONS_00310871	chr6	+	33679603-33680035	433	XLOC_071762	u	antisense-protein_coding	ENSG00000137288.5-UQCC2-002	-	-	-	-
TCONS_00310874	chr6	+	33748551-33756929	8379	XLOC_071765	x	antisense-protein_coding	ENSG00000161904.7-LEMD2-002	MIRc-sense	-	Gene;miRNA;	Gene;miRNA;
TCONS_00312170	chr6	+	47842592-47845266	2675	XLOC_072054	u	antisense-protein_coding	ENSG00000244694.3-PTCHD4-002	MER135-sense	-	-	-
TCONS_00312226	chr6	+	49534074-49534535,49578603-49578761	621	XLOC_072066	x	antisense-protein_coding	ENSG00000112077.11-RHAG-001	L2b-antisense	-	-	-
TCONS_00312339	chr6	+	52591772-52591792,52595081-52595139,52624407-52625602	1276	XLOC_072113	x	antisense-protein_coding	ENSG00000244067.1-GSTA2-001	AluSq-antisense	-	-	Gene;
TCONS_00312343	chr6	+	52669792-52669868,52677508-52677573,52680199-52680626,52689586-52692135	3121	XLOC_072116	x	antisense-protein_coding	ENSG00000243955.1-GSTA1-001	SVA_A-sense	-	-	Gene;
TCONS_00312396	chr6	+	53482803-53485728	2926	XLOC_072135	u	antisense-protein_coding	ENSG00000001084.6-GCLC-013	MER21B-antisense	-	-	Gene;
TCONS_00312521	chr6	+	55375425-55379003,55381306-55381420	3694	XLOC_072176	s	antisense-protein_coding	ENSG00000146151.8-HMGCLL1-001	L1PA3-sense	-	-	-
TCONS_00312523	chr6	+	56264786-56265260,56311371-56322250	11355	XLOC_072178	x	antisense-protein_coding	ENSG00000151914.13-DST-005	Charlie7-sense	-	Gene;	Gene;
TCONS_00312716	chr6	+	64554936-64555035,64557124-64557206,64567059-64567172,64568353-64568800	745	XLOC_072262	o	antisense-protein_coding	ENSG00000188107.9-EYS-201	MLT1J-antisense	-	-	-
TCONS_00312797	chr6	+	70408937-70426673	17737	XLOC_072314	x	antisense-protein_coding	ENSG00000168216.6-LMBRD1-002	L1ME1-sense	PGOHUM00000243239-antisense	Gene;	Gene;
TCONS_00313175	chr6	+	79788087-79791028	2942	XLOC_072403	u	antisense-protein_coding	ENSG00000146247.13-PHIP-001	-	-	-	-
TCONS_00313471	chr6	+	86353655-86355246	1592	XLOC_072569	u	antisense-protein_coding	ENSG00000135316.13-SYNCRIP-003	AluY-sense	-	Gene;	Gene;
TCONS_00313794	chr6	+	91245208-91264395	19188	XLOC_072705	x	antisense-protein_coding	ENSG00000135341.13-MAP3K7-002	L2-antisense	-	-	Gene;
TCONS_00313795	chr6	+	91281145-91295130	13986	XLOC_072706	x	antisense-protein_coding	ENSG00000135341.13-MAP3K7-001	L2a-antisense	-	Gene;	Gene;
TCONS_00313928	chr6	+	97345946-97348021,97348191-97348278,97353325-97353422,97359134-97359172	2301	XLOC_072796	u	antisense-protein_coding	ENSG00000123545.5-NDUFAF4-001	MER5B-antisense	-	-	-
TCONS_00314022	chr6	+	100950768-100952579,100955671-100955765	1907	XLOC_072839	u	antisense-protein_coding	ENSG00000112249.9-ASCC3-001	-	-	-	-
TCONS_00314235	chr6	+	108124451-108131377,108136659-108145668	15937	XLOC_072941	x	antisense-protein_coding	ENSG00000146285.9-SCML4-008	SVA_D-sense	-	Gene;	Gene;
TCONS_00314237	chr6	+	108133223-108133848,108136659-108145668	9636	XLOC_072941	x	antisense-protein_coding	ENSG00000146285.9-SCML4-008	MER20B-sense	-	Gene;	Gene;
TCONS_00314238	chr6	+	108133681-108133848,108136659-108137774,108143730-108145668	3223	XLOC_072941	x	antisense-protein_coding	ENSG00000146285.9-SCML4-005	MER20B-sense	-	-	-
TCONS_00314262	chr6	+	108582519-108582908,108583585-108583746	552	XLOC_072953	u	antisense-protein_coding	ENSG00000112335.10-SNX3-001	AluJr-antisense	-	-	-
TCONS_00314464	chr6	+	110736849-110736990,110739289-110748679	9533	XLOC_073000	x	antisense-protein_coding	ENSG00000004809.9-SLC22A16-002	AluSz-sense	-	Gene;	Gene;
TCONS_00314906	chr6	+	117900559-117906174,117948745-117948931	5803	XLOC_073148	x	antisense-protein_coding	ENSG00000047932.9-GOPC-001	L1ME3A-antisense	-	-	-
TCONS_00314945	chr6	+	119671118-119671139,119684420-119684497,119855046-119855105,119870973-119871058,119871395-119871560,120113692-120114436	1157	XLOC_073166	u	antisense-protein_coding	ENSG00000111885.5-MAN1A1-001	MIRb-antisense	-	-	-
TCONS_00315419	chr6	+	128841911-128842307	397	XLOC_073405	u	antisense-protein_coding	ENSG00000152894.10-PTPRK-004	-	-	-	-
TCONS_00315602	chr6	+	133056081-133056153,133056497-133058936	2513	XLOC_073464	u	antisense-protein_coding	ENSG00000093134.9-VNN3-002	L2b-sense	-	-	Gene;
TCONS_00315682	chr6	+	134490458-134496028	5571	XLOC_073489	x	antisense-protein_coding	ENSG00000118515.7-SGK1-001	-	-	-	-
TCONS_00315814	chr6	+	136685557-136685698,136685817-136686217	543	XLOC_073520	=	antisense-protein_coding	ENSG00000135525.14-MAP7-204	MLT1F1-sense	PGOHUM00000243788-sense	-	-
TCONS_00316687	chr6	+	154831919-154832096,154833234-154838123	5068	XLOC_073817	u	antisense-protein_coding	ENSG00000153721.13-CNKSR3-001	AluSq2-sense	-	Gene;	Gene;
TCONS_00316738	chr6	+	155635932-155636695,155645802-155645864	827	XLOC_073830	u	antisense-protein_coding	ENSG00000029639.6-TFB1M-001	MIRb-sense	-	-	-
TCONS_00317372	chr6	+	168185227-168190794	5568	XLOC_074058	x	antisense-protein_coding	ENSG00000146521.5-C6orf123-002	L1ME4a-sense	-	Gene;	Gene;
TCONS_00317605	chr6	-	284608-285988,288401-291405	4386	XLOC_074131	u	antisense-protein_coding	ENSG00000112679.10-DUSP22-012	L2b-sense	-	Gene;	Gene;
TCONS_00317652	chr6	-	1068791-1068910,1099948-1101761,1111399-1111604,1131056-1132030	3115	XLOC_074146	x	antisense-protein_coding	ENSG00000176515.1-AL033381.1-201	MIRb-sense	-	-	-
TCONS_00317653	chr6	-	1068791-1068910,1099948-1101761,1131056-1132030	2909	XLOC_074146	x	antisense-protein_coding	ENSG00000176515.1-AL033381.1-201	MIRb-sense	-	-	-
TCONS_00317709	chr6	-	1615329-1617955,1619002-1620370	3996	XLOC_074170	u	antisense-protein_coding	ENSG00000054598.5-FOXC1-001	-	-	-	-
TCONS_00318236	chr6	-	10932602-10932822,10951902-10953589	1909	XLOC_074314	x	antisense-protein_coding	ENSG00000153157.8-SYCP2L-001	L3-antisense	-	-	-
TCONS_00318243	chr6	-	11092858-11093952	1095	XLOC_074316	u	antisense-protein_coding	ENSG00000224531.4-SMIM13-002	-	-	-	-
TCONS_00318309	chr6	-	12294108-12296722,12311413-12311470,12313588-12313692,12371806-12371893	2866	XLOC_074330	x	antisense-protein_coding	ENSG00000078401.6-EDN1-001	-	-	-	-
TCONS_00318310	chr6	-	12298330-12298549,12312907-12313692,12314289-12315128	1846	XLOC_074330	u	antisense-protein_coding	ENSG00000078401.6-EDN1-001	L2c-antisense	-	-	-
TCONS_00318379	chr6	-	13571290-13573438,13574197-13574385	2338	XLOC_074343	u	antisense-protein_coding	ENSG00000124523.10-SIRT5-003	LTR75_1-sense	-	-	Gene;
TCONS_00318542	chr6	-	17556613-17557932	1320	XLOC_074444	x	antisense-protein_coding	ENSG00000112186.7-CAP2-007	-	-	-	-
TCONS_00318817	chr6	-	24020572-24020616,24021003-24021165,24078625-24078744,24080124-24080244,24124065-24124210,24134478-24145277	11395	XLOC_074581	x	antisense-protein_coding	ENSG00000152954.7-NRSN1-004	L2c-sense	-	Gene;	Gene;
TCONS_00318825	chr6	-	24124539-24125948	1410	XLOC_074589	u	antisense-protein_coding	ENSG00000152954.7-NRSN1-001	MIR-antisense	-	-	-
TCONS_00318876	chr6	-	24778067-24784755,24786016-24789183	9857	XLOC_074598	x	antisense-protein_coding	ENSG00000112312.5-GMNN-001	L1MC4-antisense	-	Gene;	Gene;
TCONS_00318944	chr6	-	25746476-25747499,25755968-25756837	1894	XLOC_074612	x	antisense-protein_coding	ENSG00000146039.6-SLC17A4-202	L2a-antisense	-	-	-
TCONS_00318998	chr6	-	26021778-26022440	663	XLOC_074623	x	antisense-protein_coding	ENSG00000198366.5-HIST1H3A-001	-	-	-	-
TCONS_00319027	chr6	-	26203626-26204704	1079	XLOC_074641	u	antisense-protein_coding	ENSG00000198518.5-HIST1H4E-001	AluSp-sense	-	Gene;	Gene;
TCONS_00319028	chr6	-	26204772-26205717	946	XLOC_074642	x	antisense-protein_coding	ENSG00000198518.5-HIST1H4E-001	-	-	-	-
TCONS_00319031	chr6	-	26223791-26224271	481	XLOC_074644	u	antisense-protein_coding	ENSG00000196966.3-HIST1H3E-001	-	-	-	-
TCONS_00319032	chr6	-	26224420-26227895	3476	XLOC_074645	x	antisense-protein_coding	ENSG00000196966.3-HIST1H3E-001	AluSp-sense	-	Gene;	Gene;
TCONS_00319038	chr6	-	26240534-26244634	4101	XLOC_074650	x	antisense-protein_coding	ENSG00000198327.3-HIST1H4F-001	AluSz-antisense	-	Gene;	Gene;
TCONS_00319058	chr6	-	26402458-26414630,26414752-26415435	12857	XLOC_074664	x	antisense-protein_coding	ENSG00000026950.12-BTN3A1-001	LTR33-sense	-	Gene;	Gene;
TCONS_00319063	chr6	-	26536712-26537302	591	XLOC_074669	u	antisense-protein_coding	ENSG00000182952.4-HMGN4-001	L2a-antisense	-	-	-
TCONS_00319152	chr6	-	27223442-27224087	646	XLOC_074692	x	antisense-protein_coding	ENSG00000112812.11-PRSS16-007	-	-	-	-
TCONS_00319245	chr6	-	28118539-28121215,28121384-28127215	8509	XLOC_074743	x	antisense-protein_coding	ENSG00000198315.6-ZKSCAN8-001	L2a-antisense	-	Gene;	Gene;
TCONS_00319410	chr6	-	29143470-29143936	467	XLOC_074780	u	antisense-protein_coding	ENSG00000204700.3-OR2J2-001	L1MC4-sense	-	-	-
TCONS_00319441	chr6	-	29545588-29545774,29555621-29556376	943	XLOC_074797	x	antisense-protein_coding	ENSG00000204657.2-OR2H2-001	-	-	-	-
TCONS_00319475	chr6	-	29690758-29691748	991	XLOC_074804	=	antisense-protein_coding	ENSG00000204642.9-HLA-F-203	-	-	-	-
TCONS_00319513	chr6	-	29897010-29897010,29897179-29897192,29913242-29913655	429	XLOC_074825	o	antisense-protein_coding	ENSG00000206503.7-HLA-A-201	-	-	Gene;	-
TCONS_00319514	chr6	-	29909852-29910844	993	XLOC_074826	=	antisense-protein_coding	ENSG00000206503.7-HLA-A-003	-	-	-	-
TCONS_00319646	chr6	-	30531642-30532495	854	XLOC_074850	u	antisense-protein_coding	ENSG00000204576.7-PRR3-002	L2-sense	-	-	-
TCONS_00320485	chr6	-	33176542-33179615,33179717-33181566	4924	XLOC_074959	x	antisense-protein_coding	ENSG00000204227.4-RING1-001	AluJb-antisense	-	-	Gene;
TCONS_00320589	chr6	-	33412597-33421081	8485	XLOC_074971	x	antisense-protein_coding	ENSG00000197283.8-SYNGAP1-001	MamRep434-sense	-	Gene;	Gene;
TCONS_00320590	chr6	-	33421373-33422217	845	XLOC_074972	x	antisense-protein_coding	ENSG00000197283.8-SYNGAP1-001	MIRb-antisense	-	-	-
TCONS_00320703	chr6	-	34203374-34204526	1153	XLOC_074995	u	antisense-protein_coding	ENSG00000137309.15-HMGA1-004	-	-	-	-
TCONS_00321240	chr6	-	41026165-41026778,41027348-41029066	2333	XLOC_075127	x	antisense-protein_coding	ENSG00000124701.5-APOBEC2-001	LTR83-antisense	-	-	-
TCONS_00321636	chr6	-	44202113-44203596	1484	XLOC_075196	u	antisense-protein_coding	ENSG00000112759.12-SLC29A1-203	-	-	-	-
TCONS_00321947	chr6	-	50790764-50791252	489	XLOC_075299	x	antisense-protein_coding	ENSG00000008196.8-TFAP2B-001	-	-	-	-
TCONS_00321974	chr6	-	52055740-52056618	879	XLOC_075313	u	antisense-protein_coding	ENSG00000112115.5-IL17A-001	L2-antisense	-	-	-
TCONS_00322671	chr6	-	73908480-73908752	273	XLOC_075524	x	antisense-protein_coding	ENSG00000185760.11-KCNQ5-001	-	-	-	-
TCONS_00323254	chr6	-	86180817-86196470	15654	XLOC_075744	x	antisense-protein_coding	ENSG00000135318.7-NT5E-201	MER11D-sense	-	-	Gene;
TCONS_00323473	chr6	-	89838066-89841701,89842055-89842197,89853466-89853552,89855412-89860379	8834	XLOC_075809	x	antisense-protein_coding	ENSG00000146281.5-PM20D2-001	MER11A-antisense	-	Gene;	Gene;
TCONS_00323695	chr6	-	96504485-96504616,96650782-96650891,96707309-96708267	1201	XLOC_075915	x	antisense-protein_coding	ENSG00000172461.6-FUT9-001	L1M1-antisense	-	-	Gene;
TCONS_00323696	chr6	-	96647908-96650891,96707309-96708267	3943	XLOC_075915	x	antisense-protein_coding	ENSG00000172461.6-FUT9-001	L1M5-sense	-	-	Gene;snRNA;splicing;
TCONS_00323697	chr6	-	96647908-96650891,96752457-96752600	3128	XLOC_075915	x	antisense-protein_coding	ENSG00000172461.6-FUT9-001	L1M5-sense	-	-	-
TCONS_00324191	chr6	-	106966989-106969484	2496	XLOC_076147	x	antisense-protein_coding	ENSG00000112297.10-AIM1-001	L2a-sense	-	-	-
TCONS_00324352	chr6	-	108615225-108616009	785	XLOC_076182	u	antisense-protein_coding	ENSG00000135537.12-LACE1-006	AluJo-sense	-	-	Gene;
TCONS_00324548	chr6	-	111277589-111277930	342	XLOC_076230	u	antisense-protein_coding	ENSG00000155115.6-GTF3C6-001	AluY-sense	-	-	Gene;
TCONS_00324929	chr6	-	117236668-117236744,117236948-117237095,117247927-117248087,117249817-117250782,117261440-117262145	2058	XLOC_076322	x	antisense-protein_coding	ENSG00000185002.5-RFX6-001	L2a-antisense	-	-	-
TCONS_00324934	chr6	-	117249415-117250782,117261440-117261777	1706	XLOC_076322	x	antisense-protein_coding	ENSG00000185002.5-RFX6-001	MamRep1879-sense	-	-	-
TCONS_00324930	chr6	-	117239837-117240698	862	XLOC_076323	x	antisense-protein_coding	ENSG00000185002.5-RFX6-001	L1MD3-antisense	-	-	-
TCONS_00324964	chr6	-	118015494-118030331,118030860-118030880	14859	XLOC_076346	x	antisense-protein_coding	ENSG00000153989.7-NUS1-001	L1MA3-antisense	-	Gene;	Gene;
TCONS_00325145	chr6	-	122856046-122856783,122898170-122898226,122940668-122946218	6346	XLOC_076428	x	antisense-protein_coding	ENSG00000135549.10-PKIB-006	L2-antisense	-	-	-
TCONS_00325146	chr6	-	122898192-122898226,122940668-122940773,122942120-122946218	4240	XLOC_076428	x	antisense-protein_coding	ENSG00000135549.10-PKIB-006	L2c-sense	-	-	-
TCONS_00325420	chr6	-	130743590-130747731,130796176-130796251	4218	XLOC_076507	x	antisense-protein_coding	ENSG00000164484.7-TMEM200A-202	MIRb-antisense	-	Gene;	Gene;
TCONS_00325422	chr6	-	130761999-130763626	1628	XLOC_076509	x	antisense-protein_coding	ENSG00000164484.7-TMEM200A-001	-	-	-	-
TCONS_00325830	chr6	-	136256440-136257845,136260295-136260532,136262887-136263034,136271217-136271229	1805	XLOC_076595	x	antisense-protein_coding	ENSG00000171408.9-PDE7B-001	L2a-sense	-	-	-
TCONS_00325941	chr6	-	137234584-137234950	367	XLOC_076606	x	antisense-protein_coding	ENSG00000112357.8-PEX7-201	-	-	-	-
TCONS_00326259	chr6	-	143380272-143381209	938	XLOC_076706	u	antisense-protein_coding	ENSG00000146416.12-AIG1-005	LTR12F-antisense	-	-	-
TCONS_00326369	chr6	-	145027869-145028183	315	XLOC_076729	=	antisense-protein_coding	ENSG00000152818.14-UTRN-001	-	-	-	-
TCONS_00326602	chr6	-	150719052-150725724	6673	XLOC_076800	x	antisense-protein_coding	ENSG00000009765.10-IYD-002	MLT1A-sense	-	Gene;	Gene;
TCONS_00326701	chr6	-	153070365-153079925,153081117-153081219,153104446-153104473	9692	XLOC_076822	x	antisense-protein_coding	ENSG00000146469.8-VIP-002	MER58A-sense	-	-	Gene;snRNA;splicing;
TCONS_00326702	chr6	-	153070365-153079925,153081117-153081219,153087123-153087197,153104446-153104671	9965	XLOC_076822	x	antisense-protein_coding	ENSG00000146469.8-VIP-002	MER58A-sense	-	-	Gene;snRNA;splicing;
TCONS_00326703	chr6	-	153070365-153079925,153081115-153081219,153087123-153087197,153104446-153104691	9987	XLOC_076822	x	antisense-protein_coding	ENSG00000146469.8-VIP-002	MER58A-sense	-	-	Gene;snRNA;splicing;
TCONS_00326704	chr6	-	153070365-153079925,153081115-153081219,153104446-153104691	9912	XLOC_076822	x	antisense-protein_coding	ENSG00000146469.8-VIP-001	MER58A-sense	-	-	Gene;snRNA;splicing;
TCONS_00326831	chr6	-	155051954-155054382	2429	XLOC_076864	u	antisense-protein_coding	ENSG00000213079.5-SCAF8-001	L2-sense	-	Gene;	Gene;
TCONS_00326951	chr6	-	158612831-158613455	625	XLOC_076937	x	antisense-protein_coding	ENSG00000272047.1-GTF2H5-001	-	-	-	-
TCONS_00327114	chr6	-	161175623-161177564	1942	XLOC_076984	u	antisense-protein_coding	ENSG00000122194.14-PLG-001	-	-	-	-
TCONS_00327343	chr6	-	167730095-167732360,167734669-167735011	2609	XLOC_077031	u	antisense-protein_coding	ENSG00000112494.5-UNC93A-001	-	-	-	-
TCONS_00327344	chr6	-	167749453-167749804,167762783-167765010	2580	XLOC_077032	x	antisense-protein_coding	ENSG00000120440.9-TTLL2-001	L1MDa-antisense	-	-	Gene;
TCONS_00327346	chr6	-	167757214-167762285	5072	XLOC_077033	x	antisense-protein_coding	ENSG00000120440.9-TTLL2-001	L1MA7-antisense	PGOHUM00000243850-antisense	Gene;miRNA;	Gene;miRNA;
TCONS_00328140	chr7	+	1851714-1851935,1854302-1855136	1057	XLOC_077437	u	antisense-protein_coding	ENSG00000002822.11-MAD1L1-001	MIRc-sense	-	-	-
TCONS_00328826	chr7	+	11618449-11623606,11630805-11631368	5722	XLOC_077578	x	antisense-protein_coding	ENSG00000005108.11-THSD7A-001	L1MEd-antisense	-	-	Gene;
TCONS_00329079	chr7	+	17980204-17982710	2507	XLOC_077683	u	antisense-protein_coding	ENSG00000071189.17-SNX13-001	L2a-sense	-	-	Gene;ribozyme;
TCONS_00329390	chr7	+	23511078-23513900	2823	XLOC_077767	u	antisense-protein_coding	ENSG00000136231.9-IGF2BP3-001	-	-	-	-
TCONS_00330330	chr7	+	37969974-37970834,37971595-37972387	1654	XLOC_078035	x	antisense-protein_coding	ENSG00000106483.7-SFRP4-003	HAL1b-antisense	-	-	Gene;
TCONS_00330886	chr7	+	47622553-47622990,47629926-47630207	720	XLOC_078172	u	antisense-protein_coding	ENSG00000136205.12-TNS3-001	AluSq-sense	-	Gene;	Gene;
TCONS_00331005	chr7	+	50518126-50522864,50525921-50527510	6329	XLOC_078192	x	antisense-protein_coding	ENSG00000132436.7-FIGNL1-003	SVA_D-sense	-	Gene;	Gene;
TCONS_00331443	chr7	+	64436074-64438861,64439198-64440741	4332	XLOC_078359	x	antisense-protein_coding	ENSG00000152926.10-ZNF117-002	AluSz-sense	-	Gene;	Gene;
TCONS_00331810	chr7	+	72039591-72040885	1295	XLOC_078425	u	antisense-protein_coding	ENSG00000254184.3-TYW1B-201	-	-	-	-
TCONS_00332339	chr7	+	76178633-76180839,76255238-76257738	4708	XLOC_078514	j	antisense-protein_coding	ENSG00000146707.10-POMZP3-001	AluJb-sense	-	Gene;	Gene;
TCONS_00332343	chr7	+	76178677-76179175,76180780-76180839,76255238-76257738	3060	XLOC_078514	j	antisense-protein_coding	ENSG00000146707.10-POMZP3-001	AluSx-sense	-	Gene;	Gene;
TCONS_00332461	chr7	+	77976531-77976643,77979444-77979873	543	XLOC_078541	=	antisense-protein_coding	ENSG00000187391.13-MAGI2-202	MER5B-sense	-	-	-
TCONS_00332462	chr7	+	77976553-77976643,77977694-77977742,77979444-77979846	543	XLOC_078541	=	antisense-protein_coding	ENSG00000187391.13-MAGI2-003	MER5B-sense	-	-	-
TCONS_00332594	chr7	+	81324351-81326326	1976	XLOC_078585	u	antisense-protein_coding	ENSG00000019991.11-HGF-001	AluSg7-sense	-	Gene;	Gene;
TCONS_00332655	chr7	+	84626411-84629226	2816	XLOC_078634	x	antisense-protein_coding	ENSG00000153993.9-SEMA3D-001	MER135-antisense	-	-	-
TCONS_00333115	chr7	+	92815625-92816161	537	XLOC_078738	u	antisense-protein_coding	ENSG00000188175.5-HEPACAM2-002	MIRc-sense	-	-	-
TCONS_00333201	chr7	+	94221048-94230751	9704	XLOC_078751	x	antisense-protein_coding	ENSG00000127990.11-SGCE-008	L1MD3-sense	-	Gene;	Gene;
TCONS_00333335	chr7	+	96648915-96650161,96651413-96652000	1835	XLOC_078793	x	antisense-protein_coding	ENSG00000105880.4-DLX5-001	-	-	-	-
TCONS_00333929	chr7	+	100240908-100241471	564	XLOC_078866	x	antisense-protein_coding	ENSG00000106327.8-TFR2-001	L2a-antisense	-	-	-
TCONS_00334268	chr7	+	102790042-102790379,102790870-102791011,102811694-102811726,102812630-102815171	3055	XLOC_078920	x	antisense-protein_coding	ENSG00000161048.7-NAPEPLD-201	L2a-sense	-	-	-
TCONS_00334269	chr7	+	102790382-102790869	488	XLOC_078921	u	antisense-protein_coding	ENSG00000161048.7-NAPEPLD-201	-	-	-	-
TCONS_00334342	chr7	+	104829637-104829934,104830195-104830261	365	XLOC_078938	=	antisense-protein_coding	ENSG00000135250.12-SRPK2-002	AluSz6-sense	PGOHUM00000233512-sense	-	-
TCONS_00334566	chr7	+	107768038-107768156,107769565-107769665,107771213-107772099	1107	XLOC_078972	x	antisense-protein_coding	ENSG00000091128.8-LAMB4-003	MER5A-sense	-	-	-
TCONS_00334621	chr7	+	110740667-110741662,110741719-110750490	9768	XLOC_079010	x	antisense-protein_coding	ENSG00000184903.5-IMMP2L-003	AluSg-sense	-	Gene;	Gene;
TCONS_00335158	chr7	+	122788039-122788954,122807834-122810459	3542	XLOC_079174	x	antisense-protein_coding	ENSG00000081800.4-SLC13A1-001	L2-sense	-	-	-
TCONS_00335318	chr7	+	127946702-127947731	1030	XLOC_079225	=	antisense-protein_coding	ENSG00000106344.4-RBM28-001	-	-	-	-
TCONS_00335707	chr7	+	130034621-130034663,130034861-130038879	4062	XLOC_079284	x	antisense-protein_coding	ENSG00000106477.14-CEP41-001	L2c-antisense	-	-	-
TCONS_00336318	chr7	+	141948322-141950005	1684	XLOC_079434	u	antisense-protein_coding	ENSG00000258223.2-PRSS58-001	AluJb-antisense	-	-	Gene;
TCONS_00336764	chr7	+	149192045-149192923,149229030-149229076	926	XLOC_079577	x	antisense-protein_coding	ENSG00000181220.11-ZNF746-003	L3-sense	-	-	-
TCONS_00336765	chr7	+	149195102-149199263	4162	XLOC_079578	u	antisense-protein_coding	ENSG00000181220.11-ZNF746-001	LTR1-antisense	-	Gene;	Gene;
TCONS_00337743	chr7	-	1025112-1027928	2817	XLOC_079772	x	antisense-protein_coding	ENSG00000073067.9-CYP2W1-005	MIRb-antisense	-	-	-
TCONS_00338204	chr7	-	6434679-6436800	2122	XLOC_079849	x	antisense-protein_coding	ENSG00000136238.13-RAC1-002	AluY-antisense	-	Gene;	Gene;
TCONS_00338289	chr7	-	7270625-7281160	10536	XLOC_079875	x	antisense-protein_coding	ENSG00000106392.6-C1GALT1-201	L1MEg-sense	-	Gene;	Gene;
TCONS_00338882	chr7	-	18860158-18860706,18869627-18874430	5353	XLOC_080074	x	antisense-protein_coding	ENSG00000048052.17-HDAC9-023	AluSp-sense	-	Gene;	Gene;
TCONS_00339197	chr7	-	24628734-24629026	293	XLOC_080186	=	antisense-protein_coding	ENSG00000105926.11-MPP6-006	-	PGOHUM00000232619-sense	-	-
TCONS_00339713	chr7	-	32633538-32635552	2015	XLOC_080300	x	antisense-protein_coding	ENSG00000105778.13-AVL9-201	AluSx-sense	-	Gene;	Gene;
TCONS_00339714	chr7	-	32635784-32636727,32637424-32640403	3924	XLOC_080301	x	antisense-protein_coding	ENSG00000105778.13-AVL9-201	L1PA8-antisense	-	Gene;	Gene;
TCONS_00339719	chr7	-	32655801-32659984	4184	XLOC_080304	x	antisense-protein_coding	ENSG00000105778.13-AVL9-201	L1MD-antisense	-	-	Gene;
TCONS_00339721	chr7	-	32662437-32662901	465	XLOC_080306	x	antisense-protein_coding	ENSG00000105778.13-AVL9-201	L3b-antisense	-	-	-
TCONS_00339722	chr7	-	32663184-32664419	1236	XLOC_080307	x	antisense-protein_coding	ENSG00000105778.13-AVL9-201	L1ME4a-sense	-	-	Gene;
TCONS_00339723	chr7	-	32666509-32667718	1210	XLOC_080308	x	antisense-protein_coding	ENSG00000105778.13-AVL9-201	L1MC1-antisense	-	Gene;miRNA;	Gene;miRNA;
TCONS_00339724	chr7	-	32669804-32670620	817	XLOC_080309	x	antisense-protein_coding	ENSG00000105778.13-AVL9-201	L1ME3E-antisense	-	-	-
TCONS_00339725	chr7	-	32670771-32672115	1345	XLOC_080310	x	antisense-protein_coding	ENSG00000105778.13-AVL9-201	AluJr-sense	-	Gene;	Gene;
TCONS_00339729	chr7	-	32728146-32729721,32729942-32729971	1606	XLOC_080314	x	antisense-protein_coding	ENSG00000105778.13-AVL9-201	THE1D-antisense	-	Gene;	Gene;
TCONS_00339730	chr7	-	32728146-32737289	9144	XLOC_080314	x	antisense-protein_coding	ENSG00000105778.13-AVL9-201	L1PA15-antisense	-	Gene;	Gene;
TCONS_00339734	chr7	-	32742939-32747838	4900	XLOC_080318	x	antisense-protein_coding	ENSG00000105778.13-AVL9-201	L1MDa-sense	-	Gene;	Gene;
TCONS_00339735	chr7	-	32742939-32743803,32756001-32756025	890	XLOC_080318	x	antisense-protein_coding	ENSG00000105778.13-AVL9-201	L1MDa-sense	-	-	Gene;snRNA;splicing;
TCONS_00339736	chr7	-	32753504-32755988	2485	XLOC_080319	x	antisense-protein_coding	ENSG00000105778.13-AVL9-201	AluSz-antisense	-	-	Gene;
TCONS_00339737	chr7	-	32757639-32758234	596	XLOC_080320	x	antisense-protein_coding	ENSG00000105778.13-AVL9-201	L1MB1-antisense	-	-	Gene;
TCONS_00339738	chr7	-	32759057-32759747	691	XLOC_080321	x	antisense-protein_coding	ENSG00000105778.13-AVL9-201	AluSg-sense	-	Gene;	Gene;
TCONS_00339739	chr7	-	32759880-32762298	2419	XLOC_080322	x	antisense-protein_coding	ENSG00000105778.13-AVL9-201	L1ME3B-sense	-	Gene;	Gene;
TCONS_00339767	chr7	-	32961310-32961994	685	XLOC_080330	x	antisense-protein_coding	ENSG00000105778.13-AVL9-201	MER54B-sense	-	-	-
TCONS_00339768	chr7	-	32962251-32962614	364	XLOC_080331	x	antisense-protein_coding	ENSG00000105778.13-AVL9-201	MER5A1-antisense	-	-	Gene;
TCONS_00339769	chr7	-	32964265-32965801	1537	XLOC_080332	x	antisense-protein_coding	ENSG00000105778.13-AVL9-201	HAL1-antisense	-	-	-
TCONS_00339770	chr7	-	32966154-32967326	1173	XLOC_080333	x	antisense-protein_coding	ENSG00000105778.13-AVL9-201	HAL1-antisense	-	-	Gene;
TCONS_00339771	chr7	-	32970641-32971874	1234	XLOC_080334	x	antisense-protein_coding	ENSG00000105778.13-AVL9-201	MER34C2-antisense	-	-	Gene;
TCONS_00339772	chr7	-	32975075-32975668	594	XLOC_080335	x	antisense-protein_coding	ENSG00000105778.13-AVL9-201	MSTD-sense	-	-	Gene;
TCONS_00339773	chr7	-	32976151-32978111	1961	XLOC_080336	x	antisense-protein_coding	ENSG00000105778.13-AVL9-201	LTR49-int-antisense	-	Gene;	Gene;
TCONS_00339775	chr7	-	32980622-32981858	1237	XLOC_080338	x	antisense-protein_coding	ENSG00000105778.13-AVL9-201	MER34C2-antisense	-	-	Gene;
TCONS_00339790	chr7	-	33067312-33067562,33067991-33068361	622	XLOC_080341	x	antisense-protein_coding	ENSG00000105778.13-AVL9-201	-	-	-	-
TCONS_00339929	chr7	-	36191022-36192385	1364	XLOC_080377	u	antisense-protein_coding	ENSG00000122547.6-EEPD1-001	MLT1K-antisense	-	-	-
TCONS_00340248	chr7	-	43442248-43443084,43449503-43449877	1212	XLOC_080454	x	antisense-protein_coding	ENSG00000002746.10-HECW1-001	MER34B-sense	-	-	-
TCONS_00340625	chr7	-	45213911-45227186,45232145-45232178	13310	XLOC_080485	x	antisense-protein_coding	ENSG00000122679.4-RAMP3-003	HAL1-antisense	-	-	-
TCONS_00341395	chr7	-	65941290-65941314,65943996-65944083,65945381-65945435,65946528-65946586,65950082-65950140,65952936-65953025,65954925-65955046	498	XLOC_080747	=	antisense-protein_coding	ENSG00000267941.1-AC008267.1-201	AluSz-antisense	-	-	Gene;
TCONS_00341788	chr7	-	73694956-73695880,73703392-73703602	1136	XLOC_080839	u	antisense-protein_coding	ENSG00000106665.11-CLIP2-001	AluJr-sense	-	Gene;	Gene;
TCONS_00342069	chr7	-	76906870-76906892,76917908-76920429	2545	XLOC_080900	x	antisense-protein_coding	ENSG00000135205.10-CCDC146-201	L1PA5-antisense	-	-	Gene;snRNA;splicing;
TCONS_00342729	chr7	-	90893760-90902125	8366	XLOC_081177	x	antisense-protein_coding	ENSG00000157240.2-FZD1-001	MER81-sense	-	Gene;miRNA;	Gene;miRNA;
TCONS_00342757	chr7	-	91666258-91666291,91674984-91676724	1775	XLOC_081188	x	antisense-protein_coding	ENSG00000127914.12-AKAP9-001	AluSx-sense	-	Gene;	Gene;
TCONS_00343104	chr7	-	96810211-96811013	803	XLOC_081243	x	antisense-protein_coding	ENSG00000196636.7-ACN9-002	-	-	-	-
TCONS_00343366	chr7	-	99412288-99413892,99415528-99416025,99416368-99416460,99421371-99425024	5850	XLOC_081285	x	antisense-protein_coding	ENSG00000021461.12-CYP3A43-202	MER52A-antisense	-	Gene;	Gene;
TCONS_00343522	chr7	-	99809558-99809617,99810576-99810756,99812593-99812802	451	XLOC_081301	=	antisense-protein_coding	ENSG00000066923.13-STAG3-022	MLT1A0-sense	-	-	-
TCONS_00343669	chr7	-	100335691-100336430	740	XLOC_081324	u	antisense-protein_coding	ENSG00000146839.14-ZAN-203	AluSq2-sense	-	Gene;	Gene;
TCONS_00343861	chr7	-	101831879-101832108	230	XLOC_081358	=	antisense-protein_coding	ENSG00000257923.5-CUX1-016	AluSx-antisense	-	-	Gene;
TCONS_00344096	chr7	-	104308189-104310063,104311936-104312008	1948	XLOC_081391	x	antisense-protein_coding	ENSG00000187416.7-LHFPL3-002	-	PGOHUM00000233510-antisense	-	-
TCONS_00344108	chr7	-	104547488-104551614	4127	XLOC_081394	x	antisense-protein_coding	ENSG00000187416.7-LHFPL3-201	L1MEd-antisense	-	Gene;	Gene;
TCONS_00344293	chr7	-	107240214-107253696	13483	XLOC_081420	x	antisense-protein_coding	ENSG00000075790.6-BCAP29-017	L1MC4-antisense	-	Gene;	Gene;
TCONS_00344697	chr7	-	116448645-116448712,116450056-116450692	705	XLOC_081518	u	antisense-protein_coding	ENSG00000198898.8-CAPZA2-009	MLT1J-sense	-	-	-
TCONS_00344718	chr7	-	116825743-116828423	2681	XLOC_081527	=	antisense-protein_coding	ENSG00000004866.14-ST7-014	Tigger7-sense	-	-	Gene;
TCONS_00344742	chr7	-	117226261-117226470	210	XLOC_081535	=	antisense-protein_coding	ENSG00000001626.10-CFTR-001	-	-	-	-
TCONS_00345352	chr7	-	130006733-130009178,130009250-130009340	2537	XLOC_081696	x	antisense-protein_coding	ENSG00000158525.11-CPA5-008	MLT1J2-sense	-	-	-
TCONS_00345582	chr7	-	134328377-134331464	3088	XLOC_081737	u	antisense-protein_coding	ENSG00000172331.7-BPGM-001	MIR3-antisense	-	-	-
TCONS_00345587	chr7	-	134669964-134671138	1175	XLOC_081742	u	antisense-protein_coding	ENSG00000146856.10-AGBL3-006	MIR3-antisense	-	-	-
TCONS_00345850	chr7	-	138874128-138874813	686	XLOC_081784	x	antisense-protein_coding	ENSG00000105948.9-TTC26-002	-	-	-	-
TCONS_00345851	chr7	-	138875004-138876642	1639	XLOC_081785	x	antisense-protein_coding	ENSG00000105948.9-TTC26-001	AluY-sense	-	Gene;	Gene;
TCONS_00345863	chr7	-	139219757-139220001,139224229-139227212	3229	XLOC_081792	x	antisense-protein_coding	ENSG00000236279.2-CLEC2L-001	AluSz6-sense	-	Gene;	Gene;
TCONS_00346495	chr7	-	149412125-149418587	6463	XLOC_081942	x	antisense-protein_coding	ENSG00000133619.13-KRBA1-005	MLT1C-sense	-	Gene;	Gene;
TCONS_00346496	chr7	-	149420115-149421358	1244	XLOC_081943	x	antisense-protein_coding	ENSG00000133619.13-KRBA1-004	MIRb-antisense	-	-	-
TCONS_00346587	chr7	-	150358772-150358894,150383210-150383826	740	XLOC_081968	o	antisense-protein_coding	ENSG00000106560.6-GIMAP2-003	AluSz-antisense	-	-	Gene;
TCONS_00346677	chr7	-	150823607-150835397,150837063-150840681	15410	XLOC_081985	s	antisense-protein_coding	ENSG00000133612.14-AGAP3-001	MIRb-sense	-	-	-
TCONS_00347593	chr8	+	6360847-6360908,6363612-6364318	769	XLOC_082376	x	antisense-protein_coding	ENSG00000091879.9-ANGPT2-201	-	-	-	-
TCONS_00347623	chr8	+	6759165-6759299,6779978-6780078,6781220-6781313,6784318-6785456	1469	XLOC_082383	x	antisense-protein_coding	ENSG00000164822.4-DEFA6-001	L1M3-antisense	-	-	-
TCONS_00347770	chr8	+	8989530-8993170	3641	XLOC_082447	u	antisense-protein_coding	ENSG00000173281.4-PPP1R3B-001	AluJr-antisense	-	-	Gene;
TCONS_00348082	chr8	+	12294706-12295219,12295673-12296020,12298478-12298570,12302265-12302280	971	XLOC_082501	u	antisense-protein_coding	ENSG00000145002.8-FAM86B2-204	L2c-antisense	-	-	-
TCONS_00348179	chr8	+	13942010-13948227	6218	XLOC_082540	x	antisense-protein_coding	ENSG00000185053.8-SGCZ-001	MIR3-antisense	-	-	-
TCONS_00349041	chr8	+	25281189-25282170	982	XLOC_082671	x	antisense-protein_coding	ENSG00000147437.5-GNRH1-001	-	-	-	-
TCONS_00349379	chr8	+	29208513-29209051,29213938-29214428,29214520-29214567	1078	XLOC_082724	x	antisense-protein_coding	ENSG00000120875.4-DUSP4-001	-	-	-	-
TCONS_00350496	chr8	+	50449383-50473467	24085	XLOC_083002	x	antisense-protein_coding	ENSG00000253206.1-RP11-738G5.2-001	L1MEc-antisense	-	Gene;	Gene;
TCONS_00350846	chr8	+	59401746-59402461	716	XLOC_083150	u	antisense-protein_coding	ENSG00000167910.3-CYP7A1-001	MER58B-antisense	-	-	Gene;
TCONS_00350864	chr8	+	59572424-59574881	2458	XLOC_083153	x	antisense-protein_coding	ENSG00000035681.3-NSMAF-001	L1MB8-antisense	-	Gene;	Gene;
TCONS_00351092	chr8	+	65711380-65711654,65716396-65729180	13060	XLOC_083236	x	antisense-protein_coding	ENSG00000172817.3-CYP7B1-001	ERVL-E-int-antisense	-	Gene;	Gene;
TCONS_00351127	chr8	+	66546548-66547524	977	XLOC_083267	u	antisense-protein_coding	ENSG00000104442.5-ARMC1-003	AluSx1-sense	-	-	Gene;
TCONS_00351150	chr8	+	66675537-66677462,66678479-66682825	6273	XLOC_083269	x	antisense-protein_coding	ENSG00000205268.6-PDE7A-005	MER21A-sense	-	Gene;	Gene;
TCONS_00351565	chr8	+	74791267-74792156	890	XLOC_083399	u	antisense-protein_coding	ENSG00000104343.15-UBE2W-201	-	-	-	-
TCONS_00351820	chr8	+	79634076-79636424,79641824-79644926	5452	XLOC_083512	x	antisense-protein_coding	ENSG00000104432.8-IL7-001	MER103C-sense	PGOHUM00000249397-antisense	-	Gene;rRNA;
TCONS_00351854	chr8	+	80802375-80803955,80804727-80804944,80838569-80838683,80841612-80843132	3435	XLOC_083529	x	antisense-protein_coding	ENSG00000147586.5-MRPS28-007	L3-sense	-	-	Gene;rRNA;
TCONS_00351855	chr8	+	80802375-80804944,80838569-80838683,80841612-80843132	4206	XLOC_083529	x	antisense-protein_coding	ENSG00000147586.5-MRPS28-007	L3-sense	-	-	-
TCONS_00351856	chr8	+	80816257-80816284,80820772-80820920,80841612-80843132	1698	XLOC_083529	x	antisense-protein_coding	ENSG00000147586.5-MRPS28-001	L3-sense	-	-	Gene;rRNA;
TCONS_00351857	chr8	+	80828764-80828876,80838569-80838683,80841612-80843132	1749	XLOC_083529	x	antisense-protein_coding	ENSG00000147586.5-MRPS28-007	L3-sense	-	-	Gene;rRNA;
TCONS_00352099	chr8	+	86569665-86569973	309	XLOC_083640	x	antisense-protein_coding	ENSG00000205176.2-REXO1L1-001	HSMAR2-sense	-	-	-
TCONS_00352189	chr8	+	89173433-89176908,89181123-89183247	5601	XLOC_083666	x	antisense-protein_coding	ENSG00000156103.11-MMP16-001	L2a-antisense	-	-	Gene;
TCONS_00352358	chr8	+	93115742-93120564	4823	XLOC_083724	u	antisense-protein_coding	ENSG00000079102.12-RUNX1T1-012	L2a-sense	-	-	-
TCONS_00352855	chr8	+	101735138-101736011	874	XLOC_083844	u	antisense-protein_coding	ENSG00000070756.9-PABPC1-008	MIRc-antisense	-	Gene;	Gene;
TCONS_00352918	chr8	+	103425191-103425875	685	XLOC_083884	u	antisense-protein_coding	ENSG00000104517.8-UBR5-003	AluSq2-antisense	-	-	Gene;
TCONS_00352931	chr8	+	103668187-103669014,103678431-103679294	1692	XLOC_083892	u	antisense-protein_coding	ENSG00000155090.10-KLF10-001	MLT1A0-antisense	-	-	Gene;snRNA;splicing;
TCONS_00352932	chr8	+	103668187-103669014,103678431-103678567,103682368-103682441	1039	XLOC_083892	u	antisense-protein_coding	ENSG00000155090.10-KLF10-001	Charlie4a-antisense	-	-	-
TCONS_00352933	chr8	+	103668499-103668896,103678431-103679294	1262	XLOC_083892	u	antisense-protein_coding	ENSG00000155090.10-KLF10-001	MLT1A0-antisense	-	-	Gene;snRNA;splicing;
TCONS_00352934	chr8	+	103668499-103668896,103678431-103678567,103682368-103682498,103695808-103696238	1097	XLOC_083892	u	antisense-protein_coding	ENSG00000155090.10-KLF10-001	L2c-sense	-	-	-
TCONS_00353090	chr8	+	105478141-105478215,105481955-105482053,105496477-105496531,105502946-105506677	3961	XLOC_083923	x	antisense-protein_coding	ENSG00000147650.7-LRP12-002	MER77B-sense	-	-	-
TCONS_00353283	chr8	+	110978559-110981048	2490	XLOC_083996	x	antisense-protein_coding	ENSG00000164794.4-KCNV1-201	MER106A-antisense	-	-	-
TCONS_00353464	chr8	+	118849436-118849436,119122320-119123864	1546	XLOC_084109	s	antisense-protein_coding	ENSG00000182197.6-EXT1-003	-	-	-	-
TCONS_00353465	chr8	+	119124240-119125518	1279	XLOC_084110	u	antisense-protein_coding	ENSG00000182197.6-EXT1-001	-	-	-	-
TCONS_00354175	chr8	+	131085393-131085648	256	XLOC_084384	=	antisense-protein_coding	ENSG00000153317.10-ASAP1-015	AluSp-sense	-	Gene;	Gene;
TCONS_00354316	chr8	+	134249414-134262751,134276813-134276875	13401	XLOC_084415	x	antisense-protein_coding	ENSG00000104419.10-NDRG1-004	MIRb-sense	-	-	Gene;
TCONS_00354486	chr8	+	139274428-139274800,139275225-139278821,139278892-139280121	5200	XLOC_084498	x	antisense-protein_coding	ENSG00000147724.7-FAM135B-008	L2b-sense	-	-	-
TCONS_00354487	chr8	+	139274707-139274800,139275225-139275661,139280202-139280271	601	XLOC_084498	x	antisense-protein_coding	ENSG00000147724.7-FAM135B-003	LTR33-antisense	-	-	-
TCONS_00354494	chr8	+	139614358-139614519,139615172-139616796	1787	XLOC_084502	x	antisense-protein_coding	ENSG00000169436.12-COL22A1-201	L2b-antisense	-	-	-
TCONS_00354498	chr8	+	140631309-140631796	488	XLOC_084506	x	antisense-protein_coding	ENSG00000169427.2-KCNK9-201	-	-	-	-
TCONS_00354568	chr8	+	142356810-142356937,142364903-142366377	1603	XLOC_084518	x	antisense-protein_coding	ENSG00000204882.3-GPR20-001	MIRb-sense	-	-	Gene;snRNA;snoRNA;HACA-box;
TCONS_00355184	chr8	+	145911372-145912473	1102	XLOC_084612	u	antisense-protein_coding	ENSG00000147799.7-ARHGAP39-201	L2-sense	-	-	-
TCONS_00355270	chr8	-	180008-180170,180804-180907,182129-182231	370	XLOC_084625	=	antisense-protein_coding	ENSG00000172748.8-ZNF596-003	AluJr-antisense	-	-	Gene;
TCONS_00355603	chr8	-	8559438-8560408,8560606-8561655	2021	XLOC_084748	x	antisense-protein_coding	ENSG00000253958.1-CLDN23-001	-	-	-	-
TCONS_00355692	chr8	-	10536185-10538910,10539172-10539243	2798	XLOC_084779	x	antisense-protein_coding	ENSG00000171060.6-C8orf74-004	MIR-antisense	-	-	-
TCONS_00356018	chr8	-	15612828-15624698	11871	XLOC_084881	x	antisense-protein_coding	ENSG00000104723.16-TUSC3-001	MIRc-sense	-	-	Gene;
TCONS_00356069	chr8	-	16944107-16961647	17541	XLOC_084900	x	antisense-protein_coding	ENSG00000155970.7-MICU3-001	L1MEd-sense	-	Gene;	Gene;
TCONS_00356162	chr8	-	17778549-17780123	1575	XLOC_084918	u	antisense-protein_coding	ENSG00000078674.13-PCM1-005	MIRb-sense	-	-	-
TCONS_00356188	chr8	-	18079549-18080811	1263	XLOC_084924	x	antisense-protein_coding	ENSG00000171428.9-NAT1-007	L1MC5-sense	-	-	-
TCONS_00356253	chr8	-	19249155-19249205,19258650-19260940	2342	XLOC_084936	x	antisense-protein_coding	ENSG00000104611.7-SH2D4A-002	MIR-sense	-	-	-
TCONS_00357745	chr8	-	48169472-48173137	3666	XLOC_085304	u	antisense-protein_coding	ENSG00000164808.12-SPIDR-001	L2b-sense	-	-	-
TCONS_00357935	chr8	-	53855274-53856634	1361	XLOC_085360	u	antisense-protein_coding	ENSG00000183729.3-NPBWR1-001	-	-	-	-
TCONS_00358074	chr8	-	55059944-55060632,55061328-55062107	1469	XLOC_085406	x	antisense-protein_coding	ENSG00000137547.4-MRPL15-001	LTR17-sense	-	-	Gene;
TCONS_00358092	chr8	-	56447966-56449786,56450853-56450975,56472712-56472939	2172	XLOC_085420	x	antisense-protein_coding	ENSG00000206579.7-XKR4-001	L1P3b-sense	-	-	-
TCONS_00358444	chr8	-	63805300-63815885,63822876-63847611	35322	XLOC_085550	x	antisense-protein_coding	ENSG00000185942.7-NKAIN3-201	L1MA2-antisense	-	Gene;	Gene;
TCONS_00358447	chr8	-	63905733-63905791,63922199-63922612	473	XLOC_085551	x	antisense-protein_coding	ENSG00000185942.7-NKAIN3-001	MLT1J2-sense	-	-	-
TCONS_00359097	chr8	-	76476091-76479059	2969	XLOC_085752	x	antisense-protein_coding	ENSG00000164749.7-HNF4G-001	MLT1A0-sense	-	-	-
TCONS_00359245	chr8	-	79542378-79542661,79577240-79578210	1255	XLOC_085838	u	antisense-protein_coding	ENSG00000104427.7-ZC2HC1A-001	MIRb-sense	-	-	-
TCONS_00359248	chr8	-	79607616-79607667,79607756-79609258	1555	XLOC_085841	x	antisense-protein_coding	ENSG00000104427.7-ZC2HC1A-001	AluY-sense	-	Gene;	Gene;
TCONS_00359735	chr8	-	87551707-87552398,87552676-87552714	731	XLOC_085959	x	antisense-protein_coding	ENSG00000085719.7-CPNE3-201	AluSx-sense	-	Gene;	Gene;
TCONS_00359890	chr8	-	91064734-91065754	1021	XLOC_086016	u	antisense-protein_coding	ENSG00000104325.2-DECR1-003	THE1B-sense	-	-	-
TCONS_00360393	chr8	-	98735816-98742832	7017	XLOC_086148	x	antisense-protein_coding	ENSG00000147649.5-MTDH-001	MLT1J-sense	-	Gene;	Gene;
TCONS_00360777	chr8	-	102681117-102684326	3210	XLOC_086225	x	antisense-protein_coding	ENSG00000083307.6-GRHL2-001	L1PA4-antisense	-	-	Gene;rRNA;
TCONS_00360980	chr8	-	104571327-104571617	291	XLOC_086259	=	antisense-protein_coding	ENSG00000176406.16-RIMS2-001	-	-	-	-
TCONS_00361583	chr8	-	118096381-118098908,118100705-118100889,118120834-118120976,118184854-118184984,118185599-118185727,118203669-118204131	3579	XLOC_086507	x	antisense-protein_coding	ENSG00000164756.8-SLC30A8-201	L1PA3-antisense	-	-	-
TCONS_00361584	chr8	-	118096381-118098908,118100705-118100889,118108282-118108338,118110585-118110773,118120881-118121768,118184854-118184984,118185599-118185727,118203669-118204131	4570	XLOC_086507	x	antisense-protein_coding	ENSG00000164756.8-SLC30A8-201	L1PA3-antisense	-	-	-
TCONS_00361585	chr8	-	118096381-118098908,118184854-118184984,118185599-118185727,118203669-118204251	3371	XLOC_086507	x	antisense-protein_coding	ENSG00000164756.8-SLC30A8-201	L1PA3-antisense	-	-	-
TCONS_00361586	chr8	-	118096381-118098908,118120881-118121768,118184854-118184984,118185599-118185727,118453199-118453381	3859	XLOC_086507	x	antisense-protein_coding	ENSG00000164756.8-SLC30A8-201	MLT1C-sense	-	-	-
TCONS_00361587	chr8	-	118096381-118098908,118184854-118184984,118185599-118185727,118453199-118453381	2971	XLOC_086507	x	antisense-protein_coding	ENSG00000164756.8-SLC30A8-201	MIR-sense	-	-	-
TCONS_00361588	chr8	-	118113782-118118354,118120834-118121768,118184854-118184984,118185599-118185734	5775	XLOC_086507	x	antisense-protein_coding	ENSG00000164756.8-SLC30A8-003	MLT1C-int-sense	-	Gene;	Gene;
TCONS_00361589	chr8	-	118113782-118118354,118120881-118120976,118184854-118184984,118185599-118186214	5416	XLOC_086507	x	antisense-protein_coding	ENSG00000164756.8-SLC30A8-201	MLT1C-int-sense	-	Gene;	Gene;
TCONS_00361590	chr8	-	118113782-118118354,118119855-118119917,118120834-118121768,118184854-118184984,118185599-118185727,118203669-118204131	6294	XLOC_086507	x	antisense-protein_coding	ENSG00000164756.8-SLC30A8-201	MLT1C-int-sense	-	Gene;	Gene;
TCONS_00361591	chr8	-	118113782-118118354,118119855-118119917,118120694-118121768,118184854-118184984,118185599-118185727,118203669-118204251	6554	XLOC_086507	x	antisense-protein_coding	ENSG00000164756.8-SLC30A8-003	MLT1C-int-sense	-	Gene;	Gene;
TCONS_00361592	chr8	-	118120074-118121768,118184854-118184984,118185599-118185727,118203669-118204131	2418	XLOC_086507	x	antisense-protein_coding	ENSG00000164756.8-SLC30A8-003	L1PA3-antisense	-	-	-
TCONS_00361593	chr8	-	118184067-118184984,118185599-118186214	1534	XLOC_086507	x	antisense-protein_coding	ENSG00000164756.8-SLC30A8-003	L2c-sense	-	-	-
TCONS_00362136	chr8	-	126442220-126446387,126446679-126453437	10927	XLOC_086685	x	antisense-protein_coding	ENSG00000173334.3-TRIB1-001	AluSg4-sense	-	Gene;	Gene;
TCONS_00362437	chr8	-	132999779-133025957	26179	XLOC_086807	x	antisense-protein_coding	ENSG00000132294.9-EFR3A-001	L1ME2-antisense	-	Gene;	Gene;
TCONS_00362567	chr8	-	134199186-134199210,134203821-134206216	2421	XLOC_086818	x	antisense-protein_coding	ENSG00000104415.9-WISP1-003	MIR-sense	-	-	-
TCONS_00363219	chr8	-	144638409-144640933	2525	XLOC_086948	x	antisense-protein_coding	ENSG00000104518.6-GSDMD-003	L1MB7-sense	-	Gene;	Gene;
TCONS_00363696	chr8	-	145732856-145733993	1138	XLOC_086987	u	antisense-protein_coding	ENSG00000167701.9-GPT-201	MIRb-sense	-	-	-
TCONS_00363793	chr8	-	146049119-146049150,146050698-146052638	1973	XLOC_086998	u	antisense-protein_coding	ENSG00000147789.11-ZNF7-017	LTR42-sense	-	-	-
TCONS_00364704	chr9	+	14673233-14681741	8509	XLOC_087490	x	antisense-protein_coding	ENSG00000175893.7-ZDHHC21-001	L1ME2z-sense	-	-	Gene;
TCONS_00364953	chr9	+	20343349-20348779	5431	XLOC_087571	x	antisense-protein_coding	ENSG00000171843.11-MLLT3-001	MLT1J-sense	-	-	-
TCONS_00364996	chr9	+	21030419-21031382,21032471-21032576	1070	XLOC_087580	x	antisense-protein_coding	ENSG00000188921.12-PTPLAD2-001	MER5A-antisense	-	-	-
TCONS_00365003	chr9	+	21324548-21335413	10866	XLOC_087586	x	antisense-protein_coding	ENSG00000198642.5-KLHL9-001	Tigger4b-antisense	-	Gene;	Gene;
TCONS_00365103	chr9	+	25677657-25685961	8305	XLOC_087619	x	antisense-protein_coding	ENSG00000198680.3-TUSC1-001	MSTA-int-sense	-	Gene;	Gene;
TCONS_00365228	chr9	+	32553187-32553238,32553244-32553801	610	XLOC_087678	=	antisense-protein_coding	ENSG00000165264.6-NDUFB6-002	AluY-antisense	-	-	Gene;
TCONS_00366088	chr9	+	45435329-45448406	13078	XLOC_087931	x	antisense-protein_coding	ENSG00000268578.1-AL354718.1-201	L1ME3B-sense	-	-	-
TCONS_00366119	chr9	+	46385416-46385655	240	XLOC_087955	u	antisense-protein_coding	ENSG00000237198.2-FAM27E1-001	-	-	-	-
TCONS_00366292	chr9	+	70430573-70431083	511	XLOC_088051	u	antisense-protein_coding	ENSG00000184659.4-FOXD4L4-001	AluY-antisense	-	-	Gene;
TCONS_00366446	chr9	+	73216690-73217010,73218282-73223863	5903	XLOC_088081	x	antisense-protein_coding	ENSG00000083067.18-TRPM3-011	MER57B1-sense	-	Gene;	Gene;
TCONS_00366465	chr9	+	74667267-74667369,74679345-74679518,74680141-74680201,74695575-74695857	621	XLOC_088089	x	antisense-protein_coding	ENSG00000204669.5-C9orf57-201	L1M5-antisense	-	-	-
TCONS_00366466	chr9	+	74667267-74667369,74679345-74679518,74695575-74695632,74705042-74705263	557	XLOC_088089	x	antisense-protein_coding	ENSG00000204669.5-C9orf57-201	Ricksha_c-sense	-	-	-
TCONS_00366467	chr9	+	74667267-74667369,74679345-74679518,74680141-74680201,74695575-74695632,74705042-74705263	618	XLOC_088089	x	antisense-protein_coding	ENSG00000204669.5-C9orf57-201	Ricksha_c-sense	-	-	-
TCONS_00366523	chr9	+	75551494-75551540,75568321-75569177	904	XLOC_088100	x	antisense-protein_coding	ENSG00000165092.8-ALDH1A1-006	MIR-antisense	-	-	-
TCONS_00366730	chr9	+	80647399-80648214,80655308-80655331	840	XLOC_088190	u	antisense-protein_coding	ENSG00000156052.6-GNAQ-001	-	-	-	-
TCONS_00367013	chr9	+	85673368-85687663	14296	XLOC_088330	x	antisense-protein_coding	ENSG00000165105.9-RASEF-002	L1ME1-antisense	-	Gene;	Gene;
TCONS_00367019	chr9	+	85852617-85859085,85884910-85888121	9681	XLOC_088332	x	antisense-protein_coding	ENSG00000172159.11-FRMD3-001	L1MB7-antisense	-	Gene;	Gene;
TCONS_00367305	chr9	+	90554415-90554623,90559498-90559659,90582025-90582137,90582389-90582587,90583485-90588798	5997	XLOC_088419	x	antisense-protein_coding	ENSG00000156345.13-CDK20-006	AluJb-sense	PGOHUM00000236242-antisense	Gene;	Gene;
TCONS_00367306	chr9	+	90554467-90554623,90559495-90559659,90582025-90582137,90583485-90588798	5749	XLOC_088419	x	antisense-protein_coding	ENSG00000156345.13-CDK20-006	AluJb-sense	PGOHUM00000236242-antisense	Gene;	Gene;
TCONS_00367378	chr9	+	91975179-91975219,91975740-91982642	6944	XLOC_088445	x	antisense-protein_coding	ENSG00000187764.7-SEMA4D-006	L1ME4a-sense	-	-	-
TCONS_00367442	chr9	+	93972769-93988843	16075	XLOC_088466	x	antisense-protein_coding	ENSG00000148090.7-AUH-001	Charlie8-sense	-	Gene;miRNA;	Gene;miRNA;
TCONS_00367450	chr9	+	94484837-94487318	2482	XLOC_088471	x	antisense-protein_coding	ENSG00000169071.10-ROR2-002	-	-	-	-
TCONS_00367451	chr9	+	94712163-94712476	314	XLOC_088472	x	antisense-protein_coding	ENSG00000169071.10-ROR2-002	-	-	-	-
TCONS_00367728	chr9	+	97077890-97080489	2600	XLOC_088544	x	antisense-protein_coding	ENSG00000130950.9-NUTM2F-201	MLT1A-antisense	-	-	Gene;snRNA;splicing;
TCONS_00367815	chr9	+	98205344-98208645	3302	XLOC_088556	x	antisense-protein_coding	ENSG00000185920.11-PTCH1-003	L1PB4-sense	-	-	-
TCONS_00367974	chr9	+	100684855-100685594	740	XLOC_088595	u	antisense-protein_coding	ENSG00000136932.9-C9orf156-006	FRAM-sense	-	Gene;	Gene;
TCONS_00368113	chr9	+	103115269-103115863,103116279-103116377,103151129-103151782	1348	XLOC_088619	u	antisense-protein_coding	ENSG00000136891.9-TEX10-002	MER65C-sense	-	-	-
TCONS_00368114	chr9	+	103115301-103115863,103116279-103116377,103152731-103152839	771	XLOC_088619	u	antisense-protein_coding	ENSG00000136891.9-TEX10-002	AluJb-antisense	-	-	Gene;
TCONS_00368115	chr9	+	103115302-103115863,103116279-103116377,103146204-103146283,103150085-103150886	1543	XLOC_088619	u	antisense-protein_coding	ENSG00000136891.9-TEX10-002	AluSx-sense	-	Gene;	Gene;
TCONS_00368116	chr9	+	103115302-103115863,103116279-103116377,103150085-103150886	1463	XLOC_088619	u	antisense-protein_coding	ENSG00000136891.9-TEX10-002	AluSx-sense	-	Gene;	Gene;
TCONS_00368117	chr9	+	103115304-103115863,103151129-103151782	1214	XLOC_088619	u	antisense-protein_coding	ENSG00000136891.9-TEX10-202	MER65C-sense	-	-	-
TCONS_00368175	chr9	+	104248431-104248753,104263424-104264306	1206	XLOC_088635	x	antisense-protein_coding	ENSG00000165152.4-TMEM246-003	-	PGOHUM00000236289-antisense	-	-
TCONS_00368187	chr9	+	104367665-104368214,104368536-104368657,104412699-104412835,104487030-104487098,104643255-104643347,104930746-104931071	1297	XLOC_088637	x	antisense-protein_coding	ENSG00000198785.4-GRIN3A-001	MLT1H-sense	-	-	Gene;
TCONS_00368188	chr9	+	104368091-104368214,104368536-104368657,104412699-104412835,104414274-104414965	1075	XLOC_088637	x	antisense-protein_coding	ENSG00000198785.4-GRIN3A-001	MIRb-antisense	-	-	-
TCONS_00368191	chr9	+	104368698-104376842	8145	XLOC_088638	x	antisense-protein_coding	ENSG00000198785.4-GRIN3A-001	L2c-antisense	-	Gene;	Gene;
TCONS_00368593	chr9	+	114800065-114801470	1406	XLOC_088780	u	antisense-protein_coding	ENSG00000106868.12-SUSD1-002	AluJr4-antisense	-	-	Gene;
TCONS_00369023	chr9	+	123248884-123248929,123263961-123264407	493	XLOC_088936	x	antisense-protein_coding	ENSG00000136861.13-CDK5RAP2-201	MLT1H1-sense	-	-	-
TCONS_00369283	chr9	+	126521499-126521687,126521998-126522054	246	XLOC_088992	=	antisense-protein_coding	ENSG00000119522.11-DENND1A-004	-	PGOHUM00000236768-sense	-	-
TCONS_00369657	chr9	+	130667917-130668941	1025	XLOC_089041	u	antisense-protein_coding	ENSG00000160408.10-ST6GALNAC6-011	MIR-antisense	-	-	-
TCONS_00370767	chr9	+	139010857-139012385,139013632-139016310	4208	XLOC_089219	u	antisense-protein_coding	ENSG00000238227.3-C9orf69-201	MLT1B-sense	-	-	Gene;
TCONS_00370769	chr9	+	139010876-139010979,139012238-139016310	4177	XLOC_089219	u	antisense-protein_coding	ENSG00000238227.3-C9orf69-201	AluY-sense	-	Gene;	Gene;
TCONS_00370865	chr9	+	139640053-139640653,139641530-139641706	778	XLOC_089240	x	antisense-protein_coding	ENSG00000267206.1-LCN6-002	-	-	-	-
TCONS_00371046	chr9	+	139935271-139935392,139937812-139940195	2506	XLOC_089255	x	antisense-protein_coding	ENSG00000107281.5-NPDC1-001	MIRb-sense	-	-	-
TCONS_00371102	chr9	+	140009702-140011781	2080	XLOC_089263	u	antisense-protein_coding	ENSG00000176978.9-DPP7-001	LTR5B-sense	-	-	-
TCONS_00371161	chr9	+	140188227-140193241,140194569-140196364	6811	XLOC_089272	x	antisense-protein_coding	ENSG00000198435.2-NRARP-001	MLT1J-sense	-	-	-
TCONS_00371162	chr9	+	140190531-140191828,140193083-140193241,140194569-140196364	3253	XLOC_089272	x	antisense-protein_coding	ENSG00000198435.2-NRARP-001	-	-	-	-
TCONS_00371163	chr9	+	140190586-140191828,140193083-140196364	4525	XLOC_089272	x	antisense-protein_coding	ENSG00000198435.2-NRARP-001	-	-	-	-
TCONS_00371194	chr9	+	140485192-140485815	624	XLOC_089278	u	antisense-protein_coding	ENSG00000165724.5-ZMYND19-001	AluSx-antisense	-	-	-
TCONS_00371379	chr9	-	2648925-2653010,2664969-2665186	4304	XLOC_089313	x	antisense-protein_coding	ENSG00000147852.11-VLDLR-002	MLT1B-sense	-	Gene;	Gene;
TCONS_00371566	chr9	-	5457437-5459187,5470851-5470960,5524536-5524629,5629567-5630373	2762	XLOC_089367	x	antisense-protein_coding	ENSG00000120217.9-CD274-001	L3-sense	-	-	-
TCONS_00372039	chr9	-	17589159-17590751,17590903-17591316	2007	XLOC_089513	=	antisense-protein_coding	ENSG00000107295.8-SH3GL2-001	AluJb-sense	PGOHUM00000235977-sense	Gene;	Gene;
TCONS_00372046	chr9	-	18765796-18769853,18770392-18770514,18776742-18777246	4686	XLOC_089518	x	antisense-protein_coding	ENSG00000178031.11-ADAMTSL1-012	L2a-sense	-	-	-
TCONS_00372799	chr9	-	34201271-34201513	243	XLOC_089864	=	antisense-protein_coding	ENSG00000165006.9-UBAP1-203	AluSx-antisense	-	-	Gene;
TCONS_00373426	chr9	-	41504853-41506213,41513468-41514094	1988	XLOC_089982	=	antisense-protein_coding	ENSG00000233788.4-SPATA31A5-002	AluY-antisense	PGOHUM00000236065-sense	-	Gene;
TCONS_00373847	chr9	-	69660984-69661802	819	XLOC_090153	u	antisense-protein_coding	ENSG00000176134.4-AL445665.1-201	L1ME4a-antisense	-	-	-
TCONS_00374379	chr9	-	80911178-80911799	622	XLOC_090355	u	antisense-protein_coding	ENSG00000135069.9-PSAT1-002	MIR3-sense	-	-	-
TCONS_00374858	chr9	-	91093969-91095199	1231	XLOC_090528	u	antisense-protein_coding	ENSG00000106723.12-SPIN1-001	MADE1-antisense	-	Gene;miRNA;	Gene;miRNA;
TCONS_00374884	chr9	-	91827535-91827612,91923773-91925871	2177	XLOC_090539	u	antisense-protein_coding	ENSG00000123975.4-CKS2-001	MER41A-sense	-	Gene;	Gene;
TCONS_00374923	chr9	-	92211764-92215371,92215484-92215649,92218574-92218656	3857	XLOC_090549	u	antisense-protein_coding	ENSG00000130222.6-GADD45G-001	L1ME4a-sense	-	-	-
TCONS_00374924	chr9	-	92211764-92215371,92215484-92215730,92218637-92218656	3875	XLOC_090549	u	antisense-protein_coding	ENSG00000130222.6-GADD45G-002	L1ME4a-sense	-	-	-
TCONS_00374925	chr9	-	92211764-92215371,92215484-92215649,92219463-92219593	3905	XLOC_090549	u	antisense-protein_coding	ENSG00000130222.6-GADD45G-001	L1ME4a-sense	-	-	-
TCONS_00374926	chr9	-	92211764-92215371,92215484-92215649,92218193-92219654	5236	XLOC_090549	u	antisense-protein_coding	ENSG00000130222.6-GADD45G-002	L1ME4a-sense	-	-	-
TCONS_00374927	chr9	-	92211764-92215371,92215484-92215649,92218864-92219654	4565	XLOC_090549	u	antisense-protein_coding	ENSG00000130222.6-GADD45G-001	L1ME4a-sense	-	-	-
TCONS_00374928	chr9	-	92211764-92215371,92215484-92215730,92218193-92219767	5430	XLOC_090549	u	antisense-protein_coding	ENSG00000130222.6-GADD45G-002	L1ME4a-sense	-	-	-
TCONS_00374929	chr9	-	92211764-92215371,92215484-92215730,92218864-92219776	4768	XLOC_090549	u	antisense-protein_coding	ENSG00000130222.6-GADD45G-002	L1ME4a-sense	-	-	-
TCONS_00374930	chr9	-	92217655-92218958,92219463-92219593	1435	XLOC_090549	u	antisense-protein_coding	ENSG00000130222.6-GADD45G-001	AluSg-antisense	-	-	Gene;
TCONS_00375162	chr9	-	95274429-95275508,95275705-95276035	1411	XLOC_090597	x	antisense-protein_coding	ENSG00000188312.9-CENPP-003	L1ME1-antisense	-	-	-
TCONS_00375926	chr9	-	108536144-108537069	926	XLOC_090784	x	antisense-protein_coding	ENSG00000095209.7-TMEM38B-002	-	-	-	-
TCONS_00375927	chr9	-	108537189-108538094	906	XLOC_090785	x	antisense-protein_coding	ENSG00000095209.7-TMEM38B-003	-	-	-	-
TCONS_00376160	chr9	-	113546651-113547260,113547883-113547953	681	XLOC_090879	x	antisense-protein_coding	ENSG00000030304.8-MUSK-202	-	-	-	-
TCONS_00376490	chr9	-	116906863-116907335,116908781-116908893,116914873-116914967,116915120-116915277,116915375-116915971	1436	XLOC_090931	u	antisense-protein_coding	ENSG00000196739.10-COL27A1-001	MER96B-antisense	-	-	-
TCONS_00376491	chr9	-	116906863-116907335,116908781-116908893,116915120-116915277,116915375-116915484,116917542-116917606	919	XLOC_090931	u	antisense-protein_coding	ENSG00000196739.10-COL27A1-001	MER63B-sense	-	-	-
TCONS_00376492	chr9	-	116906863-116907335,116908781-116908893,116914873-116914967,116915120-116915277,116915375-116915484,116917542-116917606	1014	XLOC_090931	u	antisense-protein_coding	ENSG00000196739.10-COL27A1-001	MER63B-sense	-	-	-
TCONS_00376493	chr9	-	117045392-117045495,117046177-117046840	768	XLOC_090932	x	antisense-protein_coding	ENSG00000196739.10-COL27A1-001	MIRc-sense	-	-	-
TCONS_00376650	chr9	-	119094853-119098507,119100006-119100196	3846	XLOC_090968	x	antisense-protein_coding	ENSG00000182752.8-PAPPA-201	MIRb-antisense	-	-	-
TCONS_00377187	chr9	-	129265349-129269249	3901	XLOC_091090	x	antisense-protein_coding	ENSG00000196814.10-MVB12B-001	MIRb-sense	-	-	-
TCONS_00377697	chr9	-	133294626-133297020,133299101-133299220,133300409-133300532,133309008-133309178	2810	XLOC_091169	x	antisense-protein_coding	ENSG00000148357.12-HMCN2-001	MLT1C-sense	-	Gene;	Gene;
TCONS_00377698	chr9	-	133294626-133300532,133309008-133309372	6272	XLOC_091169	x	antisense-protein_coding	ENSG00000148357.12-HMCN2-001	AluY-sense	-	Gene;	Gene;
TCONS_00377700	chr9	-	133301326-133308810	7485	XLOC_091170	x	antisense-protein_coding	ENSG00000148357.12-HMCN2-001	MIRb-antisense	-	-	-
TCONS_00377706	chr9	-	133452497-133454251	1755	XLOC_091175	u	antisense-protein_coding	ENSG00000107164.15-FUBP3-002	AluJr-sense	-	Gene;	Gene;
TCONS_00377759	chr9	-	134374796-134375537	742	XLOC_091188	=	antisense-protein_coding	ENSG00000130723.13-PRRC2B-001	-	-	-	-
TCONS_00378109	chr9	-	137292405-137310295	17891	XLOC_091249	x	antisense-protein_coding	ENSG00000186350.8-RXRA-002	MIR-sense	-	-	Gene;
TCONS_00378272	chr9	-	139230942-139230995,139238749-139239781	1087	XLOC_091291	x	antisense-protein_coding	ENSG00000160360.7-GPSM1-202	MLT1A-sense	-	-	-
TCONS_00378373	chr9	-	139375939-139377020	1082	XLOC_091299	u	antisense-protein_coding	ENSG00000196366.1-C9orf163-001	-	-	-	-
TCONS_00378473	chr9	-	139741949-139748534	6586	XLOC_091319	x	antisense-protein_coding	ENSG00000054148.13-PHPT1-201	MIRc-sense	-	-	-
TCONS_00379370	chrX	+	6930194-6930696,6985282-6986379	1601	XLOC_091777	x	antisense-protein_coding	ENSG00000130021.9-HDHD1-001	THE1B-sense	-	-	Gene;
TCONS_00379371	chrX	+	6930653-6930696,6975984-6978722	2783	XLOC_091777	x	antisense-protein_coding	ENSG00000130021.9-HDHD1-003	-	-	-	-
TCONS_00379711	chrX	+	15316517-15317060,15320195-15324471	4821	XLOC_091915	x	antisense-protein_coding	ENSG00000165192.9-ASB11-004	L1MC4-sense	-	Gene;	Gene;
TCONS_00379960	chrX	+	21676595-21677060,21687306-21687476,21755741-21756271	1168	XLOC_091968	x	antisense-protein_coding	ENSG00000091482.5-SMPX-001	AluJb-antisense	-	-	Gene;
TCONS_00380205	chrX	+	27994615-27995032,28018944-28019069,28036114-28036235,28069470-28069574,28184876-28186187	2083	XLOC_092067	x	antisense-protein_coding	ENSG00000226372.1-DCAF8L1-001	MLT2F-antisense	-	-	-
TCONS_00380618	chrX	+	41466476-41467154,41469506-41469577	751	XLOC_092236	x	antisense-protein_coding	ENSG00000147044.16-CASK-201	Charlie13a-antisense	-	-	-
TCONS_00381139	chrX	+	48797263-48798079	817	XLOC_092334	=	antisense-protein_coding	ENSG00000068308.9-OTUD5-006	MIR3-sense	-	-	-
TCONS_00381478	chrX	+	54095618-54097264,54097866-54099628	3410	XLOC_092427	x	antisense-protein_coding	ENSG00000184083.7-FAM120C-001	-	-	Gene;miRNA;	-
TCONS_00381480	chrX	+	54218759-54224055	5297	XLOC_092429	x	antisense-protein_coding	ENSG00000196632.6-WNK3-001	MIRb-sense	-	-	Gene;
TCONS_00381595	chrX	+	55511098-55516348	5251	XLOC_092450	x	antisense-protein_coding	ENSG00000247746.4-USP51-001	L2c-antisense	-	-	-
TCONS_00381716	chrX	+	63523844-63524038,63525446-63525572,63607957-63608941	1307	XLOC_092484	x	antisense-protein_coding	ENSG00000102043.11-MTMR8-001	MER103C-sense	PGOHUM00000241350-antisense	-	-
TCONS_00382287	chrX	+	77151250-77151759	510	XLOC_092624	u	antisense-protein_coding	ENSG00000102158.15-MAGT1-001	AluSq-antisense	-	-	Gene;
TCONS_00382328	chrX	+	77387935-77390513	2579	XLOC_092628	x	antisense-protein_coding	ENSG00000187325.4-TAF9B-001	MER44A-sense	-	-	Gene;
TCONS_00382329	chrX	+	77390822-77394630	3809	XLOC_092629	x	antisense-protein_coding	ENSG00000187325.4-TAF9B-001	AluSz-sense	-	Gene;	Gene;
TCONS_00382390	chrX	+	79926998-79933008	6011	XLOC_092655	x	antisense-protein_coding	ENSG00000165288.10-BRWD3-001	AluJo-sense	-	Gene;	Gene;
TCONS_00382438	chrX	+	84343127-84343157,84343218-84349474	6288	XLOC_092682	x	antisense-protein_coding	ENSG00000184788.8-SATL1-202	L2c-sense	-	Gene;	Gene;
TCONS_00382439	chrX	+	84343354-84344858,84345061-84349474	5919	XLOC_092682	x	antisense-protein_coding	ENSG00000184788.8-SATL1-202	L2c-sense	-	Gene;	Gene;
TCONS_00382789	chrX	+	100870037-100872984	2948	XLOC_092824	x	antisense-protein_coding	ENSG00000198960.6-ARMCX6-202	-	-	-	-
TCONS_00383207	chrX	+	106955225-106959581,106959800-106960278	4836	XLOC_092894	x	antisense-protein_coding	ENSG00000157514.12-TSC22D3-008	MIRb-sense	-	-	-
TCONS_00383418	chrX	+	111326252-111326345,111517701-111517823,111518230-111532417,111549589-111549750,111559069-111566544	22043	XLOC_092942	x	antisense-protein_coding	ENSG00000072315.3-TRPC5-001	HAL1-sense	PGOHUM00000241500-antisense	Gene;	Gene;
TCONS_00383703	chrX	+	120010406-120010659	254	XLOC_093051	=	antisense-protein_coding	ENSG00000226685.2-CT47A12-202	-	PGOHUM00000241974-sense	-	-
TCONS_00384395	chrX	+	139865130-139866437,139866622-139874330	9017	XLOC_093266	x	antisense-protein_coding	ENSG00000184258.5-CDR1-001	L1MEe-antisense	-	-	-
TCONS_00384394	chrX	+	139862407-139863972	1566	XLOC_093268	u	antisense-protein_coding	ENSG00000184258.5-CDR1-001	MER58A-sense	-	-	-
TCONS_00384421	chrX	+	140783775-140785198	1424	XLOC_093281	u	antisense-protein_coding	ENSG00000196406.4-SPANXD-001	L1M1-antisense	-	-	-
TCONS_00384422	chrX	+	140785411-140785972	562	XLOC_093282	x	antisense-protein_coding	ENSG00000196406.4-SPANXD-001	-	-	-	-
TCONS_00384423	chrX	+	140786946-140787440	495	XLOC_093283	u	antisense-protein_coding	ENSG00000196406.4-SPANXD-001	AluSg7-antisense	-	-	Gene;
TCONS_00384845	chrX	+	151143258-151143282,151143660-151145027,151236672-151236725,151284180-151284317,151284850-151284930,151285110-151285227,151287578-151287733,151288157-151288268	2052	XLOC_093426	x	antisense-protein_coding	ENSG00000102287.12-GABRE-201	L2a-sense	-	-	-
TCONS_00384847	chrX	+	151143272-151145027,151236672-151236725,151279700-151284101	6212	XLOC_093426	x	antisense-protein_coding	ENSG00000102287.12-GABRE-201	MIRb-sense	-	Gene;lncRNA;	-
TCONS_00384886	chrX	+	151938276-151938361,151939339-151939397,151959246-151959305,151960055-151960164,151962082-151963268	1502	XLOC_093436	x	antisense-protein_coding	ENSG00000221867.4-MAGEA3-001	L1M5-sense	-	-	-
TCONS_00384887	chrX	+	151938276-151938361,151939339-151939397,151959246-151959305,151960055-151963268	3419	XLOC_093436	x	antisense-protein_coding	ENSG00000221867.4-MAGEA3-201	L1MC3-sense	-	-	Gene;
TCONS_00385296	chrX	+	153882820-153882916,153883365-153883599	332	XLOC_093493	=	antisense-protein_coding	ENSG00000126890.13-CTAG2-001	-	-	-	-
TCONS_00385499	chrX	-	2729879-2734036	4158	XLOC_093529	x	antisense-protein_coding	ENSG00000124343.8-XG-201	L1M4b-sense	-	Gene;	Gene;
TCONS_00385500	chrX	-	2729879-2730011,2733521-2733781,2742051-2742269	613	XLOC_093529	x	antisense-protein_coding	ENSG00000124343.8-XG-002	AluSz-sense	-	Gene;	Gene;
TCONS_00385501	chrX	-	2729879-2733781,2742051-2742576	4429	XLOC_093529	x	antisense-protein_coding	ENSG00000124343.8-XG-201	L1M4b-sense	-	Gene;	Gene;
TCONS_00385774	chrX	-	9914432-9917479	3048	XLOC_093614	x	antisense-protein_coding	ENSG00000146950.8-SHROOM2-001	L1MD-antisense	-	-	-
TCONS_00386139	chrX	-	17165520-17171402	5883	XLOC_093693	x	antisense-protein_coding	ENSG00000169891.13-REPS2-005	AluSz6-sense	-	Gene;	Gene;
TCONS_00386143	chrX	-	17657679-17658516,17751721-17751775	893	XLOC_093695	o	antisense-protein_coding	ENSG00000188158.10-NHS-001	MSTC-sense	-	-	-
TCONS_00386433	chrX	-	23801296-23801534,23801761-23805492	3971	XLOC_093770	x	antisense-protein_coding	ENSG00000130066.12-SAT1-001	AluY-sense	-	Gene;	Gene;
TCONS_00386581	chrX	-	29975441-29980673	5233	XLOC_093851	u	antisense-protein_coding	ENSG00000169306.5-IL1RAPL1-001	-	-	-	-
TCONS_00386936	chrX	-	43514715-43515318	604	XLOC_093961	u	antisense-protein_coding	ENSG00000189221.5-MAOA-001	-	-	-	-
TCONS_00387071	chrX	-	47076461-47076533,47077902-47084498	6670	XLOC_093998	x	antisense-protein_coding	ENSG00000102225.11-CDK16-021	L2a-sense	-	-	-
TCONS_00388147	chrX	-	66942824-66942824,66943526-66950449	6925	XLOC_094219	s	antisense-protein_coding	ENSG00000169083.11-AR-001	-	-	-	-
TCONS_00388218	chrX	-	69646114-69647762,69651041-69651157,69653705-69654098,69654529-69654633	2265	XLOC_094245	x	antisense-protein_coding	ENSG00000130055.9-GDPD2-201	L3-antisense	-	-	-
TCONS_00388697	chrX	-	79581557-79590845	9289	XLOC_094347	u	antisense-protein_coding	ENSG00000174016.7-FAM46D-201	L1MEe-antisense	-	-	Gene;snRNA;splicing;
TCONS_00388782	chrX	-	84446083-84446849,84479211-84479326,84498594-84498743	1033	XLOC_094369	x	antisense-protein_coding	ENSG00000147180.12-ZNF711-002	Tigger2a-sense	-	-	Gene;miRNA;
TCONS_00388783	chrX	-	84446083-84446849,84479211-84479332,84498594-84498788	1084	XLOC_094369	x	antisense-protein_coding	ENSG00000147180.12-ZNF711-001	Tigger2a-sense	-	-	Gene;miRNA;
TCONS_00388784	chrX	-	84459106-84459309,84479211-84479332,84498594-84498820	553	XLOC_094369	x	antisense-protein_coding	ENSG00000147180.12-ZNF711-002	L1PA12-sense	-	-	-
TCONS_00388785	chrX	-	84465953-84467083,84479211-84479332,84498594-84498820	1480	XLOC_094369	x	antisense-protein_coding	ENSG00000147180.12-ZNF711-001	MLT1C-sense	-	-	-
TCONS_00388809	chrX	-	86057908-86068020,86068125-86068215,86068707-86068856,86161464-86161807	10698	XLOC_094380	x	antisense-protein_coding	ENSG00000126733.16-DACH2-001	MSTA-int-sense	-	-	Gene;
TCONS_00388836	chrX	-	86758260-86759164,86855042-86855403	1267	XLOC_094390	x	antisense-protein_coding	ENSG00000102271.9-KLHL4-002	L3-sense	-	-	Gene;
TCONS_00388860	chrX	-	89177009-89177311,89177487-89179910	2727	XLOC_094423	x	antisense-protein_coding	ENSG00000153779.8-TGIF2LX-002	-	-	-	-
TCONS_00389370	chrX	-	105154151-105156733,105193638-105193790,105195268-105195362,105251789-105251924	2967	XLOC_094596	x	antisense-protein_coding	ENSG00000123572.12-NRK-201	LTR26-sense	-	-	-
TCONS_00389372	chrX	-	105191305-105193633	2329	XLOC_094597	x	antisense-protein_coding	ENSG00000123572.12-NRK-203	AluYa5-antisense	-	-	Gene;
TCONS_00390034	chrX	-	120181422-120182882,120183384-120185109	3187	XLOC_094808	x	antisense-protein_coding	ENSG00000182890.3-GLUD2-001	MIR3-sense	-	-	-
TCONS_00390035	chrX	-	120181422-120185767	4346	XLOC_094808	x	antisense-protein_coding	ENSG00000182890.3-GLUD2-001	AluSg-sense	-	Gene;	Gene;
TCONS_00390076	chrX	-	122558973-122561919	2947	XLOC_094845	x	antisense-protein_coding	ENSG00000125675.13-GRIA3-201	MER5B-sense	-	Gene;miRNA;	Gene;
TCONS_00390650	chrX	-	134166351-134166788,134166917-134174932	8454	XLOC_095038	x	antisense-protein_coding	ENSG00000134590.9-FAM127A-002	L1M5-sense	-	Gene;	Gene;
TCONS_00391223	chrX	-	151733752-151743452,151804336-151804441,151807023-151807165,151808120-151808254,151809702-151809756,151866073-151866131,151867109-151867190	10281	XLOC_095195	x	antisense-protein_coding	ENSG00000147402.7-GABRQ-001	L1PA10-antisense	-	-	Gene;
TCONS_00391237	chrX	-	151817299-151818481	1183	XLOC_095216	x	antisense-protein_coding	ENSG00000147402.7-GABRQ-001	-	-	-	-
TCONS_00391239	chrX	-	151825198-151825924	727	XLOC_095218	x	antisense-protein_coding	ENSG00000147402.7-GABRQ-001	-	-	-	-
TCONS_00391333	chrX	-	152750321-152750895,152752145-152752603	1034	XLOC_095242	x	antisense-protein_coding	ENSG00000224963.2-U82695.9-001	-	-	-	-
TCONS_00391654	chrX	-	153652732-153652968,153656739-153656782	281	XLOC_095266	o	antisense-protein_coding	ENSG00000071553.12-ATP6AP1-003	MLT1C-sense	-	-	-
TCONS_00391655	chrX	-	153652732-153652968,153656474-153656828	592	XLOC_095266	o	antisense-protein_coding	ENSG00000071553.12-ATP6AP1-001	MLT1C-sense	-	-	Gene;
TCONS_00391659	chrX	-	153697044-153699268,153699889-153700729,153700941-153701024,153701411-153701440	3180	XLOC_095267	x	antisense-protein_coding	ENSG00000130827.5-PLXNA3-001	L2-sense	-	-	-
TCONS_00392528	chrY	+	20891768-20891909,20893583-20893683,20894045-20894158,20894741-20894877,20899941-20901083	1637	XLOC_095669	=	antisense-protein_coding	ENSG00000169953.11-HSFY2-002	MLT1A1-sense	-	-	-
TCONS_00392529	chrY	+	20893577-20893683,20894045-20894158,20894741-20894877,20899941-20901083	1501	XLOC_095669	=	antisense-protein_coding	ENSG00000169953.11-HSFY2-002	MLT1A1-sense	-	-	-
TCONS_00006829	chr1	+	78840047-78841144,78841251-78841391	1239	XLOC_001241	x	intronic-protein_coding	ENSG00000122420.5-PTGFR-002	LTR79-antisense	-	-	-
TCONS_00007676	chr1	+	95666115-95667111,95669093-95676296	8201	XLOC_001528	x	intronic-protein_coding	ENSG00000271092.1-RP11-57H12.6-001	L2a-antisense	-	-	Gene;
TCONS_00012533	chr1	+	168024257-168024562,168025736-168025947	518	XLOC_002542	x	intronic-protein_coding	ENSG00000143164.11-DCAF6-201	MER103C-antisense	-	-	-
TCONS_00013146	chr1	+	178717515-178717700,178723256-178723283	214	XLOC_002724	x	intronic-protein_coding	ENSG00000116191.13-RALGPS2-201	L1ME2-sense	-	-	-
TCONS_00014453	chr1	+	201768566-201768701,201770232-201770643	548	XLOC_003178	x	intronic-protein_coding	ENSG00000134369.11-NAV1-202	AluJo-antisense	-	-	-
TCONS_00015216	chr1	+	207776058-207776544,207778206-207778233	515	XLOC_003312	x	intronic-protein_coding	ENSG00000203710.6-CR1-011	L1ME4a-sense	-	-	-
TCONS_00017261	chr1	+	239882962-239890731,239890903-239900010	16878	XLOC_003913	x	intronic-protein_coding	ENSG00000133019.7-CHRM3-001	Charlie1a-sense	-	-	-
TCONS_00017264	chr1	+	240062813-240062954,240063005-240067959	5097	XLOC_003914	x	intronic-protein_coding	ENSG00000133019.7-CHRM3-002	L1ME3C-antisense	-	-	-
TCONS_00017521	chr1	+	245374675-245374722,245377649-245377911	311	XLOC_003988	x	intronic-protein_coding	ENSG00000162849.11-KIF26B-005	AluJr-sense	-	-	Gene;
TCONS_00019889	chr1	-	19595197-19595763	567	XLOC_004423	u	intronic-protein_coding	ENSG00000211454.9-AKR7L-201	-	-	-	-
TCONS_00019890	chr1	-	19596182-19596937	756	XLOC_004424	u	intronic-protein_coding	ENSG00000211454.9-AKR7L-201	L2c-sense	-	-	-
TCONS_00020024	chr1	-	21019227-21019268,21019582-21019725,21020076-21020224,21020363-21020506	479	XLOC_004450	=	intronic-protein_coding	ENSG00000117245.8-KIF17-009	L2c-antisense	-	-	-
TCONS_00020616	chr1	-	25592593-25592625,25593202-25593627	459	XLOC_004540	=	intronic-protein_coding	ENSG00000117616.13-C1orf63-018	L1MC3-antisense	-	-	-
TCONS_00024379	chr1	-	68584595-68585452,68585954-68586324	1229	XLOC_005198	x	intronic-protein_coding	ENSG00000116729.9-WLS-201	L1ME4a-antisense	-	-	-
TCONS_00025554	chr1	-	93176533-93176564,93200535-93200894	392	XLOC_005547	x	intronic-protein_coding	ENSG00000067208.10-EVI5-001	L1ME2-antisense	-	Gene;miRNA;	Gene;miRNA;
TCONS_00027510	chr1	-	144876029-144876235,144876628-144877008	588	XLOC_005987	x	intronic-protein_coding	ENSG00000178104.15-PDE4DIP-036	-	-	-	-
TCONS_00031316	chr1	-	179187672-179188900,179189505-179190595	2320	XLOC_006748	x	intronic-protein_coding	ENSG00000143322.15-ABL2-008	AluJb-sense	PGOHUM00000245101-antisense	Gene;	Gene;
TCONS_00043220	chr10	-	713322-713845,714127-715338	1736	XLOC_010246	x	intronic-protein_coding	ENSG00000151240.11-DIP2C-001	-	-	-	-
TCONS_00044106	chr10	-	13773254-13773381,13775716-13776500	913	XLOC_010608	x	intronic-protein_coding	ENSG00000151474.15-FRMD4A-005	L2a-antisense	-	-	Gene;
TCONS_00045015	chr10	-	32642079-32643527,32643581-32644535	2404	XLOC_010812	x	intronic-protein_coding	ENSG00000120616.11-EPC1-001	MER1A-antisense	-	-	Gene;
TCONS_00046595	chr10	-	65187140-65188415,65190551-65191516	2242	XLOC_011241	x	intronic-protein_coding	ENSG00000171988.13-JMJD1C-001	AluJo-sense	PGOHUM00000238812-antisense	-	Gene;
TCONS_00047404	chr10	-	79296685-79296748,79346075-79347802	1792	XLOC_011449	x	intronic-protein_coding	ENSG00000156113.16-KCNMA1-008	MER5A-sense	-	-	-
TCONS_00050592	chr10	-	135289322-135289342,135289412-135290946	1556	XLOC_012269	x	intronic-protein_coding	ENSG00000203772.6-SPRN-201	-	-	-	-
TCONS_00052424	chr11	+	11876306-11876355,11882937-11883191	305	XLOC_012811	x	intronic-protein_coding	ENSG00000170242.13-USP47-001	AluSx-antisense	-	-	-
TCONS_00053411	chr11	+	31692465-31693212,31696534-31696595	810	XLOC_013061	x	intronic-protein_coding	ENSG00000109911.13-ELP4-003	-	-	-	-
TCONS_00058272	chr11	+	74828433-74828732,74830339-74830547	509	XLOC_013948	x	intronic-protein_coding	ENSG00000137491.10-SLCO2B1-010	L1PA4-sense	-	-	Gene;snRNA;splicing;
TCONS_00060563	chr11	+	118388460-118388490,118388652-118389120	500	XLOC_014545	x	intronic-protein_coding	ENSG00000118058.16-KMT2A-001	AluJb-sense	-	-	-
TCONS_00061223	chr11	+	124124400-124128138	3739	XLOC_014660	u	intronic-protein_coding	ENSG00000197849.4-OR8G1-201	L3-antisense	-	-	-
TCONS_00063499	chr11	-	8722946-8723591,8723741-8723876	782	XLOC_015044	x	intronic-protein_coding	ENSG00000166444.13-ST5-006	LTR9B-antisense	-	-	-
TCONS_00069415	chr11	-	78076852-78077358,78079170-78079256	594	XLOC_016144	x	intronic-protein_coding	ENSG00000033327.8-GAB2-005	MIRc-antisense	-	-	-
TCONS_00069416	chr11	-	78077522-78077776,78077907-78078862	1211	XLOC_016145	x	intronic-protein_coding	ENSG00000033327.8-GAB2-005	MER102b-sense	-	-	Gene;
TCONS_00072836	chr11	-	130139667-130139696,130159921-130161015	1125	XLOC_017038	o	intronic-protein_coding	ENSG00000196323.7-ZBTB44-001	MLT1D-antisense	-	-	-
TCONS_00073505	chr12	+	3320775-3320887,3320965-3321109	258	XLOC_017257	x	intronic-protein_coding	ENSG00000011105.7-TSPAN9-003	-	-	-	-
TCONS_00080717	chr12	+	100907893-100908082,100924329-100924371	233	XLOC_018647	x	intronic-protein_coding	ENSG00000012504.9-NR1H4-001	L3-sense	-	-	-
TCONS_00083205	chr12	+	132242139-132242483,132242571-132244063	1838	XLOC_019134	x	intronic-protein_coding	ENSG00000061936.5-SFSWAP-001	L1M5-sense	-	Gene;	Gene;
TCONS_00083845	chr12	-	3949129-3950091,3950309-3950658	1313	XLOC_019237	x	intronic-protein_coding	ENSG00000111224.9-PARP11-006	-	PGOHUM00000258652-antisense	-	-
TCONS_00085076	chr12	-	12833722-12834869,12834934-12836883	3098	XLOC_019431	x	intronic-protein_coding	ENSG00000183150.3-GPR19-001	MIR-antisense	-	Gene;	Gene;
TCONS_00092054	chr12	-	110381235-110381259,110381753-110382086	359	XLOC_020884	x	intronic-protein_coding	ENSG00000139436.16-GIT2-008	FAM-antisense	-	-	Gene;
TCONS_00095693	chr13	+	50666013-50666540,50666865-50667934	1598	XLOC_021809	x	intronic-protein_coding	ENSG00000176124.7-DLEU1-033	L2-antisense	-	-	-
TCONS_00097518	chr13	+	100331526-100333441,100340868-100346802	7851	XLOC_022713	x	intronic-protein_coding	ENSG00000125246.11-CLYBL-201	L1MB7-antisense	-	-	Gene;
TCONS_00102110	chr13	-	114125886-114126285,114126378-114126580	603	XLOC_024238	x	intronic-protein_coding	ENSG00000150401.10-DCUN1D2-201	L1M7-antisense	-	-	-
TCONS_00106162	chr14	+	71551569-71552062,71552189-71552328	634	XLOC_025366	x	intronic-protein_coding	ENSG00000100731.11-PCNX-201	L1PA7-antisense	-	-	-
TCONS_00112670	chr14	-	64096340-64096698,64097363-64097476	473	XLOC_026748	x	intronic-protein_coding	ENSG00000140006.7-WDR89-004	AluSx-antisense	-	-	-
TCONS_00113728	chr14	-	76442446-76442580,76442718-76442960	378	XLOC_026927	x	intronic-protein_coding	ENSG00000119699.3-TGFB3-001	Charlie22a-antisense	-	-	Gene;snRNA;splicing;
TCONS_00116972	chr15	+	36952327-36954652,36954705-36956457	4079	XLOC_027719	x	intronic-protein_coding	ENSG00000186073.7-C15orf41-001	THE1C-sense	-	-	Intron;
TCONS_00118744	chr15	+	57258522-57259039,57260434-57260483	568	XLOC_028056	x	intronic-protein_coding	ENSG00000140262.13-TCF12-201	MADE1-sense	-	Gene;miRNA;	Gene;miRNA;
TCONS_00120918	chr15	+	81072438-81072944,81074288-81074465,81075051-81075252,81082877-81082971,81162876-81165649	3756	XLOC_028423	x	intronic-protein_coding	ENSG00000103888.11-KIAA1199-001	MLT1J-antisense	-	Gene;	Gene;
TCONS_00122826	chr15	-	25657220-25660835,25661035-25661278	3860	XLOC_028888	x	intronic-protein_coding	ENSG00000114062.13-UBE3A-002	L2-antisense	-	-	-
TCONS_00124008	chr15	-	41294703-41295035,41295822-41296155	667	XLOC_029160	x	intronic-protein_coding	ENSG00000128908.11-INO80-001	L1ME4a-antisense	-	-	-
TCONS_00125616	chr15	-	59508819-59508858,59508931-59509286	396	XLOC_029473	x	intronic-protein_coding	ENSG00000157483.4-MYO1E-001	MLT1F1-antisense	-	-	-
TCONS_00125796	chr15	-	60844586-60844745,60844798-60845660	1023	XLOC_029500	x	intronic-protein_coding	ENSG00000069667.11-RORA-001	MIRb-antisense	-	-	-
TCONS_00128341	chr15	-	83662967-83664136,83669950-83669996	1217	XLOC_029955	x	intronic-protein_coding	ENSG00000169609.9-C15orf40-006	-	-	-	-
TCONS_00128368	chr15	-	83722710-83722823,83723617-83723872	370	XLOC_029962	x	intronic-protein_coding	ENSG00000064726.5-BTBD1-001	MIR3-antisense	-	-	Intron;
TCONS_00129865	chr16	+	501404-501544,502365-502427,503388-503461	278	XLOC_030389	=	intronic-protein_coding	ENSG00000090565.11-RAB11FIP3-010	-	-	-	-
TCONS_00139567	chr16	-	3440683-3441417,3443519-3443629	846	XLOC_031794	x	intronic-protein_coding	ENSG00000140987.15-ZSCAN32-012	MER5A-antisense	-	-	Gene;
TCONS_00148454	chr17	+	16648460-16649368,16649750-16650167	1327	XLOC_033449	x	intronic-protein_coding	ENSG00000170160.12-CCDC144A-001	-	PGOHUM00000236936-antisense	-	-
TCONS_00148455	chr17	+	16648838-16649368,16649530-16649572	574	XLOC_033449	x	intronic-protein_coding	ENSG00000170160.12-CCDC144A-013	-	PGOHUM00000236936-antisense	-	-
TCONS_00152010	chr17	+	43714567-43714767,43723267-43723596	531	XLOC_034103	=	intronic-protein_coding	ENSG00000120088.10-CRHR1-201	L3-antisense	-	-	-
TCONS_00152012	chr17	+	43716341-43716886,43723267-43723374	654	XLOC_034103	=	intronic-protein_coding	ENSG00000120088.10-CRHR1-201	AluSq2-antisense	-	-	Gene;
TCONS_00152013	chr17	+	43716803-43716886,43717755-43717821,43723267-43723598	483	XLOC_034103	=	intronic-protein_coding	ENSG00000120088.10-CRHR1-201	L3-antisense	-	-	-
TCONS_00154204	chr17	+	64406379-64406680,64406996-64407107	414	XLOC_034461	x	intronic-protein_coding	ENSG00000154229.7-PRKCA-002	-	-	-	-
TCONS_00155384	chr17	+	75105213-75110315,75110945-75116534	10693	XLOC_034675	x	intronic-protein_coding	ENSG00000129657.10-SEC14L1-012	AluSx-sense	-	Gene;	Gene;
TCONS_00156725	chr17	-	1088317-1088678,1089434-1089712	641	XLOC_034840	x	intronic-protein_coding	ENSG00000159842.10-ABR-004	AluSx1-antisense	-	-	Gene;
TCONS_00160721	chr17	-	33816117-33817468,33818148-33818392	1597	XLOC_035468	x	intronic-protein_coding	ENSG00000205045.4-SLFN12L-005	AluJb-antisense	PGOHUM00000237365-antisense	-	Gene;
TCONS_00160722	chr17	-	33816117-33817468,33818552-33819213	2014	XLOC_035468	x	intronic-protein_coding	ENSG00000205045.4-SLFN12L-005	AluJb-antisense	PGOHUM00000237365-antisense	-	Gene;
TCONS_00161730	chr17	-	39786729-39786882,39790788-39790906,39791545-39791804	533	XLOC_035653	=	intronic-protein_coding	ENSG00000173801.12-JUP-201	AluSq2-antisense	-	-	Gene;
TCONS_00161731	chr17	-	39786806-39786882,39790788-39790885,39791545-39791926	557	XLOC_035653	=	intronic-protein_coding	ENSG00000173801.12-JUP-201	AluSq2-antisense	-	-	Gene;
TCONS_00162412	chr17	-	42195087-42195692,42195815-42196376	1168	XLOC_035729	x	intronic-protein_coding	ENSG00000108840.11-HDAC5-001	MIR3-sense	-	-	-
TCONS_00163762	chr17	-	49137560-49137605,49138506-49138716	257	XLOC_035937	x	intronic-protein_coding	ENSG00000008294.16-SPAG9-002	LTR82B-antisense	-	-	-
TCONS_00166372	chr17	-	74208643-74208675,74229300-74229529	263	XLOC_036454	o	intronic-protein_coding	ENSG00000141576.10-RNF157-004	L1ME1-sense	-	-	-
TCONS_00168818	chr18	+	13234535-13234968,13236585-13237310	1160	XLOC_036868	x	intronic-protein_coding	ENSG00000168675.14-LDLRAD4-201	MIRb-sense	-	-	Gene;
TCONS_00168839	chr18	+	13559194-13559505,13559563-13563918	4668	XLOC_036871	x	intronic-protein_coding	ENSG00000168675.14-LDLRAD4-201	L1MA9-antisense	-	-	-
TCONS_00171062	chr18	+	67137167-67137379,67138839-67138972	347	XLOC_037520	=	intronic-protein_coding	ENSG00000206052.6-DOK6-001	L2-antisense	-	-	-
TCONS_00177483	chr19	+	10389518-10389932,10390435-10391480	1461	XLOC_039102	x	intronic-protein_coding	ENSG00000090339.4-ICAM1-002	AluJb-antisense	-	-	Gene;
TCONS_00200770	chr2	+	85488317-85489273,85491295-85492850	2513	XLOC_042805	x	intronic-protein_coding	ENSG00000152284.4-TCF7L1-004	AluJr-sense	PGOHUM00000240122-antisense	Gene;	Gene;
TCONS_00209838	chr2	+	234647598-234647701,234649334-234649521,234650166-234650603	730	XLOC_045038	=	intronic-protein_coding	ENSG00000242515.1-UGT1A10-001	THE1C-int-sense	-	-	-
TCONS_00209840	chr2	+	234659263-234659366,234660991-234661189,234661849-234662302	757	XLOC_045040	=	intronic-protein_coding	ENSG00000242515.1-UGT1A10-001	THE1C-int-sense	-	-	-
TCONS_00210394	chr2	+	241950122-241950530,241950657-241951774	1527	XLOC_045145	x	intronic-protein_coding	ENSG00000162804.9-SNED1-004	-	-	-	-
TCONS_00215765	chr2	-	77201385-77225453,77226127-77226177	24120	XLOC_046460	x	intronic-protein_coding	ENSG00000176204.9-LRRTM4-005	L1PA16-antisense	-	Gene;	Gene;
TCONS_00219839	chr2	-	158297759-158298077,158298158-158298921	1083	XLOC_047762	x	intronic-protein_coding	ENSG00000115165.5-CYTIP-201	L2b-antisense	-	-	-
TCONS_00220852	chr2	-	175500970-175502255,175507369-175508178	2096	XLOC_047974	x	intronic-protein_coding	ENSG00000115935.12-WIPF1-004	L1MC3-sense	-	Gene;	Gene;
TCONS_00221584	chr2	-	188215520-188215727,188216035-188216289	463	XLOC_048160	x	intronic-protein_coding	ENSG00000064989.8-CALCRL-004	-	-	-	-
TCONS_00225782	chr20	+	2676222-2677725,2677731-2678687	2461	XLOC_049494	=	intronic-protein_coding	ENSG00000088881.16-EBF4-011	AluSz-sense	-	Gene;	Gene;
TCONS_00225783	chr20	+	2677351-2677725,2677731-2677781	426	XLOC_049494	=	intronic-protein_coding	ENSG00000088881.16-EBF4-009	L2b-sense	-	-	-
TCONS_00226224	chr20	+	10231663-10232164,10232602-10233014	915	XLOC_049594	x	intronic-protein_coding	ENSG00000132639.8-SNAP25-004	LTR37B-antisense	-	-	-
TCONS_00226396	chr20	+	13224542-13226006,13227553-13227619	1532	XLOC_049687	x	intronic-protein_coding	ENSG00000101230.5-ISM1-001	MLT1F2-antisense	-	-	-
TCONS_00226446	chr20	+	14527899-14529075,14529389-14530051	1840	XLOC_049694	x	intronic-protein_coding	ENSG00000172264.12-MACROD2-201	MLT1H2-antisense	PGOHUM00000247448-antisense	-	-
TCONS_00227719	chr20	+	35215154-35216186,35218645-35218771	1160	XLOC_049988	x	intronic-protein_coding	ENSG00000118707.5-TGIF2-001	MIR-sense	-	-	Gene;
TCONS_00228282	chr20	+	42987623-42990797,43010529-43010582	3229	XLOC_050122	x	intronic-protein_coding	ENSG00000101076.12-HNF4A-001	L2c-antisense	-	Gene;	Gene;
TCONS_00228925	chr20	+	51877548-51877607,51886711-51888682	2032	XLOC_050272	x	intronic-protein_coding	ENSG00000182463.11-TSHZ2-002	MIRb-sense	-	-	Gene;
TCONS_00231540	chr20	-	30302354-30302664,30302735-30302770	347	XLOC_050940	x	intronic-protein_coding	ENSG00000171552.8-BCL2L1-201	MIR-sense	-	-	-
TCONS_00237317	chr21	-	27931488-27933220,27933914-27933959	1779	XLOC_052546	x	intronic-protein_coding	ENSG00000166265.7-CYYR1-002	L1ME3C-sense	-	-	-
TCONS_00237611	chr21	-	32825244-32825318,32825370-32825823	529	XLOC_052656	x	intronic-protein_coding	ENSG00000156299.8-TIAM1-001	MLT1E1-antisense	PGOHUM00000259673-antisense	-	Gene;
TCONS_00245224	chr22	-	34146611-34147200,34148122-34148446	915	XLOC_054046	x	intronic-protein_coding	ENSG00000133424.16-LARGE-201	L1ME3-sense	-	-	-
TCONS_00248696	chr3	+	29368539-29368573,29414366-29414870	540	XLOC_054694	x	intronic-protein_coding	ENSG00000144642.16-RBMS3-004	MIR-sense	-	-	-
TCONS_00251993	chr3	+	76447864-76461071,76464318-76482041	30932	XLOC_055355	x	intronic-protein_coding	ENSG00000185008.13-ROBO2-001	L2a-sense	-	Gene;	Gene;
TCONS_00252001	chr3	+	77221393-77222292,77389583-77397326	8644	XLOC_055358	x	intronic-protein_coding	ENSG00000185008.13-ROBO2-002	L2a-sense	-	-	-
TCONS_00257634	chr3	+	185135199-185135552,185135883-185136610	1082	XLOC_056766	x	intronic-protein_coding	ENSG00000073803.9-MAP3K13-001	-	PGOHUM00000237897-antisense	-	-
TCONS_00264761	chr3	-	114197896-114198701,114199183-114199252	876	XLOC_058371	x	intronic-protein_coding	ENSG00000181722.11-ZBTB20-002	-	-	-	-
TCONS_00264762	chr3	-	114211870-114212592,114217218-114217387	893	XLOC_058372	x	intronic-protein_coding	ENSG00000181722.11-ZBTB20-201	L1MD2-sense	-	-	-
TCONS_00275834	chr4	+	113946136-113948290,113948645-113950294	3805	XLOC_061392	x	intronic-protein_coding	ENSG00000145362.12-ANK2-010	L2b-antisense	-	-	-
TCONS_00281492	chr4	-	40977817-40980505,40992770-40993003	2923	XLOC_063315	x	intronic-protein_coding	ENSG00000163697.12-APBB2-002	AluSq2-sense	-	Gene;	Gene;
TCONS_00292030	chr5	+	81369512-81369759,81372211-81372311,81373406-81373551	495	XLOC_066565	x	intronic-protein_coding	ENSG00000152348.11-ATG10-001	MIRb-sense	-	-	-
TCONS_00295869	chr5	+	154097825-154099145,154102519-154104755	3558	XLOC_067542	x	intronic-protein_coding	ENSG00000155506.12-LARP1-001	AluJb-sense	-	Gene;	Gene;
TCONS_00298701	chr5	-	13886965-13887038,13887221-13888331	1185	XLOC_068325	x	intronic-protein_coding	ENSG00000039139.9-DNAH5-001	L2a-antisense	-	-	-
TCONS_00298964	chr5	-	21883047-21883053,21883149-21883823	682	XLOC_068456	x	intronic-protein_coding	ENSG00000154162.9-CDH12-002	-	PGOHUM00000235528-antisense	-	-
TCONS_00300563	chr5	-	59286148-59286255,59328659-59329465	915	XLOC_068982	x	intronic-protein_coding	ENSG00000113448.12-PDE4D-009	MIRb-antisense	-	-	-
TCONS_00302271	chr5	-	93078326-93079297,93084589-93086205	2589	XLOC_069431	x	intronic-protein_coding	ENSG00000113391.12-FAM172A-007	Tigger6b-sense	-	-	-
TCONS_00303157	chr5	-	114938313-114938599,114939052-114939406	642	XLOC_069777	x	intronic-protein_coding	ENSG00000251201.4-TMED7-TICAM2-003	L2c-antisense	-	-	Gene;
TCONS_00304042	chr5	-	132274328-132274375,132290533-132291190	706	XLOC_070054	x	intronic-protein_coding	ENSG00000072364.8-AFF4-001	LTR1B-sense	-	-	-
TCONS_00304860	chr5	-	140996121-140997612,140998237-140998310	1566	XLOC_070218	x	intronic-protein_coding	ENSG00000131504.11-DIAPH1-201	-	-	-	-
TCONS_00314290	chr6	+	108708716-108709068,108709144-108709284	494	XLOC_072960	=	intronic-protein_coding	ENSG00000135537.12-LACE1-001	-	-	-	-
TCONS_00316618	chr6	+	153603448-153603486,153603653-153603874	261	XLOC_073794	x	intronic-protein_coding	ENSG00000213121.2-AL590867.1-201	-	-	-	-
TCONS_00318092	chr6	-	7975400-7975754,8000555-8002731	2532	XLOC_074282	x	intronic-protein_coding	ENSG00000239264.4-TXNDC5-201	L2-sense	-	-	-
TCONS_00321065	chr6	-	38445339-38445803,38457419-38458047	1094	XLOC_075077	x	intronic-protein_coding	ENSG00000183826.12-BTBD9-002	MIRb-antisense	-	-	-
TCONS_00323928	chr6	-	100877405-100877915,100878742-100879283	1053	XLOC_075984	x	intronic-protein_coding	ENSG00000112246.5-SIM1-201	-	-	-	-
TCONS_00324343	chr6	-	108448236-108449315,108454838-108455143	1386	XLOC_076180	x	intronic-protein_coding	ENSG00000081087.10-OSTM1-006	MER1B-sense	-	-	Gene;
TCONS_00331583	chr7	+	65586719-65587055,65588219-65588280	399	XLOC_078383	x	intronic-protein_coding	ENSG00000241258.2-CRCP-005	AluY-antisense	-	-	-
TCONS_00339999	chr7	-	37046366-37050501,37051191-37052073	5019	XLOC_080391	x	intronic-protein_coding	ENSG00000155849.11-ELMO1-201	MLT1D-antisense	-	-	-
TCONS_00340011	chr7	-	37453816-37454205,37468394-37468608	605	XLOC_080395	x	intronic-protein_coding	ENSG00000155849.11-ELMO1-003	-	-	-	-
TCONS_00340013	chr7	-	37471655-37473370,37473763-37475309	3263	XLOC_080396	x	intronic-protein_coding	ENSG00000155849.11-ELMO1-005	L2a-antisense	-	Gene;	Gene;
TCONS_00341506	chr7	-	72126362-72127311	950	XLOC_080793	u	intronic-protein_coding	ENSG00000254184.3-TYW1B-201	-	-	-	-
TCONS_00341508	chr7	-	72132629-72134132	1504	XLOC_080795	u	intronic-protein_coding	ENSG00000254184.3-TYW1B-201	L2b-antisense	-	-	Gene;
TCONS_00341509	chr7	-	72140744-72141484	741	XLOC_080796	u	intronic-protein_coding	ENSG00000254184.3-TYW1B-201	MIR-antisense	-	-	-
TCONS_00341510	chr7	-	72147196-72147565	370	XLOC_080797	u	intronic-protein_coding	ENSG00000254184.3-TYW1B-201	-	-	-	-
TCONS_00341511	chr7	-	72153180-72155950	2771	XLOC_080798	u	intronic-protein_coding	ENSG00000254184.3-TYW1B-201	L2-antisense	-	Gene;	Gene;
TCONS_00341512	chr7	-	72156068-72156910	843	XLOC_080799	u	intronic-protein_coding	ENSG00000254184.3-TYW1B-201	-	-	-	-
TCONS_00341513	chr7	-	72157314-72158323	1010	XLOC_080800	u	intronic-protein_coding	ENSG00000254184.3-TYW1B-201	AluJr-antisense	-	-	Gene;
TCONS_00341514	chr7	-	72177595-72177977	383	XLOC_080801	u	intronic-protein_coding	ENSG00000254184.3-TYW1B-201	AluSx1-antisense	-	-	-
TCONS_00349674	chr8	+	35382252-35382913,35383024-35383294	933	XLOC_082829	x	intronic-protein_coding	ENSG00000156687.6-UNC5D-002	-	-	-	-
TCONS_00351802	chr8	+	79436966-79439394,79447617-79447816	2629	XLOC_083504	x	intronic-protein_coding	ENSG00000171033.8-PKIA-002	MIRb-sense	-	-	-
TCONS_00352179	chr8	+	88610424-88611582,88612887-88613153,88613746-88614047	1728	XLOC_083658	x	intronic-protein_coding	ENSG00000176571.7-CNBD1-005	L1ME3B-antisense	PGOHUM00000249423-antisense	-	-
TCONS_00352601	chr8	+	96076325-96081429,96081482-96081718	5342	XLOC_083781	x	intronic-protein_coding	ENSG00000156170.8-NDUFAF6-201	MER21A-sense	-	Gene;snRNA;snoRNA;scaRNA;	Gene;
TCONS_00354581	chr8	+	142402283-142405670,142405775-142417645	15259	XLOC_084521	x	intronic-protein_coding	ENSG00000184489.7-PTP4A3-001	MER6-antisense	-	-	Gene;
TCONS_00355480	chr8	-	6863815-6864048,6864725-6864911	421	XLOC_084690	=	intronic-protein_coding	ENSG00000240247.2-DEFA1B-201	-	-	-	-
TCONS_00361667	chr8	-	119303989-119304028,119304177-119304615	479	XLOC_086524	x	intronic-protein_coding	ENSG00000177570.9-SAMD12-201	L1PB1-antisense	-	-	-
TCONS_00362990	chr8	-	142296067-142296182,142296260-142296801	658	XLOC_086905	x	intronic-protein_coding	ENSG00000022567.5-SLC45A4-005	-	-	Gene;lncRNA;	-
TCONS_00364674	chr9	+	12781238-12784714,12785049-12786527	4956	XLOC_087472	x	intronic-protein_coding	ENSG00000153714.5-LURAP1L-001	L1MA3-antisense	-	Gene;miRNA;	Gene;
TCONS_00365729	chr9	+	37295728-37296012,37296078-37296214	422	XLOC_087787	x	intronic-protein_coding	ENSG00000147905.13-ZCCHC7-003	MADE1-sense	-	-	Gene;miRNA;
TCONS_00369312	chr9	+	127022993-127023228,127023447-127023674	464	XLOC_088996	x	intronic-protein_coding	ENSG00000119408.12-NEK6-006	MIRb-antisense	-	-	-
TCONS_00374918	chr9	-	92064722-92066867,92066967-92067115	2295	XLOC_090545	x	intronic-protein_coding	ENSG00000187764.7-SEMA4D-201	MER33-sense	PGOHUM00000236689-antisense	-	-
TCONS_00376315	chr9	-	115043258-115043294,115043442-115043615	211	XLOC_090905	=	intronic-protein_coding	ENSG00000119314.11-PTBP3-001	-	-	-	-
TCONS_00382633	chrX	+	96728954-96729223,96730653-96731139	757	XLOC_092776	x	intronic-protein_coding	ENSG00000147202.13-DIAPH2-002	MER58B-sense	-	-	Gene;
TCONS_00386046	chrX	-	15664290-15664509,15664608-15664998	611	XLOC_093661	=	intronic-protein_coding	ENSG00000147003.5-TMEM27-001	-	-	-	-
TCONS_00390424	chrX	-	130471261-130472033,130476319-130477178	1633	XLOC_094991	o	intronic-protein_coding	ENSG00000147255.13-IGSF1-001	L1MC4a-sense	-	-	-
TCONS_00392646	chrY	+	24476599-24477171,24477716-24478647	1505	XLOC_095705	=	intronic-protein_coding	ENSG00000226941.3-RBMY1J-202	-	-	-	-
TCONS_00005771	chr1	+	55462353-55462442,55462535-55463333	889	XLOC_001021	u	cisRegulatory-protein_coding	ENSG00000162399.6-BSND-001	MIRb-antisense	-	-	-
TCONS_00005773	chr1	+	55498467-55498831,55504064-55504979	1281	XLOC_001023	u	cisRegulatory-protein_coding	ENSG00000169174.9-PCSK9-001	THE1A-sense	-	-	-
TCONS_00006417	chr1	+	70017569-70017626,70021101-70021148,70022619-70022676,70025422-70025502,70029290-70032492	3448	XLOC_001175	u	cisRegulatory-protein_coding	ENSG00000033122.14-LRRC7-002	L1ME3C-sense	-	Gene;	Gene;
TCONS_00006418	chr1	+	70017623-70017626,70018991-70019616,70021101-70021148,70022619-70023552,70025422-70025502,70029290-70032492	4896	XLOC_001175	u	cisRegulatory-protein_coding	ENSG00000033122.14-LRRC7-002	L1MEd-sense	-	Gene;	Gene;
TCONS_00012583	chr1	+	168552459-168552685,168554488-168556155	1895	XLOC_002555	u	cisRegulatory-protein_coding	ENSG00000143184.4-XCL1-001	L2c-antisense	-	-	-
TCONS_00019793	chr1	-	17766330-17767549,17767954-17768229	1496	XLOC_004408	u	cisRegulatory-protein_coding	ENSG00000179051.9-RCC2-001	L2c-sense	-	-	-
TCONS_00036353	chr10	+	4890371-4894361,4915406-4918025	6611	XLOC_008432	x	cisRegulatory-protein_coding	ENSG00000165568.13-AKR1E2-006	L2a-antisense	-	-	Gene;miRNA;
TCONS_00039282	chr10	+	71452895-71453893,71454583-71456463	2880	XLOC_009340	u	cisRegulatory-protein_coding	ENSG00000235645.2-RP11-242G20.1-001	MER119-antisense	-	Gene;	Gene;
TCONS_00039950	chr10	+	81598764-81598871,81599384-81600407	1132	XLOC_009466	u	cisRegulatory-protein_coding	ENSG00000228570.3-NUTM2E-001	-	-	-	-
TCONS_00040418	chr10	+	90777142-90792730,90795544-90796555	16601	XLOC_009582	u	cisRegulatory-protein_coding	ENSG00000026103.15-FAS-005	LTR12C-antisense	-	Gene;	Gene;
TCONS_00042868	chr10	+	131568225-131583570,131590173-131590298,131597930-131599976,131603605-131603696,131605181-131605343,131611987-131614018	19806	XLOC_010154	u	cisRegulatory-protein_coding	ENSG00000170430.9-MGMT-001	L1MC4a-sense	-	Gene;	Gene;
TCONS_00050275	chr10	-	127464488-127464686,127470265-127473246	3181	XLOC_012181	u	cisRegulatory-protein_coding	ENSG00000154485.4-MMP21-001	MLT2B3-antisense	-	Gene;miRNA;	-
TCONS_00051023	chr11	+	568809-570220,574668-574738	1483	XLOC_012531	u	cisRegulatory-protein_coding	ENSG00000070047.7-PHRF1-007	MLT1B-sense	-	-	-
TCONS_00056599	chr11	+	65689423-65690180,65696577-65696604	786	XLOC_013700	u	cisRegulatory-protein_coding	ENSG00000175550.3-DRAP1-007	FRAM-sense	-	-	Gene;
TCONS_00068161	chr11	-	67419047-67419082,67419725-67420432,67420727-67420875	893	XLOC_015918	=	cisRegulatory-protein_coding	ENSG00000132744.3-ACY3-001	-	-	-	-
TCONS_00098089	chr13	+	113804993-113807501,113807942-113808211	2779	XLOC_022864	u	cisRegulatory-protein_coding	ENSG00000126218.7-F10-001	LTR85a-sense	-	-	-
TCONS_00098090	chr13	+	113804993-113808318,113809051-113809098	3374	XLOC_022864	u	cisRegulatory-protein_coding	ENSG00000126218.7-F10-001	LTR85a-sense	-	-	-
TCONS_00101065	chr13	-	84456940-84457731,84480357-84480705	1141	XLOC_023862	u	cisRegulatory-protein_coding	ENSG00000178235.6-SLITRK1-001	-	-	-	-
TCONS_00108717	chr14	+	103588261-103589033,103589249-103589293	818	XLOC_025899	x	cisRegulatory-protein_coding	ENSG00000185215.4-TNFAIP2-001	-	-	-	-
TCONS_00109023	chr14	+	105154542-105154909,105155489-105155826	706	XLOC_025935	u	cisRegulatory-protein_coding	ENSG00000203485.8-INF2-009	MIRb-antisense	-	-	-
TCONS_00115500	chr14	-	104366424-104366595,104375874-104378087	2386	XLOC_027242	u	cisRegulatory-protein_coding	ENSG00000156411.5-C14orf2-001	AluJo-sense	-	Gene;	Gene;
TCONS_00115627	chr14	-	105533718-105534006,105534321-105534435,105536752-105537000,105538497-105541489	3646	XLOC_027276	u	cisRegulatory-protein_coding	ENSG00000183484.7-GPR132-002	MLT1J-sense	-	-	-
TCONS_00119220	chr15	+	64438437-64441405,64443186-64443838	3622	XLOC_028138	u	cisRegulatory-protein_coding	ENSG00000028528.10-SNX1-009	AluY-sense	-	Gene;	Gene;
TCONS_00142825	chr16	-	51160950-51161759,51168106-51168143	848	XLOC_032432	u	cisRegulatory-protein_coding	ENSG00000103449.7-SALL1-001	MLT1C-antisense	-	-	-
TCONS_00142826	chr16	-	51160950-51161759,51168253-51168565	1123	XLOC_032432	u	cisRegulatory-protein_coding	ENSG00000103449.7-SALL1-201	MLT1C-antisense	-	-	-
TCONS_00149941	chr17	+	29372425-29372567,29398930-29399067,29418622-29418725,29419894-29420145	637	XLOC_033722	=	cisRegulatory-protein_coding	ENSG00000196712.12-NF1-002	AluSx-antisense	PGOHUM00000237354-sense	-	Gene;
TCONS_00151654	chr17	+	41916812-41917316,41923632-41924105	979	XLOC_034047	u	cisRegulatory-protein_coding	ENSG00000161649.8-CD300LG-004	Charlie4a-antisense	-	-	-
TCONS_00153708	chr17	+	58637505-58637834,58640119-58641257	1469	XLOC_034349	x	cisRegulatory-protein_coding	ENSG00000267772.1-RP11-15E18.4-001	MER33-antisense	-	-	-
TCONS_00166374	chr17	-	74236864-74240575,74249993-74250393	4113	XLOC_036456	u	cisRegulatory-protein_coding	ENSG00000141576.10-RNF157-001	AluSx1-sense	-	Gene;	Gene;
TCONS_00167444	chr17	-	79905644-79906453,79908504-79909010	1317	XLOC_036577	u	cisRegulatory-protein_coding	ENSG00000185105.4-MYADML2-001	AluSg-sense	-	Gene;	Gene;
TCONS_00171242	chr18	+	72778179-72779967,72780018-72784414,72785445-72788320	9062	XLOC_037590	u	cisRegulatory-protein_coding	ENSG00000215421.5-ZNF407-001	MER31A-antisense	-	Gene;	Gene;
TCONS_00171243	chr18	+	72778179-72779967,72780018-72788320	10092	XLOC_037590	u	cisRegulatory-protein_coding	ENSG00000215421.5-ZNF407-001	MER31A-antisense	-	Gene;	Gene;
TCONS_00172946	chr18	-	25514719-25527643,25527732-25529621	14815	XLOC_037974	u	cisRegulatory-protein_coding	ENSG00000170558.4-CDH2-001	L1MC4a-antisense	-	Gene;	Gene;
TCONS_00172947	chr18	-	25514719-25527628,25527732-25529621	14800	XLOC_037974	u	cisRegulatory-protein_coding	ENSG00000170558.4-CDH2-001	L1MC4a-antisense	-	Gene;	Gene;
TCONS_00175894	chr19	+	1283539-1284555,1285504-1285581	1095	XLOC_038869	u	cisRegulatory-protein_coding	ENSG00000160953.10-MUM1-202	-	-	-	-
TCONS_00193486	chr19	-	47116701-47117672,47122118-47122285	1140	XLOC_041335	u	cisRegulatory-protein_coding	ENSG00000160013.4-PTGIR-001	MIRb-sense	-	Gene;	Gene;
TCONS_00195459	chr19	-	54813047-54813164,54817024-54817309	404	XLOC_041586	=	cisRegulatory-protein_coding	ENSG00000187116.9-LILRA5-002	-	-	-	-
TCONS_00195606	chr19	-	55630618-55630750,55631076-55631373,55631695-55631751	488	XLOC_041598	=	cisRegulatory-protein_coding	ENSG00000125503.8-PPP1R12C-006	AluSz-sense	-	-	-
TCONS_00197447	chr2	+	26361037-26362820,26370013-26370681	2453	XLOC_042058	x	cisRegulatory-protein_coding	ENSG00000084733.6-RAB10-001	AluSx-sense	-	Gene;	Gene;
TCONS_00199591	chr2	+	65257664-65257946,65258080-65258393,65264537-65283329	19390	XLOC_042507	s	cisRegulatory-protein_coding	ENSG00000011523.9-CEP68-001	HERVIP10FH-int-antisense	-	Gene;	Gene;
TCONS_00201821	chr2	+	102578500-102578630,102581162-102581299,102600154-102600283,102601046-102604575,102605340-102606379	4969	XLOC_043036	u	cisRegulatory-protein_coding	ENSG00000115590.9-IL1R2-001	MER74A-antisense	-	Gene;	Gene;
TCONS_00203510	chr2	+	130712918-130713218,130728678-130728775,130732526-130736720	4594	XLOC_043461	x	cisRegulatory-protein_coding	ENSG00000222014.4-RAB6C-001	LTR78-sense	-	Gene;	Gene;
TCONS_00209932	chr2	+	235841306-235841522,235857508-235857767,235858230-235858429,235858511-235858579,235859242-235859810	1315	XLOC_045060	u	cisRegulatory-protein_coding	ENSG00000130147.11-SH3BP4-001	MIRb-sense	-	-	-
TCONS_00209933	chr2	+	235854308-235854346,235857508-235857767,235858230-235858429,235858511-235859207	1196	XLOC_045060	u	cisRegulatory-protein_coding	ENSG00000130147.11-SH3BP4-001	MIRb-antisense	-	-	-
TCONS_00209934	chr2	+	235854308-235854346,235857508-235857767,235858230-235858429,235858511-235858579,235859242-235859810	1137	XLOC_045060	u	cisRegulatory-protein_coding	ENSG00000130147.11-SH3BP4-001	MIRb-sense	-	-	-
TCONS_00220620	chr2	-	171556630-171557089,171565000-171565256,171568374-171568490	834	XLOC_047916	u	cisRegulatory-protein_coding	ENSG00000222033.1-AC007405.2-001	L1MB7-sense	-	-	-
TCONS_00224449	chr2	-	237069994-237071108,237071198-237071393,237072185-237072504	1631	XLOC_048905	u	cisRegulatory-protein_coding	ENSG00000168505.6-GBX2-001	-	-	-	-
TCONS_00224450	chr2	-	237069994-237071108,237071198-237071393,237072831-237073232	1713	XLOC_048905	u	cisRegulatory-protein_coding	ENSG00000168505.6-GBX2-003	-	-	-	-
TCONS_00233891	chr20	-	61992853-61993390,61993780-61996705	3464	XLOC_051475	x	cisRegulatory-protein_coding	ENSG00000101204.11-CHRNA4-001	MIR-sense	-	-	-
TCONS_00237569	chr21	-	32091875-32094594,32096124-32096258,32097835-32098046	3067	XLOC_052638	u	cisRegulatory-protein_coding	ENSG00000231068.1-KRTAP21-3-001	AluJr-antisense	-	Gene;	Gene;
TCONS_00237571	chr21	-	32091875-32094594,32097835-32098080	2966	XLOC_052638	u	cisRegulatory-protein_coding	ENSG00000231068.1-KRTAP21-3-001	AluJr-antisense	-	Gene;	Gene;
TCONS_00238728	chr21	-	44848955-44880681,44880986-44881309	32051	XLOC_052861	x	cisRegulatory-protein_coding	ENSG00000142178.7-SIK1-001	MLT1C-antisense	-	Gene;	Gene;
TCONS_00243132	chr22	+	51110894-51111281,51112504-51112762	647	XLOC_053672	u	cisRegulatory-protein_coding	ENSG00000251322.3-SHANK3-001	-	-	-	-
TCONS_00245843	chr22	-	38798089-38798140,38812885-38812987,38814021-38814171,38818964-38819183,38819847-38820428	1108	XLOC_054133	x	cisRegulatory-protein_coding	ENSG00000168135.4-KCNJ4-001	MIRc-antisense	-	-	-
TCONS_00245848	chr22	-	38808196-38812987,38814021-38814171,38818964-38819183,38819847-38820428	5745	XLOC_054133	x	cisRegulatory-protein_coding	ENSG00000168135.4-KCNJ4-001	AluSx1-sense	-	Gene;	Gene;
TCONS_00246025	chr22	-	39704409-39704460,39704589-39708516	3980	XLOC_054154	u	cisRegulatory-protein_coding	ENSG00000100316.11-RPL3-003	Tigger7-antisense	-	Gene;	Gene;
TCONS_00251326	chr3	+	58456299-58457445,58457575-58457702,58458044-58458187,58470299-58476715	7836	XLOC_055099	x	cisRegulatory-protein_coding	ENSG00000168301.8-KCTD6-005	L2b-antisense	-	-	Gene;
TCONS_00251327	chr3	+	58456299-58457445,58457575-58457702,58470299-58476715	7692	XLOC_055099	x	cisRegulatory-protein_coding	ENSG00000168301.8-KCTD6-005	L2b-antisense	-	-	Gene;
TCONS_00260881	chr3	-	43402187-43402221,43404276-43405898	1658	XLOC_057541	x	cisRegulatory-protein_coding	ENSG00000160746.8-ANO10-001	MIRc-antisense	-	-	-
TCONS_00264270	chr3	-	105590023-105592642,105596013-105596063	2671	XLOC_058266	u	cisRegulatory-protein_coding	ENSG00000114423.14-CBLB-008	MLT1J-sense	-	-	-
TCONS_00266118	chr3	-	132266694-132267310,132272530-132276695	4783	XLOC_058597	u	cisRegulatory-protein_coding	ENSG00000240303.3-ACAD11-201	L2a-sense	-	Gene;	Gene;
TCONS_00270944	chr4	+	3451821-3452394,3454282-3455174	1467	XLOC_059843	u	cisRegulatory-protein_coding	ENSG00000109758.4-HGFAC-004	L1M5-antisense	-	-	Gene;
TCONS_00275153	chr4	+	99365791-99366246,99367144-99367222	535	XLOC_061163	u	cisRegulatory-protein_coding	ENSG00000138698.10-RAP1GDS1-001	AluSz-sense	-	-	Gene;
TCONS_00278527	chr4	+	178284787-178284830,178291123-178293979	2901	XLOC_062284	u	cisRegulatory-protein_coding	ENSG00000109674.3-NEIL3-001	AluJb-sense	-	Gene;	Gene;
TCONS_00283129	chr4	-	82966260-82967597,82969997-82970024	1366	XLOC_063760	u	cisRegulatory-protein_coding	ENSG00000138670.12-RASGEF1B-008	MLT1A1-antisense	-	Gene;	Gene;
TCONS_00298197	chr5	-	1793559-1797563,1797951-1798310	4365	XLOC_068122	u	cisRegulatory-protein_coding	ENSG00000171421.8-MRPL36-005	MLT1A0-sense	-	-	-
TCONS_00310278	chr6	+	31527076-31529046,31539269-31539322	2025	XLOC_071679	u	cisRegulatory-protein_coding	ENSG00000204498.6-NFKBIL1-001	L2c-antisense	-	-	-
TCONS_00310442	chr6	+	31788204-31790078,31794980-31795407	2303	XLOC_071696	u	cisRegulatory-protein_coding	ENSG00000204388.5-HSPA1B-001	AluSg4-sense	-	Gene;	Gene;
TCONS_00310936	chr6	+	34759190-34759391,34759613-34759730	320	XLOC_071791	u	cisRegulatory-protein_coding	ENSG00000065060.12-UHRF1BP1-201	MIR3-sense	-	-	-
TCONS_00316754	chr6	+	157092154-157097260,157097996-157098867	5979	XLOC_073846	x	cisRegulatory-protein_coding	ENSG00000049618.17-ARID1B-001	L2b-sense	-	-	-
TCONS_00317376	chr6	+	168216568-168216764,168222506-168222593,168225222-168226181	1245	XLOC_074061	x	cisRegulatory-protein_coding	ENSG00000130396.16-MLLT4-010	MLT1I-antisense	-	-	-
TCONS_00317377	chr6	+	168216570-168216764,168222506-168222593,168223870-168223958,168225222-168226181	1332	XLOC_074061	x	cisRegulatory-protein_coding	ENSG00000130396.16-MLLT4-010	MLT1I-antisense	-	-	-
TCONS_00317378	chr6	+	168216570-168216764,168222506-168222593,168223832-168223958,168225222-168226181	1370	XLOC_074061	x	cisRegulatory-protein_coding	ENSG00000130396.16-MLLT4-010	MLT1I-antisense	-	-	-
TCONS_00317840	chr6	-	3688399-3688875,3719597-3721362	2243	XLOC_074201	o	cisRegulatory-protein_coding	ENSG00000168994.9-PXDC1-001	LTR12C-sense	-	-	-
TCONS_00321836	chr6	-	47011627-47012800,47014220-47014411,47079554-47079624	1437	XLOC_075239	u	cisRegulatory-protein_coding	ENSG00000153292.11-GPR110-001	MIR-sense	-	-	-
TCONS_00322084	chr6	-	53110355-53110410,53126500-53131670	5227	XLOC_075352	u	cisRegulatory-protein_coding	ENSG00000012660.9-ELOVL5-201	L3-antisense	-	Gene;	Gene;
TCONS_00322545	chr6	-	70507560-70508177,70509723-70509770	666	XLOC_075491	u	cisRegulatory-protein_coding	ENSG00000168216.6-LMBRD1-002	LTR7B-antisense	-	-	-
TCONS_00326129	chr6	-	139696147-139698075,139698210-139698243	1963	XLOC_076651	u	cisRegulatory-protein_coding	ENSG00000164442.8-CITED2-001	L2c-sense	-	-	-
TCONS_00327521	chr6	-	169827983-169830318,169830736-169830807,169846128-169856798	13079	XLOC_077075	u	cisRegulatory-protein_coding	ENSG00000184465.11-WDR27-201	L1ME2-sense	-	-	Gene;
TCONS_00336087	chr7	+	138912967-138913045,138913183-138913351	248	XLOC_079387	=	cisRegulatory-protein_coding	ENSG00000157741.10-UBN2-003	AluYc-sense	PGOHUM00000233592-sense	-	-
TCONS_00343356	chr7	-	99382883-99385104,99389329-99389372	2266	XLOC_081285	u	cisRegulatory-protein_coding	ENSG00000160868.10-CYP3A4-001	MIRc-sense	-	-	-
TCONS_00343358	chr7	-	99382883-99385104,99415528-99416025,99416368-99416460,99421640-99421836	3010	XLOC_081285	x	cisRegulatory-protein_coding	ENSG00000160868.10-CYP3A4-001	MER52A-antisense	-	-	Gene;
TCONS_00344906	chr7	-	121784931-121786712,121788092-121788404	2095	XLOC_081579	u	cisRegulatory-protein_coding	ENSG00000008311.10-AASS-001	AluJo-antisense	-	Gene;	Gene;
TCONS_00345299	chr7	-	129459371-129462397,129466516-129470245	6757	XLOC_081686	u	cisRegulatory-protein_coding	ENSG00000186591.7-UBE2H-001	HAL1-sense	-	Gene;	Gene;
TCONS_00348405	chr8	+	18242534-18244546,18245575-18248570	5009	XLOC_082582	x	cisRegulatory-protein_coding	ENSG00000156006.4-NAT2-001	L1MCa-antisense	-	-	-
TCONS_00348406	chr8	+	18243845-18243900,18244337-18244546,18245575-18248570	3262	XLOC_082582	x	cisRegulatory-protein_coding	ENSG00000156006.4-NAT2-001	L1MCa-antisense	-	Gene;miRNA;	-
TCONS_00350439	chr8	+	48977427-48980746,49013807-49013844	3358	XLOC_082974	u	cisRegulatory-protein_coding	ENSG00000169139.7-UBE2V2-001	AluSx-sense	-	Gene;	Gene;
TCONS_00355259	chr8	-	152054-152747,152822-155317	3190	XLOC_084629	=	cisRegulatory-protein_coding	ENSG00000250210.3-RP11-585F1.10-001	L2c-antisense	-	-	-
TCONS_00355290	chr8	-	428162-435202,435616-439533	10959	XLOC_084637	u	cisRegulatory-protein_coding	ENSG00000180190.7-TDRP-001	AluJo-antisense	-	-	Gene;
TCONS_00359299	chr8	-	80821115-80822308,80830213-80830889	1871	XLOC_085860	u	cisRegulatory-protein_coding	ENSG00000147586.5-MRPS28-007	L2a-antisense	-	-	-
TCONS_00364131	chr9	+	1046355-1046776,1047151-1048639	1911	XLOC_087220	u	cisRegulatory-protein_coding	ENSG00000173253.10-DMRT2-004	AluJb-antisense	-	-	-
TCONS_00364497	chr9	+	7176256-7176305,7177318-7178166,7178524-7178983	1359	XLOC_087326	u	cisRegulatory-protein_coding	ENSG00000107077.13-KDM4C-001	L2-antisense	-	-	-
TCONS_00376721	chr9	-	123135140-123135277,123145875-123150952	5216	XLOC_090993	u	cisRegulatory-protein_coding	ENSG00000136861.13-CDK5RAP2-202	L2a-sense	-	-	-
TCONS_00390646	chrX	-	134141483-134151094,134151669-134151781,134152137-134152894	10483	XLOC_095037	u	cisRegulatory-protein_coding	ENSG00000212747.3-FAM127C-001	MER67C-antisense	-	-	Gene;
TCONS_00390849	chrX	-	138792785-138792949,138802280-138808404	6290	XLOC_095087	u	cisRegulatory-protein_coding	ENSG00000101974.10-ATP11C-001	MamGypLTR1c-sense	-	-	Gene;
TCONS_00000062	chr1	+	568915-569121	207	XLOC_000016	=	otherOverlap-unprocessed_pseudogene	ENSG00000240409.1-MTATP8P1-001	-	-	-	-
TCONS_00000270	chr1	+	999898-999969,1001329-1001821	565	XLOC_000035	=	otherOverlap-processed_transcript	ENSG00000217801.5-RP11-465B22.3-004	LTR13A-antisense	-	-	-
TCONS_00001924	chr1	+	17011093-17011404,17011638-17012708	1383	XLOC_000318	x	otherOverlap-processed_pseudogene	ENSG00000236698.1-EIF1AXP1-001	-	-	-	-
TCONS_00002060	chr1	+	19623574-19623683,19623983-19624397	525	XLOC_000356	=	otherOverlap-processed_pseudogene	ENSG00000270728.1-RP4-657E11.10-001	AluSg-antisense	PGOHUM00000244626-sense	-	-
TCONS_00002791	chr1	+	26542605-26542730,26549104-26549247,26549868-26550244,26551592-26551614	670	XLOC_000503	=	otherOverlap-processed_transcript	ENSG00000236155.2-RP11-231P20.2-004	L2c-sense	-	-	Gene;snRNA;splicing;
TCONS_00002792	chr1	+	26551811-26552194,26553895-26554046,26554285-26554487,26555993-26556331	1078	XLOC_000503	=	otherOverlap-processed_transcript	ENSG00000236155.2-RP11-231P20.2-002	AluY-sense	-	Gene;	Gene;
TCONS_00002793	chr1	+	26551811-26552194,26553077-26553107,26554285-26556779	2910	XLOC_000503	j	otherOverlap-processed_transcript	ENSG00000236155.2-RP11-231P20.2-002	AluY-sense	-	Gene;	Gene;
TCONS_00002794	chr1	+	26551811-26552194,26553895-26556779	3269	XLOC_000503	j	otherOverlap-processed_transcript	ENSG00000236155.2-RP11-231P20.2-002	AluY-sense	-	Gene;	Gene;
TCONS_00002795	chr1	+	26551811-26552194,26554285-26554487,26555973-26556779	1394	XLOC_000503	j	otherOverlap-processed_transcript	ENSG00000236155.2-RP11-231P20.2-002	AluY-sense	-	Gene;	Gene;
TCONS_00002796	chr1	+	26551811-26552194,26553895-26554487,26555993-26556779	1764	XLOC_000503	j	otherOverlap-processed_transcript	ENSG00000236155.2-RP11-231P20.2-002	AluY-sense	-	Gene;	Gene;
TCONS_00002797	chr1	+	26551811-26552194,26553895-26554046,26554285-26556779	3031	XLOC_000503	j	otherOverlap-processed_transcript	ENSG00000236155.2-RP11-231P20.2-002	AluY-sense	-	Gene;	Gene;
TCONS_00002798	chr1	+	26553151-26553187,26554285-26554487,26555993-26556779	1027	XLOC_000503	j	otherOverlap-processed_transcript	ENSG00000236155.2-RP11-231P20.2-002	AluY-sense	-	Gene;	Gene;
TCONS_00002799	chr1	+	26553430-26554046,26554285-26554487,26555993-26556779	1607	XLOC_000503	j	otherOverlap-processed_transcript	ENSG00000236155.2-RP11-231P20.2-002	AluY-sense	-	Gene;	Gene;
TCONS_00002800	chr1	+	26553430-26554487,26555993-26556779	1845	XLOC_000503	j	otherOverlap-processed_transcript	ENSG00000236155.2-RP11-231P20.2-002	AluY-sense	-	Gene;	Gene;
TCONS_00003512	chr1	+	32705324-32709946	4623	XLOC_000632	x	otherOverlap-processed_transcript	ENSG00000220785.3-MTMR9LP-003	AluSz-sense	-	Gene;	Gene;
TCONS_00004989	chr1	+	45769533-45771456	1924	XLOC_000854	x	otherOverlap-processed_transcript	ENSG00000162415.6-ZSWIM5-002	MER4A1-sense	-	-	-
TCONS_00007372	chr1	+	90453235-90454424	1190	XLOC_001444	x	otherOverlap-misc_RNA	ENSG00000252797.1-RN7SKP272-201	MIR-sense	-	-	-
TCONS_00009408	chr1	+	143874195-143882200	8006	XLOC_001932	x	otherOverlap-miRNA	ENSG00000263497.1-AL109844.1-201	L1MEg1-antisense	-	Gene;miRNA;	Gene;
TCONS_00009450	chr1	+	144593736-144593965,144595854-144595952,144596284-144597070	1116	XLOC_001941	=	otherOverlap-processed_transcript	ENSG00000225241.3-RP11-640M9.2-010	AluJb-antisense	-	-	Gene;
TCONS_00009564	chr1	+	145396928-145398338,145402014-145402356	1754	XLOC_001965	u	otherOverlap-tRNAscan	7679-7679	L1MC4a-sense	-	-	-
TCONS_00009679	chr1	+	146334178-146334210,146345910-146346061,146349163-146349531	554	XLOC_001990	=	otherOverlap-processed_transcript	ENSG00000239475.1-HYDIN2-002	L1ME4a-antisense	-	-	Gene;snRNA;snoRNA;HACA-box;
TCONS_00009735	chr1	+	146949572-146949772,146953971-146959466	5697	XLOC_002000	o	otherOverlap-unprocessed_pseudogene	ENSG00000272480.1-OR13Z3P-001	L2-antisense	-	Gene;miRNA;	Gene;
TCONS_00009862	chr1	+	148864297-148864893,148865534-148866563	1627	XLOC_002043	x	otherOverlap-processed_pseudogene	ENSG00000242943.1-NKAIN1P1-001	MER92A-sense	PGOHUM00000244253-antisense	-	-
TCONS_00009863	chr1	+	148864911-148865029,148865534-148866563	1149	XLOC_002043	x	otherOverlap-processed_pseudogene	ENSG00000242943.1-NKAIN1P1-001	MER92A-sense	PGOHUM00000244253-antisense	-	-
TCONS_00009919	chr1	+	149369328-149369374,149369770-149370551	829	XLOC_002054	=	otherOverlap-processed_transcript	ENSG00000253193.4-FCGR1C-002	-	-	-	-
TCONS_00009947	chr1	+	149580524-149582604	2081	XLOC_002058	=	otherOverlap-processed_transcript	ENSG00000269501.1-RP11-353N4.6-002	L2b-sense	-	Cis-reg;IRES;	-
TCONS_00009958	chr1	+	149636144-149636247,149636445-149636583,149636684-149636930	490	XLOC_002058	=	otherOverlap-processed_transcript	ENSG00000268554.1-RP11-353N4.7-004	-	-	-	-
TCONS_00010360	chr1	+	151719949-151720496	548	XLOC_002124	x	otherOverlap-snRNA	ENSG00000206980.1-RNU6-662P-201	L1MDa-antisense	-	-	-
TCONS_00011372	chr1	+	157904473-157904509,157915446-157915551,157918259-157919249	1134	XLOC_002314	j	otherOverlap-processed_transcript	ENSG00000236957.3-RP11-451O13.1-002	MLT1A0-sense	-	-	-
TCONS_00012572	chr1	+	168371354-168379254	7901	XLOC_002549	x	otherOverlap-lincRNA	ENSG00000228697.1-RP5-968D22.1-002	L1MEg-sense	-	-	Gene;snRNA;splicing;
TCONS_00012757	chr1	+	171314228-171314459	232	XLOC_002611	=	otherOverlap-processed_pseudogene	ENSG00000225704.2-RP4-798A17.5-001	-	PGOHUM00000244331-antisense	-	-
TCONS_00013465	chr1	+	182702927-182702972,182703553-182703914	408	XLOC_002798	=	otherOverlap-processed_pseudogene	ENSG00000271269.1-RP11-317P15.6-001	-	PGOHUM00000245116-sense	-	-
TCONS_00016624	chr1	+	228696318-228696535,228697592-228697939	566	XLOC_003696	x	otherOverlap-unitary_pseudogene	ENSG00000215811.3-BTNL10-003	L1MC1-sense	-	-	-
TCONS_00016629	chr1	+	228781441-228785658	4218	XLOC_003700	x	otherOverlap-rRNA	ENSG00000212237.1-RNA5SP18-201	MER101-int-sense	-	Gene;	Gene;
TCONS_00016660	chr1	+	229359485-229359937	453	XLOC_003717	x	otherOverlap-antisense	ENSG00000233920.1-RP5-1061H20.5-001	-	-	-	-
TCONS_00016674	chr1	+	229542782-229542822,229542909-229547025	4158	XLOC_003721	x	otherOverlap-misc_RNA	ENSG00000252051.1-RN7SKP276-201	-	-	-	-
TCONS_00016864	chr1	+	232967863-232967925,232994048-232994214,233001011-233004191	3411	XLOC_003774	x	otherOverlap-snRNA	ENSG00000206835.1-RNU1-74P-201	L1MC4a-antisense	-	-	-
TCONS_00016968	chr1	+	234658243-234659024,234664062-234664978	1699	XLOC_003819	x	otherOverlap-lincRNA	ENSG00000231768.1-RP5-855F14.1-001	MLT1E1-sense	-	-	-
TCONS_00017201	chr1	+	238114139-238114606	468	XLOC_003881	x	otherOverlap-processed_pseudogene	ENSG00000227860.1-MTND5P18-001	-	-	-	-
TCONS_00017219	chr1	+	238488031-238488133,238489065-238489133,238489512-238489574,238540281-238542217	2172	XLOC_003884	x	otherOverlap-snRNA	ENSG00000252371.1-RNU6-725P-201	L2c-sense	-	Gene;	Gene;
TCONS_00017510	chr1	+	245292518-245292643,245292905-245293147,245294835-245297303	2838	XLOC_003984	x	otherOverlap-snRNA	ENSG00000201170.1-RNU1-132P-201	L2b-antisense	-	Gene;	Gene;
TCONS_00017596	chr1	+	247339635-247344016,247346938-247347028,247348486-247355084	11072	XLOC_004010	x	otherOverlap-lincRNA	ENSG00000259865.1-RP11-488L18.10-001	L1M4-sense	PGOHUM00000244539-antisense	Gene;	Gene;
TCONS_00019065	chr1	-	8953750-8954824	1075	XLOC_004252	x	otherOverlap-processed_pseudogene	ENSG00000238249.1-HMGN2P17-001	L4-antisense	-	-	-
TCONS_00019563	chr1	-	16542404-16542556,16542964-16543104,16543622-16543655	328	XLOC_004375	=	otherOverlap-processed_transcript	ENSG00000237276.4-ANO7P1-001	-	-	-	-
TCONS_00019564	chr1	-	16542952-16543104,16543622-16543823	355	XLOC_004375	=	otherOverlap-processed_transcript	ENSG00000237276.4-ANO7P1-002	-	-	-	-
TCONS_00019895	chr1	-	19619262-19625670	6409	XLOC_004427	x	otherOverlap-processed_pseudogene	ENSG00000270728.1-RP4-657E11.10-001	HUERS-P3-int-sense	PGOHUM00000244626-antisense	Gene;	Gene;
TCONS_00023204	chr1	-	48156191-48156768,48159760-48159986,48163569-48163963	1200	XLOC_004937	x	otherOverlap-lincRNA	ENSG00000227947.1-RP11-543D5.1-001	L3b-sense	-	-	-
TCONS_00023205	chr1	-	48159107-48159986,48160583-48160815	1113	XLOC_004937	x	otherOverlap-lincRNA	ENSG00000227947.1-RP11-543D5.1-001	MIRb-antisense	-	-	-
TCONS_00023228	chr1	-	48561764-48562262,48593580-48593620	540	XLOC_004940	=	otherOverlap-processed_transcript	ENSG00000242267.2-SKINTL-004	L1PA3-antisense	-	-	-
TCONS_00023628	chr1	-	53878835-53878940,53881073-53881196,53883200-53883338	369	XLOC_005006	=	otherOverlap-processed_transcript	ENSG00000236253.3-SLC25A3P1-006	-	-	-	-
TCONS_00024006	chr1	-	59507135-59508432,59508948-59508989,59509507-59509571	1405	XLOC_005102	x	otherOverlap-lincRNA	ENSG00000230812.1-RP4-794H19.4-001	MIRb-antisense	-	-	-
TCONS_00024873	chr1	-	83452689-83456251,83457463-83484975	31076	XLOC_005393	x	otherOverlap-lincRNA	ENSG00000230817.1-RP4-601K24.1-001	L1MEe-sense	-	Gene;	Gene;
TCONS_00024882	chr1	-	83551712-83552020	309	XLOC_005395	x	otherOverlap-lincRNA	ENSG00000230817.1-RP4-601K24.1-001	-	-	-	-
TCONS_00024903	chr1	-	83909858-83923376	13519	XLOC_005412	x	otherOverlap-lincRNA	ENSG00000231364.1-RP11-413G15.1-001	MIR-sense	-	-	Gene;rRNA;
TCONS_00025352	chr1	-	89886687-89891677	4991	XLOC_005488	x	otherOverlap-transcribed_unprocessed_pseudogene	ENSG00000225492.2-GBP1P1-001	LTR18B-antisense	-	-	-
TCONS_00025845	chr1	-	97037728-97044625,97047295-97049035	8639	XLOC_005601	x	otherOverlap-misc_RNA	ENSG00000241992.2-RN7SL831P-201	LTR1B-sense	-	-	-
TCONS_00025847	chr1	-	97037728-97047583,97050265-97050364	9956	XLOC_005601	o	otherOverlap-processed_pseudogene	ENSG00000234226.4-NDUFS5P2-201	LTR1B-sense	PGOHUM00000244117-sense	-	-
TCONS_00027307	chr1	-	142825271-142826440	1170	XLOC_005946	x	otherOverlap-unprocessed_pseudogene	ENSG00000232745.2-ANKRD20A14P-001	-	-	-	-
TCONS_00027855	chr1	-	147760107-147760163,147760830-147761057	285	XLOC_006037	=	otherOverlap-unprocessed_pseudogene	ENSG00000228626.1-RP11-495P10.9-001	MER20-antisense	-	-	-
TCONS_00027939	chr1	-	148838890-148843714,148845805-148852584	11605	XLOC_006061	x	otherOverlap-lincRNA	ENSG00000235887.2-RP11-763B22.6-001	L1MEe-antisense	-	Gene;	Gene;
TCONS_00027940	chr1	-	148838890-148843714,148845360-148852623	12089	XLOC_006061	x	otherOverlap-lincRNA	ENSG00000235887.2-RP11-763B22.6-001	L1MEe-antisense	-	Gene;	Gene;
TCONS_00027941	chr1	-	148838890-148843714,148853890-148854295	5231	XLOC_006061	o	otherOverlap-processed_pseudogene	ENSG00000223495.2-RP11-763B22.7-001	L1MEe-antisense	-	Gene;	Gene;
TCONS_00028616	chr1	-	153399496-153399644,153400752-153400877	275	XLOC_006205	=	otherOverlap-unprocessed_pseudogene	ENSG00000203781.4-AL591704.9-001	-	-	-	-
TCONS_00031863	chr1	-	191148651-191148869	219	XLOC_006947	=	otherOverlap-processed_pseudogene	ENSG00000271187.1-RP11-309H21.4-001	-	PGOHUM00000244379-sense	-	-
TCONS_00031898	chr1	-	192216813-192217090	278	XLOC_006973	x	otherOverlap-processed_pseudogene	ENSG00000236792.1-RP11-142L4.2-001	L1PA10-sense	PGOHUM00000251144-antisense	-	-
TCONS_00031946	chr1	-	192685298-192685324,192685388-192685648	288	XLOC_007005	x	otherOverlap-processed_pseudogene	ENSG00000231767.2-MIR4426-201	-	-	-	-
TCONS_00033429	chr1	-	212729187-212732362	3176	XLOC_007400	x	otherOverlap-lincRNA	ENSG00000260805.1-RP11-61J19.4-001	MLT2B4-antisense	-	-	Gene;
TCONS_00034674	chr1	-	230451438-230451830,230451836-230451976	534	XLOC_007778	=	otherOverlap-pseudogene	ENSG00000203257.1-AL691479.1-201	-	-	Gene;sRNA;	-
TCONS_00035021	chr1	-	234699332-234702073,234705829-234705888,234708817-234708855	2841	XLOC_007867	x	otherOverlap-lincRNA	ENSG00000230404.1-RP5-855F14.2-001	L1ME4a-sense	-	-	-
TCONS_00035022	chr1	-	234699332-234702073,234705829-234705888,234708761-234708893,234719867-234719922	2991	XLOC_007867	x	otherOverlap-lincRNA	ENSG00000230404.1-RP5-855F14.2-001	L1ME4a-sense	-	-	-
TCONS_00035126	chr1	-	235260502-235260727	226	XLOC_007898	=	otherOverlap-processed_pseudogene	ENSG00000233018.1-RP4-597N16.1-001	-	PGOHUM00000244485-sense	-	-
TCONS_00035525	chr1	-	244205284-244210584,244210723-244211547	6126	XLOC_008015	x	otherOverlap-lincRNA	ENSG00000226828.1-RP11-278H7.1-001	-	-	-	-
TCONS_00037486	chr10	+	27620415-27624968	4554	XLOC_008746	x	otherOverlap-unprocessed_pseudogene	ENSG00000215409.4-RP11-748L13.2-001	Zaphod2-sense	-	Gene;	Gene;
TCONS_00037550	chr10	+	29043987-29044266,29045072-29045177,29046289-29051194	5292	XLOC_008766	x	otherOverlap-snRNA	ENSG00000201001.1-RNU6-270P-201	MER90a-antisense	-	Gene;	Gene;
TCONS_00038186	chr10	+	44740513-44740673,44754201-44754271,44754933-44756978	2278	XLOC_008971	x	otherOverlap-lincRNA	ENSG00000237590.1-RP11-20J15.2-001	MIR-antisense	-	-	-
TCONS_00038334	chr10	+	47740330-47740402,47742396-47742458,47744636-47744825	326	XLOC_009015	=	otherOverlap-transcribed_unprocessed_pseudogene	ENSG00000239492.2-FAM25HP-001	-	-	-	-
TCONS_00038409	chr10	+	48954322-48954975,48966878-48966933	710	XLOC_009031	=	otherOverlap-processed_transcript	ENSG00000227781.4-GLUD1P2-004	LTR41-sense	-	-	-
TCONS_00038632	chr10	+	54798045-54798304	260	XLOC_009093	=	otherOverlap-processed_pseudogene	ENSG00000231399.1-SNRPEP8-001	-	PGOHUM00000238801-sense	-	-
TCONS_00038633	chr10	+	55046695-55051550	4856	XLOC_009094	x	otherOverlap-lincRNA	ENSG00000226296.1-RP11-71J2.1-001	MIRb-antisense	-	-	-
TCONS_00038634	chr10	+	55069723-55072216	2494	XLOC_009095	x	otherOverlap-lincRNA	ENSG00000226296.1-RP11-71J2.1-001	HAL1-sense	-	-	-
TCONS_00038866	chr10	+	65388428-65390130,65390452-65391239,65394174-65398199	6517	XLOC_009205	x	otherOverlap-processed_pseudogene	ENSG00000232075.1-MRPL35P2-001	L2a-antisense	PGOHUM00000238501-antisense	Gene;	Gene;
TCONS_00040479	chr10	+	91647817-91648044,91674393-91690887	16723	XLOC_009608	x	otherOverlap-lincRNA	ENSG00000226159.1-RP11-478K7.2-001	L1MC4-antisense	-	Gene;	Gene;
TCONS_00040480	chr10	+	91648450-91648906,91674393-91690887	16952	XLOC_009608	x	otherOverlap-lincRNA	ENSG00000226159.1-RP11-478K7.2-001	L1MC4-antisense	-	Gene;	Gene;
TCONS_00040481	chr10	+	91648667-91648923,91674393-91690887	16752	XLOC_009608	x	otherOverlap-lincRNA	ENSG00000226159.1-RP11-478K7.2-001	L1MC4-antisense	-	Gene;	Gene;
TCONS_00040482	chr10	+	91648668-91648928,91674393-91690887	16756	XLOC_009608	x	otherOverlap-lincRNA	ENSG00000226159.1-RP11-478K7.2-001	L1MC4-antisense	-	Gene;	Gene;
TCONS_00042380	chr10	+	122194495-122194527,122195525-122195630,122196013-122196094,122198777-122199098,122199188-122199344,122199713-122199888	876	XLOC_010060	=	otherOverlap-unprocessed_pseudogene	ENSG00000234522.1-RP11-572P18.2-001	MLT1K-antisense	-	-	-
TCONS_00042820	chr10	+	130013643-130013678,130084216-130084289,130085587-130085777,130097335-130097383,130104305-130116507	12553	XLOC_010135	x	otherOverlap-lincRNA	ENSG00000234640.1-RP11-264E18.1-001	AluSq4-sense	-	Gene;	Gene;
TCONS_00042837	chr10	+	130104129-130105392,130105613-130116507	12159	XLOC_010135	x	otherOverlap-lincRNA	ENSG00000234640.1-RP11-264E18.1-001	AluSq4-sense	-	Gene;	Gene;
TCONS_00042838	chr10	+	130108942-130109976,130113457-130116507	4086	XLOC_010135	x	otherOverlap-lincRNA	ENSG00000234640.1-RP11-264E18.1-001	Charlie10a-antisense	-	-	-
TCONS_00042839	chr10	+	130112018-130112861,130113457-130116507	3895	XLOC_010135	x	otherOverlap-lincRNA	ENSG00000234640.1-RP11-264E18.1-001	Charlie10a-antisense	-	-	-
TCONS_00043159	chr10	+	135478767-135478839,135505187-135505917	804	XLOC_010224	o	otherOverlap-processed_pseudogene	ENSG00000226880.1-XX-2136C48.7-001	-	-	-	-
TCONS_00043169	chr10	+	135505635-135505917	283	XLOC_010224	=	otherOverlap-processed_pseudogene	ENSG00000226880.1-XX-2136C48.7-001	-	-	-	-
TCONS_00043531	chr10	-	5667646-5673588,5674190-5674525	6279	XLOC_010361	x	otherOverlap-misc_RNA	ENSG00000240577.2-RN7SL445P-201	MLT1B-antisense	-	Gene;	Gene;
TCONS_00043833	chr10	-	9327844-9328999	1156	XLOC_010504	x	otherOverlap-lincRNA	ENSG00000230014.1-LINC00709-001	-	-	-	-
TCONS_00044796	chr10	-	28956755-28957140,28957394-28957737	730	XLOC_010760	x	otherOverlap-snRNA	ENSG00000207483.1-RNU6-1067P-201	FLAM_C-antisense	-	-	-
TCONS_00044816	chr10	-	29566483-29566530,29606096-29610603,29610783-29610873,29612007-29612031	4672	XLOC_010769	x	otherOverlap-nonsense_mediated_decay	ENSG00000120563.4-LYZL1-002	LTR85a-sense	-	Gene;	Gene;
TCONS_00044911	chr10	-	30988267-30991022,30994200-30994249	2806	XLOC_010792	x	otherOverlap-transcribed_unprocessed_pseudogene	ENSG00000234814.3-SVILP1-001	MER5B-sense	-	-	-
TCONS_00044912	chr10	-	30988267-30991022,30992342-30994599	5014	XLOC_010792	x	otherOverlap-transcribed_unprocessed_pseudogene	ENSG00000234814.3-SVILP1-201	L1MA6-sense	-	-	-
TCONS_00045321	chr10	-	42704981-42705536	556	XLOC_010916	x	otherOverlap-processed_pseudogene	ENSG00000271650.1-AL031601.4-001	AluJb-sense	PGOHUM00000238747-antisense	Gene;	Gene;
TCONS_00045336	chr10	-	42848248-42848440,42862954-42863175,42863264-42863404	556	XLOC_010922	=	otherOverlap-processed_transcript	ENSG00000215146.4-RP11-313J2.1-004	-	-	-	-
TCONS_00045361	chr10	-	43059150-43059226,43062398-43062764	444	XLOC_010927	x	otherOverlap-processed_pseudogene	ENSG00000233837.1-EIF3LP2-001	MLT1G3-antisense	PGOHUM00000238751-antisense	-	-
TCONS_00045517	chr10	-	45556875-45557088,45557710-45558032,45560975-45561061,45561623-45561669,45566996-45567068	744	XLOC_010965	=	otherOverlap-processed_transcript	ENSG00000226937.5-CEP164P1-005	MIRc-sense	-	Gene;	Gene;
TCONS_00045518	chr10	-	45561018-45561061,45561623-45561669,45561781-45561970,45565926-45566111,45566695-45567014	787	XLOC_010965	=	otherOverlap-processed_transcript	ENSG00000226937.5-CEP164P1-004	LTR10E-antisense	-	-	-
TCONS_00045520	chr10	-	45561793-45561970,45570273-45570443,45571360-45571514	504	XLOC_010965	=	otherOverlap-processed_transcript	ENSG00000226937.5-CEP164P1-009	-	-	-	-
TCONS_00046162	chr10	-	54151871-54151976,54171532-54173029	1604	XLOC_011086	x	otherOverlap-processed_pseudogene	ENSG00000227972.1-PRKRIRP3-001	-	-	-	-
TCONS_00046267	chr10	-	57492553-57533267,57559522-57559843	41037	XLOC_011125	x	otherOverlap-processed_pseudogene	ENSG00000270541.1-RP11-478B11.2-001	L1ME3A-sense	PGOHUM00000238804-antisense	Gene;	Gene;
TCONS_00046357	chr10	-	59734651-59744275	9625	XLOC_011192	x	otherOverlap-processed_pseudogene	ENSG00000270192.1-MRPS35P3-001	L1MA6-antisense	PGOHUM00000238808-antisense	-	Gene;
TCONS_00047618	chr10	-	82509388-82509545,82510741-82510987	405	XLOC_011505	=	otherOverlap-processed_pseudogene	ENSG00000233703.1-RP11-20E23.1-001	LTR16A2-antisense	-	-	-
TCONS_00048181	chr10	-	95667110-95674056	6947	XLOC_011674	x	otherOverlap-nonsense_mediated_decay	ENSG00000176273.10-SLC35G1-002	MIRb-sense	-	-	Gene;
TCONS_00049555	chr10	-	115242321-115245376,115251752-115252075	3380	XLOC_012005	x	otherOverlap-processed_pseudogene	ENSG00000230018.1-RP11-481H12.1-001	MER99-antisense	PGOHUM00000238925-antisense	-	-
TCONS_00051623	chr11	+	3404692-3404776,3405397-3405514,3406129-3406198,3414316-3414389,3416943-3417118,3418319-3418469	674	XLOC_012592	=	otherOverlap-processed_transcript	ENSG00000223756.2-TSSC2-006	SVA_D-sense	-	-	Gene;
TCONS_00051746	chr11	+	4228550-4233377	4828	XLOC_012617	x	otherOverlap-processed_pseudogene	ENSG00000255387.1-RP11-23F23.3-001	AluSx1-sense	PGOHUM00000242130-antisense	-	Gene;
TCONS_00054102	chr11	+	43590856-43591123,43591317-43591945	897	XLOC_013298	=	otherOverlap-processed_transcript	ENSG00000235661.2-AC023085.1-002	-	-	-	-
TCONS_00054654	chr11	+	47925518-47925768,47926846-47929465	2871	XLOC_013357	x	otherOverlap-processed_pseudogene	ENSG00000254780.1-RP11-793I11.1-001	AluJb-sense	PGOHUM00000242224-antisense	Gene;	Gene;
TCONS_00054738	chr11	+	50279839-50280169,50302810-50303098	620	XLOC_013404	=	otherOverlap-processed_transcript	ENSG00000254840.1-RP11-574M7.1-003	MLT1H2-sense	-	-	-
TCONS_00054739	chr11	+	50301079-50301142,50301870-50302020,50302810-50303035	441	XLOC_013404	=	otherOverlap-processed_transcript	ENSG00000254840.1-RP11-574M7.1-002	MLT1H2-sense	-	-	-
TCONS_00055030	chr11	+	57632313-57635698	3386	XLOC_013506	x	otherOverlap-unprocessed_pseudogene	ENSG00000255303.1-OR5BA1P-001	MSTB-int-antisense	PGOHUM00000242290-antisense	-	Gene;
TCONS_00055532	chr11	+	61382509-61382600,61392457-61392599,61396314-61396511,61403574-61403713	573	XLOC_013587	=	otherOverlap-processed_transcript	ENSG00000243742.1-RPLP0P2-005	THE1B-sense	-	-	-
TCONS_00055536	chr11	+	61396245-61396511,61397641-61397760,61403574-61403784	598	XLOC_013587	=	otherOverlap-processed_transcript	ENSG00000243742.1-RPLP0P2-003	-	-	-	-
TCONS_00055537	chr11	+	61396300-61396511,61397641-61397760,61403601-61403859	591	XLOC_013587	=	otherOverlap-processed_transcript	ENSG00000243742.1-RPLP0P2-004	-	-	-	-
TCONS_00055538	chr11	+	61396333-61396511,61403601-61403994	573	XLOC_013587	=	otherOverlap-processed_transcript	ENSG00000243742.1-RPLP0P2-006	MIRb-sense	-	-	-
TCONS_00056113	chr11	+	64298516-64298693,64299459-64299536,64300304-64300442	395	XLOC_013652	=	otherOverlap-unprocessed_pseudogene	ENSG00000237363.1-AP006288.1-001	-	-	-	-
TCONS_00057583	chr11	+	69917794-69918984	1191	XLOC_013841	x	otherOverlap-antisense	ENSG00000254417.1-ANO1-AS2-001	AluJr-antisense	-	-	Gene;
TCONS_00058483	chr11	+	76466713-76482767	16055	XLOC_013985	x	otherOverlap-antisense	ENSG00000254632.1-RP11-21L23.4-001	MIRb-sense	-	-	Gene;
TCONS_00059574	chr11	+	102617741-102617851,102622072-102622522	562	XLOC_014288	=	otherOverlap-processed_transcript	ENSG00000255282.2-WTAPP1-003	MIR-antisense	-	-	-
TCONS_00059663	chr11	+	104477476-104483974	6499	XLOC_014350	x	otherOverlap-lincRNA	ENSG00000256422.1-RP11-886D15.1-001	L1ME2-antisense	-	-	-
TCONS_00059715	chr11	+	106120746-106120994,106123518-106123582,106124878-106125541,106127784-106127951,106131078-106131163,106133433-106133959	1759	XLOC_014374	=	otherOverlap-processed_transcript	ENSG00000254811.1-RP11-680E19.1-001	L3b-antisense	-	-	-
TCONS_00059716	chr11	+	106122134-106122238,106123518-106123582,106125445-106125541,106127784-106127951,106131078-106131163,106133433-106133959	1048	XLOC_014374	j	otherOverlap-processed_transcript	ENSG00000254811.1-RP11-680E19.1-001	LTR17-sense	-	-	-
TCONS_00059717	chr11	+	106122134-106122238,106123518-106123582,106125445-106125541,106131081-106131163,106133433-106133959	877	XLOC_014374	j	otherOverlap-processed_transcript	ENSG00000254811.1-RP11-680E19.1-001	LTR17-sense	-	-	-
TCONS_00061829	chr11	+	130660849-130661233	385	XLOC_014766	x	otherOverlap-processed_pseudogene	ENSG00000255352.1-PPP1R10P1-001	L1M3c-antisense	-	-	-
TCONS_00064373	chr11	-	18617006-18617196,18617717-18617842,18620978-18621230	570	XLOC_015171	=	otherOverlap-processed_transcript	ENSG00000256282.1-RP11-504G3.4-003	MIRb-antisense	PGOHUM00000264192-sense	-	-
TCONS_00064513	chr11	-	25895981-25896044,25947982-25948217,25951370-25952360	1291	XLOC_015240	x	otherOverlap-lincRNA	ENSG00000254754.1-RP11-20J1.1-001	L1MCc-antisense	-	-	-
TCONS_00064786	chr11	-	32251270-32251907,32364834-32364955	760	XLOC_015308	=	otherOverlap-processed_transcript	ENSG00000227160.2-RP1-65P5.1-002	MLT1K-antisense	-	-	-
TCONS_00065107	chr11	-	39172382-39172417,39183075-39183402	364	XLOC_015411	x	otherOverlap-processed_pseudogene	ENSG00000240975.1-RP11-313M3.1-001	L1M1-antisense	PGOHUM00000242643-antisense	-	-
TCONS_00065157	chr11	-	43142312-43142555,43142735-43142950,43290815-43290943	589	XLOC_015440	=	otherOverlap-processed_transcript	ENSG00000251557.2-HNRNPKP3-002	L2b-sense	-	-	Gene;miRNA;
TCONS_00065861	chr11	-	55052134-55052227,55052405-55052415,55052545-55052560,55052911-55052999	210	XLOC_015555	=	otherOverlap-unprocessed_pseudogene	ENSG00000255283.2-RP11-72M10.4-201	-	-	-	-
TCONS_00065947	chr11	-	56802750-56812819,56859449-56859718	10340	XLOC_015613	x	otherOverlap-unprocessed_pseudogene	ENSG00000272676.1-OR5AO1P-001	L1MA9-antisense	-	-	Gene;miRNA;
TCONS_00068388	chr11	-	69155210-69160863,69167730-69168001	5926	XLOC_015964	x	otherOverlap-processed_transcript	ENSG00000172927.3-MYEOV-008	MLT1B-antisense	-	Gene;	Gene;
TCONS_00068389	chr11	-	69155210-69160863,69167672-69168001	5984	XLOC_015964	x	otherOverlap-processed_transcript	ENSG00000172927.3-MYEOV-008	MLT1B-antisense	-	Gene;	Gene;
TCONS_00068520	chr11	-	71125206-71125471,71132847-71132950,71134380-71134469	460	XLOC_015996	=	otherOverlap-processed_transcript	ENSG00000172900.7-AP002387.1-003	MIRc-antisense	-	-	-
TCONS_00069597	chr11	-	81553477-81553711	235	XLOC_016266	=	otherOverlap-processed_pseudogene	ENSG00000270701.1-RP11-876F14.2-001	-	PGOHUM00000242381-sense	-	-
[truncated: 8,199 more rows]
