# Supplementary material for: Recurrently deregulated lncRNAs in hepatocellular carcinoma
Source: Nat Commun. 2017 Feb 13;8:14421. doi: 10.1038/ncomms14421 (PMC5316832; doi:10.1038/ncomms14421)
Supplement: Supplementary Data 4 — Expression of newly assembled lncRNAs in 60 samples The FPKM value of each lncRNA was calculated by Cufflinks at gene level [file ncomms14421-s5.txt]

gene_id	N3	N6	N7	N8	N10	N11	N12	N13	N14	N15	N16	N17	N18	N19	N20	N21	N22	N24	N25	N26	T3	T6	T7	T8	T10	T11	T12	T13	T14	T15	T16	T17	T18	T19	T20	T21	T22	T24	T25	T26	P3	P6	P7	P8	P10	P11	P12	P13	P14
XLOC_000016	0	0	0	0	0	0	0	0	0	0	0.750234	0	0	0.641291	0	0	0	0	0	0	0	0	0	0	0	0	0	0	0	0	0	0	0	0	0	0	0	0	0	0	0	0	0	0	0	0	0	0	0
XLOC_000034	0.125844	0.253932	0	0.0907276	0.410156	0.169864	0.297002	0.25581	0.0581247	0.0381104	0.238613	0.585663	0.145575	0.307515	0.503757	0.239272	0	0.0762318	0.36427	0.385631	0.0367452	0.328493	0	0.103253	0.0157748	0.0285494	0.19543	0	0.0956852	0.159062	0.299507	0.0973815	0.081179	0.0300355	0	0.100888	0.015953	0.174728	0.336388	0.0562168	0	1.24815	0	0.0865705	0	0.0246158	0.155824	0	0.298199
XLOC_000035	0.38055	0.567842	0.261015	0.388393	0.943736	0.181117	0.306985	0.784236	0.0822633	0.160329	0.138866	0.421199	0.258809	0.797243	1.00674	0.590392	0.0471488	0.106873	0.368182	0.595091	0.784941	2.38859	0.229665	0.589553	1.33262	0	0.645086	0.390233	0.186556	0.835297	0.146284	0.0468481	0.169872	0.169875	0.370961	0.564014	0.16589	0.937912	0.571544	0.472629	0.586412	6.04397	0.0722149	1.11566	0.575949	0.0706024	0.72081	2.4878	0.200334
XLOC_000048	0.581672	1.69897	0.455648	0.829813	0.860716	1.32569	1.17376	0.675098	0.712321	1.71187	1.29356	1.99845	1.36599	1.30498	1.92049	1.26534	0.331294	2.09367	1.34763	1.48093	0.337423	0.640034	0.399594	0.533413	0.238259	1.76766	1.68221	0.11005	0.976803	0.961184	0.725151	2.94145	0.701411	0.944029	2.14819	0.330117	0.280558	0.282398	0.8127	0.542783	0.284656	1.64812	0.313615	0.37313	0.153499	1.28333	1.07928	0.671478	0.737217
XLOC_000069	0.0353859	0.0113261	0.118313	0.0423019	0.170828	2.08265	1.60451	0.151183	1.70036	0.326485	1.50899	2.22806	0.148784	0.314936	0.132573	0.0207761	0.208541	0.277608	0	0.152507	0.145988	0.356726	0.0251927	0.109919	0.209783	1.99686	2.71836	0.109433	2.96669	0.314237	1.82801	1.56877	0.220134	0.216826	0.0754814	0.0593624	0.438027	0.0913124	0.30815	0.0450638	0.0106559	0.174829	0.0308759	0.102325	0.447761	2.61654	1.79975	0.183747	1.60751
XLOC_000078	0.0635246	0.0771833	0.0172308	0.0240151	0.0220143	0.0181039	0.0399399	0.00847786	0	0	0.0175357	0.0444866	0.0142902	0.0207723	0.0299735	0	0.0956195	0.0606159	0.0205325	0.0560764	0.0361509	0.0139785	0	0.00919608	0.24532	0.0422134	0.0591936	0	0.11703	0.092748	0.0638079	0.0251908	0.0317419	0.169796	0.0402582	0.0644823	0.0242385	0.0192147	0.100109	0.0440528	0.0181492	0.0332319	0.0187749	0.021614	0.173935	0.0363226	0.027571	0.110403	0.0164673
XLOC_000081	0.0983805	0.141229	0.177349	0.14684	0.107469	0.110218	0.0332771	0.0204024	0.0716001	0.20027	0	0.0164958	0.0969129	0.299534	0.143267	0.234414	0.133137	0.250543	0.0347223	0.321601	0.309761	0.119967	0.0261781	0.201795	0.135345	0.10558	0.129802	0.0260942	0.177534	0.157005	0.0635327	0.0430146	0.0803922	0.470449	0.406361	0.154796	0.349748	0.254309	0.0725361	0.0739457	0.266227	0.551087	0.0969931	0.344474	0.0805718	0.182238	0.0240111	0.183455	0
XLOC_000102	0	0	0	0	0	0	0	0	0	0	0	0	0	0.00802748	0	0	0.00714645	0	0	0	0	0	0	0	0	0	0.153392	0	0	0	0	0.00682239	0	0	0.118241	0	0	0.0148479	0.0386752	0	0	0	0	0	0.00635714	0	0.0958514	0	0
XLOC_000135	0	0	0	0	0.0379816	0	0	0	0	0	0	0.0475484	0	0	0	0	0.0620156	0	0	0	0.0336906	0.0340069	0.0369956	0	0	0.0506268	0.0534278	0.0365373	0	0.14634	0	0.0303261	0.037372	0	0	0.0309039	0.598309	0.161811	0.0339212	0.284428	0	0	0	0	0	0.218941	0.0345414	0	0
XLOC_000141	0.0506754	0.148032	0.37341	0.241613	0.347604	0.257543	0.12566	0.109604	0.560101	0.389268	0.307071	0.107392	0.284565	0.334162	0.37688	0.34262	0.219965	0.488507	0.677061	0.452339	0.00821516	0.00717233	0.0451811	0.0232411	0.00330486	0.0234688	0.0490087	0.0183558	0.0394778	0.402657	0.0184692	0.00745619	0.029016	0.0208207	0.0375268	0.0794936	0.059619	0.0761212	0.464855	0.0590457	0.0314351	0	0	0.0227085	0.00346894	0.0087772	0.0400378	0.0485613	0.563998
XLOC_000156	0	0	0	0	0	0.0317228	0.030425	0	0.0131222	0.0096415	0.00840135	0.0180199	0	0.00963373	0	0	0	0.00482983	0	0	0	0.00901867	0	0	0.0688163	0.160748	0.00337867	0	0.0426162	0	0.0116263	0.040832	0.0104025	0.261624	0.0224054	0.00427412	0	0.0222674	0	0	0.0083629	0.00715043	0	0	0.0760229	0.0552666	0	0.0310061	0.0104614
XLOC_000204	0	0	0	0	0	0	0	0	0	0	0	0	0	0	0	0	0	0	0	0	0	0	0	0	0.119506	0	0	0	0	0	0	0	0.0418157	0.0304386	0	0.0172337	0	0	0.0188025	0	0.01717	0	0.0249579	0	0.0155945	0	0	0	0
XLOC_000207	0	0	0	0.102858	0.0933435	0	0	0	0	0.0821855	0	0	0.0796916	0	0	0	0	0.0821562	0	0	0.165634	0.762071	0.181534	0.155308	0	0	0	0.171657	0.0798321	0.0854834	0	0.0734009	0	0	0	0	0.12765	0	0	0	0	0.200569	0	0.187784	0	0.118753	0	0.149669	0
XLOC_000264	0	0	0	0	0	0	0	0	0	0	0	0	0	0	0	0.0280615	0	0.0329997	0	0	0.031644	0.0316483	0.24177	0	0	0	0	0	0	0.0344426	0	0.0285003	0	0.0514227	0.025265	0	0	0	0	0	0	0	0.128256	0	0	0	0	0	0.0387525
XLOC_000308	0.0890715	0	0.213438	0.317222	0	0	0	0.137605	0	0.337157	0.177165	0.264716	0.163477	0.250888	0.156745	0.0715569	0.407345	0.42129	0.115253	0	0.0851094	0.34828	0.0932751	0.159601	0	0.419757	0.892412	2.28889	0.247523	1.05194	1.12738	0.15075	0	0	0.909446	0.147756	9.98311	3.50891	0	4.65476	0	1.53518	1.79763	0	0.289226	0.367745	0.190805	0.0767378	0
XLOC_000314	3.05495	2.89324	7.61132	3.65912	2.11064	1.46536	0.888748	2.18047	0.966194	3.28661	2.8039	2.1542	2.43814	2.79938	3.45111	1.87934	5.84617	2.92792	1.4456	5.8023	1.33384	0.511562	2.34546	1.3808	0.0421239	0.39768	0.245454	0.711177	1.31481	1.6942	1.25273	0.18377	0.389098	1.31209	1.19329	0.784207	21.9838	1.01727	0.577727	0.193263	0.686602	5.03949	2.33482	2.55122	0	0.437457	0.289382	0.143625	1.14331
XLOC_000318	0.144979	0.169957	0.19365	0.269495	0.0528933	6.0878	9.71286	0.0134994	12.2452	0	5.89406	6.22296	0	0.0165285	0	0.0282175	0	0	0	0.0141867	0.297051	0.157115	0.257751	0.294469	0.202294	9.26659	7.82441	0	16.5099	0.0173323	14.7865	5.06358	0.0177874	0.0129145	0.0256268	0.0146527	0.0128579	0	0	0	0.421812	0.16184	0.232259	0.156089	0.184982	6.33563	7.31628	0.0455723	10.6544
XLOC_000351	0.00146727	0.00141272	0.00176477	0	0.00322268	2.11707	2.6822	0	2.94629	0	1.52619	3.37241	0.00148555	0.00613862	0	0	0	0	0	0	0	0.00429179	0	0	0	2.03671	1.83569	0	2.0689	0	1.26113	2.36489	0.00165869	0	0	0	0.00119248	0	0	0	0.00132717	0.00113443	0.00574111	0	0	0.269536	1.5463	0.00705721	2.41382
XLOC_000356	0.67096	0.52582	1.96299	1.00573	0.591869	1.41134	0.651333	0.469907	1.03516	1.3152	0.643809	0.982032	1.4325	2.1008	0.727044	0.859781	0.669751	2.0686	0.639404	2.46485	2.0058	0.70576	0.316132	0.107614	0.0184064	0.478628	0.376761	0.217663	0.461935	0.872499	0.247098	0.347565	0.0595295	0	0.0314766	0.288015	0.0063131	0.197655	0.0156498	0.964438	1.85041	0.143344	0.0614004	0.316345	0.00643147	1.25275	0.320801	0.0149325	0.569674
XLOC_000364	0	0	0	0	0	0	0	0	0	0	0	0	0	0.0424655	0	0	0	0	0	0	0.0826442	0	0	0	0.0675591	0	0	0	0	0	0	0	0	0	0	0	0	0	0	0	0.038542	0	0	0	0	0.817945	0	0.0389826	0
XLOC_000378	0.00444243	0	0	0.0106285	0	1.04692	1.20383	0	0.913677	0.00926375	0.94137	1.01812	0.0089635	0	0	0.0236985	0.00412148	0.0092813	0	0.0158738	0.0129668	0.00433169	0.00475325	0	0	1.38938	1.1259	0	1.07419	0.0048553	1.80325	1.28665	0	0	0	0.00821361	0.00359716	0	0.00445494	0	0.00401682	0.0068688	0.00579991	0.00477842	0	0.965946	0.863626	0.0127681	0.98455
XLOC_000389	0	0	0	0	0	0.717025	0.381413	0	0	0	0.329745	0.191853	0	0	0	0	0	0	0	0	0	0	0	0	0	0	0.217407	0	0	0	0	0.544673	0	0	0	0	0	0	0	0	0	0	0	0	0	0.366276	0	0.348194	0
XLOC_000393	0	0.019621	0.122654	0.0487992	0.0279777	0.044548	0.00671426	0.0129928	0.028957	0.0478148	0.0216269	0.013257	0.0308436	0.053082	0.0255704	0.0860716	0.0803542	0.0958073	0.0296146	0.113794	0.0496089	0.0248623	0.0818305	0.0654746	0.0758899	0.0283799	0.0149135	0.011073	0.0509601	0.0890959	0.0128284	0.0135044	0.143274	0.0700388	0.0411513	0.0235495	0.0866429	0.0294477	0.0459947	0.0589596	0.0553271	0.0591346	0.166481	0.131651	0.108969	0.0487911	0.0145213	0.0585738	0.0404059
XLOC_000418	0.0681677	0.102188	0.0265603	0.289846	0.0288656	0.00865896	0.0347078	0.0168542	0.00557749	0.036785	0.012515	0.0237781	0.0087163	0.025094	0.044015	0.0357651	0.0750069	0.0639932	0.0296425	0.0197772	0.0494797	0.12304	0.0209385	0.406498	0.0571846	0.0205276	0.0175642	0.077943	0.0222805	1.96677	0.0306024	0.0359061	0.0874549	0.0118522	0.0177134	0.395424	0.232801	0.00416126	0.0491825	0.378166	0.0298735	0.171251	0.00686632	0.244594	0.0924243	0.360725	0.0106348	0.104158	0.00147674
XLOC_000457	0	0.169899	0	0	0	0.141652	0	0	0	0.16091	0	0	0	0	0.145505	0	0.140318	0	0	0	0	0.361432	0	0	0	0	0.514548	0	0	0	0.282797	0	0	0.271435	0	0.140037	0.125263	0.14974	0.160775	0	0	0	0	0	0	0	0.217334	0.43791	0
XLOC_000503	0.943152	2.23339	3.10735	1.8397	1.43753	1.43288	0.5997891	1.68233	1.16555	4.50737	1.60404	1.2211324	3.09261	2.26501	2.13685	1.7008	1.5028	3.80711	2.29135	2.89049	2.92959	2.23733	1.64322	0.268925	1.88699	0.344407	0.582544	4.39896	0.353828	1.3514	0.119544	0.702995	0.128168	1.60123	2.66351	0.336342	1.39436	1.44876	0.332201	1.62742	2.82001	0.802456	2.73184	0.154531	1.48692	0.141759	0.486571	5.75426	1.22419
XLOC_000608	0	0.103882	0.0185973	0	0.0508028	0.00978462	0	0.0389218	0	0.0318344	0	0	0	0.0317722	0.060986	0.0135602	0.0565323	0	0	0.0136345	0.0150162	0.181057	0	0.0282844	0.194247	1.96604	0.0344862	0.0995383	0.024321	0.149931	0.0394649	0.054349	0.0170992	0.0372233	0.0246308	0.0140839	0	0.0147019	0	0.0588222	0.0279388	0.0358671	0.0405451	0.0166545	0.0761422	0.0188172	0	0.0584031	0
XLOC_000609	0.0529832	0	0	0	0	0.105713	0.149299	0	0	0	0	0	0	0	0	0	0	0	0.215704	0	0.153046	0	0.0559777	0.0957992	0.12565	0	0.0418199	0.163246	0.0453118	0.0543629	0.0711513	0	0	0.621397	0.0402366	0	0	0	0.152106	0.153792	0.142901	0.12272	0.070345	0.0572199	0.0431866	0	0	0.285735	0
XLOC_000611	0	0	0	0	0	0	0	0	0	0	0	0	0	0.0972155	0	0	0	0	0	0	0	0	0	0	0.0841685	0	0	0	0	0	0	0	0	0.0799339	0	0	0	0	0	0	0	0.0812711	0	0.114449	0.0853964	0	0	0.0891995	0
XLOC_000612	0	0.0199012	0	0	0	0.105856	0.0838685	0	0	0.042481	0.127951	0.124617	0	0	0.0202953	0	0.0188408	0	0.0294877	0.0363852	0.140996	0.0810566	0.0221332	0.0379211	0.0652781	0.118244	0.326912	0.132836	0.974748	0.0444282	1.78829	0.109197	0.0227705	0.398419	0.0328499	0.131431	0	0.0588512	0.163992	0.0156909	0.0749899	0.0160526	0.0272728	0.0671238	0.153229	0.356884	0.504206	0.0389365	0.168849
XLOC_000632	0.131834	0.114565	0.0511447	0.0864853	0.0933458	0.280974	0.31879	0.101234	0.18092	0.053221	0.319208	0.353303	0.038622	0.0531803	0.0597937	0.0642939	0.110502	0.124419	0.0556368	0.0607978	0.086895	0.0829337	0.0728078	0.0546165	0.0699388	0.242299	0.164575	0.0369747	0.283897	0.0790354	0.240436	0.67975	0.0909315	0.154703	0.05497	0.0904466	0.296214	0.0286805	0.149292	0.351128	0.134588	0.184114	0.0333112	0.0365943	0.0419485	0.253959	0.129018	0.0652052	0.230747
XLOC_000667	0.0297079	0	0	0	0	0	0.0404878	0	0	0.0300563	0	0.0200935	0.0290909	0.0898607	0.028602	0	0	0	0	0	0	0.0579693	0	0	0	0	0.316158	0	0	0.21977	0.154568	0	0	1.79309	0	0.0795785	0	0	0.377777	0.0443695	0	0	0.312961	0	0	0	0.029221	0.0550239	0
XLOC_000756	0.0230206	0.0265759	0.0166111	0.0495682	0.045473	0.0947445	0.0302894	0.0978147	0.0653191	0.110389	0.0557599	0.0209295	0.106812	0.0335697	0.0323481	0.0163706	0.0512462	0.0144257	0.214056	0.0328966	0.0134383	0.00448937	0.0147782	0.00844617	0.00721172	0.00640125	0.0033636	0.0100033	0.00353547	0.0150928	0	0.00406516	0.0414272	0	0	0.00425532	0.0149094	0.00443387	0	0	0.0124888	0.00355939	0	0.00990481	0.00378433	0.00550201	0	0.0705594	0.0885258
XLOC_000850	0	0	0.0298718	0	0	0.0159182	0	0	0	0	0.0153758	0	0	0.0252179	0	0.0430593	0.0224173	0	0	0	0	0	0.0264543	0	0.0390828	0	0.0749919	0	0	0.0264364	0	0.021733	0.027071	0.0198067	0.0586485	0.0223406	0.0588919	0.0233572	0	0.0747063	0	0.0192047	0	0.02678	0.0407119	0.0614179	0.145653	0.0695022	0
XLOC_000854	0.109919	0.158354	0.185027	0.197118	0.108403	0.117498	0.116728	0.0834172	0.141494	0.284265	0.0938091	0.0360567	0.110029	0.283843	0.12006	0.251954	0.181886	0.227762	0.0632909	0.194815	0.213595	0.214392	0.0939272	0.211311	0.137904	0.0925329	0.154102	0.0592519	0.059899	0.23816	0.0696793	0.048376	0.281443	0.353754	0.237649	0.14097	1.03298	0.157548	0.229979	0.184969	0.258209	0.237891	0.115061	0.343054	0.189511	0.145998	0.18939	0.928923	0.0879254
XLOC_000888	0.0126628	0.0195018	0.0121838	0.0151505	0.0111222	6.68783	2.99878	0.00431528	5.04506	0.0132334	5.27716	3.34437	0.0102434	0.0211612	0.00765264	0.0112864	0.0141355	0	0.00738134	0.0136061	0.0123254	0.00493865	0.0135556	0	0.00594806	0.384431	1.87471	0.00275807	0.282685	0.0138755	0.0857131	0.192498	0.0514443	0.018448	0.00205063	0.00939001	0.0267221	0.00489025	0.0101782	0.00195865	0.025195	0.00979007	0.0132172	0.00544739	0.0124944	0.0422291	1.41634	0.0291918	4.48938
XLOC_000891	0	0.00483943	0	0.0120359	0	0.0659183	0.0463639	0	0.0142827	0	0.0274305	0.0130774	0.00507194	0.015712	0	0	0	0	0	0.00449096	0.0734146	0.0294339	0.0161465	0	0	0.160976	0.114015	0.0163877	0.0116003	0.0274709	0.00632744	0.0621759	0.0113092	0.0284534	0.0284214	0.00464707	0.0244245	0.0193697	0.0201688	0.0155127	0.027292	0.00777868	0.0262785	0	0	0.0120325	0.0572992	0.0626082	0.00569409
XLOC_000942	0.902049	0.12204	0.541083	0.383215	0.34874	0.0870305	0.461343	0.102135	0.0987657	0.375715	0.0416012	0.368959	0.121341	0.311146	0.117502	0.319177	0.331058	0.563444	0.172179	0.482873	0.123773	0.251721	0.407236	0.406483	0.255284	0	0.673386	0.130682	0.113102	0.130418	0.439265	0.276173	0.132311	0.0500154	0.144841	0.275067	0.0486022	0.0578616	0.427218	0.184534	0.40497	0.198955	0.171799	0.278636	0.471956	0.340496	0.466799	0.171326	0
XLOC_000991	0	0	0.0681201	0.0135465	0	0.00712816	0	0	0.0162139	0.0585841	0.00690995	0	0.011338	0.058495	0.0337351	0	0.0312353	0.0352039	0.0163032	0.0602238	0.0330259	0	0.0242045	0	0	0	0.0250964	0	0	0.01227	0	0.0199445	0.0756453	0.027344	0.0544168	0.0207504	0	0	0	0.164605	0.0204745	0	0.0296566	0	0	0	0	0.0430183	0.0129556
XLOC_001021	0	0.0267905	0	0	0	0	0	0	0	0	0	0	0	0	0	0	0	0	0	0	0	0	0	0	0.0440809	0	0	0	0	0	0	0	0	0.245052	0	0	0	0	0	0	0	0.0216458	0	0	0.0458648	0	0	0	0
XLOC_001023	0.0353172	0.0338606	0.127362	0.105493	0	0.0448051	0.0236596	0.0295412	0.101895	0.271829	0.0325211	0.0585515	0.105224	0.162741	0.0173406	0.0771779	0.0804199	0.10886	0.302123	0.0620897	0.137062	0.206685	0.0376581	0.0806616	0	0.150087	0.092171	0.0944403	0	0.0189607	0	0.0309866	0.175058	0.127275	0.0420539	0.0160282	0.0281368	0	0.0349561	0	0.255068	0.0136464	0.0463161	0.0760569	0.0289603	0	0.102397	0.432059	0.0815964
XLOC_001049	0.651472	0.770094	2.28791	1.08383	1.15547	0.749774	0.372414	1.28967	0.828033	1.55852	0.711232	0.410529	3.02129	2.12945	1.46239	1.53346	2.71601	1.44532	3.41102	1.49544	0.320624	0.431875	0.438066	0.411871	0.0816357	0.209925	0.0310178	1.21238	0.101661	0.163884	0.0533684	0.418524	0.840137	0.0631142	0.626308	0.335645	0.767403	0.557742	0.0567438	0.0981046	0.576234	0.00897873	0.460731	0.29374	0.0271374	0	0.0134251	0.753395	0.982056
XLOC_001067	0	0	0	0	0	0	0	0	0	0	0	0	0	0	0	0	0	0	0	0	0	0	0	0	0	0	0	0	0	0	0	0	2.24724	0	0	0	0	0	0	0	0	0	0	0	0	0	0	0.199055	0
XLOC_001108	0.0483541	0.0464902	0.0415337	0.016523	0.0530356	0.038884	0.00911779	0.0351223	0.0294862	0.0430854	0.016772	0.0225119	0.0347419	0.0358668	0.0138127	0.0550986	0.0638654	0.0287742	0.0800206	0.0246084	0.0268695	0.127983	0.00738629	0.0189947	0.0541235	0	0.0151939	0.0224506	0	0.0601971	0.0696779	0.0060923	0.0387027	0.0222949	0.0278053	0.0254557	0.0278818	0.00663357	0.110563	0.00531185	0.0437088	0.0160198	0.00902607	0	0.0170262	0.0165714	0	0.0329784	0.039209
XLOC_001115	0.0149493	0.0637316	0.00256856	0.0255525	0.00234495	0.0716838	0.0168025	0.0273051	0.0151018	0	0.0902924	0.0138146	0.00864194	0.0490978	0.0602703	0	0.325994	0.00447486	0.00934202	0.00956591	0.0083155	0.0791261	0	0.0392072	0.0016718	0.775218	0.0031085	0.00232689	0.0130508	0.0538523	0.25953	0.0358697	0.0578786	0.0933649	0.084776	0.00198066	2.90135	0.00412577	0.0064397	0.0132201	0.00965772	0.148602	0	0.0206704	0.00702456	0.147434	0.00201862	0.034892	0.0216533
XLOC_001132	0.439168	2.81116	0.210484	0	2.08163	0	0.129898	0.883089	0.277101	1.33159	0.058159	0.32572	1.69474	0.495474	0.928991	0.423931	0.731367	0.249582	2.84568	0.28545	0.251844	0	0.276013	0.393564	0	0.137743	0	0	0.081149	0.952146	0	0	0.174778	0	0.192422	0	0.969504	0.846842	0	0	0.0786739	0	0	0.380851	0	0	0	0	0
XLOC_001148	0.0292431	0.124348	0.260077	0.174521	0.0247644	0.0144693	0.079658	0.0376815	0.411203	0.354794	0.102082	0	0.165632	0.312176	0.10796	0.131734	0.375272	0.17772	1.03707	0.115724	0.0283028	0.0633278	0.139376	0	0	0	0.0222127	0.123434	0.0689658	0.023112	0	0.0255148	0	0.211037	0	0	0.563168	0	0.0286179	0.0170702	0.119982	0	0.28416	0	0.0185647	0	0	0.102478	0.125804
XLOC_001175	0	0.005579	0	0	0	0	0	0	0	0.0125321	0	0	0	0	0	0	0.334557	0.00604924	0.0252408	0.0155393	0.00564245	0.607742	0.00620469	0	0.0031358	0	0.00878052	0.00435325	0.0522074	0.0063285	0	0.010238	0.0360676	0	0.0712706	0	3.01964	0.00385914	5.4869	0	0	5.54739	0	0	0.00329173	0.00694572	0	0.011516	0
XLOC_001176	0	0	0	0	0	0	0	0	0	0	0	0	0	0	0	0	0.217282	0	0	0	0	0.123736	0	0	0	0	0	0	0	0	0	0	0.195421	0	0	0	1.62659	0	1.38139	0	0	3.42311	0	0	0	0	0	0	0
XLOC_001177	0	0	0	0	0	0	0	0	0	0	0	0	0	0	0	0	0.315676	0	0	0	0	1.40325	0	0	0	0	0	0	0	0	0	0	0	0	0.282135	0	2.28676	0	3.76619	0	0	6.94153	0	0	0	0	0	0	0
XLOC_001178	0	0	0	0	0	0	0	0	0	0	0	0	0	0.0312414	0	0	0.166546	0	0	0	0	0.423963	0	0	0	0	0.0236443	0	0.025255	0	0	0	0	0.0246268	0	0	0.973232	0	1.36446	0	0	4.29175	0	0	0	0	0	0.0573862	0
XLOC_001195	0	0	0	0	0.0296995	0	0	0	0	0	0.0168702	0	0	0	0.0262983	0	0	0.0276231	0	0	0.0263408	0	0	0	0	0	0	0	0.241404	0	0	0.0475179	0	0	0	0	0	0	0	0	0	0	0	0	0	0	0	0	0
XLOC_001197	0	0	0	0	0	0	0	0	0	0.0132428	0	0	0	0	0	0	0	0.0223746	0	0	0	0	0.023317	0	0	0	0	0	0.0349056	0.0467488	0	0	0.0763884	0.0349603	0.0172834	0	0.0655486	0.894947	0.0756794	0	0	0.141299	0	0	0	0	0	0.117369	0
XLOC_001227	0.146151	0.18331	0.0840564	0.076001	0.083646	0.0714871	0.00838101	0.0107769	0.0271052	0.0594909	0.115647	0.062071	0.03198	0.132071	0.158976	0.073264	0.0940722	0.0662193	0.0276262	0.152904	0.0618003	0.0743554	0.16989	0.0757298	0.423154	0.0177134	0.0325845	0.0275545	0.0636707	0.30479	0.0240183	0.0952984	0.085522	0.246204	0.0307159	0.111315	0.0923972	0.0366379	0.0127204	0.537886	0.0689317	0.235788	0.157728	0.0820325	0.146197	0.0228455	0.0543813	0.0607192	0.0216217
XLOC_001240	0.276538	0.348021	0.623296	0.557587	0.30259	0.241076	0.0694352	0.101244	0.199366	0.283921	0.127272	0.160366	0.429315	0.336433	0.220778	0.453451	0.315012	0.355328	0.271211	0.607989	0.402488	0.168579	0.239604	0.0789579	0.108548	0.0244701	0.0128801	0.0369903	0.0545608	0.0742694	0.0221006	0.0606682	0.438131	0.152295	0.219632	0.313919	0.399503	0.442522	0.0513397	0.0917919	0.546137	0.106854	0.521259	0.0186099	0	0.0210864	0	0.032546	0.0997686
XLOC_001241	0	0.0881266	0.221021	0.153773	0.0201141	0.0350236	0.0246608	0.0153664	0.132747	0.113119	0.0677774	0.0732467	0.237187	0.0940526	0.108205	0.272975	0.184037	0.132123	0.209506	0.193782	0.0178368	0.0179346	0	0.0335881	0	0	0	0	0	0	0	0.0161267	0.12138	0	0.0437474	0.0500181	0.424436	0.278605	0	0.0139305	0.116185	0	0	0.0791988	0	0	0	0.0172862	0.170127
XLOC_001249	0.0059933	0.00208679	0.00260722	0	0.013151	0	0.0085281	0.00508445	0	0.01303652	0	0	0.01699977	0.00849648	0.02132999	0	0.0020176	0.357182	0	0.00388381	0.0973939	0.02698028	0	0.00198985	0.477018	0	0.03402025	0.0130011	0.00627197	0.0136663	0.00271596	0.0498993	0.1431485	0.0496179	2.291187	0.0110579	0.0633982	20.5708	0.0441504	0.00167732	0.068839	0.00670396	0	0	0.463988	0.04588361	0.02208888	0.1880455	0
XLOC_001250	0.00618437	0	0	0	0	0	0	0	0	0	0	0	0	0	0.00619068	0	0.0171707	0.0773535	0	0.00551274	0.048119	0.0361828	0	0	0.184107	0	0.0543501	0.0134113	0.00952993	0	0.0155802	0.0163687	0.0832564	0.0649037	1.28075	0	0.0599625	3.66161	0.0495283	0	0.0335443	0.0143425	0	0	0.259169	0.0666842	0.0587926	0.171414	0
XLOC_001251	0	0	0	0	0	0	0	0	0	0	0	0	0	0	0	0	0.0263355	0.059509	0	0	0	0	0	0	0.0462374	0	0	0	0	0	0	0.0512677	0.0635488	0.0233393	0.367601	0	0.0230783	2.47148	0	0	0	0.022698	0	0	0.0721267	0	0.0577722	0.0272214	0
XLOC_001253	0	0.00659302	0.00274584	0	0.00250672	0	0	0	0	0.0214795	0	0	0.0046184	0.0119265	0.00230051	0.00203553	0.00212453	0.0239142	0	0.00408973	0.00666689	0.00667799	0	0	0.0625534	0	0	0.00248705	0	0.00500502	0	0.0141263	0.0386617	0.00554438	0.334702	0.00211693	0.00556074	1.61617	0.00229439	0.00176623	0.0144538	0.00176509	0	0	0.0769694	0.00271806	0.00431679	0.0394866	0
XLOC_001254	0	0	0	0	0	0	0	0	0	0	0	0	0	0	0	0	0	0	0	0	0	0	0	0	0	0	0	0	0	0	0	0	0.115403	0	0.420147	0	0.0422766	1.40902	0	0	0	0	0	0	0.0904267	0	0	0.0497207	0
XLOC_001255	0	0	0	0	0	0	0	0	0	0	0	0	0	0.0376579	0.0358591	0	0	0	0	0	0	0	0	0	0.0297352	0	0	0	0	0.0394606	0	0	0	0	0.350315	0	0	1.04753	0	0	0	0	0	0	0.0924841	0	0	0	0
XLOC_001256	0	0	0	0	0.0277368	0	0	0	0	0	0	0	0.0249936	0	0	0	0	0.0516889	0	0	0.0245993	0	0	0	0.0599027	0	0	0	0	0.026991	0	0	0.0276352	0	0.47904	0	0	1.62172	0	0	0	0	0	0	0.0207957	0.0628076	0	0.0236533	0
XLOC_001257	0	0	0	0	0	0	0	0	0	0.00754244	0	0.0047337	0	0.0150685	0	0.00643009	0	0.00755557	0	0	0	0.00707812	0	0	0.0966896	0	0.00532478	0	0	0.00790308	0	0.00640065	0.00812909	0	0.303723	0	0.00585705	1.63736	0	0	0	0	0	0	0.0596329	0.00871152	0	0.0207821	0
XLOC_001258	0.00572482	0	0	0.0068475	0	0	0	0	0	0	0	0	0	0.00595421	0.00573511	0	0	0.0597059	0	0	0.0111369	0.00558229	0	0	0.134535	0	0.00418963	0.0124216	0	0	0	0.0202077	0.0321362	0	0.323115	0	0.023141	2.76379	0.00573362	0	0.036229	0.00442564	0	0	0.108204	0	0	0.01095	0
XLOC_001259	0	0	0	0	0	0	0	0	0	0.139952	0	0	0	0	0	0	0	0.139873	0	0	0	0	0	0	0.12677	0	0	0	0	0	0	0	0	0	1.94073	0	0	4.59311	0	0	0	0	0	0	0.127041	0	0	0	0
XLOC_001261	0	0	0	0	0	0	0	0	0	0	0	0	0	0	0	0	0	0	0	0	0	0	0	0	0	0	0	0	0	0	0	0	0	0	0	0	0	0.601943	0	0	0	0	0	0	0.0494156	0	0	0	0
XLOC_001262	0	0	0	0	0	0	0	0	0.025622	0	0	0	0	0	0	0	0	0.0182444	0	0	0	0	0	0	0.0278861	0	0	0	0	0	0	0	0.0195585	0	0.169151	0	0	1.04352	0	0	0.0160323	0	0	0	0	0.0216834	0	0.03342	0
XLOC_001288	0	0	0	0	0	0	0	0	0	0	0	0	0	0	0	0	0	0	0	0	0	0	0	0	0	0	0.059155	0	0	0	0	0	0	0	0.539244	0	0	0	0	0	0	0	0	0	0	0	0	0	0
XLOC_001294	0	0	0	0	0	0	0	0	0	0	0	0	0	0	0	0	0	0	0	0	0	0	0	0	0.0760244	0	0	0	0	0	0	0	0	0	0.759863	0	0	0	0	0	0	0	0	0	0.0773468	0	0.102939	0	0
XLOC_001327	0	0	0	0	0	0	0	0	0.0848941	0	0.0358151	0	0	0	0	0	0	0	0	0	0.107742	0	0	0	0	0	0.0444039	0	0	0	0.0754872	0	0.116352	0.0436898	0	0.0483044	0	0	0	0	0.100631	0.0432226	0	0	0	0	0	0.551483	0
XLOC_001337	0.0770908	0	0.0924196	0	0	0	0	0	0	0.295526	0	0	0	0.0733587	0.068991	0	0.0650038	0	0	0	0	0	0	0	0	0	0	0	0	0	0	0	0.700104	0	0	0.0648272	0	0	0.072231	0.0544137	0	0.0595024	0.103252	0	0	0	0	0	0
XLOC_001338	0	0.00153843	0.00576559	0.00191196	0.0052642	0.00198509	0.00418752	0	0	0.00835893	0.000964573	0.000516372	0.0086269	0.0100259	0.00483602	0.00285188	0.0044652	0.0184273	0	0.00572965	0.00466685	0.00311591	0.00171096	0	0.185108	0.00221216	0.00464777	0	0.0243841	0.00701257	0	0.00423871	0.0397313	0.019412	0.117883	0.00148307	0.0207749	0.55293	0.00160695	0.0049492	0.00578118	0.00123542	0	0.0034367	0.0749032	0.000950138	0.00603681	0.0138313	0
XLOC_001339	0	0.00741951	0	0.00307417	0.00282098	0	0	0	0	0.00537013	0.0015526	0	0.00519596	0	0	0	0	0.00807129	0	0.0069017	0.00500183	0.00250525	0	0	0.138797	0	0.00187121	0.00279808	0.0117871	0.00844602	0	0	0.0231954	0.0145568	0.0977769	0.00714459	0.00625607	0.33984	0.00258147	0.00198705	0.0069713	0	0	0	0.0464791	0.00306043	0	0.0222112	0
XLOC_001345	0	0.00816642	0.0105184	0	0.0284973	0.00548426	0	0	0	0.0275654	0	0	0	0.0178677	0	0	0	0.00883125	0	0.0151062	0.0167635	0	0	0	0.543307	0	0.00643193	0.00945587	0.0728925	0.00950512	0	0	0.0874071	0.120937	0.450669	0	0.123153	4.52204	0	0	0.00767957	0	0	0	0.120311	0	0	0.0583318	0
XLOC_001350	0	0	0	0	0	0	0	0	0	0	0.036745	0	0	0	0	0	0.0495527	0.0561796	0	0	0	0	0	0	0.0907592	0	0	0	0	0	0	0	0.0594808	0	0.0866619	0	0	0.519052	0	0	0	0	0.076268	0	0.0467205	0	0	0.0512736	0
XLOC_001352	0	0	0	0	0	0	0	0	0	0	0	0	0	0	0	0	0	0.0709375	0	0	0	0	0	0	0	0	0	0	0.0661158	0	0	0	0.0747765	0	0	0	0	0.196783	0	0	0	0	0	0	0.0599779	0	0	0	0
XLOC_001355	0	0	0	0	0	0	0	0	0	0	0	0	0	0	0	0	0	0	0	0	0	0	0	0	0	0	0	0	0	0	0	0	0	0.0959014	0.179423	0	0	1.18747	0	0	0	0	0	0	0.10334	0	0	0.105794	0
XLOC_001356	0	0	0	0	0	0	1.25167	0	0	0	0	0	0.0114959	0	0	0	0	0.0118979	0	0	0	0	0	0	0.117148	0	0	0	0	0	0	0	0	0.0184846	0.0643691	0	0.00922422	0.493813	0	0	0.0103816	0	0	0	0.0471668	0	0	0.0109041	0
XLOC_001363	0	0	0	0	0.0758963	0	0	0	0	0	0	0	0	0	0	0	0	0.0677692	0	0	0	0	0	0	0.11139	0	0	0	0	0	0	0	0	0	0.209034	0	0	0.250613	0	0	0	0	0	0	0	0	0	0.0617948	0
XLOC_001375	0.0223891	0.128635	0.161454	0.401089	0.122349	0.176258	0.015099	0.986937	0.0324958	0.0114239	0.2072	0.179545	0.110561	0.364589	0.130889	0.048633	0.52677	0.480254	0.063414	0.146766	0.0217007	0.436805	0.560328	0.275728	0.131951	0.319339	0.117744	0.381042	0.0536071	0.0477797	0.893716	0.411579	0.318218	0.464651	0.141319	0.0201908	0.390168	0.822941	0.0330863	0.0506273	0.0808038	0.916882	0.58818	0.265287	0.210951	0	0.0871488	0.732775	0.0521312
XLOC_001387	0.675109	0.37206	0.677502	0.265473	0.464225	0.619539	0.0772283	0.303583	0.433502	0.214939	0.527365	0.406481	0.364315	0.21127	0.23098	0.448873	0.326911	0.556097	0.2221	1.00328	0.956046	0.701204	0.533161	0.302261	0.312385	0.533692	0.536219	0.943178	0.222142	0.328391	0.49492	0.38029	0.280753	0.38763	0.326422	0.355123	0.431778	2.43484	0.0522463	0.740772	0.826625	1.39762	0.765257	0.490507	0.369796	0.37627	0.293413	1.17324	0.575784
XLOC_001390	0	0	0	0	0	0	0	0	0	0	0	0	0	0	0	0	0	0	0	0	0.0535555	0	0	0	0	0	0	0.0569874	0	0	0	0	0	0	0	0	0	0	0	0	0.0500193	0	0	0	0	0	0	0.548438	0
XLOC_001393	0	0.0260569	0.0326062	0.0324248	0	0.0170074	0	0.00763987	0.0257921	0.0187445	0.0219954	0.0177346	0.027207	0.0093603	0.0180095	0.0159777	0.0416602	0.00938769	0.0260964	0.048175	0.0263576	0.00881456	0	0.00827955	0.0637651	0	0	0.019535	0	0.0294538	0	0	0.020188	0.0582596	0.0580515	0.00830265	0.109164	0.138522	0.0180461	0.0623825	0.0408424	0.0628826	0.035458	0.0194522	0.0371176	0.0108797	0	0.0860562	0
XLOC_001400	0	0.0237439	0	0.00421695	0.00386914	0.193157	0.148191	0	0.179781	0.0331134	0.187621	0.207948	0.00355998	0.00735347	0	0.00941303	0	0	0	0.00945702	0.0034302	0	0	0.00323422	0.00276005	0.0342526	0.0565584	0	0.0972184	0	0.066364	0.0809607	0.0436859	0	0	0	0	0	0	0.00272253	0.00956254	0.00272511	0	0.00379118	0	0.121943	0.0801197	0.0101436	0.195012
XLOC_001401	0.00282601	0.0163259	0.013596	0.0101446	0.00775884	0.313265	0.30542	0.00241095	0.237592	0.0133081	0.291659	0.326848	0.00858422	0.00295601	0.00142594	0.00882878	0.00131653	0.0103721	0	0.00633482	0.00412703	0.00137769	0.00453921	0.00518936	0.0232255	0.232727	0.271183	0.0015409	0.253263	0.00155068	0.254671	0.42984	0.0223648	0.00114454	0	0.00262362	0.00114846	0.0286881	0.00142128	0	0.00255619	0.00655488	0	0.00151951	0.00116208	0.414936	0.334892	0.0135934	0.289384
XLOC_001413	0.0932795	0.0694009	0.0560963	0.0574991	0.0884708	0.0403738	0.0148116	0.0325552	0.0339494	0.0443705	0.0349728	0.0301353	0.0228964	0.0487852	0.0499191	0.0479385	0.0737422	0.0296413	0.010315	0.0785696	0.0426557	0.011024	0.0363219	0.103811	0.0542051	0.0821577	0.0308232	0.0554848	0.0291049	0.0186124	0.0159206	0.0624909	0.140611	0.00915842	0.081371	0.0301785	0.105682	0.0505572	0.0298536	0.170766	0.0421867	0.0251327	0.0313363	0.0729529	0.103449	0.189872	0.0293597	0.180833	0.0302173
XLOC_001421	0	0.0894508	0	0	0.0655401	0.0812799	0	0	0	0	0	0	0.057205	0	0.110976	0	0	0	0.162511	0	0	0	0.0637849	0	0.0478939	0.0912541	0	0	0.0526217	0.0615067	0	0	0.0989821	0	0.0910693	0	0.0458307	0.709249	0	0.0343575	0	0.0362974	0	0	0	0.36174	0	0	0
XLOC_001438	0.0957463	0.153064	0.287753	0.095347	0.122265	0.0504985	0.0853194	0.133753	0.0459395	0.164097	0.0684507	0.0844261	0.11116	0.0818837	0.141431	0.307541	0.451638	0.213597	0.136844	0.168675	0.092929	0.326847	0.238322	0.0729303	0.125245	0	0.0474683	0.359164	0.0879015	0.103039	0.183315	0.0140125	0.387746	0.0639736	0.241219	0.188738	0.356712	0.606265	0.284779	0.266813	0.0720457	0.123326	0.292815	0.103083	0.458131	0.0582786	0.153845	0.346182	0
XLOC_001444	0.0965831	0.0925597	0.18575	0.0461525	0.0845063	0.098239	0	0.0483759	0.0279252	0.217629	0.0950321	0.0642218	0.22976	0.0197378	0.094584	0.202191	0.35108	0.198061	0.302233	0.237243	0.0749396	0.244942	0.164705	0.0705523	0.182044	0	0.0577661	0.32994	0.122502	0.0413908	0.0495376	0.033869	0.233437	0.0309034	0.137712	0.10496	0.414674	0.511636	0.152704	0.0877039	0.0174351	0.104489	0.177427	0.0624069	0.348371	0.047292	0	0.290202	0.0895008
XLOC_001445	0	0	0	0.0272598	0.0249446	0	0	0	0	0	0	0	0	0	0	0	0	0	0	0	0	0	0.0243061	0	0.484331	0	0.0343213	0.0728019	0.0182353	0.0486837	0	0	0	0	0.0539982	0	0	0	0.112391	0.0171954	0	0	0.0599744	0.0245883	0.336598	0	0	0	0
XLOC_001458	0	0.00397526	0	0.00494259	0.0226727	0	0	0.0035131	0	0.0129284	0	0	0.0125093	0.00861242	0.00415024	0.0036749	0	0.00431769	0	0	0.0281411	0.0282003	0.0176843	0.00758051	0.530627	0.0172215	0	0.00898183	0.00316947	0	0.0103802	0	0.0325537	0.0968673	0.110165	0.00382115	0.0200807	0.00796233	0.111903	0.0605844	0.0224157	0.102213	0.0485422	0	0.295475	0.00493362	0.00783271	0.0356396	0
XLOC_001471	0.00424307	0	0	0	0.00465672	0.00264466	0	0.0108221	0.00601693	0.00442508	0.0025684	0.00550777	0.00428165	0.0044217	0.0127841	0	0	0.0133005	0	0	0	0	0	0	0.282444	0	0.105335	0.00922284	0.00325572	0	0	0.00374703	0.0047751	0.0343007	0.257091	0.0039236	0.00687316	0.00817596	0.0170235	0	0.00383666	0.0098409	0	0	0.261584	0.0152028	0.0764297	0.0121984	0.00959253
XLOC_001505	0	0	0	0	0	0	0.0146171	0	0	0.0113904	0	0	0	0.0227469	0.0109334	0	0	0	0	0	0.0106986	0	0.0117616	0	0.0431713	0	0.130003	0	0.00857246	0	0	0	0.122579	0.106312	0.0176342	0.0100868	0	0	0.362027	0	0.0397944	0	0.0288162	0	0.0271206	0	0.0737836	0.0731884	0
XLOC_001528	0.760091	0.654885	1.50952	0.802767	0.937586	0.687012	0.323099	0.409819	0.441392	0.801877	0.548475	0.479697	0.91111	0.818584	0.985652	1.1775	1.40143	1.35635	0.848077	1.64094	0.324261	0.263047	0.745909	0.318689	0.301191	0.266602	0.233981	0.191657	0.138048	0.161991	0.0940773	0.153447	0.259527	0.208889	0.684	0.271888	0.438042	0.473486	0.707248	0.587986	0.360695	0.0979426	1.34362	0.290141	0.349155	0.0837981	0.277262	0.622098	0.544619
XLOC_001537	0	0.02003	0	0.0238448	0.0293893	0.0129347	0.0276819	0.0170566	0	0.0355294	0.0127806	0.0138305	0.0239959	0.017879	0.0332211	0.060041	0.0406658	0.00358495	0	0.0243041	0.026791	0.0404834	0.0218583	0.0122	0.571613	0	0.246284	0.0220005	0	0.0150044	0.053321	0.0363591	0.079968	0.40463	0.164177	0.0184356	0.15236	0.336886	0.610231	0.037941	0.0339444	0.0264045	0	0.0218146	0.246034	0.0253748	0.0863026	0.107605	0
XLOC_001571	0	0	0	0	0	0	0	0	0	0	0	0	0	0	0	0	0	0	0	0	0.0142309	0.0142963	0	0	0.713112	0	0	0	0	0	0	0	0.0162231	0	0.0700899	0	0	0.0139443	0	0	0	0	0	0	0.565241	0	0	0.0553998	0
XLOC_001576	0	0	0	0	0.014759	0	0	0	0	0.0138993	0	0	0.0134503	0	0	0	0	0	0	0	0	0	0	0	0.285448	0	0.0199656	0.0144862	0	0.0145511	0	0	0.0448296	0.0216481	0.0752946	0	0	0.025677	0	0	0.0243445	0	0.0352968	0	0.0663549	0	0.025892	0.0892754	0
XLOC_001582	0	0	0	0	0	0	0	0	0	0	0	0	0	0	0	0	0	0	0	0	0	0	0	0	0.183254	0	0	0	0	0	0	0	0	0.0364551	0	0	0	0.340281	0.0893889	0	0	0.0358485	0	0	0.0378787	0	0	0	0
XLOC_001592	0	0.002772	0	0	0	0	0	0	0	0.00902583	0	0	0	0.0150338	0.00289922	0.00769766	0.265113	0.10551	0.00839	0.00257776	0.00840942	0.0224657	0	0.0158589	0	0	0	0	0	0.126178	0.00722374	0	1.77362	0.0116525	0.00233096	0.490975	1.5445	2.40703	0	0.00445282	0.00520932	0	0	0	0	0	0	0.0138258	0
XLOC_001593	0	0	0	0	0	0	0	0	0	0	0	0	0	0	0	0	0.277047	0.105309	0	0	0.108489	0	0	0	0	0	0	0	0	0.109464	0	0	1.0997	0	0	0.184286	1.47392	0.975987	0	0	0	0	0	0	0	0	0	0.0957832	0
XLOC_001596	0	0.00892881	0	0	0.00509259	0	0	0	0	0.00967477	0.00281022	0	0.00468061	0.0241674	0	0	0.150646	0.111469	0	0.00414451	0	0.0181	0	0.00425654	0	0	0	0	0	0.0405646	0.0116669	0	1.34654	0.00375042	0	0.347397	1.11575	1.9216	0	0.0035791	0.0083919	0	0.0060591	0	0	0	0	0.0222236	0
XLOC_001597	0	0	0	0	0	0	0	0	0	0	0.00480966	0	0.0159047	0.0164177	0	0.00700594	0.241158	0.148183	0	0.00704078	0	0.023156	0	0	0	0	0	0.00856482	0	0.0516632	0.00999373	0.00697756	1.61166	0.00638224	0	0.254869	1.21893	2.09534	0	0.00607868	0.00715406	0	0	0.00851636	0	0	0	0.0150948	0
XLOC_001649	0	0	0	0	0	0.562082	0	0	0	0	0	0.652885	0	0	0	0	0	0	0	0	0	0	0	0	0	1.43515	0	0	0	0	0	0	0	0	0	0	0	0	0	0	0	0	0	0	0	0	0	0	2.07278
XLOC_001654	0.0224308	0.0107706	0.0539052	0	0.024578	0.0141085	0.0148916	0.00945409	0.144416	0.0316436	0.0205118	0.0147212	0.0448955	0.0544746	0.0111317	0.128321	0.040058	0.0351511	0.0484181	0.0695248	0.0419679	0.120493	0.0130152	0.0111587	0.00879428	0.117766	0.00827812	0.0131953	0.00873482	0.0849535	0.028447	0.0197416	0.274014	0.00982046	0.00980691	0.133865	0.0718292	0.629822	0.0111711	0.0796139	0.0991111	0.0601425	0.131772	0.0603082	0.00920704	0.0270947	0	0.0813923	0.0256416
XLOC_001656	0	0	0	0	0	0	0	0	0	0	0	0	0	0.0659845	0	0	0	0	0	0.0569148	0.131785	0	0	0	0	0	0	0	0	0	0	0	0.770956	0	0	0.0583256	0	0	0	0	0.0616246	0	0	0	0	0	0	0.181659	0
XLOC_001661	0.166691	0.213789	0.0951163	0.157881	0.211829	0.222729	0.0183679	0.120643	0.019785	0.0852673	0.0653191	0.116783	0.0687608	0.127674	0.0544926	0.103858	0.0963586	0.24153	0.0904164	0.21775	0.1063	0.0268863	0.124379	0.163899	0.0176693	0.157341	0.0981052	0.0238158	0.0342785	0.074385	0.0283352	0.172054	0.104831	0.0110683	0.0769819	0.0806525	0.0963451	0.0393794	0.0273907	0.042021	0.0373485	0.0426133	0.104231	0.0296749	0.0181157	0.107216	0.127439	0.288048	0.0256297
XLOC_001670	0	0	0	0	0	0	0	0	0	0.0469401	0	0	0	0	0.0443358	0	0	0	0	0	0	0	0	0	0	0	0	0	0	0	0	1.06498	0.0498396	0	0	0	0	0	0	0	0	0	0	0	0	0.364702	0	0.0428723	0
XLOC_001674	0	0	0	0	0	0	0	0	0	0	0	0	0	0	0	0	0	0	0	0	0.210857	0	0	0	0	0	0.0953427	0	0.107206	0	0	0	0.536023	0.167746	0.395423	0	0.319051	0.0950604	0.101138	0	0.0990399	0.170986	0	0	0.0898049	0	0	0.186649	0
XLOC_001675	0	0	0	0	0	0	0	0	0	0.0592305	0	0	0.0573798	0	0	0	0	0	0	0	0.0583372	0	0	0	0	0	0	0.0617972	0	0	0	0	0.751691	0	0	0	0	0	0	0	0.0545136	0	0	0	0	0	0	0.0540346	0
XLOC_001685	0	0.0637342	0.00306293	0.0700802	0.0838816	0	0.00668203	0.075214	0.0348343	0.00798367	0	0.0115388	0.00257456	0.0656095	0.0897766	0.0906281	0.0513285	0.0898392	0.0111328	0	0.0851054	0.278894	0.00545192	0.011687	0.0458562	0.154354	0.0494557	0.0416006	0.0246627	0.251736	0.00319168	0.0706104	0.374113	1.47355	1.05051	0.0212449	0.367483	0.866609	0.1177	0.170137	0.0644899	0.141107	0	0.00547777	0.0481622	0.046577	0.0361281	0.898041	0.0746433
XLOC_001686	0	0.0328837	0.0137237	0.0136455	0.0625314	0	0	0.0384787	0.0326685	0.0354041	0	0.0149868	0.0228397	0.0471333	0.0226515	0.0804585	0.0629203	0.0590963	0	0	0.0665339	0.189235	0.0121905	0.0104476	0.0179016	0.0801211	0.0252833	0.0122994	0.0177876	0.0741503	0	0.0401792	0.228566	0.569211	0.721652	0.0104499	0.229081	0.457844	0.0568364	0.113436	0.0412482	0.0882236	0	0	0.00937023	0.0965433	0.0218648	0.519939	0.0652608
XLOC_001687	0	0.128814	0	0	0	0	0	0	0	0	0	0	0	0	0	0.106154	0	0	0	0.107521	0	0.27124	0	0	0	0	0	0	0.140696	0.129964	0	0	0.390116	1.24318	0.385759	0	0.0973474	1.27741	0	0.0920742	0	0.106803	0	0	0	0	0	0.454742	0
XLOC_001688	0	0	0	0.148314	0	0	0	0	0	0.11444	0	0	0.111149	0	0	0.0970694	0.100211	0	0	0	0	0.122528	0	0	0	0.205681	0	0	0	0.118857	0	0.208161	0.476718	1.03561	1.05804	0	0.177935	0.742559	0	0.0842008	0	0	0	0	0.101359	0	0	0.623916	0
XLOC_001692	0	0.00363838	0	0	0	0	0.114297	0.00321647	0	0	0	0	0.0076353	0.00788548	0.00760088	0	0	0.00395318	0	0	0.00367941	0	0	0.00346911	0.00296087	0.00525093	0.74765	0	0.304337	0.0124088	0	0.0233791	0.0170338	0.00611532	0.00611314	0.00349873	0.00306422	0	0	0.00291951	0.00341917	0.00292324	0	0	0	0	0.644823	0.0253804	0
XLOC_001699	0	0	90.234	0.0433454	0	0	0	0	0	0	0	0	0	0	0	0	0	0	0	0	0	0.0354603	0	0	0	0	0	0	0	0	0	0	0.0388788	0	0	0	0	0	0	0	0	0	0	0	0	0	0	0	0
XLOC_001734	0.0491903	0.0235382	0	0.0881042	0.0268672	0.0314909	0.0998313	0	0.0358	0.0751012	0.03042	0.0329917	0	0.0499224	0.0955112	0.0426208	0.0665687	0.125271	0.0694447	0.15008	0.166794	0.119967	0.104712	0.13453	0	0	0.0185432	0.0782826	0.0789041	0.235508	0	0.0215073	0.0267974	0.509653	0.038701	0.0221137	0.174874	0.023119	0.0967148	0.184864	0.288412	0.057009	0.129324	0.026498	0	0	0.0720334	0.160523	0
XLOC_001748	0	0	0	0.0435138	0	0	0	0	0	0	0	0	0	0	0	0	0	0	0.05065	0	0.0705081	0.0355987	0.0774189	0	0.0287435	0	0.0560741	0.152697	0.0300523	0	0.0479002	0.0634384	0	0.0288375	0	0	0.0284125	0.0676213	0.0354517	0.027011	0.0985822	0.0281767	0.0481504	0	0	0.0459624	0.0724872	0.73667	0
XLOC_001760	1.57461	1.19724	0.938997	1.21968	1.10388	0.404812	0.5698	0.985919	0.288866	0.624278	0.530746	0.637993	0.578934	0.792041	0.848276	0.775784	1.02834	0.950803	0.307549	0.924723	1.93312	1.19167	2.67647	2.08621	2.54916	0.744017	0.689556	1.93834	1.23991	0.871513	0.704237	0.443172	1.119	2.37909	1.2683	1.35864	2.83756	1.0812	1.85452	2.16344	1.69547	2.11276	3.67763	1.61346	2.64678	0.976033	0.640545	1.47999	0.461834
XLOC_001761	0.886131	0.889401	0.709274	1.34893	0.748654	0.325764	0.275961	0.555533	0.148	0.389462	0.375147	0.481405	0.660006	0.58121	0.505421	0.45515	0.515734	0.584159	0.268614	0.708788	1.94504	1.00923	1.82221	1.87121	2.06096	0.438272	0.386223	1.72631	0.876621	0.710424	0.723528	0.935742	1.18818	1.62059	1.05152	1.19949	2.11544	0.71936	1.51268	1.93778	1.32834	1.67248	3.52472	1.06296	1.60595	0.887288	0.697667	0.933579	0.299747
XLOC_001764	0	0.0087152	0	0	0	0	0	0	0.00642541	0.00944431	0	0	0.00456911	0.0141552	0	0	0.00840347	0.00473108	0	0.00404579	0.0044069	0.00441659	0.00969259	0.00415472	0	0.00629682	0	0.0295261	0	0.0296992	0.0113858	0.06799	0.0560457	0.00366087	0	0.00837355	0.00366726	0.00872479	0	0.0174694	0.0040955	0.0035017	0	0	0.0148921	0	0	0.0260335	0
XLOC_001831	0.00511816	0.0106325	0.0050164	0	0.0281048	0.00260196	0	0.00109179	0	0.0217388	0.00231643	0	0.0103662	0.0131691	0.00129154	0	0.00389196	0.001342	0	0.00114748	0.00498309	0	0.0109616	0	0.452791	0.0232113	0	0.00139557	0.0234155	0.00911226	0.00480365	0.00370084	0.186695	0.00675031	0.00441091	0.0341532	0.00338168	0	0.00418864	0.318204	0.0081069	0.0081741	0.00166875	0	0.413935	0.0248689	0.00120798	0.0594862	0
XLOC_001842	0.179863	0.182375	0.0759992	0.186077	0.373401	0.0212264	0.0511867	0.0165189	0.0137976	0.0050659	0.0382776	0.0568465	0.0245087	0.0404935	0.0487701	0.0259181	0.135219	0.0456784	0.0211802	0.0737846	0.83708	0.886386	0.119616	0.249676	0.369313	0.229877	0.0994784	0.348431	0.104577	0.175228	0.0916869	0.128747	0.169422	0.106057	0.0510123	0.323371	0.365878	1.12786	0.185167	1.00074	0.703235	0.139049	0.145992	0.183015	0.151826	0	0.0922528	0.14429	0.0330023
XLOC_001847	0	0.010432	0	0	0.00595007	0	0	0	0	0.0169427	0	0.0035263	0.0054646	0.0112851	0.00543553	0	0	0	0	0	0.0158257	0.0317277	0.0174029	0	0.0084957	0.0301942	0.00396689	0.00588547	0	0.0177575	0.0136481	0	0.353299	0.0613241	0.00874864	0.0150193	0.05263	0.020869	0.0488967	0.00835645	0.0343202	0.00838472	0.00708247	0	0.0133702	0.0324459	0	0.0778277	0.00614164
XLOC_001852	0.00534558	0.0205665	0.0192857	0.0127882	0.0293262	0.043376	0.133772	0.0181543	0.0303638	0.0334048	0.0323948	0.0625595	0.0215483	0.0166876	0.0214345	0.0284831	0.0941088	0.0167332	0.054307	0.0476995	0.1248	0.0260622	0.320222	0	0.200983	0.349678	1.05173	0.121842	0.189121	0.00583527	0.484268	0.0943626	0.0300257	0.0993138	0.362234	0.0148065	0	0.0102865	0.664122	0.0947368	0.0241647	0	0.691136	0	0.0702909	0.370953	0.583716	0.204599	0.0363192
XLOC_001861	0.0359625	0.0346026	0	0.0191208	0.0219281	0.331138	0.110316	0.0135928	0.0453164	0.0208424	0.041108	0.06481	0.00403336	0.0249925	0.016059	0.00355474	0.00741895	0	0.00581064	0.0214288	0.0194407	0.00779237	0.0384832	0	0.0062582	0.0610581	0.0174987	0.0695041	0.0582236	0.0524381	0.0200743	0.144694	0.0224933	0.0129231	0.00645839	0.02957	0.0258986	0.069317	0.0120266	0.311524	0.018066	0.704334	0.00521606	0	0.0131388	0.462729	0.00757379	0.0268135	0.12642
XLOC_001875	0	0.30331	0	0	0	0	0	0	0	0	0	0	0	0.267036	0	0	0	0	0	0	0.310455	0	0	0	0	0	0	0	0	0	0	0	2.75315	0	0	0	0	0	0	0	0.296164	0	0	0	0	0	0	0.980112	0
XLOC_001892	0.0188871	0.024236	0.528412	0.0800844	0.0103666	0.0176333	0.0190974	0.0198221	0.0453221	0.127653	0.123117	0.0203952	0.232323	0.164024	0.111295	0.155526	0.209658	0.551213	0.0635677	0.260411	0.0566378	0.0113481	0.0202154	0.00866571	0.00683416	0	0.0424022	0.0102766	0.0144584	0.0127467	0	0	0.059068	0.214189	0.0353221	0.0134781	0.009442	0.0140394	0.102281	0.0121626	0.0789412	0.014602	0.0113903	0	0.00717691	0.0225174	0.0468054	0.0838027	0.0525118
XLOC_001903	1.33989	0.848632	0.698247	0.69668	0.977068	0.420511	0.523517	1.00087	0.265385	0.547679	0.414886	0.510348	0.301245	0.416318	0.772842	0.519587	0.759979	0.520158	0.359754	0.832733	1.01078	0.519055	0.876529	0.810341	1.20877	0.606501	0.503432	0.959493	0.398994	0.248706	0.400321	0.512437	0.597359	0.498414	0.931112	0.547765	1.05482	0.815477	0.947823	0.426955	0.708697	0.390373	0.735686	0.361808	0.930354	0.559567	0.499907	0.454324	0.352033
XLOC_001905	4.65676	2.15678	1.56494	1.62975	2.09141	1.14897	1.83882	2.70594	0.891476	1.53252	1.26612	1.07764	1.07157	1.69496	2.25585	1.70093	2.1064	1.36228	0.999687	2.33293	2.92724	1.83468	2.67027	2.65334	2.69615	3.54732	1.69149	3.24033	1.60627	1.15432	0.905229	1.99971	1.67487	2.01774	1.62607	1.76204	3.60028	2.83019	3.81755	1.91468	2.961	1.38564	3.05168	1.19852	2.68554	2.50223	0.899533	1.01136	0.926224
XLOC_001906	3.46996	1.77563	1.91879	2.05124	2.05058	0.746494	0.317722	0.549303	0	0.334867	0.138553	0.960163	0.326477	0.496584	0.755509	0.283841	0.194582	0.585608	1.12623	0.576205	5.07192	1.89181	2.77449	1.53152	2.97186	2.03084	0	0.703295	1.05891	0.173706	0.297717	0.469288	0.690187	1.70018	0.773974	1.3108	1.82509	0.987391	1.84272	0.615158	3.59805	1.04026	5.91501	1.90948	1.55653	0.909489	1.60255	0.455596	0
XLOC_001907	2.3501	1.52117	1.21558	1.24116	1.88533	0.819046	0.837415	2.62983	0.451016	0.873511	0.526209	0.873246	0.640787	0.886032	1.29664	1.00837	1.68939	1.42496	0.82289	1.67756	2.06977	1.58575	1.98345	1.37475	2.05807	1.36631	0.830183	2.39346	0.759582	0.855454	0.417253	1.22513	1.25711	1.34964	1.11209	1.33432	3.25973	2.17326	3.44857	1.56224	1.91282	1.10882	1.96837	0.720671	1.37909	1.49135	1.02407	1.26687	0.642933
XLOC_001908	3.61964	2.10208	2.42717	1.51241	2.40115	0.744326	0.919357	2.54505	0.563658	1.25837	0.655149	0.65431	0.406162	1.48404	1.1447	0.990386	1.35818	1.02531	1.2221	0.798254	3.5804	1.56015	3.03433	1.87304	2.07842	1.80754	0.955434	2.57604	0.832852	0.971771	0.688797	0.772537	2.27658	1.40212	1.00678	1.64091	3.25472	2.53935	4.11597	1.33994	2.11456	1.23411	2.242	1.16702	2.22431	1.8087	0.853736	1.61762	0.741391
XLOC_001917	0.579461	0.354478	0.471919	0.175848	0.300024	0.550434	0.759416	0.13749	0.29057	0.164163	0.710698	0.400669	0.0826873	0.13367	0.296368	0.18406	0.512054	0.244431	0.239658	0.0982586	0.0567749	0.204512	0.143357	0.0654085	1.33315	0.773136	1.91572	0.049215	0.755981	0.190884	0.336496	0.986084	0.884935	0.64308	1.40113	0.0239174	0.612967	0.872516	1.06353	0.00499067	0.0732955	0.884198	0.0635583	0	1.87997	0.0881183	1.86154	0.479237	0.236702
XLOC_001918	0	0.0227082	0	0	0	0	0	0	0	0.25379	0	0	0.0584812	0.168718	0	0.020577	0	0	0	0	0.0459732	0	0	0	0.018646	0	0	0.0629852	0	0.101072	0	0	0.815282	0	0	0.0854177	0	0	0	0	0.107003	0.0183292	0	0	0	0	0.0231297	0.420735	0
XLOC_001923	0.0156081	0.0814607	0.0271078	0	0.0114037	0.112451	0.069466	0.00878028	0.0148716	0.231048	0.0221873	0.0559252	0.0877279	0.188233	0.0258558	0.0550825	0.0143601	0.0683265	0	0.0738209	0.0957191	0.0152212	0.00666968	0	0.0397033	0.0413299	0.0658413	0.0168388	0.0269672	0.0564074	0	0.202623	0.550165	0.0661656	0.0262664	0.0580334	0.0041819	0.0248747	0.0124477	0.0119477	0.189134	0.0703756	0.0196409	0	0.136699	0.00627618	0.0537401	0.509082	0.00296982
XLOC_001929	0	0.0144132	0	0	0	0	0	0	0	0.293847	0	0	0.104764	0.0771806	0	0.013176	0.0274666	0.0154861	0	0.0397435	0.0437513	0	0	0	0	0	0	0.0322379	0	0.129499	0	0	0.606521	0.0241062	0.0119666	0.0273708	0	0	0	0.0114312	0.0406997	0.0116105	0	0	0	0	0.0144638	0.383063	0
XLOC_001932	0.229651	0.212957	0.109903	0.130432	0.182178	0.0675365	0.0536258	0.101086	0.0555679	0.093836	0.0537549	0.0929827	0.055124	0.14193	0.160702	0.0928933	0.127494	0.120888	0.072437	0.187717	0.0522756	0.028136	0.183207	0.199384	0.033886	0.0588822	0.035892	0.209976	0.12345	0.0333827	0.0843861	0.121153	0.232526	0.121655	0.017527	0.223683	0.0400179	0.0185765	0.0459116	0.343496	0.0304481	0.22558	0.193471	0.382323	0.0224098	0.0391346	0.0356236	0.261058	0.0736287
XLOC_001941	2.45733	3.72297	2.70639	2.88522	2.80854	1.89633	2.07365	4.03386	1.95915	5.02058	1.76064	1.72653	3.31393	2.04014	3.08443	2.98261	4.38055	3.15308	5.29283	2.05699	6.01206	4.55261	4.36703	4.215	3.60898	2.57965	2.01425	6.42895	1.20341	1.89678	0.85552	1.52669	3.73183	1.77688	2.36684	3.35126	4.85424	3.66933	2.77178	8.55734	6.67469	2.06311	4.83699	4.29098	4.4733	2.13905	1.85476	7.5539	1.93903
XLOC_001943	1.72905	2.10203	1.25487	2.38936	1.97559	1.05915	0.706394	1.44891	0.802098	1.16346	0.969501	0.842335	1.00599	1.14272	1.24407	1.21161	2.15848	1.0714	1.44209	1.77305	1.6221	2.24641	1.34167	1.77323	2.03502	0.888459	0.406115	1.33112	0.73887	0.622735	0.779344	1.02748	1.4582	0.702468	0.483207	2.3593	0.872783	1.62823	0.514303	2.0513	0.824622	1.2706	1.0668	1.41023	2.31913	1.48476	0.556564	1.65581	1.05327
XLOC_001944	1.57028	2.09389	1.18005	1.76627	1.93607	1.0352	0.630236	1.27284	0.634829	0.877003	0.972308	0.7549	0.724448	0.822362	0.790744	1.03916	1.61597	0.74984	1.2057	1.49345	1.28497	1.87389	1.22506	1.57021	1.70091	0.839888	0.395976	1.17037	0.602313	0.560083	0.745899	0.818655	1.48515	0.482313	0.380859	1.8471	0.589624	1.08673	0.381079	1.73202	0.737425	1.07801	0.837898	1.13397	1.96795	1.43299	0.489032	1.46293	0.908033
XLOC_001945	1.01841	1.81896	1.20473	1.19997	1.06631	1.88546	1.98435	1.61431	0	0.388022	1.20226	1.94597	1.15566	0.383424	0.669112	0.989476	2.34333	0	1.02638	1.00576	2.33308	3.00623	0.506492	1.76754	2.12273	2.11211	0.57	2.07198	1.4156	0.807597	0.894571	0.398005	0	0.712002	0.299477	2.33953	0.606953	0.734786	1.2016	2.5536	0.895944	1.56486	0	3.46168	1.62512	0.989726	0	1.40748	1.75034
XLOC_001947	0.932325	1.11481	0.63435	1.1518	1.15735	0.663018	0.452899	0.650339	0.392348	0.523343	0.524542	0.475161	0.469338	0.529213	0.558785	0.50062	1.08432	0.415593	0.569073	0.84206	0.739744	1.06463	0.747837	0.837893	0.88896	0.871736	0.179669	0.576432	0.373308	0.354489	0.394014	0.61152	0.839576	0.39615	0.158175	1.04088	0.401457	0.613168	0.300891	0.745984	0.393692	0.654352	0.544856	0.699442	1.23988	0.859724	0.274042	0.973226	0.500721
XLOC_001958	0	0	0	0	0	0	0	0	0	0.0575012	0	0	0	0	0	0	0	0.057491	0	0	0.0565349	0	0	0	0	0	0	0	0	0	0	0	0	0	0	0	0	0	0	0.0423701	0.158457	0	0	0	0	0	0	0.891907	0
XLOC_001961	0.29108	0.209941	0.065633	0.0362659	0.153009	0.0871397	0.01599	0.241776	0.181004	0.0757249	0.0809096	0.0434197	0.042742	0.10087	0.255007	0.161409	0.129105	0.0505744	0.00879185	0.118941	0.0766757	0.0413927	0.207543	0.0555981	0.0095013	0.0168974	0.0310822	0.0526102	0.107437	0.026453	0	0.0802576	0.0748496	0.0146879	0.00977475	0.0615268	0.0196019	0.011659	0.0121429	0.00933662	0.0438571	0.196893	0.00792156	0	0.0398648	0.682811	0	0.0637658	0.219995
XLOC_001965	0.0122107	0	0.0734051	0	0.0802598	0.0384514	0.0811817	0.0205622	0.017492	0.126129	0.0372657	0.0160533	0.0732317	0.0503703	0.0484001	0.0429928	0.067237	0.0378946	0.122824	0.0432191	0	0.107177	0.143425	0.100566	0.0478845	0.0171621	0.361088	0.0262906	0.00953088	0.0132068	0.0155066	0	0.0542682	0.0588965	0.0390488	0.0446675	0.0391726	0.419419	0.012151	0.289081	0.0110307	0.0188757	0.383615	0.0788544	0.0200455	0	0.18734	0.138907	0.0279622
XLOC_001990	0	0.053295	0	0.0668496	0.121798	0	0	0.0449127	0	0.110176	0	0.0264433	0	0	0	0	0	0	0	0	0.0540301	0	0	0	0.222093	0.252518	0	0.0574667	0	0	0	0.0483449	0	0.0292105	0	0	0	0	0.0535815	0	0	0	0	0	0.13725	0	0	0.150823	0
XLOC_001992	0	0.0330211	0	0	0.0377031	0.905286	0.617202	0	0.629205	0.0347997	1.21089	1.20301	0	0.0346638	0	0	0	0	0	0	0	0	0	0	0	0.351634	0.689141	0.036278	0.491849	0	0.241619	0.421481	0	0	0	0	0.0270032	0	0	0.0513486	0.0311675	0	0	0.0372999	0	0.217228	0.971069	0.0318312	0.657623
XLOC_002000	0	0	0	0	0	0	0	0	0	0	0	0.00221591	0.00345315	0.00713291	0.0034382	0	0.00317624	0.00357583	0	0.00611551	0.00998077	0.00333336	0.00365883	0.00313687	0.00803049	0	0	0	0.00261855	0.0149663	0.00429035	0	0.0385245	0.00276523	0.00276486	0.00632982	0.00277169	0.197822	0.00343179	0.216551	0.0185491	0	0.0133853	0.00367692	0	0	0	0.032798	0
XLOC_002043	0	0.0579757	0.0242433	0.120214	0	0	0	0	0	0.0206371	0	0	0	0.0137102	0	0	0	0	0	0.0235302	0.122826	0.059023	0.0142121	0.375859	0.174699	0.0187418	0.0525452	0	0	0.0647551	0	0	0.0892217	0.0802126	0	0	0.053316	0	0.0802208	0.752171	0.0812819	0.109154	0.105896	2.01988	0.0327774	0	0.077912	0.0945445	0
XLOC_002047	0.00475576	0.292074	0.301597	0.92649	0.0156222	0.225244	0.0634179	0.0119828	0	0.0661545	0.0247272	0	0	0.12473	0.00704476	0.0542766	0	0.00736053	0	0.138523	0.412111	0.00695744	0.423802	2.00885	0.302243	0.0335199	0.476682	0	0.00559294	0.0461662	0	0	0.413438	0.175611	0.0113758	0	0	0	1.41637	0.0163002	0.137444	0.0147023	2.41779	5.53262	0.325829	0.0173202	0.405694	0.631671	0.0245858
XLOC_002048	0.0466574	0.0887909	0	0	0	0.0615349	0	0	0	0.393358	0.0590918	0.0324526	0.22405	0.32235	0.0437223	0	0.122605	0.0462762	0.0638717	0.0792612	0.224934	0.182175	0	0	0	0	0	0.289565	0	0.241235	0.0621207	0.0807268	1.58908	0.036631	0.0714062	0.162939	0.0718162	0.0854712	0	0.170577	0.286844	0.0720534	0.12361	0.0503598	0	0	0	0.845396	0
XLOC_002051	0.138026	0.369576	1.32689	0.626114	0.572559	0.266154	0.300078	0.479167	0.443733	1.25991	0.239768	0.204672	0.975532	0.83725	0.373361	0.786319	0.620081	1.28877	0.853743	0.887167	1.04235	2.04682	0.763333	0.527995	0.69484	0.595124	0.271874	0.233481	0.0891577	0.965385	0.14321	0.120523	0.898081	0.263463	0.389433	0.247189	0.934366	0.672238	0.378816	1.13683	2.11581	1.38624	0.762828	0.862696	0.497111	0.342625	0.297758	3.25576	0.324172
XLOC_002054	0.83113	0.50001	0.147945	0.600016	1.23122	0.549745	0.924371	1.53778	0.135509	0.300675	0.670687	0.712628	0.120422	0.619893	0.404328	0.264645	0.165234	0.155599	0.430801	0.665903	0.277976	0.260294	0.861393	0.942979	0.0242275	0.637096	0.304723	0.443131	1.03261	0.194915	0.374262	0.984065	0.708634	2.51411	0.368424	0.484877	0.386211	0.785079	0.0601591	0.40173	0.15723	0.0951172	0.12165	0.442408	0.109123	0.368104	0.272934	0.0569335	0.302838
XLOC_002058	9.409021	10.989795	6.468738	12.848433	9.35953	4.5994254	4.142414	7.861839	4.679134	5.125079	5.147738	4.212139	4.775594	6.90183	6.262382	4.170026	6.698263	5.865527	5.475458	7.6478203	8.7675234	13.598819	9.681125	15.084079	9.537005	6.341073	2.31976	5.844914	4.59206	6.2942156	5.499177	3.092621	10.377936	5.380127	2.9256609	14.124741	4.8191395	6.401881	5.0545722	12.708511	6.7534435	10.041966	10.668645	17.230791	9.722101	7.670469	2.5596506	8.034593	5.174195
XLOC_002059	0.354131	0.432671	0.482396	0.615332	0.428179	0.186397	0.146938	0.270847	0.126266	0.306017	0.276053	0.218134	0.308791	0.314493	0.331615	0.344436	0.367168	0.299579	0.275372	0.38054	0.058779	0.224205	0.317354	0.896609	0.145258	0.284856	0.0404897	0.213211	0.216071	0.228191	0.132984	0.229643	1.15163	0.0908527	0.0934594	0.58445	0.118147	0.13085	0.195121	0.41465	0.07132	0.390545	0.242176	1.49033	0.205531	0.240847	0.0414164	0.328555	0.211802
XLOC_002080	0	0.0601994	0.0378567	0.150395	0	0.0407166	0.0430515	0.0259229	0	0.0954303	0	0.0213745	0.0615781	0	0.0302465	0.0270635	0.0563202	0.0318249	0	0.0544804	0.0304802	0.0307421	0.234329	0.257966	0.0248017	0	0.0240207	0	0.0769944	0.199319	0	0	0	0	0.0245711	0.11226	0.148113	0.0293738	0	0.516458	0.113591	0.0243391	0.29061	0.135857	0	0	0	0.0582193	0
XLOC_002087	0.13614	0.17432	0.109124	0.108503	0.0994454	0.0499585	0.0753351	0.152995	0.0811692	0.129039	0.0899395	0.0521302	0.329196	0.11713	0.146359	0.10997	0.0416967	0.211476	0.130581	0.170838	0.286571	0.564262	0.290805	0.0519225	0.115654	0.382213	0.510922	0.635744	0.159094	0.257977	0.575613	0.32948	1.43897	0.757428	0.526657	0.519379	0.291471	0.953559	0.192086	0.832679	0.256241	1.54333	0.148463	0.0122097	0.102449	0.452323	0.380278	1.44283	0.0518864
XLOC_002100	0.0165178	0	0.0397282	0.0922015	0.0362457	0.0274994	0.0217604	0.0140214	0.0391013	0.0516003	0.0433839	0.0214842	0.0332857	0.0515539	0.0606967	0.03422	0.0510053	0.0861585	0.039945	0.0884174	0.139251	0.155696	0.0235582	0.116124	0.0172515	0.0383244	0.0322246	0.0358493	0.0127083	0.264397	0.034646	0.0291557	0.0680206	0.0622583	0.275325	0.0508241	0.138026	0.317789	0.0220624	0.1527	0.224002	0.0681034	0.0503369	0.0592287	0.0316739	0.0131786	0.0104585	0.17382	0.0062364
XLOC_002117	0	0	0	0	0	0	0	0	0	0	0	0	0	0.049533	0	0	0	0	0	0	0.0971498	0	0	0	0	0	0	0	0	0.051896	0.0674755	0	0.528177	0.0789764	0	0	0	0	0.193449	0	0.045343	0	0	0	0	0	0	0.454639	0
XLOC_002124	0	0	0	0	0	0	0	0	0	0	0	0	0	0	0	0	0	0	0	0	0	0	0	0	0	0	0.0454374	0	0	0	0	0	0.53383	0	0	0	0	0	0	0	0	0	0	0	0	0	0	0.102257	0
XLOC_002131	0	0	0.17413	0.172409	0	0	0	0	0	0	0	0	0	0	0	0.110981	0	0	0	0	0.137748	0	0	0	0	0	0	0	0	0	0	0	0.135796	0	0	0	0.101802	0	0	0.866296	0	0.112313	0	0	0	0	0	0.23768	0
XLOC_002142	0	0.0455138	0	0	0	0	0	0	0	0	0	0	0.183567	0	0	0	0	0.0473906	0	0	0.18449	0	0	0	0	0	0	0	0	0	0	0	0.553437	0	0	0.0417105	0	0	0	0	0	0	0	0	0	0	0	0.129851	0
XLOC_002144	0	0	0	0	0	0	0	0	0	0.0756342	0	0	0.036606	0	0	0	0	0	0	0	0.0729037	0	0	0	0	0	0	0.0394252	0	0.0394606	0	0	0.523658	0	0	0.0333288	0	0	0	0	0.0339816	0	0.0498214	0	0	0	0	0.207454	0
XLOC_002149	0	0	0	0	0	0	0	0	0	0	0	0	0	0	0	0	0	0	0	0	0.120303	0	0	0	0	0.208751	0	0	0	0.240459	0	0	0.482094	0	0	0	0	0	0	0	0.113185	0	0	0	0	0	0	1.05185	0
XLOC_002177	0	0	0	0	0	0	0	0	0	0.0909678	0	0	0.0440192	0.0226814	0	0	0	0	0	0.0194781	0.0215979	0	0	0	0	0	0	0	0	0.285353	0	0	0.584781	0	0	0.0401952	0	0	0	0	0.12063	0.0172174	0	0	0	0	0	0.354275	0
XLOC_002196	0.031068	0.0447048	0.112047	0.111383	0.0340085	0.0393042	0.0830048	0.0651338	0.0223477	0.143838	0.00951478	0.030798	0.0773305	0.047852	0.0306163	0.108923	0.198666	0.17603	0.111076	0.1369	0.542818	0.287864	0.331456	0.24141	0.182864	0.0219375	0.161619	0.116601	0.0244253	0.284354	0.0990803	0.0545728	0.240357	0.137045	0.13602	0.0989873	0.260565	0.191903	0.138667	0.354368	0.631226	0.2281	0.48857	0.267579	0.127429	0.170075	0.134702	0.469123	0.0357652
XLOC_002221	0.0441968	0.148137	0.212479	0.0791783	0.193229	0.141002	0.0595874	0.0183861	0.160309	0.112795	0.0272596	0.0442825	0.152827	0.292492	0.0861678	0.134454	0.160042	0.180643	0.0626165	0.444393	1.15669	0.905373	0.494254	0.745954	0.121549	0.283553	0.265512	0.11757	0.0352514	1.29738	0.199107	0	0.435088	0.670423	0.453494	0.239239	0.735454	0.62503	0.174219	1.38302	1.25618	0.49518	1.30609	0.928329	0.253488	0.190234	0.257942	0.434124	0.0514296
XLOC_002251	0.604928	0.688181	0.580696	1.29573	0.655415	0.731519	0.516875	0.337067	0.0922624	1.29916	0.427787	0.559384	0.85811	1.52625	1.05428	0.802757	1.24941	1.53507	1.1376	1.0624	1.4538	2.24486	1.46711	2.67424	1.38897	1.2776	0.67658	1.29384	0.526231	3.81356	0.328221	0.623574	1.31159	1.50633	1.77588	1.55704	2.79567	2.07319	0.862491	6.43964	1.41282	1.3543	3.38241	3.00726	1.03441	0.555705	0.622521	0.754228	0.300292
XLOC_002275	0.031539	0	0.0189574	0	0.0172611	0.0698468	0.126437	0.0396616	0.0453868	0	0.0772915	0.0625538	0.0156962	0.0161876	0.0310683	0.0138176	0.0432027	0.0081203	0	0.0277873	0.122449	0.123044	0.151408	0.0432447	0.0618818	0.0222777	0.152407	0.118336	0.0868292	0.23765	0.0804918	0.0969394	0.0696887	0.0885185	0.0125491	0.0143508	0.176293	0.104869	0	0.131865	0.128156	0.0974977	0.0826696	0.0679103	0.0905487	0.0383824	0.121592	0.163654	0.0544822
XLOC_002280	0	0	0	0.0186721	0	0.27677	0.438377	0	0.247289	0	0.29671	0.278843	0	0	0	0	0	0	0	0	0	0	0	0	0	4.39164	2.03234	0	1.04435	0.0336448	4.72443	0.850783	0.0517986	0	0.0124362	0	0	0	0	0.0118799	0.014109	0	0	0	0	5.04728	1.59596	0.0294879	0.377785
XLOC_002295	0.0608847	0	0	0	0	0	0	0	0	0.118818	0	0	0	0.0590543	0.055815	0	0	0.0593972	0	0	0	0	0	0	0	0	0	0.061984	0	0.309393	0	0	0.816743	0	0	0.104424	0	0.0548876	0	0	0.109378	0	0.0810669	0	0	0	0.0626912	0.270983	0
XLOC_002296	0	0.0485715	0	0	0.055491	0	0	0	0	0.0504298	0	0	0	0.0501652	0	0.0428593	0.0445092	0	0.0695346	0	0	0.0498946	0.0540222	0.0462277	0	0	0	0	0	0.525585	0	0	0.695286	0	0	0.044367	0	0	0	0.0371699	0.137871	0	0	0.0551846	0.0416687	0	0.0518768	0.276262	0
XLOC_002302	0	0	0	0	0	0	0	0	0	0.0120848	0	0.00767936	0	0.012066	0.0115962	0	0	0	0.0504411	0	0	0.0228053	0	0	0.192555	0	0	0	0	0.0632734	0	0.0205761	0.0910114	0	0.0187079	0	0	0	0	0	0.0105629	0	0	0	0.0383919	0	0	0.0221834	0.0133761
XLOC_002305	0	0	0.0193817	0	0	0	0	0	0.023212	0.0331519	0	0	0.032082	0	0.0158727	0	0.0294324	0	0.0460752	0	0.0156477	0.0314501	0	0	0.341666	0	0.0239857	0	0.0126917	0.0173469	0.0411668	0	0.0356046	0	0	0.014665	0	0	0	0	0.0291155	0	0	0	0.079346	0	0	0.0608143	0.0185781
XLOC_002313	0	0	0	0	0	0	0	0	0	0.183659	0	0	0	0.181521	0	0	0	0	0	0	0.2009	0	0	0	0	0	0	0	0	0	0	0	1.69926	0	0	0	0	0	0	0	0	0	0	0	0	0	0	0.166532	0
XLOC_002314	0.0410024	0	0	0	0	0	0	0.0170899	0	0.0209682	0.0378699	0	0	0	0	0	0	0	0	0	0	0	0	0.0187129	0.144938	0	0	0	0	0.0219301	0	0	0.0449619	0	0.0324297	0	0	0	0	0	0	0	0	0	0.0168025	0	0	0.0576582	0
XLOC_002348	0	0.0534525	0	0	0.0610795	0.112879	0	0	0	0	0.108129	0.159179	0.107017	0	0.103985	0.0469411	0	0	0	0	0.379332	0.164982	0.118906	0.152612	0	0	0	0.230513	0	0.172664	0	0.242429	0.175491	0	0.511235	0	0.0428704	0	0	0.325674	0.961696	0.0434817	0.0748677	0.0608434	0	0	0	1.15954	0
XLOC_002357	0.0193442	0.00465215	0.0348954	0.00578489	0.0106136	0.0874807	0.687427	0	0.356873	0.0151196	0.322205	0.238769	0.0195062	0.0453213	0.00485202	0.01719	0.0224209	0	0	0.0431798	0.0282291	0.0801642	0.0155216	0.035484	0	0.800383	0.00706862	0.0315128	0.037154	0.0264134	0	0.093928	0.0543721	0	0.0117116	0.0134047	0.164387	0.00465589	0	0.0186443	0.0306077	0.00373866	0.0568318	0.0416157	0	0.034688	0.00458864	0.0463064	0.399437
XLOC_002410	0	0	0	0	0	0	0	0	0	0.116442	0	0	0	0	0	0.098763	0	0	0	0.0999816	0	0	0	0	0	0	0	0.121826	0	0	0	0	1.09086	0	0	0	0	0	0	0	0.113919	0	0	0	0	0	0	0.528972	0
XLOC_002422	0.0647134	0	0	0.0386654	0.0708279	0.0102423	0.0648943	0	0.0232939	0.0166322	0.00991619	0.021406	0	0.116189	0.0159261	0.0141684	0.0147659	0.0832658	0.0231154	0.0284935	0.0628063	0.0157794	0.0517721	0.059147	0.0888873	0.0457374	0	0.0520051	0	0.0348112	0	0.0142047	0.0893113	0	0	0.0588582	0.0258248	0	0.0801816	0.0368761	0	0	0.0848246	0	0.199049	0	0	0.0762749	0
XLOC_002438	0.0217139	0	0	0	0.0389897	0	0	0	0	0	0	0	0	0.0161609	0	0	0	0	0	0	0.0152805	0.0153547	0.037976	0.0523224	0.759717	0	0	0	0	0.016947	0	0.0190137	0.038317	0	0	0.107601	0	0.0204813	0	0.0265176	0.0142156	0.0276383	0	0.0233878	0.18774	0	0	0.0531983	0
XLOC_002440	0	0	0	0	0	0	0	0	0	0.086883	0	0	0	0	0	0	0	0	0	0	0.0879467	0	0	0	0	0	0	0	0	0.180691	0	0	0.911359	0	0	0	0	0	0	0	0	0.0710719	0	0	0	0	0	0.158167	0
XLOC_002449	0	0	0	0	0	0	0	0	0	0.0707043	0	0	0	0	0	0	0	0	0	0	0	0	0	0	0	0	0	0	0	0.0735906	0	0	0.894169	0	0	0.0620606	0	0	0	0	0	0	0	0	0	0	0	0.0644378	0
XLOC_002450	0	0	0	0	0	0	0	0	0	0	0	0	0.117232	0	0	0	0	0	0	0	0	0	0	0	0.106722	0	0	0	0	0.125287	0	0	0.878297	0.0996079	0	0	0	0	0	0	0.118523	0	0	0	0	0	0	0.219203	0
XLOC_002452	0	0.00254594	0	0	0.00580765	0.00218763	0	0	0.00248882	0.00830553	0.00212637	0.00113788	0.00267866	0.0055348	0.00089015	0.000787177	0.0188996	0	0.00128738	0.000790713	0.0111552	0.00687391	0	0	0.280715	0	0.00256054	0.00192331	0.0127567	0.00677493	0.00992022	0.00545667	0.108695	0.0242797	0.00357568	0.00327511	0.106797	0.000852583	0.0461193	0.000683047	0.012755	0.326381	0	0	0.115251	0.00418738	0.00166304	0.0526026	0
XLOC_002455	0	0	0	0	0.0133582	0.0157778	0	0	0.00213747	0.00634242	0.00764418	0.00814956	0.00536951	0.0128441	0	0.00135253	0.0275322	0	0	0.00203789	0.0117935	0.00221416	0	0	0.546078	0.00104675	0.000549747	0.00247846	0.0323338	0.00914634	0.0245141	0.00401774	0.238092	0.0180918	0.00122875	0.00140684	0.167353	0.00073245	0.185753	0	0.0108606	0.494342	0.00197414	0	0.237924	0	0	0.077806	0.00170186
XLOC_002460	0	0	0	0	0	0	0	0	0	0.0200568	0.00589228	0	0.00970399	0.0200298	0	0	0.00891424	0	0	0	0.00940689	0	0	0	0.106229	0	0	0	0.00751374	0.0105043	0	0	0.129575	0	0	0	0.0467219	0.0092636	0.0869041	0	0.0349856	0.224451	0.0126592	0	0.0794842	0	0.00924764	0.0644502	0
XLOC_002470	0	0	0	0	0	0	0	0	0	0.211045	0	0	0.206536	0	0	0	0	0.210802	0	0	0.234829	0	0	0	0	0	0	0	0	0	0	0	0.648492	0	0	0	0	0	0	0	0.223011	0	0	0	0	0	0	1.91289	0
XLOC_002471	0	0.0770867	0	0	0	0	0	0	0	0	0	0	0.0755883	0	0	0	0	0	0	0	0.0782443	0	0	0	0	0	0	0	0	0	0	0	1.06591	0	0	0	0	0	0	0	0	0	0	0	0	0	0	0.142033	0
XLOC_002506	0	0	0	0	0	0	0	0	0	0.0904594	0	0	0	0.089712	0	0	0	0	0	0.0775882	0.0918785	0	0	0	0	0.152731	0	0	0	0.0940469	0	0	0.189585	0	0	0	0	0	0	0	0.0861823	0	0	0	0	0	0	0.57622	0
XLOC_002507	0	0	0	0	0.103061	0	0	0	0	0	0	0	0.26203	0.0893062	0	0	0	0	0	0	0.0914248	0.0936821	0	0.0857143	0.0764146	0.151865	0	0.094075	0	0.187242	0	0.0807979	0.943718	0	0.138785	0	0	0.0833305	0	0	0.0857524	0	0	0	0.0777333	0	0.103521	0	0
XLOC_002522	0.00656613	0.0126272	0	0.00785318	0.0072024	0	0.00866279	0.00556655	0.0280159	0.0068286	0.00796842	0.00855478	0	0.0272867	0.00656859	0.0407531	0.103251	0.0136815	0.00951263	0.0351018	0.415068	0.0512222	0.0702164	0.0240763	0.0205774	0.146473	0	0.0142327	0	0.121649	0	0.0347519	0.441707	0.00529936	0.121634	0.0847291	0.328775	0.637123	0	0.777917	0.510458	0.0812143	0.0943658	0.00706393	0.0323704	0.188918	0	0.106631	0
XLOC_002524	0	0	0	0	0	0	0	0	0	0.0541784	0	0	0	0.0538778	0	0	0	0	0	0	0.106178	0	0	0	0	0	0	0	0	0	0	0	0.746064	0	0	0	0	0	0	0	0.0495812	0	0	0	0	0	0	0.197794	0
XLOC_002532	0.0633468	0	0	0	0	0	0	0	0	0	0	0	0	0	0	0	0	0	0	0	0.121716	0.061868	0	0	0	0.191923	0	0.0643165	0	0	0	0	0.0651402	0	0.142579	0	0	0	0	0	0.568852	0	0	0	0	0	0	0.0562204	0
XLOC_002538	0	0.0207485	0	0	0.0236808	0.069074	0.0583794	0	0	0.0221266	0.053422	0.130142	0	0	0.0633999	0.0188402	0.0392469	0	0	0	0.0210008	0	0	0	0.697866	0	0.0650271	0	0.0517871	0.023138	0.0557354	0.0379412	0.0948489	0.103805	0.0342171	0.019556	0	0.0408703	0.341729	0.0163441	0.0977405	0.0167395	0.0568982	0	0.35503	0	0.084236	0.121666	0.100764
XLOC_002542	1.76184	1.2519	1.50986	0.598869	0.74951	0.296872	0.179831	0.449582	0.481337	0.490052	0.162239	0.449319	0.712164	0.547934	1.15011	0.72857	1.18768	0.857404	1.09517	1.25958	1.63232	0.79889	2.12187	0.737509	1.14643	0.571561	0.252321	0.766988	0.220155	0.510361	0.256876	0.485851	0.388457	0.293337	0.661241	0.48442	0.998404	1.18858	0.71617	2.3017	1.07363	0.825766	2.26373	0.95224	1.2293	0.746257	0.649817	0.893963	0.235218
XLOC_002548	0.0112571	0.0108321	0.0135384	0.345655	0.205932	0.0350598	0.0986277	0.0191525	0.00531776	0.0352408	0.0136212	0.014601	0.0151548	0.0234772	0.0339451	0.016696	0.0209079	0.0156928	0.0163756	0.0201291	0.00730282	0.0146351	0.0120469	0.540506	3.5289	0.0260536	0.547544	0.0285635	0.391162	0.0123148	0.376899	0.0430882	0.0802979	0.652403	1.53187	0.03125	0.0395328	0.0506433	0.628841	0.0318712	0.0373246	0.664323	0.0244891	0.88387	3.7294	0.129861	0.732314	0.456985	0.0339059
XLOC_002549	0.0438767	0.0258101	0.00586347	0.221654	0.27834	0.0500207	0.102327	0.0124618	0.0172439	0.0178341	0.0220912	0.028396	0.00986037	0.0458329	0.0564793	0.00434581	0.0362861	0.0127642	0.00710553	0.0261948	0.0355902	0.0285207	0.0287047	0.48998	3.48456	0.0168934	0.438389	0.0238946	0.395002	0.00267139	0.36356	0.0215452	0.118305	0.591913	1.41732	0.020338	0.0217657	0.0353057	0.671124	0.0169689	0.0198413	0.608724	0.0190818	0.744517	3.74413	0.124821	0.663851	0.503472	0.0329695
XLOC_002553	0.0149988	0	0.0180315	0.125476	0.147784	0.066366	0.060064	0.0125861	0.021563	0.0154413	0.0183636	0	0.0149427	0.0308237	0.0147939	0	0.0137117	0	0.0214664	0.039681	0.0145605	0	0.0320082	0.191991	0.906274	0.0211654	0.0556857	0	0.12956	0.016162	0.114717	0	0.0829551	0.132374	0.310642	0.0409918	0.179824	0.0285249	0.208383	0.0228264	0.0270897	0.266613	0	0.274497	1.452	0.0182302	0.216601	0.0991568	0
XLOC_002554	0	0	0.00453919	0.135458	0.0994246	0.0141063	0.0496037	0.00642132	0.010698	0	0.00228353	0.00244781	0.00381075	0.0236137	0.0113808	0.0100759	0.00700982	0.0118381	0	0.00674875	0.0110182	0.0257611	0.00403908	0.186992	1.75556	0.00524135	0.165229	0.00820851	0.182268	0.0123864	0.113734	0.00666764	0.0850153	0.216701	0.646823	0.0244469	0.0519976	0.0291075	0.310571	0.0407993	0.0170649	0.312219	0	0.405954	1.87094	0.0405388	0.243156	0.271442	0.0170527
XLOC_002555	0	0.0214786	0	0	0.0490118	0	0	0	0	0.0346947	0	0	0.044764	0.023095	0.0111	0	0	0.0231652	0	0	0.0434573	0	0.0119437	0	0.0350745	0	0	0.0120529	0.0174176	0	0.0141809	0	0.136893	0	0.00895203	0.010241	0	0.213653	0.011139	0.00855121	0.0101029	0.0172865	0	0	0.0367213	0	0	0.0743078	0
XLOC_002567	0	0	0	0	0	0.0184529	0.0389509	0	0.0279781	0.0101406	0.0596648	0.120715	0	0	0	0	0	0.0203272	0	0	0.0095131	0.0191053	0	0	0.0384083	0.0686234	0	0.0211504	0	0	0	0.0431497	0.065577	0	0.0157122	0	0.0157588	0.0656403	0.0195411	0	0.0177024	0.112517	0	0.0105346	0.0160872	5.07823	0.0187209	0.0372754	0.0335219
XLOC_002568	0	0	0	0	0	0.0281664	0.0198267	0	0.0213537	0	0.0545581	0.0588432	0	0.0152679	0	0.0130324	0	0	0	0	0.0432668	0.057957	0	0	0	0.0209596	0.0110286	0	0	0	0	0.013052	0.0493103	0	0.0118362	0	0.0118762	0.0423872	0.0147448	0	0.0134161	0	0.0194641	0	0.0365646	0.0180523	0	0	0.0170832
XLOC_002577	0.270413	0.504463	0.866898	0.520662	0.460509	0.389351	0.360974	0.617691	0.583152	0.835144	0.312691	0.327362	0.703416	0.75637	0.933475	1.18584	1.24973	1.44021	1.05351	0.967091	1.05003	1.11356	1.28238	0.343389	1.49717	0.551204	0.736259	1.12833	0.353931	1.05218	0.746881	0.395928	0.847468	1.22941	1.62745	0.821125	0.900536	1.3285	2.2362	2.05761	1.24812	1.41648	2.38175	0.485184	1.0476	0.639105	0.809971	1.56063	0.622075
XLOC_002579	0	0	0	0	0	0.115331	0.260168	0	0.0452373	0	0.0694829	0.236194	0.00640464	0.0132249	0	0	0	0	0	0	0.0185652	0	0.00680483	0	0	0.124164	0.0279679	0	0.137326	0.0138728	0.00801707	0.303123	0.0356821	0	0	0	0.0051401	0	0	0.00489647	0.00575212	0	0	0	0	0.0152513	0.0121013	0.0121602	0.0793884
XLOC_002595	0	0	0	0	0	0	0	0	0	0	0	0	0	0	0	0	0	0	0	0	0	0	0	0	0	0	0	0	0	0.23262	0	0	2.75086	0	0	0	0.174723	0	0	0.16448	0.238915	0	0	0	0	0	0	0	0
XLOC_002601	0	0	0	0	0	0	0	0	0	0	0.163999	0	0	0	0	0	0	0	0	0	0	0	0	0	0	0	0	0	0.0556771	0	0	0	0.522726	0	0	0	0	0	0	0	0.0570761	0	0	0	0	0	0	0.169188	0
XLOC_002611	1.09344	1.46168	1.93813	3.22003	0.571981	0.513811	0	2.06297	2.2059	3.30149	2.16357	1.05448	4.51527	3.26338	3.19179	4.21221	2.84674	3.29007	0.545259	1.78367	0.50014	1.07628	0.542423	0.473905	0	0	0.620672	0	0	0.429699	0	0.427036	0.41738	0	0.955998	0.710601	0.968907	2.3487	0.427018	0	0.480705	0.420036	0	1.24168	0	0	0	0	0
XLOC_002644	0	0	0	0	0	0.0101173	0.0213671	0	0.0230098	0.0164371	0.00979565	0	0.0318132	0.0164041	0	0	0	0	0	0	0	0.0155907	0.0341039	0	0	0	0.0118878	0.0171317	0.0125795	0.0172019	0	0.0140362	0.141233	0.179429	0.012717	0.0145425	0.0127611	0.835011	0	0.0121481	0.0144337	0	0	0	0	0.0194603	0	0.0301531	0
XLOC_002645	0.0133706	0.0385005	0	0	0.0146434	0.00843358	0	0	0	0.0275837	0.00817105	0	0.0133463	0	0.0264475	0.0117517	0	0.041434	0	0	0.0259686	0.0260801	0	0	0	0	0	0.158116	0.0104625	0.0288777	0.0170063	0	0.0593132	0.150357	0	0.012208	0	0.764355	0	0	0.0241536	0	0	0	0	0.0162077	0	0.0632762	0.015338
XLOC_002646	0	0.0256007	0	0	0	0.0111369	0.0117534	0.00750723	0.0126671	0.0184191	0.0108029	0	0.00891153	0.0275938	0.00884904	0.0157005	0	0	0	0.00788978	0.00863195	0.0519589	0.0189812	0	0	0	0	0.143968	0	0.028943	0.0112266	0	0.109113	0.135953	0	0.0244762	0	0.578496	0	0.00681115	0.0160505	0.0343218	0	0	0	0	0	0.109933	0.0202263
XLOC_002647	0	0.050329	0	0	0	0	0	0	0	0.0521679	0	0	0	0.0518869	0	0	0	0.0521626	0	0	0	0	0	0	0	0	0	0.163246	0	0	0	0	0.0552958	0.124279	0	0	0.0404823	0.770944	0	0	0	0	0	0	0	0	0	0.0952451	0
XLOC_002648	0	0	0	0	0	0	0	0	0	0	0	0	0	0	0	0	0	0	0	0	0	0.0364518	0	0	0	0	0	0.0390488	0	0	0	0	0.119708	0.0590204	0	0	0	0.587938	0	0	0	0	0	0	0	0	0	0.0342476	0
XLOC_002651	0	0	0	0	0	0	0	0	0	0.0648871	0	0	0	0	0	0	0	0	0	0	0	0.0653997	0	0	0	0	0	0.135427	0	0	0	0	0	0	0	0	0	0.719564	0	0	0	0	0	0	0	0	0	0.0591654	0
XLOC_002652	0	0	0	0	0	0	0	0.045039	0	0	0	0	0	0.0549314	0	0	0	0	0	0	0	0	0.118906	0	0	0	0.0446944	0.172885	0	0	0	0.0484857	0.058497	0.0439425	0	0	0.257222	0.561325	0.107468	0.0407093	0	0.0434817	0	0	0	0	0	0.201659	0
XLOC_002653	0	0	0	0	0	0	0	0	0	0	0	0	0	0	0	0	0	0	0	0	0	0	0	0	0	0	0	0.106747	0	0	0	0	0	0	0	0	0	1.22939	0	0	0	0	0	0	0	0	0	0.185696	0
XLOC_002654	0	0	0	0	0	0	0	0	0	0	0	0	0	0.0792597	0	0	0	0	0	0	0.0802917	0	0	0	0.0667856	0	0	0.0833908	0	0	0	0	0.251811	0.128829	0	0	0	0.960166	0	0	0	0	0	0	0	0	0	0	0
XLOC_002655	0	0	0	0	0	0	0	0	0	0.0612565	0	0.0449319	0	0	0.0575056	0	0	0.0612431	0	0	0.0604563	0.0614531	0	0	0	0	0	0.255663	0	0	0	0.0539835	0.0647428	0.146669	0	0	0	0.452791	0	0	0	0	0	0	0	0	0	0.167618	0
XLOC_002657	0	0	0	0	0	0	0	0	0	0	0	0	0	0	0	0	0	0	0	0	0	0.055663	0	0	0	0	0	0.174851	0	0	0.153934	0	0	0.0444567	0.0430855	0	0	0.30966	0	0	0	0	0	0	0	0.0743662	0	0	0
XLOC_002684	0	0.0442866	0	0	0	0	0	0	0	0.0461687	0	0	0	0.137827	0	0	0	0	0	0	0	0	0	0	0	0	0	0	0	0.0481341	0	0	0.539366	0	0	0	0	0	0	0	0	0	0	0	0	0	0	0.210855	0
XLOC_002687	0	0.04202	0	0	0	0	0	0	0	0.0439011	0	0	0.08501	0.0436939	0	0	0.0387829	0	0	0	0	0	0	0	0	0	0	0	0	0.0457791	0	0	0.606587	0	0	0	0	0	0	0	0	0	0	0	0	0	0	0.0802181	0
XLOC_002703	0	0	0	0	0	0	0	0	0	0	0	0	0	0	0	0	0	0	0	0	0	0	0	0	0	0	0	0	0	0.225615	0	0	1.55769	0	0	0	0	0	0	0	0	0.200565	0	0	0	0	0	0	0
XLOC_002706	0	0	0	0	0	0	0	0	0	0.12726	0	0	0.0616522	0.063229	0	0	0	0	0	0	0.1259	0	0	0	0	0	0	0	0	0.265029	0	0.0561641	0.672026	0	0	0	0	0	0	0	0.0588538	0	0.0874316	0	0	0	0	0.0580256	0
XLOC_002711	0	0	0	0	0	0	0	0	0	0	0.036745	0.0811828	0.0544266	0	0	0	0	0	0	0	0	0	0	0	0	0	0	0.058617	0	0.0585364	0	0	0.535327	0	0	0	0.0436052	0	0	0	0	0	0	0	0	0	0	0	0
XLOC_002724	4.68703	3.44757	2.75293	7.34596	3.25468	3.17676	1.65199	3.30618	4.99922	3.37971	3.80603	1.57255	3.95907	3.34598	0.476146	7.69501	2.42077	1.68203	2.9599	6.34562	2.83315	3.84703	4.58776	1.34667	1.97636	5.23261	0.952873	2.42982	3.57781	4.11539	1.4482	0.610929	2.84063	2.15048	2.18083	3.38637	4.86206	3.77547	1.17895	2.05645	4.10699	6.60198	9.21293	3.5834	3.09911	8.40602	1.14064	2.55944	4.3181
XLOC_002727	0	0	0	0	0	0	0	0	0	0	0	0	0	0	0	0	0	0	0	0	0	0.0406638	0.0222068	0.0190235	0.0327485	0	0	0.0666343	0	0.0222862	0	0	0	0.0166554	0	0.0188368	0	0.0590429	0	0.0787098	0.0564298	0.193275	0	0	0	1.15109	0	0.0390629	0
XLOC_002734	0	0.154829	0	0	0	0	0	0	0	0.0782764	0	0	0	0	0	0	0	0	0	0	0	0	0	0	0	0	0	0	0	0.0814354	0	0	0.740799	0	0	0	0	0	0	0	0.147191	0	0	0	0	0	0	0.0712964	0
XLOC_002768	0.0177423	0	0.042655	0	0	0	0	0.0148391	0	0	0	0	0	0.0181661	0	0	0.0161583	0	0	0.0155944	0	0	0.0945893	0	0	0	0	0.0189757	0	0.0190484	0	0	0	0.0568315	0	0	0.0141336	0	0.0351189	0	0.0480513	0.013711	0.0698053	0	0	0	0	0.0834726	0.0204986
XLOC_002769	0	0.0904531	0	0	0	0	0	0	0	0.0904594	0	0	0	0	0	0.0767797	0	0	0.123499	0	0.0918785	0	0.10068	0	0	0	0	0.0945071	0	0	0	0	0.853132	0	0	0	0	0	0	0	0.0861823	0	0	0	0	0	0	0.329269	0
XLOC_002774	0	0	0	0	0	0.0440064	0	0	0	0	0	0	0	0	0	0	0	0.0632071	0	0	0	0	0	0	0	0	0	0	0	0.131668	0	0	0.200339	0	0.0487443	0	0	0	0	0	0.0584493	0	0	0	0	0	0	0.518899	0
XLOC_002795	0.0127525	0.00306821	0	0	0	0.656838	1.23086	0	0.121902	0.00998737	0.986982	1.77859	0	0.00332696	0	0	0.00296301	0.00333566	0	0.00285236	0.00930816	0	0.0068246	0	0.00249621	1.19438	0.153385	0	0.500358	0	0.18799	2.12531	0.0215639	0	0	0	0	0.00307556	0	0	0.025948	0	0.00416055	0	0	0.235672	0.226346	0.0183575	0.244643
XLOC_002798	0	0.07638	0	0	0	0	0	0	0	0.146268	0	0	0	0.0801965	0	0	0	0	0	0	0.0649371	0	0.101897	0	0	0	0	0.0678746	0	0	0	0	0.0659304	0.271856	0	0	0	0	0	0	0.145409	0	0	0	0	0	0	0	0
XLOC_002814	0.131272	0.184918	0.124041	0.308452	0.190358	0.0730963	0.0246774	0.0916252	0.0731723	0.156377	0.0511058	0.0639449	0.11821	0.117187	0.202313	0.158346	0.208708	0.117503	0.0817286	0.175846	0.369462	0.416002	0.270864	0.455819	0.135858	0.332472	0.0753619	0.641665	0.086418	0.204892	0.14145	0.12004	0.295251	0.155341	0.658649	0.203632	0.394689	0.239267	0.347826	0.329022	0.455693	0.369694	0.471349	0.383266	0.32369	0.162497	0.0933979	0.619629	0.106066
XLOC_002815	0.058554	0.130928	0.070382	0.233164	0.106729	0.0992897	0.0262193	0.0325789	0.0282237	0.139901	0.0600271	0	0.154733	0.0797536	0.152861	0.153185	0.230517	0.120046	0.111017	0.171184	0.265012	0.152306	0.208017	0.498984	0.137962	0.138615	0.0875805	0.791589	0.0773963	0.229962	0	0.0684375	0.257232	0.156106	0.38642	0.353417	0.186176	0.0738349	0.655629	0.398679	0.229014	0.135743	0.204902	0.44141	0.159995	0.143403	0.0756566	0.567975	0.0452319
XLOC_002818	0	0	0	0.0636326	0	0	0	0	0	0	0	0	0.0509305	0	0	0	0	0	0	0	0.051446	0	0	0	0	0	0	0	0	0	0	0	0.557315	0.0417682	0	0	0	0	0	0	0	0	0	0	0	0	0	0.0480024	0
XLOC_002820	0	0	0	0	0	0	0	0	0	0	0	0	0	0	0	0	0	0	0	0	0	0	0	0	0	0	0	0	0	0.0309706	0	0	0.0316795	0.465356	0	0	0	0	0	0	0.0264054	0	0	0	0	0	0	0	0
XLOC_002828	0.0295013	0	0.0177333	0	0.0322994	0	0.0196832	0	0.0211994	0.0151903	0.0451377	0.038944	0.0146998	0.0151617	0	0.0129417	0.0134895	0.0152106	0	0	0	0	0	0	0.046298	0.0416156	0.0437943	0	0	0	0.319545	0.0777607	0.0163229	0.15388	0.0352616	0.0134425	0.0117935	0.182399	0.0146418	0	0.0133211	0	0	0	0.072612	0.0179212	0.0283922	0.0139355	0
XLOC_002839	0.0566592	0.0223106	0.0309748	0.00924406	0.0169655	0.0160177	0.0337917	0.0131642	0	0.0134566	0.0186749	0.0200054	0.0104161	0.00268975	0.0129693	0.0160675	0.0239564	0.0242703	0.0225173	0.0276712	0.0426149	0.0452	0.0385974	0.0165463	0.125008	0.0571265	0.0187561	0.353379	0.0177223	0.028219	0.0129138	0.00910472	0.0784668	0.0521099	0.0250225	0.0405804	0.0961501	0.121832	0.106087	0.0119501	0.0768636	0.0517697	0.12433	0.0276979	0.141881	0.134975	0.0389735	0.044526	0.0145172
XLOC_002845	0.0568326	0	0	0	0	0	0	0	0	0.167135	0	0	0	0	0	0	0	0	0	0	0	0	0	0	0	0	0.0451373	0.174355	0	0	0	0	0.589848	0	0	0	0	0	0	0	0	0	0	0	0	0	0	0.0508406	0
XLOC_002865	0	0	0	0	0	0	0	0	0	0.124404	0	0	0	0	0	0	0	0	0	0	0	0	0	0	0	0	0	0	0	0	0	0	1.29255	0.102913	0	0	0	0	0	0	0.367904	0	0	0	0	0	0	0.225969	0
XLOC_002877	0	0	0	0	0	0	0	0	0	0	0	0	0	0	0	0	0	0	0	0.0738588	0	0	0	0	0	0	0	0	0	0	0	0	0.81325	0	0	0	0	0	0	0	0.0816738	0	0	0	0	0	0	0	0
XLOC_002881	0.0537418	0.0510392	0	0	0.116633	0	0	0	0	0.0528686	0	0	0	0	0	0	0	0	0	0	0	0	0	0	0.509878	0	0	0	0	0	0	0	0.224103	0	0	0	0	0.292994	0	0	0.0483114	0.0414918	0	0	0.219001	0	0	0.144777	0
XLOC_002892	0.0147159	0.0423594	0	0	0	0	0	0	0	0	0	0.0097125	0	0.0151267	0	0	0	0.0151754	0	0	0.0142867	0	0	0	0.138566	0	0	0	0.0346466	0	0	0.0129298	0.276851	0	0.0117267	0	0.0117662	0.111985	0	0	0.0132898	0.0454931	0	0	0.241471	0	0	0	0
XLOC_002893	0.0173377	0.00417016	0.00521274	0.0051851	0	0	0	0.00368462	0.00614719	0.0180795	0.0052479	0.00844076	0	0.00451636	0.00435245	0.00385426	0	0	0	0	0.0042173	0	0.00463783	0.00397604	0.132384	0	0	0	0.0099794	0.0142139	0.0054463	0.00765508	0.321895	0.0210222	0.00700253	0	0.0105305	0.0960373	0.00434711	0	0.00783845	0.0703693	0	0	0.121136	0	0	0.0207659	0
XLOC_002922	0	0.0278471	0	0.0346847	0	0	0	0	0	0	0	0	0	0	0	0	0	0	0	0	0.295847	3.22671	0.0774254	0.132692	0	0.020462	0	0.0155787	0	0.406797	0	0	0.0160634	0.419263	0.208191	0.13228	0	0	0	0.0773405	0.681444	0.471016	0.912447	0.281171	0	0.0352451	0.0139602	0.0274263	0
XLOC_002923	0	0.0743054	0	0.041092	0	0	0	0	0	0	0	0.0168436	0.00862416	0.00890162	0	0	0	0.00892746	0	0	0.459317	2.91541	0.0642745	0.141665	0	0.0240244	0.0126306	0.00928838	0.0066534	0.504196	0	0	0.0192013	0.401575	0.186323	0.102649	0.0207623	0	0	0.0791006	0.427023	0.471495	0.73007	0.212607	0	0.0619975	0.00819519	0	0
XLOC_002924	0	0.0137014	0	0	0	0	0	0	0	0	0	0	0	0.0293702	0.0141	0	0	0	0	0	0.235671	2.03312	0.07619	0.0914033	0	0	0.0741299	0	0	0.462007	0	0	0.015812	0.435538	0.170765	0.156244	0	0	0	0.119624	0.464226	0.331054	0.504991	0.215182	0	0.0346674	0.06866	0.0134977	0
XLOC_002925	0.023813	0.113972	0	0	0	0	0.0643665	0	0	0	0	0	0	0.0241917	0	0	0	0	0	0	0.230739	2.48561	0.101403	0.151997	0	0.0340354	0.0896554	0	0	0.532592	0	0	0.025977	0.417758	0.131278	0.0857331	0	0	0	0.0716657	0.300749	0.331184	0.657186	0.179576	0	0.0881062	0.0928841	0	0
XLOC_002926	0	0.0373692	0	0	0	0	0	0	0	0	0	0	0	0	0	0	0	0	0	0.017101	0.283647	1.55951	0.103901	0.0534073	0	0	0.0291622	0	0	0.271497	0	0	0.0214144	0.202729	0.169852	0.141223	0	0	0	0.0295018	0.228776	0.301336	0.588475	0.167981	0	0.0238748	0.0944695	0.0183032	0
XLOC_002928	0	0.0478255	0	0.0298374	0	0	0	0	0	0.0254229	0	0	0	0	0	0	0	0	0	0	0.338903	2.07213	0.106379	0.205002	0	0	0.0188521	0	0	0.345447	0	0	0.0272098	0.258838	0.275107	0.0673676	0.0197323	0	0	0	0.360638	0.366836	0.29568	0.242309	0	0	0.0732294	0	0
XLOC_002929	0	0.125419	0.158935	0	0	0	0	0	0	0	0	0	0	0	0	0	0	0	0	0.0550553	0.190816	2.39417	0	0.0596766	0	0	0	0	0	0.468319	0	0	0.067847	0.154101	0.297225	0.112876	0	0	0	0.142003	0.59471	0.153417	0.441886	0.143269	0	0	0.137487	0.11718	0
XLOC_002930	0.00581733	0.0279734	0	0.0278323	0	0	0.0153339	0	0	0.0121107	0	0	0.00585917	0.018149	0	0.0103259	0	0	0	0.00518789	0.316867	2.0421	0.0684432	0.09601	0	0	0.0510952	0.00631044	0	0.615579	0	0.00513332	0.052241	0.300639	0.187598	0.0966151	0.00470244	0.0111878	0.00582573	0.138871	0.436509	0.247343	0.54709	0.18774	0	0.0278619	0.0939664	0.0556279	0
XLOC_002957	0.119447	0.0566308	0.071667	0.0710751	0.194158	0	0.0849578	0	0	0.116706	0	0	0.0565279	0.0580094	0.164542	0.148737	0.102893	0.0583421	0	0.199959	0.401954	0.233291	0.0629889	0	1.70204	0	0	0	0.103727	0	0	0	1.48152	0.139491	1.03493	0	0.317008	1.34774	0.681687	0	0.268265	1.06045	0.0794879	0	0.924091	0.0782746	0.0613919	0.266192	0.0740234
XLOC_002958	0	0	0.476716	0	0	0	0	0.0986524	0	0	0	0	0.234463	0.119462	0.221222	0.204658	0.211178	0	0	0	0.503643	0.91056	0	0	1.921	0	0.11744	0	0.133717	0	0	0	1.63112	0.199216	1.20845	0	0.375273	1.79031	0	0	0	1.02469	0	0	0.860252	0	0	0.328805	0
XLOC_002959	0.141451	0.131508	0.169165	0	0	0.209255	0.445254	0	0.23549	0.637825	0	0	0.123996	0	0	0.324517	0.111557	0	0	0	0.803336	0.83135	0	0	2.73166	0.236647	0	0.133554	0.14443	0	0	0	1.9867	0.105711	1.76898	0	0.595258	2.01218	0.379511	0	0.126122	2.29113	0	0	1.94573	0	0	0.347522	0
XLOC_002960	0.0212653	0.0204636	0.0809878	0.0339208	0.0583554	0.0353132	0.0372521	0.0392052	0.0301288	0.0850857	0.0171505	0.0137865	0.161075	0.0887239	0.160367	0.107264	0.0790156	0.0741314	0.0206292	0.0602218	0.265575	0.469988	0.0151723	0.00650392	1.55134	0.162368	0.0361904	0.0424064	0.152065	0.00387832	0	0.0219166	1.15801	0.180591	0.825389	0	0.384988	1.32261	0.302378	0.00273741	0.15384	0.991907	0.0832648	0	1.11886	0.135301	0.0503511	0.339967	0.0320145
XLOC_002961	0	0.0928994	0	0.058193	0.0530622	0	0	0.039388	0	0.0966479	0	0	0.0467952	0.0961572	0.182463	0.0821457	0.12799	0	0	0	0.188293	0.238413	0.0516615	0	1.58175	0.0724335	0.0382968	0	0.165526	0	0	0	1.64114	0.0765872	0.894677	0	0.299978	1.29422	0.281511	0	0.219671	0.942855	0	0	0.916261	0.125683	0	0.353041	0
XLOC_002962	0	0	0	0	0	0.263679	0	0	0	0.255192	0	0	0	0	0.450359	0	0.221253	0.2547	0	0.219981	0.872467	0.616411	0	0	3.09382	0	0	0.269926	0.387949	0	0	0	2.86167	0.224354	0.393308	0	0.796032	1.19636	0.259283	0	0.554291	1.68852	0.448694	0	2.01397	0	0	0.231241	0.496299
XLOC_002963	0	0	0	0	0	0	0	0	0	0	0.223518	0	0.239503	0.241013	0	0.206909	0	0	0	0	0.5531	0.292642	0	0	0.733417	0	0	0	0	0	0	0	1.99243	0	0.18806	0	0.190286	0.685915	0.495095	0	0	0.68735	0	0	1.43535	0	0	0.221156	0
XLOC_002964	0.165676	0	0	0.0983825	0.0893244	0	0.121692	0.0643906	0	0.078902	0	0.0609934	0.229493	0.078315	0.220579	0.0669949	0.138753	0.0788754	0.108034	0.0676449	0.237765	0.32383	0	0	2.24037	0.25804	0	0.0823877	0.151444	0	0	0.0703273	1.57612	0.318038	0.912209	0	0.367611	1.09454	0.617975	0	0.14847	1.27867	0.333565	0	1.61483	0.677151	0	0.215588	0.106598
XLOC_002965	0	0	0	0	0	0	0	0	0	0	0	0	0.859585	0	0.2548	0	0	0	0	0.250851	0.337061	1.07622	0	0	2.41045	0	0	0	0	0	0	0	0.887071	0.259045	1.79354	0	0.680863	1.6406	0.593933	0	0.32196	1.68301	0	0	1.16934	0	0	0.527091	0
XLOC_002966	0	0.0207964	0.0782944	0.051869	0.0474709	0.0276956	0.0292595	0.036149	0	0.13306	0	0.0289898	0.150236	0.0442377	0.148264	0.0566482	0.0590029	0.0665943	0.0307804	0.0379881	0.273641	0.360082	0.0231288	0.0198125	1.21131	0.0309405	0	0.115576	0.0692173	0.0231901	0	0.0190142	0.760491	0.190744	0.703032	0	0.327069	0.94214	0.192659	0	0.137153	0.855693	0.0855468	0	1.01417	0.106746	0.0211094	0.24388	0.0252514
XLOC_002967	0	0.169193	0	0	0.290473	0.0627773	0	0.0693963	0	0.170029	0	0	0	0.168689	0.158046	0.0721709	0.149387	0.0849827	0	0.0729027	0.429508	0.615289	0	0	1.36093	0.565628	0.0751652	0	0.166875	0	0	0.152113	2.05213	0.137552	1.24485	0.0745077	0.660278	1.65165	0.333487	0	0.402615	0.832686	0	0	1.97064	0.247821	0	0.309575	0
XLOC_002968	0.0761574	0	0.0913052	0	0	0.0522393	0	0.0596089	0	0	0	0	0.141634	0.0725482	0.068248	0.124093	0.257154	0.146077	0	0.125246	0.218898	0.372058	0.159981	0	1.20992	0.23502	0.0623619	0	0.0686116	0.0760326	0	0	1.76971	0.117403	0.732128	0.0641127	0.68067	0.945637	0.428475	0	0.0682951	1.17565	0	0	1.0523	0.102618	0.080147	0.865449	0
XLOC_002969	0	0.0327809	0.0412552	0	0.112286	0.0222728	0	0.0281585	0	0.103664	0	0.0234055	0.10034	0.103261	0.36096	0.146958	0.305739	0.103697	0	0	0.365198	0.536119	0	0.0312121	1.32522	0.299077	0.0263001	0.0360224	0.168909	0	0	0.119554	1.58466	0.108739	0.72045	0	0.241319	1.40389	0.36784	0	0.0618795	1.14055	0.045291	0	0.758008	0.172433	0	0.379298	0.0407825
XLOC_002970	0.151261	0.0479277	0.302662	0.180182	0	0.033418	0	0.0405865	0	0.0995833	0.0320601	0.0352864	0	0.099066	0.140915	0.042318	0.1758	0.0497882	0	0.170578	0.29145	0.590677	0.0533059	0.0456152	1.31461	0.299777	0	0.155797	0.257218	0	0	0	1.58453	0.355394	0.499302	0	0.154548	0.781757	0.290173	0	0.181372	0.895382	0.0668805	0	1.31561	0.130085	0	0.272783	0
XLOC_002971	0.309326	0	0	0	0.3264	0	0	0.208278	0	0	0	0.275644	0	0	0	0.427876	0.2188	0.503699	0	0	0.28714	0.30419	0	0	2.79809	0	0	0	0	0	0	0	1.02919	0	1.36109	0	0	1.18267	0.256261	0	0.273581	0.952381	0	0	0.497031	0	0	0.457291	0
XLOC_002972	0	0	0	0	0	0	0	0	0	0.388022	0	0	0	0	0.669112	0	0	0	0	0	0	0.501039	0	0	0.849092	0	0	0	1.4156	0	0	0	1.57077	0	0.299477	0	0	1.10218	0	0	0	0.391216	0	0	0.406281	0	0	0.703738	0
XLOC_002973	0	0	0.295723	0.146437	0.132374	0.0897308	0	0	0	0	0	0	0.21976	0.112059	0.104011	0.191943	0.0990877	0	0	0.0971345	0.46923	0.362885	0	0	1.09013	0.608077	0.108054	0	0	0	0	0	0.942918	0.186021	0.958876	0	0.527731	1.46814	0.111796	0	0.110335	0.667301	0.168472	0	1.20093	0.179049	0	0.308441	0
XLOC_002974	0.162822	0.0767617	0.195154	0	0	0	0	0	0	0.155321	0	0	0	0	0.0724066	0	0	0.0776349	0.106367	0	0.155826	0.477355	0	0	1.23005	0	0	0	0.148379	0.0807976	0	0	0.40839	0.0625621	0.478867	0	0.0603023	0.718164	0.152011	0	0.437801	0.754003	0	0	1.38883	0	0	0.282956	0
XLOC_002976	0.0137942	0.0529546	0.0331679	0.0329746	0.0604234	0.0522337	0.0183824	0.0579606	0	0.113773	0.0337348	0	0.0688112	0.0567852	0.204496	0.0848219	0.126316	0.0712068	0.0197766	0.0365474	0.321468	0.309427	0.0294468	0.0126169	0.876587	0.21375	0.0204465	0.0148222	0.108039	0	0	0.0363761	1.08543	0.155075	0.781386	0	0.176667	0.683079	0.260401	0	0.0747528	0.692982	0.0541994	0	1.18852	0.184062	0.0662866	0.352316	0.0158349
XLOC_002977	0.0355426	0.0227523	0.0427336	0.0708152	0.0519194	0.029832	0	0.0399188	0	0.0979449	0.0289148	0.00778335	0.0710842	0.0977906	0.117473	0.0104334	0.0652701	0.0980912	0	0.0419522	0.253197	0.150205	0	0	1.23576	0.116501	0.00875371	0.0127598	0.0831612	0	0	0.031272	0.829782	0.0952654	0.625438	0.0108402	0.161604	0.723776	0.200495	0	0.149843	0.485333	0.0620265	0	1.26428	0.0859544	0.0113546	0.224735	0.0135573
XLOC_002978	0.018973	0.0304074	0.0532375	0.0302567	0.0936573	0.0513834	0.0583872	0.0268158	0.026976	0.0723698	0.0230192	0.0082366	0.0700258	0.0788709	0.113927	0.0673111	0.0760754	0.0790903	0.00916558	0.0563655	0.22143	0.178842	0.0270541	0.00579787	0.976078	0.132217	0.00926539	0.0137126	0.10236	0	0	0.0334761	0.865403	0.0884883	0.642009	0.0116624	0.178818	0.80833	0.164587	0.00486694	0.12006	0.484013	0.0495729	0.00680369	1.09129	0.106103	0.0210473	0.277999	0.0286912
XLOC_002979	0.0218938	0.0145929	0.0486142	0.0221666	0.0721269	0.0209247	0.0176563	0.0215446	0.00238049	0.0493314	0.0137258	0.00326591	0.0715964	0.0484268	0.115516	0.0360657	0.0980341	0.0282471	0.00491463	0.0475514	0.195926	0.159279	0.0180327	0.00618459	0.794252	0.123588	0.0232716	0.00734387	0.059764	0.0110853	0	0.0268038	0.679435	0.0791062	0.511944	0.00312586	0.136837	0.489934	0.120241	0.00130394	0.11577	0.337243	0.0582129	0.00181111	0.916869	0.0721124	0.0164388	0.230789	0.0227513
XLOC_002980	0	0	0.113057	0	0	0	0	0	0	0.0888346	0	0	0.172324	0.176221	0.164891	0	0.390064	0	0	0.228569	0.360358	0.276847	0	0	0.82781	0.149324	0	0.0928018	0.3536	0	0	0.0796531	1.58324	0.144046	0.958422	0	0.138007	0.657615	0.174418	0	0.0844875	0.655512	0.127251	0	1.30195	0	0	0.323393	0
XLOC_002981	0.0188688	0	0.0453617	0.0450845	0.020639	0	0	0.0315199	0.0272621	0	0	0	0.0187126	0	0.0924598	0.0164681	0.0857883	0.0387155	0	0.0496861	0.0915116	0.073619	0	0	0.637149	0.0267757	0	0.0201538	0.0298862	0	0	0	0.601584	0.0452946	0.239284	0	0.105073	0.321458	0.130576	0	0.153287	0.320785	0.0247554	0	0.711583	0.0692422	0.0182679	0.0886389	0.0218405
XLOC_002982	0	0	0.0312394	0	0.0283877	0	0.0352415	0.021528	0	0.0528305	0.0160999	0	0.0511314	0.0263349	0.100718	0.0224838	0.0936321	0	0	0.0226226	0.251768	0.0760807	0	0	0.531471	0.0745463	0	0	0	0.0276063	0	0	0.53696	0.0827917	0.408309	0	0.10251	0.463491	0.127601	0	0.117224	0.401681	0.102564	0	0.893942	0.160887	0.0254302	0.314501	0.0304451
XLOC_002984	0.00628823	0.0181405	0.0604955	0.030084	0.0689802	0.00785962	0.00829299	0.0213311	0.00894024	0.0654179	0.00762897	0.0163782	0.0569692	0.0261414	0.113284	0.02231	0.0640071	0.00655353	0.00911372	0.0392323	0.177357	0.0797128	0.00672496	0	0.566534	0.113928	0.013818	0.0204523	0.0823831	0.0137111	0	0.0110952	0.719444	0.0558368	0.359718	0	0.157484	0.537847	0.151065	0	0.0682145	0.301389	0.0328595	0	0.67171	0.0527455	0	0.174268	0.00713142
XLOC_002986	0.0145141	0.004657	0.037822	0.0405197	0.0292155	0.00752094	0.0158664	0.0164895	0.0136896	0.0303403	0.00438448	0.00469645	0.0636052	0.035377	0.119412	0.0495971	0.0877753	0.0481352	0.00705155	0.0324946	0.197787	0.162744	0.0155378	0.00444062	0.689324	0.0838209	0.0105676	0.0184434	0.062864	0.00265109	0	0.00641433	0.480546	0.0646149	0.548514	0.0022426	0.174766	0.464828	0.204181	0	0.0918871	0.387137	0.0252483	0	0.747894	0.0432089	0.0228741	0.28352	0.0163586
XLOC_002989	0	0.0121427	0.0212412	0.0150933	0.0083102	0.0109835	0.00662033	0.0128971	0.00714	0.0395509	0.0106714	0.00816526	0.0510241	0.026352	0.0864041	0.0247367	0.0492883	0.021136	0.00735359	0.045183	0.098231	0.0934802	0	0.00231569	0.434544	0.0664523	0.00551187	0.00824309	0.0540079	0.0110587	0	0.0200693	0.461259	0.0326729	0.375896	0.00467735	0.122869	0.584623	0.114073	0.00195128	0.0479181	0.273088	0.0164592	0	0.545607	0.048079	0.00715829	0.179339	0.0142206
XLOC_002999	0	0	0	0	0	0	0	0	0	0.0354279	0.0220456	0	0	0.0352872	0.0336303	0	0.0313414	0	0	0	0.0340684	0.0687826	0	0	0.0277629	0	0.0270329	0	0	0	0	0.0306628	0.113314	0.0557679	0.711236	0	0.137451	0.196276	0	0.0784087	0.0317518	0.136114	0	0	0.0864288	0.0443123	0	0.421235	0
XLOC_003012	0	0	0	0	0	0	0	0	0	0.014712	0	0	0.0142369	0.0146851	0	0	0	0.0294642	0	0	0.013863	0.139255	0	0	0	0	0	0	0	0	0	0	0.0316239	0.0687691	0.0341531	0	0.0228446	0.557149	0.0141794	0	0	0.0110351	0	0	0.0117153	0	0	0.0944841	0
XLOC_003016	0	0	0	0	0	0	0	0	0	0.00839054	0	0.00527815	0.00811896	0.00838068	0	0	0	0	0	0	0.0157162	0	0	0	0.0253377	0.169402	0	0	0.00625303	0.00879071	0	0	0.144643	0	0.0844611	0	0.00651549	0.209273	0	0.0248237	0.00730526	0.0187442	0.0211314	0	0.00663943	0	0.00770485	0.092464	0
XLOC_003023	0	0	0	0	0	0	0	0	0	0	0	0	0	0	0	0	0	0	0	0	0	0	0	0	0.791725	0	0.0755702	0	0.8391	0	0	0	0	0.0690875	0.0658013	0	0	0.394957	0	0	0	0.0697205	0	0	0.146663	0	0.0969279	0	0
XLOC_003042	0.0185861	0	0	0	0	0	0.17825	0	0	0	0	0	0.0165586	0.0190092	0	0.0145755	0	0.0190743	0	0.0163194	0	0.0181292	0	0	0.613813	0	1.15603	0	0.0131246	0	0	0	0.0408869	0.878856	0.0147366	0	0	0	0.115496	0	0	0.0143629	0.0243819	0	0.150888	0	1.25703	0.0174689	0
XLOC_003059	0.146234	0.206973	0.138948	0.0839901	0.194318	0.0472258	0.151348	0.138472	0.134317	0.0918132	0.0547227	0.0425221	0.125848	0.120831	0.165267	0.144878	0.410083	0.0628682	0.286008	0.236002	0.0526767	1.8464	0.0955186	0.0644457	0.0194583	0.107278	0.0106315	0.0223244	0.00892368	0.3739	0.0219651	0.212074	0.312442	0.0213204	0.107902	0.685548	1.55929	1.05746	0.0117666	0.00679526	0.111108	2.24655	0.02098	0.0660479	0.0120265	0.0139096	0.00552365	0.0450147	0.0559527
XLOC_003062	0.120595	0.293533	0.20049	0.0891095	0.284211	0.119273	0.181742	0.0814877	0.206037	0.0962564	0.109417	0.142569	0.15045	0.181281	0.310277	0.227319	0.359133	0.0853154	0.299349	0.374292	0.0690326	2.80477	0.0569394	0.0683428	0.0277731	0.187111	0.0672619	0.00771607	0.0326103	0.578306	0.0222603	0.297664	0.54747	0.0057374	0.137669	1.10967	1.39735	1.60064	0.0178004	0	0.189239	1.90854	0.00462933	0.068668	0.0204114	0.0634708	0.131013	0.0544358	0.152185
XLOC_003066	0	0	0	0	0	0	0	0	0	0	0	0	0	0.298993	0	0	0	0	0	0	0	0	0	0	0	0	0	0	0	0	0	0	0.840718	0	0	0.0879869	0	0	0	0	0.0968259	0	0	0	0	0	0	0.274337	0
XLOC_003068	0	0	0	0	0	0	0	0	0	0	0	0	0	0	0	0	0	0	0	0	0	0	0	0	0	0	0	0	0	0	0	0	1.31048	0	0	0	0	0	0	0	0.188455	0	0	0	0	0	0.255579	0	0
XLOC_003075	0.00199814	0.00384868	0.00180252	0.0029889	0.00384094	0.429918	0.469263	0.000426646	0.515375	0.00942001	0.295179	0.454763	0.00506347	0.00627775	0	0.00178567	0.000466029	0.000524439	0.000730135	0.000896822	0.0262674	0.00925372	0.00535038	0.0128457	0.00508202	0.468848	0.186031	0.00218138	0.571794	0.00988001	0.407778	0.459617	0.0893637	0.00121466	0	0.00325049	0.00325178	0.000483497	0	0	0.0257577	0.00463477	0.00976966	0.0198744	0.00451984	0.399102	0.28877	0.0293512	0.465877
XLOC_003086	0.603259	0.793953	2.56876	1.42004	2.22649	1.10019	0.655232	1.80417	0.738936	2.01223	1.09437	0.695211	2.94189	2.20145	1.44337	1.71316	1.48485	2.16286	1.81808	3.15056	1.0885	3.12862	0.778291	0.460803	0.0102128	0.149327	0.0427916	0.219983	0.109861	2.23102	0.0122744	0.276578	2.65376	0.0685849	0.142441	2.02608	4.32604	1.78662	0.0425607	7.11252	0.872866	0.0100841	1.19156	0.620766	0.00268089	0.00388835	0.0308713	0.431814	0.794925
XLOC_003090	0	0	0	0	0	0	0	0	0	0	0.0290895	0	0	0	0	0.0387894	0	0	0	0	0.132995	0.17949	0.0486587	0.0832836	0	0.203648	0.0358763	0.237939	0	0.380623	0	0.0397832	0.484731	0.0722167	0.0352072	0.200855	0.778974	0.0421398	0.265648	0.403698	0.372266	0.106492	0	0	0	0	0	0.166736	0
XLOC_003099	0.0530048	0.0139062	0	0.0403484	0	0.0240451	0.00634198	0	0.0410284	0.0401746	0.00583706	0.00313029	0.0194363	0	0	0.00856425	0.0178725	0	0.00699871	0	1.80485	0.0140956	0.0257763	0.0353563	0.003774	0.0804181	0	0.00523332	0	0.0210551	0	0.0042541	0.189622	0.0311501	0.0739081	0.00890446	0.0155998	0.0278353	0	0.007431	1.52052	0.0335267	0	0.0414657	0.00396048	0.00576033	0	0.258387	0.0327112
XLOC_003102	0.0300098	0.00577197	0.00721776	0.0215364	0	0.0637417	0	0	0.0938315	0	0.0181987	0.0234382	0.0181314	0	0.0180298	0.00532555	0.00555616	0	0.00870244	0	1.03327	0.0234103	0.0320964	0.0385201	0	0.0418064	0	0	0.0138679	0.0196379	0	0.0105916	0.0404123	0	0.038701	0.00553644	0.00485059	0.0115403	0	0	0.759632	0.0278391	0.0156803	0.0193701	0	0	0	0.0745927	0.129269
XLOC_003107	0	0.0248007	0	0	0.0283095	0	0	0	0	0	0	0	0	0.0262644	0	0	0	0	0	0	0	0.10116	0	0	0	0	0.0195862	0.0274607	0	0	0	0.0226543	0.197302	0.598607	0	0	0	0.0243288	0.0254514	0	0	0	0.0681849	0	0	0	0.152142	0.0965107	0
XLOC_003119	0.106942	0.0953826	0.0798094	0.127567	0.0388414	0.0694846	0.0420152	0.0875567	0.052642	0.107447	0.133842	0	0	0.203917	0.101977	0.0793921	0.0950461	0.214067	0.0495466	0.15334	0.0344535	0.0969329	0.113499	0.161938	0.14041	0.673977	0.328314	0.0746728	0.175861	0.261675	0.0935029	1.07128	0.147559	0.67646	0.340843	0	0.917098	0.251134	0.0346686	0.285544	0	0.369556	0.0470352	0.107707	0.0291346	0	0.282976	0.972203	0.127285
XLOC_003120	0	0.040694	0.0513096	0.254648	0	0.0840706	0	0	0	0.17028	0.0538773	0.088573	0.0412141	0.0847478	0.040283	0.03619	0.112843	0.170286	0	0.0364521	0	0.0833944	0.0452588	0.0387348	0.0674037	0.125569	0.066333	0.0443881	0.0356949	0.0443968	0	0.0740634	0.1358	0.302661	0.16425	0.112471	0.462421	0.0786164	0	0.0627763	0	0.0329914	0	0.0921937	0.139509	0	0.0428349	0.27229	0
XLOC_003127	0	0	0.117706	0	0	0	0.736648	0	2.51015	0.0921442	0	0.0739663	2.4134	0.274117	0.597818	0.860258	0.404435	0.552634	1.8862	0.0790384	0.281215	0	0.308144	0.263645	0	0	0.0831457	0	0	0.191581	0	0	0.0965128	0.0748472	0.0710061	0	0.214745	0	0.09054	0.0678343	0.615613	0	0.132705	0.320064	0	0.137233	0	0	1.16479
XLOC_003148	0.330526	0.412562	2.11013	0.522536	0.472942	0.394073	0	0.500484	0.178098	0.408445	0.895105	0.421071	0.792818	0.708349	0.377069	0.779748	0.447669	1.1227	1.11216	0.78861	0.524182	0.538933	0.459438	0.196581	0	0.355687	0.189434	0.106747	0.106463	0	0	0.276748	0.213336	0	0.0786783	0.893306	0.396756	0.472841	0	0.601231	0	0.170006	0	0.718758	0	0.469835	0	0.371391	0.147458
XLOC_003149	0.247454	0.440601	0.934869	0.865861	0.367435	0.358787	0.047365	0.147842	0.127491	0.253941	0.13021	0.269599	0.298411	0.416278	0.520694	0.772491	0.305877	0.454003	0.604802	0.621471	0.342978	0.706842	0.150774	0.19377	0	0.225348	0.0527203	0.151244	0.0977287	0.0189782	0.158294	0.124062	0.175219	0.0990842	0.238525	0.786106	0.154895	0.184285	0	0.428912	0.207438	0.204889	0.18544	0.342579	0	0.258937	0.0854136	0.149697	0.285865
XLOC_003150	0.216108	0.414502	0.819331	0.655513	0.345658	0.452809	0.133445	0.236679	0.311335	0.290376	0.23446	0.352177	0.231417	0.732955	0.457866	0.87301	0.591358	0.803798	0.640887	0.892494	0.290381	0.632345	0.230495	0.121534	0.0130488	0.235133	0.123753	0.0712114	0.0262009	0.0178741	0.276089	0.204296	0.110046	0.119903	0.211427	0.951952	0.21217	0.205094	0	0.618535	0.195121	0.231246	0.196139	0.357968	0	0.48622	0.016042	0.438634	0.402594
XLOC_003151	0.289111	0.671551	1.03718	0.342312	0.154471	0.42901	0	0.531881	0.2413	0	0.100742	0.344746	0.505686	0.51481	0.475226	0.77186	0.341084	1.03975	0.88004	1.34059	0.547056	0.708086	0.29947	0.384875	0	0	0.129481	0	0	0	0	0.119232	0.134943	0.107907	0	1.58833	0.101142	0.241368	0	0.478178	0	0	0	0.473944	0	0.645894	0	0.118076	0.201544
XLOC_003152	0.231748	0.649449	0.707157	0.745474	0.663127	0.24883	0.0716716	0.208715	0.257218	0.310944	0.186074	0.331101	0.318616	0.620519	0.630029	0.669906	0.503234	0.604306	0.762317	0.720685	0.25943	0.539023	0.342135	0.358272	0	0.176812	0.0531848	0.171577	0.0563422	0.057411	0.159683	0.203314	0.157047	0.0856481	0.183929	1.11622	0.141994	0.118256	0.0176416	0.405472	0.0965592	0.234196	0.210419	0.575866	0	0.478906	0.0689316	0.436075	0.329584
XLOC_003153	0	0	0	0	0	0	0.0649729	0	0	0	0	0	0	0	0	0.039244	0	0	0	0	0.134629	0.0908609	0	0	0	0.0687831	0.181776	0	0.313794	0	0.309783	0	0	0	0	0	0	0	0	0	0.125621	0.0359374	0	0.0502343	0	0.178932	0.234633	0	0
XLOC_003163	0.0156235	0.0300814	0.00939545	0.0630913	0.0278779	0.0182046	0.00768069	0.01332	0.00552274	0.0142966	0.0129726	0.0214697	0	0.0102066	0.015752	0.0174197	0.0945466	0.0245582	0	0.0209991	0.0171101	0.0761657	0.0167275	0.0824675	0.0886669	0.0108202	0.0099463	0.0212831	0.0193859	0.092091	0.0195688	0.0310778	0.0463254	0.0585076	0.0237376	0.121384	0.272832	0.175477	0.00392661	0.855519	0.0123645	0.0619062	0.0407608	0.0693073	0.152567	0.0162668	0.0184547	0.120152	0.00879793
XLOC_003178	0.114357	0.0542539	0	0.204191	0.0619972	0.152972	0.0810435	0.0456812	0	0.0560287	0.0732522	0.161826	0.0542714	0	0.0527146	0.142823	0.0494127	0	0	0	0	0.0558328	0.0603445	0.0516328	0.135719	0.0858394	0	0.1169	0.0987355	0	0.0772193	0.0984042	0	0	0	0.0492604	0.086962	0.0517572	0	0.165149	0	0.132429	0	0	0.139738	0	0.117116	0	0.0705677
XLOC_003217	0	0	0	0	0.00980988	0.0027866	0.0176389	0.00379879	0	0.00465992	0.00811824	0.00290187	0	0.00465625	0.00897406	0.00397365	0	0.00466875	0.00649491	0.00399248	0.00434857	0.00871613	0.00478216	0	0	0.04349	0	0.00485616	0.185279	0.00488468	0.028085	0.0197327	0.0251402	0	0	0	0.00723787	0.400214	0	0	0.0242476	0.00345531	0	0	0.00734749	0.0160198	0.00423862	0.0128453	0.010108
XLOC_003219	0	0	0	0	0	0	0	0	0	0	0	0	0	0	0	0	0	0	0	0	0	0	0	0	0.0702705	0	0.0735861	0	0	0	0	0	0.0877497	0.0675567	0	0	0	0	0.327716	0	0	0	0	0	0	0	0	0	0
XLOC_003294	0	0	0	0	0	0	0	0	0	0.16091	0	0	0	0	0	0	0	0	0	0	0	0	0	0	0	0	0	0	0	0	0	0	1.66001	0	0	0.140037	0	0	0	0	0	0	0	0	0	0	0	0	0
XLOC_003299	0	0	0	0	0	0.0742936	0.314843	0	1.51838	0	0.284719	1.29626	0	0.0543243	0	0	0	0	0	0	0.0535555	0	0	0	0	2.2508	0	0	0.19154	0	0	6.75776	0.347154	0	0	0.048038	0	0	0	0	0.150058	0	0	0	0	0.362179	0	0.099716	1.09616
XLOC_003312	0.381366	0.180626	0.0762561	0.453679	1.16991	0.600278	0.727274	1.0085	0.778581	0.865665	0.778993	0.863239	1.01842	0.553067	0.986558	0.577827	0.272448	0.556375	0.85025	0.317865	0.122122	0	0.20091	0.229188	0.0503572	0	0.204111	0.451632	0.222709	0	0	0.218051	0.196022	0.148097	0.238377	0.0543276	0.143974	0.114267	0.0602522	0.0911109	0.0570761	0.0981335	0	0	0.155208	0.251547	0.197104	0.169188	0.713565
XLOC_003317	0	0	0	0	0	0	0	0	0	0.255192	0	0	0	0	0	0	0	0	0	0	0	0	0	0	0	0	0	0.269926	0	0	0	0	2.34137	0	0	0.220817	0	0	0	0	0	0	0	0	0	0	0	0.462482	0
XLOC_003318	0.0842543	0.0658461	0.13932	0.0503906	0.0808906	0.0361519	0.0138699	0.0223567	0.0373852	0.0548499	0.0127637	0.0171164	0.05838	0.0493218	0.0263973	0.130953	0.073197	0.0934174	0.00764337	0.0798881	0.0870838	0.0872904	0.0957631	0.0724366	0.0618699	0.0586257	0.0115531	0.0400122	0.0283454	0.0747356	0.0927496	0.0697196	0.136077	0.029777	0.0679754	0.0680744	0.161865	0.0709388	0.0369348	0.0852182	0.10474	0.109915	0.103154	0.084968	0.0259665	0.0314979	0	0.0856676	0.029811
XLOC_003319	0	0	0	0	0	0	0	0	0	0	0	0	0.404965	0.204485	0	0.175449	0	0	0	0.178289	0.689232	0	0	0	0	0	0	0	0	0	0	0	1.90893	0.178414	0	0	0	0	0	0	0	0	0	0	0	0	0	0.562825	0
XLOC_003320	0.383092	0.242513	0.446237	0.018394	0	0.258107	0.81646	0.199166	0.629968	0.719873	0.503673	0.588989	0.441918	0.68037	0.415455	1.36447	0.319396	0.412726	0.953063	0.475656	1.10305	0	3.69687	0	0.412299	0.187942	0.533625	0.479501	5.04541	3.76472	15.3355	0.308409	0.889102	7.71007	2.12468	6.98516	0.184695	3.82357	21.2568	0.0117052	2.81042	0.0762988	9.22329	0.145937	0.108261	0.0374404	0.383709	0.0581182	0.106308
XLOC_003322	0.00527182	0.00507078	0.0253595	0	0.0173532	0.013161	0.0138856	0	0	0.0549113	0.0159727	0.0102815	0.0371925	0.0493769	0.0105707	0.117053	0.0390821	0.038509	0.0306077	0.0705684	0.0461551	0.00514051	0.073313	0	0	0.00733653	0.00771079	0.0228897	0.0243237	0.0460426	0.13265	0.00930639	0.0888449	0.161828	0.0808111	0.209319	0	0.192764	0.216575	0	0.0619618	0	0.302926	0	0	0.00630673	0.00500523	0.0504491	0.00596898
XLOC_003326	0.00689502	0.00662925	0.0248744	0.00824629	0	0.0129373	0	0	0	0.0286712	0.00418521	0	0.0138714	0.0501219	0.0206813	0.0977742	0.0191247	0.0359021	0.0499217	0.042986	0.0402302	0	0.117963	0	0.0216095	0	0.00505521	0.0149397	0.063847	0.0600872	0.139097	0	0.0463586	0.133524	0.0888146	0.190569	0	0.152293	0.262108	0.00530215	0.0872567	0.00533009	0.135141	0	0	0	0	0.0395019	0.0234816
XLOC_003327	0	0	0	0	0	0.0697326	0	0	0	0	0	0	0	0	0	0.0785698	0.325045	0	0	0.0794094	0.376859	0	0.206472	0	0	0	0	0.0967283	0.186723	0.0962361	0	0	0.0969527	0	0.142676	0.243204	0	0.0856825	0.363896	0	0	0	0	0	0	0	0	0.168459	0
XLOC_003328	0	0	0.103805	0	0	0	0	0	0	0.0821855	0.0572889	0	0	0	0	0.209327	0.0722333	0.0821562	0	0	0	0	0	0	0	0	0	0	0	0.0854834	0.242948	0	0.0863239	0.199139	0.126683	0.21615	0	0.304081	0.483208	0	0.155208	0	0	0	0	0	0	0.0748345	0
XLOC_003329	0.0180676	0	0	0	0	0	0.0242215	0	0	0	0	0	0	0.0369828	0	0.126279	0.0164472	0.0185542	0.025745	0.0317482	0.0701125	0	0.0577894	0	0	0	0	0	0.0142834	0.0969467	0.092511	0.015849	0	0.130186	0.0430052	0.213073	0	0.0513508	0.232384	0	0.0652407	0	0.236977	0	0	0	0.0174718	0.0679729	0
XLOC_003330	0	0	0	0	0	0	0	0	0	0	0	0	0.123996	0	0	0.108172	0	0	0.172743	0.109579	0.133889	0	0.146597	0	0	0	0	0.133554	0	0	0.209977	0	0.132447	0	0.0982768	0.667911	0	0.118364	0.253007	0	0	0	0	0	0	0	0	0	0
XLOC_003331	0	0	0.0703297	0	0	0	0	0	0	0	0.0375989	0	0	0	0	0.146143	0	0.114647	0.0789244	0	0.0563608	0	0.185484	0	0	0	0.0466784	0	0	0.11945	0.158595	0	0.0606711	0.228294	0.176849	0.403202	0	0.211862	0.334797	0	0.263277	0	0.311876	0	0	0	0	0	0
XLOC_003332	0	0	0.0383075	0.0380457	0	0	0.0435881	0	0	0.0321752	0	0.0216428	0	0.0641165	0	0.0547464	0.085444	0	0.0891039	0	0.0925233	0.0311089	0	0	0	0	0.0243219	0	0	0.100798	0	0.0555667	0.0343466	0.0252831	0.0248521	0.482551	0	0.0891323	0.248976	0	0.0574701	0.024629	0.0420161	0	0	0	0.0314617	0.0294421	0
XLOC_003337	0	0	0	0	0	0	0	0	0	0	0	0	0	0	0	0	0	0	0	0.0412842	0.0939046	0	0	0	0	0	0.0381895	0	0	0	0.0650466	0	0.153485	0	0.0371871	0.0424217	0	0	0.093604	0	0.0438206	0	0.581243	0	0	0	0	0.0880449	0
XLOC_003338	0	0.147863	0	0	0	0	0	0	0	0	0	0	0	0	0	0	0	0	0	0	0	0	0	0	0	0	0	0	0	0	0	0	1.32215	0	0	0	0	0	0	0	0	0	0	0	0	0	0	0	0
XLOC_003350	0.563831	1.00715	1.42363	0.350513	0.963768	0.567464	0.494169	1.26421	1.24237	2.33222	1.01081	0.799362	2.47122	1.11777	1.21992	0.725468	1.17095	2.23067	1.80107	0.839126	0.777856	0.428895	0.301103	0.0825774	0	0.348217	0.0166489	0.0364596	0.0878403	0.0366353	0.0286046	1.13139	0.23841	0	0.0902641	0.030978	0.0181087	0.624748	0.0224638	0.0431113	2.24136	0.0174322	0.0737827	0.0121361	0	0.0136227	0	0.909802	0.773523
XLOC_003356	0	0	0.0124697	0	0.0340976	0	0	0	0	0.0214722	0	0	0.0103889	0.0214418	0	0	0	0	0	0.00919734	0.0302329	0.0101137	0	0	0.902547	0.0145378	0	0	0	0	0.0131374	0.00913126	0.0693403	0	0.0083112	0	0	0	0	0	0.028112	0	0	0	0.212884	0	0	0.078847	0
XLOC_003358	0	0	0	0	0	0	0	0	0	0.047622	0	0	0.0922285	0	0	0	0	0	0	0	0.0463566	0	0	0	0	0	0	0	0	0	0	0	0.657179	0	0	0	0	0	0	0	0.0432619	0	0.0637401	0	0	0	0	0.130476	0
XLOC_003368	0.0521469	0.0597558	0.0806371	0.11587	0.114508	8.94566	8.5646	0.0253884	9.60232	0.0181666	7.30227	6.30012	0.0150663	0.0285311	0.0350189	0.0243476	0.0115507	0.0260043	0.0108569	0.0244596	0.0894302	0.125901	0.0505075	0.0752125	0.0136081	6.97368	4.30165	0.0216357	3.55732	0.0190483	2.87591	7.47316	0.0644579	0.0200988	0.0542909	0.0391321	0.0463586	0.0527471	0.0199604	0.0460939	0.130257	0.0652745	0.0842356	0.0507409	0.0387946	1.73299	3.25709	0.0405514	7.53782
XLOC_003374	0.0171099	0	0	0.0204441	0	0	0.0458136	0	0	0.0175703	0	0	0.0170034	0	0	0	0	0.0175916	0.0244137	0	0.0996142	0	0	0	0	0	0	0	0	0.0551548	0	0.0150158	0.13204	0.0137075	0	0.0155419	0.0272807	0.0811417	0	0.0259684	0.108132	0	0	0.0368451	0	0	0	0.708978	0
XLOC_003402	0	0	0	0	0	0.165283	0.293898	0	0.296785	0.0142113	0.22754	0.227096	0	0	0.0136233	0.0121086	0	0	0	0	0	0	0	0	0	0.194173	0.561857	0	0.280688	0	0.105252	0.302913	0.0305536	0	0	0	0	0	0	0	0	0	0	0	0	0.234084	0.450411	0	0.221521
XLOC_003416	0	0.147863	0	0	0	0	0	0.116174	0	0	0	0	0	0	0	0	0.123941	0	0.19166	0	0	0	0	0	0.128842	0	0	0	0	0	0.240574	0.130907	1.46905	0	0.218655	0.371055	0.110416	0	0	0	0.142138	0	0	0	0	0	0.18455	0	0
XLOC_003425	0.0389881	0	0	0.0464937	0	0	0	0	0	0.0780387	0	0.0267784	0.0755422	0	0.0369794	0.0663555	0	0	0	0	0.112967	0	0	0	0.0921997	0	0.0601705	0.0813601	0.0323002	0	0	0	0.249261	0	0.0301178	0	0.0302747	0.108083	0.264576	0.0287767	0.140434	0.0301106	0	0	0	0	0.038877	0.820393	0
XLOC_003426	0.142472	0	0	0	0.152278	0	0	0	0	0	0	0	0	0	0	0	0.112261	0	0	0	0	0	0	0	0	0	0	0.134414	0.145713	0	0	0.11761	0	0.106434	0	0.112021	0.0998458	2.14429	0.127337	0	0	0	0	0	0.115276	0	0	0	0
XLOC_003438	0.030377	0.00730021	0	0	0.0083282	0.0237704	0.0200669	0	0.010815	0.0157761	0.00461301	0.00495526	0.00763268	0.0157584	0	0.00672453	0.014029	0.00790163	0.0109857	0.00675783	0.0221517	0.014811	0.00811892	0	0	0.063621	0.0111479	0.0164411	0	0	0	0.0133911	0.0850043	0.0367483	0.0244329	0.0279588	0.134758	0.0728672	0.0151836	0	0.0411847	0.00587051	0	0.00817068	0.00623868	0.2827	0	0.0217333	0.0345227
XLOC_003440	0	0	0	0	0	0	0	0	0	0	0	0	0	0	0	0	0	0	0	0.222511	0	0	0	0	0	0	0	0	0	0.267997	0	0	2.63064	0.227178	0	0	0	0	0	0	0.280787	0	0	0	0	0	0	0.233889	0
XLOC_003450	0	0	0	0	0	0	0	0	0	0	0	0	0	0	0	0.0136043	0	0	0	0	0	0	0	0	0.0365425	0	0	0.0166437	0	0	0	0	0.068618	0.248969	0.333596	0	0	0	0	0	0	0	0	0	0.0127323	0	0	0	0
XLOC_003465	0	0	0	0	0	0	0	0	0	0.174533	0	0	0	0	0.0810417	0	0	0	0	0	0.0883673	0	0	0	0	0	0	0	0	0	0	0	0.549169	0	0	0	0	0	0	0	0	0	0	0	0	0	0	0.0794303	0
XLOC_003478	0	0	0	0	0	0	0	0	0	0	0	0	0	0.0568362	0	0	0	0	0	0	0.0561877	0	0	0	0	0	0	0.0596401	0	0	0	0	0.66548	0	0	0.10051	0	0	0	0	0	0	0	0	0	0	0	0.104324	0
XLOC_003486	0	0	0	0	0	0	0	0	0	0.251931	0	0	0	0	0	0	0	0	0	0	0.132035	0	0	0	0	0	0	0	0.141922	0	0	0	0.261664	0	0	0.109939	0	0	0	0	0.124355	0	0	0	0	0	0	1.02956	0
XLOC_003503	0	0	0	0	0	0	0	0	0	0.129204	0	0	0	0	0	0	0	0	0	0	0	0	0	0	0	0	0	0	0	0	0	0	1.07281	0	0	0	0	0	0	0	0	0	0	0	0.116108	0	0	0	0
XLOC_003508	0	0	0	0	0	0.0370288	0	0	0.0840875	0	0	0.0391542	0	0.0541747	0.0512897	0	0	0	0	0	0.106798	0.05418	0	0	0	0	0.0439751	0.0568294	0.0477256	0	0.0747682	0.0477898	0.115403	0.0866323	0	0	0.549596	0	0.0529798	0	0	0	0.0737391	0	0	0	0	0.0497207	0.0682885
XLOC_003512	0	0	0	0	0	0.164995	0.351103	0	0	0	0	0.353477	0	0	0	0	0	0	0	0	0	0	0	0	0	0.374215	0.200007	0	0	0	0.328217	0	0	0	0	0	0	0	0	0	0	0	0	0	0	0	0	0	0.311113
XLOC_003518	0.0321569	0	0	0	0	0	0	0	0	0	0	0	0	0	0	0	0	0	0	0	0.249458	0	0	0	0.0506316	0	0	0.0338179	0	0	0	0.616402	0.0237122	0.0509903	0.0342177	0	0	0	0	0	0.0579613	0	0	0	0.105201	0	0	0	0
XLOC_003539	0	0	0	0	0.0276154	0	0	0	0	0	0	0	0.0251877	0.0129929	0	0	0.011562	0	0	0	0.0122432	0	0	0	0.0593229	0	0	0	0	0.0272528	0	0.0776071	0.0279934	0.0101305	0.0100725	0	0	0.0120213	0	0	0.0113867	0	0	0	0.155189	0	0	0	0
XLOC_003543	0.0135371	0.0227989	0.0122101	0.0202464	0.0445826	0.00632085	0.0177816	0.0374463	0.00958665	0.00691881	0.0122809	0.00658028	0.0102553	0.0211853	0.010211	0.0120523	0.00628815	0.0070792	0	0.015136	0.0164678	0.00989911	0.0470906	0.00310433	0.198277	0	0.00493496	0.00368061	0.0285144	0.0185209	0.00424551	0.0687751	0.0457704	0	0.00547368	0.00939933	0.00274297	0.0163204	0	0.00522823	0.0122417	0.00784902	0.01325	0	0.186435	0.00403486	0.0064083	0.0317926	0.0343862
XLOC_003545	0	0	0	0	0	0	0	0	0	0	0	0	0	0.0543477	0.0259737	0	0	0	0.037789	0.04669	0.0520053	0	0.0285644	0	0.316785	0	0.0203189	0	0	0.028485	0	0.0234562	0.0291544	0	0	0	0	0	0	0	0	0.0414922	0	0	0.109916	0	0	0.0249621	0
XLOC_003553	0.0177591	0.0681048	0	0	0	0.022533	0	0	0	0.0182229	0.0109032	0.0117789	0	0.0363658	0.0348727	0	0	0	0	0.0156089	0.0344599	0	0.0946787	0.0162236	0.209146	0	0	0	0	0	0	0.0467421	0.0977925	0	0	0	0	0.0168309	0	0	0.0160323	0.0686201	0	0	0.218435	0	0	0.03342	0
XLOC_003556	0	0	0	0	0	0	0	0	0	0.0634254	0	0	0	0.0630265	0	0	0	0	0	0	0	0	0	0	0	0	0	0.0661842	0	0.13209	0	0	0.535924	0	0	0	0	0	0	0	0.0586508	0	0	0	0	0	0	0.23136	0
XLOC_003557	0	0	0	0	0	0	0	0.0455513	0	0	0	0	0	0	0	0	0	0	0	0.0478584	0	0	0	0	0	0	0	0.0582837	0	0.116411	0	0	0.591492	0	0	0.098243	0	0	0	0	0.0512262	0	0	0	0.0464391	0	0	0.101968	0
XLOC_003560	0	0	0	0	0	0	0	0	0	0	0	0	0	0.0347867	0	0	0	0	0	0	0	0	0	0	0	0	0	0	0.0284894	0	0	0	0.0744815	0	0	0	0	0	0	0	0.0625653	0	0	0	0	0	0	0	0
XLOC_003561	0.227343	3.77682	1.59408	1.13167	0.58022	0.108341	0.686593	2.81637	0.848629	7.00794	2.03806	0.730209	1.10841	3.11818	2.7661	1.40531	2.17039	8.68711	2.5344	0.947771	1.04744	0.0554378	0.24233	0.311417	0.0148776	0.403306	0	0.0202336	0.0150061	0.0609225	0	0.116283	0.0416515	0	0	0.0514972	0.0150698	0.0179294	0	0	4.24096	0.0146401	0.0497125	0	0.0465948	0	0	0.0177977	0.789538
XLOC_003564	0	0	0	0	0	0	0	0	0	0	0	0	0	0.0501652	0.0475606	0	0	0.0504258	0	0	0.0492292	0	0.0540222	0	0	0	0	0	0	0	0	0	0.588319	0	0	0	0	0	0	0	0.045957	0	0	0	0	0	0	0.0920874	0
XLOC_003565	0	0	0.0166997	0.00830437	0	0.00868617	0	0	0.0691616	0.00721788	0.00842984	0.018104	0	0.00721027	0.00694179	0	0	0.0144611	0	0.0309188	0.0202566	0.304691	0.051972	0	0	0.0484302	0	0	0.00535863	0.00756334	0.0175108	0.0428668	0.0233408	0	0	0.00639664	0.00560507	0.213367	0	0.250941	0.00627651	0.107353	0	0	0	0.0333169	0	0.033148	0.0630638
XLOC_003586	0	0	0	0	0	0	0	0	0	0	0	0	0	0	0	0	0	0	0	0	0	0	0	0	0	0	0	0	0.0802665	0	0	0	0.086676	0	0	0	0	0	0	0.303849	0.0779575	0	0	0	0	0	0	0.0751452	0
XLOC_003592	0	0	0	0	0	0	0	0	0	0	0	0	0	0	0	0	0	0	0	0.180035	0	0	0	0	0	0.455726	0	0	0	0.216847	0	0	1.92704	0	0	0	0	0	0	0	0.220536	0	0	0	0	0	0	0.378865	0
XLOC_003595	0	0.0941693	0	0	0	0	0	0	0	0	0	0	0.0910879	0.0930946	0	0	0	0	0	0	0	0	0	0	0	0	0	0	0	0.195197	0	0	0.982965	0	0	0	0	0	0	0	0	0	0	0	0	0	0	0.341679	0
XLOC_003596	0	0	0	0	0	0.00426331	0.0179943	0	0.0193976	0.00708754	0.00827526	0.0133281	0.00685803	0	0	0	0	0	0	0	0	0.00664762	0	0	0	0	0.0449778	0.00738622	0.00525965	0.0148538	0.790695	0.0360762	0.0534812	0.00550101	0	0	0	0	0	0	0.00616232	0	0	0	0	0.0163518	0.0454069	0.01302	0.0386894
XLOC_003597	0.0238737	0	0.0286919	0	0	0.0305379	0.0322681	0.0594632	0.13887	0.0729606	0.0442577	0.0319862	0.0706124	0.0727546	0.0696146	0.0414085	0.06468	0.0243411	0.134954	0.0208292	0.185059	0.163025	0.10166	0	0.0187654	0	0.0539357	0	0.0191168	0	0.554473	0	0.0260408	0.0761465	0.0376008	0.0214862	0.056631	0	0.187889	0	0.19383	0	0.031375	0	0	0	0.0931293	0.0222806	0.111449
XLOC_003606	0.342459	0.187748	0.563785	0.481787	0.240935	0.244446	0.158084	0.584915	0.62377	0.569381	0.852296	0.40703	1.36018	0.343474	0.593	0.139797	0.310606	0.572106	1.86445	0.0856984	2.38489	1.51292	2.24188	0.380003	0.012496	0.644225	0.163923	0.406143	0.131975	2.97838	0.121002	0.608789	1.49817	0.153037	1.16739	1.31486	0.122076	1.15271	0.0159341	2.68553	3.51968	0.00616294	1.76777	0.335411	0.0130982	0.0711189	0.288742	2.30263	0.439172
XLOC_003609	0	0	0	0	0	0	0	0	0	0	0	0	0	0	0	0	0	0	0	0	0.115153	0	0	0	0	0	0	0	0	0.115556	0	0	0.579726	0	0	0	0	0	0	0	0.21657	0	0	0	0	0	0	0.303308	0
XLOC_003616	0	0.0197703	0.049609	0	0.0902546	0.0262842	0	0.0516003	0.0298846	0.0422069	0.0254172	0	0	0.105254	0	0.0718825	0.0748788	0.0422503	0.0292984	0.0361506	0.140068	0.0805203	0.0219876	0.0188359	0.0324224	0.0293597	0.0463827	0.0439928	0	0	0.0795283	0	0.158374	0.0659702	0.0489576	0.0932758	0.114672	0	0.0814647	0	0.316604	0.111626	0.108365	0.0444527	0.0338265	0.0253174	0.0600926	0.522262	0.0239563
XLOC_003631	0.00658024	0	0	0	0.00481676	0.456775	0.684592	0.00186947	0.120991	0.011466	0.264976	0.351906	0.0022188	0.00229194	0	0	0.0020414	0	0	0.00392964	0.0149458	0.017109	0.00234826	0.00201338	0.0103024	0.778029	1.49109	0.0023897	0.811041	0.00961833	0.332531	1.43092	0.00990658	0.0035514	0	0	0	0	0.00220453	0	0.0158704	0.00508746	0.00572296	0	0.00901824	0.691914	2.24758	0.044265	0.165575
XLOC_003632	0.0805524	0.0445455	0.0504523	0.0577967	0.0529962	0.0353187	0.117139	0.0340821	0.0114778	0.0334899	0.0268516	0.0368208	0.0161827	0.0417672	0.0321707	0.0461527	0.0669176	0.0586366	0.0582224	0.118498	0.377248	0.562642	0.119767	0.0383727	0.213772	0.0787852	0.189323	0.270152	0.0436181	0.0796177	0.0712038	0.213005	0.152003	0.201337	0.26054	0.203278	0.295145	0.245944	0.146157	0.409469	0.287425	0.380631	0.13735	0.0903832	0.181076	0.0387193	0.130527	1.36492	0.0274832
XLOC_003640	0.274637	0.25688	0.0803318	0.150907	0.146525	0.241571	0.352958	0.14458	0.0211366	0.161939	0.0721272	0.22273	0.0820788	0.423657	0.0593176	0.0788882	0.308594	0.193118	0.193322	0.515306	0.072173	0.0579049	0.428533	0.0544194	0.116327	0.093252	0.10893	0.546475	0.028671	0.0565593	0.0749234	0.117806	0.14128	0.0658573	0.0418008	0.0683337	0.0838349	0.0641119	0.14843	0.0456316	0.0872187	0.114757	0.0970055	0.0798592	0.097566	0.0801969	0.197929	0.212471	0.0674664
XLOC_003679	0.0291114	0.111733	0.0699959	0.208755	0.159369	0.0551723	0.0970889	0.0366624	0.041828	0.119944	0.0801575	0.0672301	0.0580355	0.194547	0.158042	0.102191	0.213037	0.180159	0.104227	0.102745	1.31424	0.511065	0.20193	0.266206	0.673845	0.20527	0.334817	0.281273	0.13703	0.37665	0.259608	0.1279	0.418917	0.385507	0.893312	0.145952	1.79262	0.55394	0.592492	0.199482	1.24881	0.213741	0.400443	0.141023	0.513526	0.0707147	0.336108	0.729012	0.100378
XLOC_003696	0	0	0	0	0	0.0361113	0	0.0434504	0.0820092	0	0	0	0	0.106012	0.050204	0.090584	0	0	0	0.0913041	0.678341	0.158779	0.171758	0.0489897	0.300035	0.324096	0	0.0555963	0	0.111072	0.218746	0.0934331	0.169419	0	0.164426	0.187499	0.16544	0.0984597	0	1.61045	0.633456	0	0.216007	0	0	0	0.0552741	0.437841	0
XLOC_003700	0.131141	0.0630795	0.0168978	0.0560261	0.0719555	0.0496554	0.0123263	0.0238785	0	0.122048	0.0226909	0.0182516	0.0377896	0.16585	0.032902	0.0374658	0.0260625	0.0489109	0.0136079	0.096201	0.929566	2.73099	0.0751648	0.0386629	0.0843677	0.963848	0.0958185	0.10175	0.0251798	0.245626	0.029439	0.0537573	0.147479	0.105981	0.155045	0.476113	0.140278	0.789245	0.056348	0.469564	0.893536	1.26729	0.067268	0.0151138	0.0923904	2.24468	0.0577595	0.192881	0.0105959
XLOC_003716	0	0	0	0	0	0	0	0	0	0	0	0	0	0	0	0	0	0	0	0.134176	0.167425	0	0	0	0	0	0	0	0	0	0	0	1.28876	0	0	0	0	0	0	0	0	0	0	0	0	0	0	0	0
XLOC_003717	0	0	0	0	0	0	0	0.125265	0	0.0767547	0	0.0589619	0	0	0.644299	0.130352	0	0	0.105151	0	0.0769357	0.0785412	0.0843329	0	0	0	0	0	0	0	0	0	0	0.0618003	0	0	0	0	0	0	0.144087	0	0	0	0	0	0	0	0
XLOC_003721	0	0.00457426	0	0	0.00521792	0	0	0	0	0	0	0	0	0	0.00954269	0	0	0	0	0	0.00462607	0	0	0	0	0	0.0138985	0.0051646	0.153404	0	0.00597809	0	0.00534676	0.0883777	0	0	0	0	0	0	0.0128978	0	0	0	0.00390822	0	0.0135336	0.0182141	0
XLOC_003730	0	0	0	0	0	0	0	0	0	0	0	0	0	0	0	0	0	0	0	0	0	0	0	0	0	0	0	0	0	0.0861973	0	0	0.870309	0	0	0	0	0	0	0	0	0	0	0	0	0	0	0	0
XLOC_003732	0	0.0673697	0	0	0	0	0	0	0	0	0	0	0	0	0	0	0	0	0	0	0	0	0	0	0	0	0	0	0	0	0	0	0.652315	0	0	0	0	0	0	0	0	0	0	0	0	0	0	0.0626514	0
XLOC_003737	0.00639444	0.00205188	0.0102544	0.00765093	0.00702123	6.93961	13.456	0	18.3593	0.011143	8.31975	10.1836	0.00215631	0.00445482	0	0	0.00198393	0	0.012432	0.00381898	0.0165988	0.0145477	0.015974	0	0.00333712	12.2657	11.3425	0.00464479	13.4227	0	9.38502	4.6484	0.0192556	0.00690255	0.00690713	0.00395367	0.00692349	0.00411781	0.0149969	0.00164932	0.0269893	0.0131835	0.00834188	0.00458453	0.00175274	2.16788	11.6354	0.0327762	16.8244
XLOC_003774	0.0176036	0.00543613	0	0	0.00620125	0	0.0148954	0.00914218	0	0.0159902	0.00619951	0.00735339	0.00590866	0.0293964	0.0153922	0.00520669	0.0108667	0.00611755	0	0	0.398252	0.0349216	0.0181374	0.0053793	0.0495592	0.0666522	0	0.90244	0.00451726	4.23825	0.0147759	0.488656	0.0229987	0.0223315	0.0213919	0.0614282	0.399278	0.0711077	0.025636	0.296904	0.739162	0.0166902	0.0467679	0.011007	0.0583048	0.0305963	0	0.103899	0.0115827
XLOC_003776	0	0.0735925	0	0	0.0560024	0	0	0	0	0	0	0	0	0	0	0	0.0230987	0	0	0	0.298006	0.0500254	0	0	0.0403198	0	0	0.0815066	0.0206114	0.926194	0	0.0448184	0.055779	0.0204195	0.020145	0.0230198	0.161839	0.0481408	0.0251795	0.13472	0.485617	0	0	0	0.0419884	0	0	0.0238723	0
XLOC_003777	0.0204564	0.0391969	0	0	0.0223673	0	0	0	0	0.0209235	0	0	0.0202492	0.0208717	0.0199953	0	0.0371213	0.0418903	0	0.0179212	0.238027	0.019954	0.0217964	0	0.0482068	0.0290954	0	0.152661	0.016257	1.00664	0	0.250934	0.0448668	0	0.0161803	0.0369933	0.16242	0.0193244	0.0201917	0.139115	0.479996	0	0	0	0.0335319	0.0250886	0	0.0191786	0
XLOC_003778	0.00883454	0.00424976	0	0	0	0	0	0	0	0	0	0	0.00445651	0.0138065	0.00443501	0.00392751	0.0122949	0	0	0.0236766	0.0644674	0.0129215	0.0141791	0	0.0034594	0.00613984	0	0.153592	0.00678128	0.709712	0	0.0897124	0.0248487	0.0107114	0.0249746	0.0163348	0.035769	0.00850981	0.00442982	0.0374861	0.111834	0	0.00576701	0	0.0399396	0	0	0.0211604	0
XLOC_003779	0	0	0	0	0	0	0	0	0	0	0	0	0	0	0	0	0	0	0	0	0	0	0	0	0	0	0	0	0	1.75401	0	0	0	0	0	0	0	0	0	0	0	0	0	0	0	0	0	0	0
XLOC_003780	0	0	0	0	0	0	0	0	0	0.039891	0	0.0274472	0	0.0397161	0	0	0	0	0	0	0.115592	0	0	0	0	0	0	0.0415901	0	0.416144	0	0.103905	0.0849163	0	0	0.0351448	0.030951	0	0	0	0.0359275	0	0	0	0	0	0	0	0
XLOC_003787	0.0599141	0	0	0	0	0	0	0	0	0.0585265	0	0	0	0.116362	0	0	0	0	0	0	0	0	0	0	0	0	0	0.0610611	0	0.0609627	0	0	0.6191	0	0	0	0	0	0	0	0.107646	0	0	0	0	0	0	0.266978	0
XLOC_003819	0.0126651	0.0364757	0	0.0756961	0.0138729	0.0159623	0.0505534	0.0639466	0.0907671	0.169977	0.0850757	0.0249941	0.063263	0.0261068	0.137948	0.0445665	0.0813105	0.0130941	0.0545617	0.0784043	0.24602	0	0.0540886	0	0	0.320621	0.0562186	0.136271	0.00989524	0.136898	0	0.0779723	0.0281233	0.0305343	0.141672	0.0231502	0.0203038	0.0845416	0.0125975	0.376992	0.411858	0.00978888	0.0331625	0	0.0207896	0.0153348	0.0243047	0.143987	0.0870721
XLOC_003832	0	0.00690071	0	0.00858438	0.00787233	0.013473	0	0	0	0	0.0130746	0	0.00721778	0.0223538	0	0.0190778	0.00663379	0.00747232	0	0.0127811	0.0139594	0.0419965	0	0	0.0224972	0.0300486	0.0368544	0.0233211	0	0.0468964	0.00905364	0.0126595	0.0562783	0.133184	0.0982004	0.0264412	0.0579251	0.0826886	0.0646067	0.0441411	0.0389286	0.0110974	0.0281397	0	0	0.0172271	0.0341671	0.0753622	0
XLOC_003835	0.0579477	0.0701842	0.110165	0.0648626	0.0574737	0.176552	0.203373	0.0621599	0.187639	0.175957	0.135446	0.134162	0.158899	0.259894	0.11498	0.175091	0.127058	0.117544	0.109069	0.197666	0.180152	0.153096	0.0920651	0.0308884	0.0234117	0.0931994	0.107429	0.0570458	0.0713548	0.0881563	0.121735	0.090896	0.31043	0.096873	0.0742296	0.135275	0.229285	0.0451554	0.0958476	0.186654	0.251916	0.0708164	0.153616	0.0221127	0.0292069	0.0911838	0.0794793	0.226443	0.172609
XLOC_003840	0.0944146	0.16754	0.0922609	0.0988386	0.0712592	0.207458	0.193662	0.0829086	0.0710105	0.184911	0.217594	0.175814	0.181896	0.123197	0.19303	0.220779	0.120694	0.138957	0.206258	0.166352	0.134964	0.0834275	0.0884275	0.00541531	0.00231002	0.0654802	0.0365497	0.0674429	0.0519268	0.0452367	0.0666081	0.109501	0.216278	0.0405841	0.0549166	0.10113	0.181905	0.0370127	0.0829689	0.0205253	0.232139	0.0205297	0.0693016	0.00951969	0.0121292	0.077362	0.0502567	0.0566486	0.159755
XLOC_003859	1.958	2.43417	3.22004	3.20093	2.77766	2.15046	0.837145	1.31337	0.969152	3.64159	0.652508	1.5324	1.94914	2.15491	3.16374	2.88266	1.37343	2.04902	2.48606	3.18835	0.3801	0.962486	0.885679	0.357972	0.0368798	0.132751	0.605448	1.36032	0.246366	0.387866	0.0399708	1.43067	0.190393	0.0753707	0.436338	0.0570272	0.0125097	0.0446488	0.0621373	0.0238182	0.410187	0	0.287397	0.0843189	0	0.0190594	0.754746	4.52273	1.11824
XLOC_003861	0	0.0707847	0	0	0	0	0	0	0	0	0	0	0	0	0	0	0	0	0	0	0.0718248	0	0	0	0	0	0	0	0	0	0	0	0.758447	0	0	0	0	0	0	0	0	0	0	0	0	0	0	0.131214	0
XLOC_003874	0	0	0	0	0	0	0	0	0	0	0.0070475	0	0	0	0	0	0	0	0	0	0	0	0	0	0.218057	0	0	0	0	0	0	0	0.0257027	0	0	0.0105759	0	0	0	0	0	0	0	0	0.0474275	0	0	0.0394885	0
XLOC_003881	0	0	0	0	0	0	0	0	0	0	0	0	0	0	0	0	0	0	0	0	0	0	0	0	0	0	0	0	0	0	0	0	0.611123	0	0	0	0	0	0	0	0	0	0	0	0	0	0	0	0
XLOC_003884	0.00959482	0.018437	0	0.0344172	0	0	0	0	0.0136989	0.0198841	0.0175213	0.00628068	0	0	0	0.0254223	0.0883762	0.00995808	0	0.00851719	0.0186502	0.0467839	0	0.114234	0.376077	0	0	0.0310841	0.0148938	0.0208279	0	0	0.0749369	0.224092	0.0615769	0.0528389	0.355117	0.0826545	0	0	0.00867028	0.0222496	0	0.154871	0.323051	0	0.00916596	0.200816	0
XLOC_003894	0.00593605	0.00342415	0.00856585	0.0511146	0.0273438	0.0103985	0	0.00301739	0	0.0320798	0.00792877	0.00464445	0.0143266	0.0221852	0	0.0305047	0.0790058	0.00988796	0.00343714	0.00634236	0.00461777	0.0393614	0.0177714	0.164305	0.249304	0.00331307	0	0.0771503	0.0293301	0.0155143	0.0119788	0.0251269	0.098411	0.189643	0.0630624	0.052484	0.349719	0.0889035	0.0142486	0.00365069	0.0321938	0.025697	0	0.109846	0.20678	0.00854723	0.00678089	0.173387	0
XLOC_003895	0.00237092	0.0216812	0	0.0453877	0.022127	0.00515966	0.00310997	0	0	0.0123912	0.00429708	0.00460272	0.00239785	0.00495368	0	0.0042273	0.0650785	0.00869124	0.00691183	0	0.00692343	0.00693511	0	0.0914002	0.185608	0	0	0.0296991	0.010872	0.00259855	0	0.00838259	0.0562022	0.142018	0.0336026	0.0307743	0.239629	0.0778435	0.00714754	0.00183402	0.0235873	0.0146644	0	0.0917932	0.144266	0.00141155	0.00448355	0.0637806	0
XLOC_003907	0	0	0	0	0	0	0	0	0	0	0	0	0	0	0	0	0	0	0	0	0.061678	0	0	0	0	0	0	0	0	0	0	0	0	0	0	0	0.48448	0	0	0	0.0576567	0	0	0	0	0	0	0.0569289	0
XLOC_003908	0	0	0	0	0	0	0	0	0	0.146745	0	0	0	0	0	0	0	0	0	0	0.0353223	0	0	0	0	0	0	0	0	0.0382863	0	0	0.625499	0	0	0.0323386	0	0	0	0	0.0329246	0	0	0	0	0	0	0.100642	0
XLOC_003913	0.062939	0.104074	0.0540722	0.314701	0.165405	0.0230241	0.0470955	0.047959	0.01905	0.0388266	0.023056	0.0239533	0.0421201	0.0540987	0.0703548	0.0471684	0.119426	0.0707403	0.0196948	0.0806486	0.979678	0.504072	0.115545	0.121776	3.13784	0.0279887	0.00735012	1.29063	0.0299843	0.287025	0.0126555	0.107355	0.727151	0.424776	1.20292	0.033403	0.710492	0.842416	0.0870729	0.0435412	1.51665	1.42372	0.073285	0.361369	2.36639	0.00400674	0.0137906	0.206596	0.0286535
XLOC_003914	0.00383931	0.0184714	0.00461738	0.0597092	0.0800659	0.0047835	0.00504627	0.0163285	0.00544159	0.0160239	0.00696906	0.00747071	0.0038761	0.0120092	0.0192926	0.00341619	0.0213898	0.00401369	0	0.0137289	0.205478	0.11605	0.0451945	0.0140896	0.844811	0.00533213	0.00560308	0.317272	0.00588678	0.0629934	0	0.213642	0.181588	0.0651958	0.307231	0.0177613	0.115111	0.0888196	0.0269671	0.032606	0.444383	0.332438	0.0150344	0.0825898	0.703819	0.00458239	0.00363775	0.0515375	0.0130112
XLOC_003922	0	0	0	0	0	0.0427203	0	0	0	0.12328	0	0	0.0597192	0	0	0.0523657	0.0543204	0	0	0	0.121716	0	0	0	0	0	0	0	0	0	0	0	0.586262	0	0	0.0541589	0	0	0	0	0.0568852	0	0	0	0	0	0	0.168661	0
XLOC_003927	0	0	0	0	0	0	0	0	0	0	0	0	0	0	0	0	0	0.239746	0	0	0	0	0	0	0	0	0	0	0	0.249078	0	0	1.37214	0	0	0	0	0	0	0	0	0	0	0	0	0	0	0.217898	0
XLOC_003945	0	0	0	0	0	0	0	0	0	0	0.0360431	0	0	0	0	0	0	0	0	0.0473203	0.0541902	0	0	0	0.0891067	0	0	0	0	0	0	0	0.58497	0	0	0	0	0	0	0	0	0	0	0	0	0	0	0.0504148	0
XLOC_003955	0	0	0	0	0	0	0	0	0	0	0	0	0	0	0	0	0	0	0	0	0.185034	0	0	0	0	0	0	0	0	0	0	0	0.0659498	0	0	0	0	0	0	0	0.0576567	0	0.0855993	0	0	0	0.0664368	1.25244	0
XLOC_003956	0	0.05186	0.397923	0.131383	0.237813	1.70553	1.09631	0	1.34432	0.256598	2.18945	1.27152	0.199235	0.254281	0.094735	0	0.224978	0	0	0	0.685286	0.271027	1.86737	0.148269	0.0295476	2.59563	2.04987	0.107302	2.35854	0.63989	1.3572	1.43767	0.911239	0.0419366	0.738122	0.0897875	0.159526	0.0475302	0	0	0.0495199	0	3.75847	0.48198	0	1.97077	2.86542	0.60661	1.11324
XLOC_003957	0.0902698	0.230046	0.180774	0.287291	0.098485	0.465723	0.0820616	0	0.0441132	0.152145	0.149739	0.162918	0.176711	0.121296	0.115807	0.051783	0.0269445	0	0	0.0781748	0.291172	0.234861	1.59904	0.602466	0	0.217021	0.366195	0.380641	0.342042	1.68453	0.195798	0.26243	0.0650093	0.0477807	0.258585	0	0	0.997522	0	0.0449183	0.18987	0	4.04208	1.29729	0	0.0750055	0.414587	0.278517	0.283853
XLOC_003984	0.0786852	0.130663	0.154833	0.0427744	0.0549171	0.0581802	0.00944499	0.0969586	0.0203624	0.0743387	0.0564603	0.0466419	0.0575454	0.0742587	0.107232	0.0823887	0.171891	0.0595749	0.031063	0.101901	0.0417343	0.230186	0.137669	0.0262242	0.0448395	0.0299442	0.0209864	0.201427	0.0276143	0.0311578	0	0.0252321	0.160248	0.0115416	0.0287841	0.0724658	0.161637	0.0686723	0.0286161	0.0769838	0.0517264	0.0442371	0.224342	0.0461753	0.0587682	0.0343343	0.0136194	0.116072	0.0324946
XLOC_003988	0.194578	0.358342	0	0	0.620827	0	0	0.276919	0.337304	0	0.419955	0.16175	0	0	0.15227	0.286152	0.441335	0.168679	0.227039	0.145232	0	0	0.399957	0	0.473749	0	0.182824	0	0.214242	0	0	0.631239	0	0	0.260095	0	0.13143	3.30107	0	0.124031	0	0	0	0.214202	0.157095	0	0	0.153098	0
XLOC_004010	0.0810875	0.0514914	0.0435762	0.0505766	0.091886	0.733139	0.761977	0.019127	0.636515	0.0216573	0.726517	0.785725	0.0174622	0.0288621	0.0304523	0.0146238	0.0602535	0.0189888	0.0289475	0.0873691	0.0209947	0.0471003	0.0360222	0.0498924	0.108712	0.923323	1.12369	0.170204	1.12977	0.0577233	3.28687	1.42094	0.0380158	0.0132731	0.0223751	0.0592373	0.0791967	0.0166736	0.0607189	0.0253785	0.0249677	0.0360152	0.0123771	0.0389623	0.0617183	1.1092	1.03329	0.106178	0.756552
XLOC_004028	0	0	0.0770345	0	0	0	0	0	0	0	0	0	0	0	0.0585698	0	0	0	0	0.0534822	0	0	0	0	0.0508801	0	0	0	0	0	0	0	0.527599	0	0	0	0	0	0	0	0.115313	0.049569	0	0	0	0	0	0.113858	0
XLOC_004047	0	0	0	0	0	0	0	0	0	0.370911	0	0	0.120147	0	0	0	0	0	0	0	0.258685	0	0	0	0	0	0	0.129409	0	0	0	0	1.02784	0	0	0	0	0	0	0	0	0	0	0	0	0	0	0.561458	0
XLOC_004050	0	0	0	0	0	0	0	0	0	0	0	0	0	0	0	0	0	0	0	0	0.16463	0	0	0	0	0	0	0	0	0	0	0	1.26996	0	0	0.13382	0	0	0	0	0	0	0	0	0	0	0	0.13944	0
XLOC_004067	0	0	0	0	0	0	0	0	0	0	0	0	0.0727071	0	0	0	0	0	0	0	0	0	0	0	0	0	0	0	0	0	0.108783	0	0.789459	0	0	0	0	0	0	0	0	0	0	0	0	0	0	0.136668	0
XLOC_004114	0.0376877	0.0120922	0.0151091	0.0240489	0.00275855	0.0390629	0.0428525	0.0256873	0.0391061	0.0183805	0.0485801	0.0341508	0.00762187	0.0262427	0.0177154	0.0156763	0.0233733	0.0210483	0.00732311	0.0382463	0.0146734	0.00979908	0.016138	0.0253667	0.00196698	0.0452775	0.0256146	0.0300993	0.0691483	0.0275321	0.0787335	0.0244272	0.0141774	0.00203357	0.0101722	0.0395926	0.0305899	0.0121291	0	0.071898	0.0090893	0.0660454	0	0.0108085	0.0082637	0.296246	0.0380181	0.118259	0.0311546
XLOC_004116	0.0170856	0.0109548	0.00684895	0	0	0.0320082	0.0225143	0.00966671	0.0242731	0.0355746	0.0655998	0.0185245	0.00573702	0.0414655	0.00570574	0.0202215	0	0.0296997	0	0.0253988	0.0110794	0.0111068	0.0304585	0.0156664	0.0089226	0.047583	0.0375099	0	0.0482185	0	0.0215077	0.0150776	0.0319715	0.00919856	0.00459224	0.0315344	0.179573	0.0438183	0	0.0175456	0.00514882	0.0792496	0	0	0.00936045	0.177266	0.0162314	0.0490224	0.025811
XLOC_004122	0.0128279	0.00664387	0.0188767	0.0092086	0.0225161	1.21517	1.85589	0.0400877	1.79795	0.00268103	1.51465	1.51916	0.00792522	0.0326844	0.0632449	0.00694383	0.0216197	0.00268639	0.00747708	0.0307576	0.0471934	0.473648	0.0337315	0.00706862	0.0185266	3.05226	2.82123	0.0258855	3.79506	0.0376471	2.171	1.30052	0.00875515	0.0255979	0.122522	0.0217958	0.0338483	0.139654	0.0414799	0.0902292	0.0162441	0.0589402	0.0180588	0.00859122	0.0129315	1.9616	2.32276	0.0328974	1.65945
XLOC_004191	0.221462	0.0356005	0.0076574	0.091416	0.0908298	0.19518	0.0748458	0.118826	0	0.0265008	0.0579608	0.0124429	0.0192313	0.00661705	0	0.0437884	0.0412519	0	0.0178881	0.0340573	0.00619279	0	0.0749293	0.199927	0	0.0355092	0.0233292	0	0.00981773	0.0347148	0	0.122169	0.0214287	0	0	0.0587248	0	0.00611881	0.00637319	0.00980285	0.00575618	0	0	0	0	0	0	0.0608607	0
XLOC_004222	0.152151	0.036276	0.0456918	0.136092	0.0414241	0.0247939	0	0.186332	0	0	0.119319	0.0260848	0	0	0.433593	0.0648141	0.0336981	0	0.0526969	0.0652643	0.0367456	0.0742379	0	0.0690685	0.0299786	0	0.0293069	0.0397316	0.157225	0.119296	0.100102	0.165236	0.0405897	0.360429	0.0882563	0.201515	0.0887099	0.0703773	0.0369088	0.0843256	0.0342565	0.11751	0.0502316	0.0410247	0.0621538	0	0	1.60277	0
XLOC_004252	0.0219173	0.02099	0.0263424	0	0.0239567	0.768968	1.00443	0.0364787	1.31935	0.0223789	0.68929	1.28061	0.0216581	0.0223202	0	0	0	0	0.0310597	0.0191673	0.042491	0.0213797	0	0.0799873	0.0172212	2.99899	1.89218	0	2.04449	0.046802	1.14225	0.575711	0.0959211	0.052501	0.0173032	0.0395561	0.0173711	0	0.0648081	0.0495903	0.0197764	0.0169353	0.0575693	0	0	2.65413	1.69442	0.0205081	1.12184
XLOC_004262	0.12133	0.179915	0.0607961	0.247935	0.299551	0.0820119	0.0599015	0.16312	0.17223	0.124121	0.0796304	0.105437	0.163085	0.148459	0.14342	0.0673672	0.0839298	0.147753	0.235621	0.0902524	0.565577	0.0985891	0.178473	0.0695454	0.11083	1.03388	0.041653	0.0439109	0.0932578	0.138017	0.0508662	0.160655	0.045454	0.0655568	0.155139	0.105445	0.19227	0.0583889	0.141863	0.218432	0.602196	0.140679	0	0.0562079	0.0898829	0.0604566	0.0191925	0.254758	0.155848
XLOC_004266	0	0	0	0	0	0.17038	0.209695	0	0.139981	0	0.1448	0.108407	0	0	0	0	0	0	0	0	0	0	0	0	0	0.965428	0.354791	0	0.422252	0	0.257572	0.281856	0	0	0	0	0	0	0	0	0	0	0	0	0	0.44884	0.327524	0.00364261	0.158768
XLOC_004269	0.321813	2.62461	0	0	0	0	0.577528	0	0	0.261099	0	0	0	0	0	0	0	0	0	0	0.298424	0.316502	1.30231	0	0	0.616128	0.990846	1.65784	0	0.813321	0	1.78283	0	0.23006	0	0	0.407266	0	0	0	2.84508	0	0.92268	0	0	0	0.824408	4.4952	0
XLOC_004280	0.0311959	0.00996162	0.0499944	0.0496835	0.0227383	0.0529884	0	0	0.0100411	0.042527	0.032024	0	0.0411568	0	0.0101585	0.05432	0	0	0.0147597	0.0182123	0	0.0202867	0.0553942	0.0379629	0.106195	0.0591898	0.0623405	0.13298	0.0716748	0.0667143	0.0267215	0.145756	0.0569874	0.573354	0.0328854	0.0375922	0.247587	0.00981916	0.174431	0.0942475	0.0625609	0.0482114	0	0	0.0255664	0.0510421	0.111052	0.0974463	0.0120745
XLOC_004375	0.440654	0.437092	0.163318	0.161718	0.292076	0	0	0.525714	0.226345	0.419859	0.189148	0.136189	0.749172	0.391291	0.452872	0.314547	0.258576	0.370716	0.567208	0.212378	0.546029	0.729797	0.314551	0.121312	0.439086	0.908955	0	0.129409	0	0.385102	0	0.112992	0	0.20447	0.626357	0.107931	0.192286	0	0	0	0.243582	0.550503	0.187027	0	0.221017	0.603899	0	1.01062	0.188704
XLOC_004390	0.142985	0.125852	0.157587	0.185173	0.208864	1.68531	0.807695	0.0301081	1.14319	0.123122	2.65863	1.77453	0.0714856	0.0737565	0.224451	0.0104922	0.732955	0.123306	0.0171292	0.0738308	0.185196	0.0697226	0.101794	0.152666	0.345756	0.267839	0.475459	0.0128319	1.21602	0.257849	0.695775	0.314501	0.0397355	0.00958065	0.133417	0.0981113	5.48252	0.250203	0.0118606	0.127444	0.129171	0.26708	0.109171	0.269309	0.303206	0.389054	0.35785	0.124301	1.26819
XLOC_004391	0.317928	0.233886	0.371102	0.553689	0.282189	0.521923	0.313767	0.0556196	0.331682	0.321646	0.812604	0.537473	0.311222	0.214257	0.347218	0.157914	1.69546	0.41502	0.142635	0.250523	0.291119	0.196032	0.270121	0.55749	0.666437	0.162526	0.252789	0.101573	0.456027	0.3065	0.282117	0.18163	0.0946435	0.181364	0.317101	0.155548	13.7045	0.828392	0.0796874	0.234374	0.308598	0.542174	0.396797	0.744309	0.530317	0.301744	0.150797	0.264191	0.34905
XLOC_004408	0	0	0	0.0175461	0	0.00927624	0	0	0	0	0.0269532	0.0193782	0	0	0	0	0.0134273	0	0	0	0.0855189	0	0.0156665	0.161095	0.0230398	0.331325	0.0217918	0.488522	0	0.142438	0	0.0386987	0.0162479	0.0117818	0.0467985	0	0.0352169	0.0139658	0.0145739	0.0223523	0.159103	0.0567327	0.019234	0.0474137	0.0120452	0.0713394	0.0141279	0.943245	0
XLOC_004416	0.0427782	0.0328911	0.0720144	0.092754	0.079693	0.0195472	0	0.0795926	0.0365975	0.0532579	0.0126356	0.0271881	0.103929	0.0886741	0.0826052	0.321461	0.200626	0.0355645	0.284089	0.110404	0.10812	0.0917757	0.00914439	0.0235143	0	0.0119622	0.00764461	0.0671337	0.016125	0.0449775	0	0.0091309	0.0577831	0	0.0249333	0.0393201	0.0166724	0	0	0.072214	0.0618591	0.0240483	0.0271335	0.00920572	0.0210819	0.0125094	0.0163222	0	0.0236778
XLOC_004417	0.0806629	0	0.0968854	0.0480899	0.0877971	0.0527401	0	0.0985205	0	0	0	0	0.117038	0	0.114516	0.548227	0.391833	0.0806065	0.389884	0.0690143	0.194708	0.275521	0	0.0365918	0	0	0	0.0420174	0	0.0420394	0	0	0.0428873	0.0317975	0	0	0	0	0	0.178312	0.0726249	0.0311468	0	0.0435074	0.0329379	0	0	0	0
XLOC_004418	0.0515783	0.0620649	0.0723738	0.0617132	0.0613534	0.0333971	0.0281815	0.0915902	0.0607898	0.0606685	0.0324513	0.0305846	0.165231	0.0651273	0.0823099	0.275969	0.206029	0.0247667	0.203684	0.130916	0.0815878	0.0502899	0.0414152	0.0157818	0.00672943	0.00297759	0.00782049	0.0257569	0.016417	0.0424106	0.0026925	0.0208977	0.0752302	0.00173988	0.0261152	0.0558076	0.0349028	0.00622763	0.00216009	0.0482245	0.0816369	0.00664624	0.022429	0.0439131	0.00883611	0.0179064	0.0040628	0.0454387	0.0750562
XLOC_004423	1.62154	2.15582	4.28201	2.44574	2.28727	1.65599	0.228811	1.68998	1.14459	2.39194	0.828118	1.7884	2.52261	2.80178	1.85264	4.6525	1.03171	2.01963	3.44245	3.5057	1.40485	1.47766	1.02762	1.31897	0.0854746	0.565406	0.170946	0.443567	0.139012	1.2739	0.726901	0.419271	0.675879	0.717954	0.450953	1.72971	0.0824965	0.14729	0.826784	0.90099	1.55481	2.37864	0.789699	0.817306	0.176202	0.771742	0.440819	0.29111	0.796302
XLOC_004424	0.839556	0.80131	2.01721	1.25192	0.724327	1.3171	0.288216	0.687911	0.619378	0.914521	1.31248	1.0502	1.42994	1.64665	0.63447	1.19667	0.311182	1.19626	2.2388	1.80713	0.811575	0.546145	0.668387	0.508625	0.165324	0.35578	0.0536388	0.513356	0.0574385	1.1749	0.366689	0.0913127	0.412545	0.249125	0.0814795	0.744335	0.16376	0.129913	0.851091	0.49304	1.13456	1.48608	0.276884	0.528069	0.0571913	0.483577	0.24274	0.160858	0.665429
XLOC_004427	0.559683	0.497892	0.593078	0.575498	0.468286	0.666466	0.282007	0.347745	0.505449	0.543476	0.389567	0.474255	0.666487	0.451557	0.548036	0.452717	0.658089	0.443237	0.352446	0.576644	0.527044	1.53685	0.492204	0.638546	0.637171	0.553976	0.421114	0.566353	0.282471	0.460484	0.20112	0.243263	0.504882	0.398982	0.445538	0.666949	1.76932	0.359049	0.574206	0.53779	0.544451	1.26069	0.406631	0.852484	0.669096	0.714009	0.25196	0.322343	0.54268
XLOC_004450	0	0	0	0	0	0	0	0	0	0	0	0	0	0	0	0	0	0	0	0	0	0	0	0	0	0	0	0	0	0	0	0	0	0	0	0	0	0	0	0	0	0	0	0	0	0	0	0	0
XLOC_004502	0.0212117	0.0814973	0.0255044	0.0760806	0.0232456	0.0199965	0.0422128	0.0178944	0.0454857	0.0768341	0.00646268	0.0139075	0.0849708	0.0328814	0.021076	0.0280645	0.0780407	0.076954	0.0152755	0.150449	0	0.0310289	0.0453186	0.0388407	0.116419	0.0148722	0.0703894	0	0.0164991	0.0689741	0.161272	0.00933712	0.0472567	0.162175	0.00849693	0.0291624	0.0596596	0	0.0317123	0.105514	0.00958273	0.139363	0.0138756	0	0.0957875	0.0127983	0.111611	0.20152	0.012112
XLOC_004534	0	0	0	0	0	0	0	0	0	0.05923	0	0	0.0320352	0	0	0.0503223	0	0	0	0.0196144	0	0	0.160161	0	0.0480515	0	0.218644	0	0.141462	0	0.259534	0	0	0.115074	0.0511239	0.0202377	0	0	0.193313	0	0.0295879	0.0468501	0.0294801	0	0.0494148	0	0.0766737	0.174717	0
XLOC_004540	1.25394	1.25721	1.22132	1.11731	1.52252	2.04873	0.801026	2.3256	0.977875	1.20007	1.38709	1.20375	0.363536	2.60637	2.17023	1.84711	1.64956	1.79954	1.13079	2.76464	1.72619	0.995545	1.89226	1.05577	1.49479	1.21305	1.67423	0.704746	1.06424	0.702419	0.435132	1.20045	0.236838	1.14628	2.19693	1.3819	2.32941	0.762851	1.6871	0.828591	1.19449	1.02833	1.2602	0.593988	2.03791	1.1659	1.3237	2.05001	1.402
XLOC_004558	0.00835329	0	0	0	0.00915898	0.0261721	0	0.00706625	0.0119074	0	0.0101562	0.0109143	0.00838795	0	0	0	0	0	0	0	0.0487236	0.0407291	0.0267858	0.0229594	0.0589207	0.0817314	0.0306915	0.00903398	0.0452623	0.163468	0	0.0662584	0.00933863	0.127932	0.0268482	0.00768019	0.0134626	0.0240228	0.0166886	0.0641134	0.00754949	0.00645711	0.0327608	0.00898787	0.0617515	0	0.0159315	0.0477616	0
XLOC_004583	0.00567895	0.0109317	0.0136601	0	0.0062346	0.837369	0.857208	0.00241821	0.691337	0.00889896	0.549207	0.744719	0.00861036	0.005929	0.00571704	0	0	0.0029722	0	0.00508306	0.00552725	0.00276859	0.00303942	0.0026059	0.00222309	0.805311	1.3902	0	1.02096	0	0.719268	1.00369	0.00640555	0	0.0022982	0.00263085	0.00230378	0	0	0.00219512	0.00256793	0.00439056	0.00741026	0.00610768	0.00233464	0.636113	1.05046	0.0218104	0.586053
XLOC_004632	0.176485	0.249172	0.10573	0.419049	0.0950526	0.0614794	0	0.272873	0	0.250729	0.175364	0.0654856	0.0810447	0.0829263	0.777321	0.567625	0.146886	0.58482	0.228597	0.501658	0.758985	0	0.184848	0.079072	0.210812	0.276922	0.735861	0.349146	0.407986	0.173846	0	0.0747054	0.0877497	0.540453	0.450882	0.146517	0.713985	0.0773129	0.245787	0.369237	0.395185	0.272402	0.474754	0.095661	0.143278	0	0.472054	0.532649	0
XLOC_004704	0	0.425475	0.563049	1.12071	0	1.51867	2.28703	0.455858	1.87743	0.548505	0.744264	2.0256	0.543614	1.44502	0.316309	0.931975	2.36757	0.364503	0	0.315819	0.436461	1.87099	0	0	0	0.974359	2.10054	0.779917	0.650533	0	1.2418	2.41815	0.370347	2.00064	0	0	1.14338	0	0.753238	1.87224	1.67419	0.365344	0	0.537586	0	0	1.29127	0.331504	2.42377
XLOC_004722	0.230349	0.227948	0.266432	0.352536	0.229852	0.651007	0.484914	0.0817463	0.694962	0.248953	0.440387	0.503078	0.16861	0.296207	0.221901	0.373327	0.320027	0.220393	0.137705	0.491839	0.155951	0.155031	0.096875	0.204372	0.113864	0.446563	0.289103	0.0509582	0.521513	0.113685	0.30619	0.582292	0.0836992	0.00861205	0.0657936	0.203453	0.402473	0.153605	0.0700648	0.269256	0.154271	0.0477538	0.0972801	0.480785	0.0828949	0.406215	0.295851	0.302373	0.795438
XLOC_004756	0	0	0	0	0	0	0	0	0	0	0	0	0	0	0	0	0.311565	0	0	0	0	0	0	0	0	0	0	0	0	0	0	0.0441142	0	0	0	0	0.15653	0	0	0	0	0	0	0	0	0	0	0	0
XLOC_004842	0.234755	0.320301	0.646543	0.344139	0.382014	0.379239	0.0800381	0.198774	0.172545	0.684334	0.174794	0.182819	0.494732	0.361426	0.21932	0.603511	0.496636	0.409733	0.372468	0.579543	0.206165	0.169844	0.0485759	0.0416381	0.0118683	0.0422926	0.0166739	0	0.00585205	0.0412083	0.00955678	0.146887	0.110196	0	0	0.0278805	0.122164	0.0217988	0	0.00581818	0.184807	0	0.00989725	0.0733278	0	0	0	0.0433447	0.0946654
XLOC_004846	0.730049	0.893756	2.55936	1.40499	0.886976	1.52317	0.29998	0.541096	0.704475	1.99166	1.07359	0.742803	1.32514	1.63495	1.34829	2.3144	1.19628	2.47142	1.52668	1.70589	0.66859	0.19781	0.172868	0.203626	0.143362	0.173015	0.0303686	0	0.0805492	0.19529	0	0.14216	0.333678	0.0162107	0.0481313	0.0550225	0.289885	0.038322	0.0800808	0.0459802	0.402639	0	0.0266184	0.196565	0	0	0	0.114101	0.941091
XLOC_004858	0.0405716	0.0467945	0.0487865	0.135849	0.0889747	0.0864126	0.0107283	0.0480627	0.0231266	0.0336918	0.0690424	0.042392	0.0570523	0.151434	0.105251	0.107703	0.0599155	0.0590606	0.0351876	0.0938083	0.134108	0.213644	0.121432	0.193304	0.190775	0.113381	0.154972	0.0438903	0.125557	0.211791	0.13322	0.107284	0.235949	0.137377	0.0847871	0.179111	0.294329	0.116712	0.03243	0.367563	0.139341	0.275987	0.265175	0.113498	0.273277	0.18529	0.0773526	0.201112	0.0369178
XLOC_004932	0.0516702	0.147297	0.248115	0.123083	0.11219	0.343039	0.0726633	0.0830685	0.389573	0.101904	0.263196	0.0724692	0.0493451	0.202731	0.144127	0.0866048	0.224835	0.101896	0.140492	0.218199	0.0995307	0.252225	0	0.0467296	0	0.384718	0	0	0	0	0	0.0445875	0.0540284	0.121302	0.157204	0	0.0790764	0.282355	0	0.037554	0.185841	0.119681	0	0	0	0	0.104983	0.418664	0.379088
XLOC_004937	0	0	0	0	0	0	0	0	0	0	0	0	0	0.0213952	0	0	0	0	0	0	0	0	0.0529777	0	0.114322	0	0.0375478	0.0263966	0.42915	0	0	0	0	0.671037	0	0	0	0	0.923711	0	0	0	0	0	0	0	0	0.0196591	0.0290956
XLOC_004940	0.102737	0	0	0.0526016	0.111517	0.0392728	0	0	0.0891682	0.0573338	0.0557387	0.0305684	0.111077	0	0	0	0	0	0.0789244	0.0982299	0.0989355	0	0	0	0	0	0	0.0598141	0	0	0	0	0.0606711	0	0.132637	0	0	0.0529656	0.0557995	0.0647345	0	0.0904885	0	0	0.203523	0.0563241	0	0.0523132	0
XLOC_005006	0	0	0	0	0	0	0	0	0	0	0	0	0	0	0	0	0.0996463	0	0	0	0	0	0	0	0	0	0	0	0	0	0	0	0	0	0	0	0	0	0	0	0	0	0	0	0	0	0	0	0
XLOC_005102	0	0	0	0	0	0.0200078	0	0	0.022752	0	0.00968632	0	0	0.0162277	0	0.0138519	0	0	0	0	0.291551	0.0462586	0	0	0	0.0446708	0.0117541	0	0.0248734	0	0	0.0277666	0	0	0.0125802	0	0	0	0	0.0120175	0.0713777	0	0	0	0	0	0.0152383	0	0.0728317
XLOC_005107	0.0879199	0.156368	0.147387	0.0921614	0.131276	0.0697787	0.0226582	0.108633	0.073262	0.0710748	0.0729026	0.0391744	0.128952	0.107829	0.116004	0.129097	0.077097	0.165249	0.108388	0.232604	0.13089	0.242173	0.0915285	0.0440995	0.204709	0.0957863	0.0566531	0.1881	0.0659022	0.0837668	0.140726	0.0528255	0.0765627	0.186351	0.218877	0.110198	0.0827867	0.108716	0.178163	0.178749	0.151496	0.311117	0.156741	0.0777659	0.133639	0.082395	0.0735177	0.310012	0.0487368
XLOC_005114	0.00121449	0.00116942	0	0	0.0119551	0	0.00159054	0.00103637	0.00343136	0.0127003	0.000732839	0	0.00300736	0.00637676	0.00367817	0.00216873	0.00184505	0	0.00177328	0.00108923	0.00709499	0.0212254	0	0	0.298614	0	0.0215667	0.00132474	0.00325671	0.00934443	0.0457995	0.00538747	0.179281	0.0120265	0.111402	0.00183843	0.0160939	0.00670031	0.0338555	0	0.00549298	0.21172	0.00158388	0	0.0675515	0.00705386	0.0186762	0.082778	0.0013662
XLOC_005143	0	0	0	0	0	0	0	0	0	0.0480877	0.0308358	0	0.046566	0	0	0	0.0424561	0	0	0	0	0	0	0	0	0	0	0	0	0	0	0	0.561426	0	0	0	0	0	0	0	0	0	0.0644123	0	0	0	0	0	0
XLOC_005148	0.019052	0.00733298	0	0	0.0125469	0.329938	0.220355	0	0.345627	0.0198797	0.229393	0.30645	0	0.00397308	0.00382964	0.0101718	0	0	0	0.0034065	0.0111235	0.00371536	0.00815536	0.00349591	0.00596758	0.587385	0.341979	0.00414334	0.425012	0.0041681	0.244009	0.442583	0.0343294	0.00308124	0.00308009	0	0.0216146	0	0.00382354	0	0.017228	0.0265126	0	0.0122952	0.0281915	0.445671	0.361021	0.0182684	0.279773
XLOC_005159	0	0	0	0.00710144	0	0.144642	0.219137	0	0.134999	0.00617927	0.259218	0.170009	0	0.0123468	0	0	0.00549675	0	0	0.00529406	0.00577483	0	0.0127004	0	0	0.537574	0.165168	0	0.987583	0.00647595	1.01678	0.466257	0.00666345	0	0	0.00547724	0	0	0	0	0	0	0	0	0	0.661271	0.118489	0.0170296	0.215346
XLOC_005182	0	0	0	0	0	0	0	0	0	0	0	0	0	0	0	0	0	0	0	0	0	0	0	0	0	0	0	0	0	0	0	0	0.0985219	0	0	0	0.0719857	0	0	0	0	0.0361165	0	0	0	0	0	0.042369	0
XLOC_005198	0.798484	0.51618	0.178569	0.332776	0.406256	0.153311	0.149471	0.186185	0.0804572	0.114216	0.102694	0.221985	0.0736886	0.151941	0.29132	0.389109	0.337847	0.114346	0.105764	0.244576	0.558403	0.0181125	0.277137	0.254395	0.801979	0.316072	0.0554657	0.218251	0.0881776	0.0398291	0.0713591	0.227994	0.38807	0.08917	0.235578	0.30301	0.0886657	0.158235	0.165268	0.407895	0.46934	0.215248	0.02436	0.0799856	0.791675	0.272438	0.0539104	0.226895	0.150383
XLOC_005218	0	0.00912981	0	0	0	0	0	0	0	0.00984725	0	0	0	0	0	0	0.017507	0	0	0	0	0	0	0	0.0148977	0	0	0.0102626	0	0	0	0	0.0212072	0.0153066	0.00762381	0	0	0	0	0	0	0.154246	0	0	0	0	0	0	0
XLOC_005234	0	0	0	0	0	0	0	0	0	0	0.0121607	0	0.039162	0	0	0.0172308	0.0359013	0	0	0.0173301	0	0	0	0	0	0	0.0147875	0	0.0313678	0.0211635	0	0.0173241	0.23869	0	0	0	0.0628259	0.0373741	0.21475	0	0	0.519298	0	0	0	0	0.0191607	0	0
XLOC_005236	0.0479703	0.0456288	0	0	0	0	0	0	0	0	0	0.0334377	0	0	0	0	0.0419468	0	0	0.0406851	0.0462393	0	0	0	0	0	0.0375579	0	0.0405599	0.0990475	0	0	0.201728	0.0376294	0	0	0.0368628	0.0438727	0.230577	0	0.0431519	0.555593	0	0	0	0	0.048469	0.0867751	0.0582919
XLOC_005249	0	0.0115439	0	0	0	0	0	0	0	0.0124923	0	0.00390636	0	0.00624018	0	0.0106511	0	0.00625744	0	0.00535134	0.0175131	0.00585257	0	0	0	0	0.0175774	0	0.0231131	0.0130919	0	0	0.242474	0.00969191	0	0.0166093	0.0776094	0.086552	0.192305	0	0.0217038	0.61246	0	0	0	0	0.0171131	0.0459032	0
XLOC_005251	0	0	0	0	0	0	0	0	0	0	0	0	0.00577541	0.0119265	0	0	0.00530972	0	0	0.0102275	0.011154	0	0	0	0	0	0.0167844	0	0.0264804	0	0	0	0.19311	0.00463015	0	0.00529086	0.0417171	0.0937369	0.114847	0	0	0.576214	0	0	0	0	0.00544722	0.0712834	0
XLOC_005252	0	0	0	0	0	0	0	0	0	0	0	0	0	0.0252179	0	0	0	0	0	0	0.0240795	0	0	0	0	0	0.018748	0	0	0.0264364	0	0	0.0541419	0.0396133	0	0	0.0785225	0.0467145	0.122146	0	0	0.576141	0	0	0	0	0	0	0
XLOC_005253	0	0	0	0	0	0	0	0	0	0	0	0	0	0	0	0	0.0170739	0	0	0.0164809	0	0.0183124	0	0	0	0	0.0140239	0	0.0148651	0	0	0	0.0412867	0	0	0	0.0597476	0.0710849	0.111372	0.0142168	0	0.507782	0	0	0	0	0.0181738	0	0
XLOC_005254	0	0	0	0	0	0	0.0142098	0	0	0.0221633	0	0	0.0107233	0.0110655	0	0	0.0295456	0	0.0308435	0	0.0104055	0	0	0	0	0	0.0315935	0	0.0166633	0	0	0	0.119271	0.0086179	0	0	0.0516275	0.122836	0.0853798	0	0	0.554592	0.014011	0	0	0	0.0102467	0.0406903	0
XLOC_005259	0	0	0	0	0	0.0184488	0	0	0	0	0	0	0	0	0	0	0	0	0	0	0	0	0	0	0	0	0.0435016	0	0.0463949	0	0	0	0.186184	0	0	0	0.045065	0.0536223	0.0841951	0	0.0258414	0.509276	0	0	0	0	0.0281487	0.0265799	0
XLOC_005261	0	0	0	0	0	0.00188237	0.00794256	0	0.00428277	0.00315924	0	0.00195942	0.00611358	0.00315724	0	0.00269431	0.0253071	0.00316547	0.00440486	0	0.0029439	0.00294933	0	0	0	0	0.0110221	0	0.0254645	0.0165615	0	0.00267279	0.133022	0.0171314	0.00244762	0.00280186	0.0368039	0.0875587	0.136694	0	0	0.664152	0	0	0	0.00360552	0.00858814	0.0261317	0.00341253
XLOC_005262	0	0	0	0	0.00103789	0	0.00865988	0	0	0.00989465	0.00114011	0.00244051	0.00670148	0.0108797	0	0	0.0167398	0.00396612	0.00414093	0.0025434	0.00552064	0.00368539	0	0	0	0	0.0274589	0.00206218	0.0460822	0.00103772	0	0.00334338	0.210626	0.019908	0.00153353	0	0.0768505	0.134378	0.191142	0	0.00341921	0.91548	0.00246456	0	0	0	0.0142673	0.0400257	0.00106257
XLOC_005263	0	0	0	0.00373722	0	0	0	0	0	0.00652433	0.00188865	0.00607144	0.00946915	0	0	0.00556414	0.0116138	0.00980574	0	0.00279499	0	0.00304579	0	0	0	0	0.0204918	0.00339949	0.0358675	0	0	0	0.17609	0.00758162	0	0.00289309	0.0785392	0.132603	0.172517	0	0.00847477	1.00948	0	0	0	0	0.00887025	0.0329789	0
XLOC_005303	0.0239485	0.0230189	0.038397	0.0381855	0.0350142	0.0249994	0.0316576	0.00675593	0.022748	0.0165756	0.00970205	0.0208482	0.016039	0.0579469	0.00796679	0.0141301	0.0221083	0.0415094	0.0230827	0.0639022	0.0465666	0.0700606	0.00853349	0.0219437	0	0	0.111391	0.0259115	0.0185232	0.0173663	0.0100799	0.0140737	0.0267894	0.0193091	0.0192525	0.0660905	0.0643571	0.00765594	0.0159544	0.00612998	0.01443	0.0185125	0.0104347	0.0429452	0.0131149	0	0.114127	0.0456665	0
XLOC_005334	0.306204	0.795896	1.26051	1.79689	0.44918	1.42576	1.09242	0.814169	1.28252	1.00308	1.82669	0.946634	1.23011	2.69666	0.412259	4.50806	0.689792	1.94554	0.826072	2.14282	2.22477	1.7054	4.90737	1.10959	1.05107	6.02856	0.432902	0.539768	0.816405	2.65272	0.10454	0.503589	3.70562	3.09286	4.62443	4.00825	5.44957	7.5153	0.311384	5.61126	2.93023	0.870682	14.5063	3.07455	0.281065	0.745674	0.441993	6.75816	0.847188
XLOC_005335	0.151349	0.362052	0.606283	0.873427	0.551021	0.85659	0.409914	0.188181	0.404213	0.2309	0.577563	0.525004	0.571095	0.946443	0.171247	1.48502	0.272857	0.821624	0.142318	0.549308	0.97738	0.467553	2.22804	0.344868	0.277653	1.11995	0.342667	0.10697	0.121556	0.804455	0.195647	0.17641	1.29045	0.783709	1.34843	1.40494	1.89171	2.22714	0.0495649	1.93234	0.841817	0.350804	6.89849	1.30453	0.103281	0.218283	0.271134	1.26896	0.324554
XLOC_005336	0.0653273	0.37112	0.156735	0.777013	0.424217	1.19266	0.74935	0	0.601509	0.380552	1.09773	0.702403	0.9218	0.693292	0.178461	1.99354	0.335284	0.126821	0	0.271725	0.376406	0.255226	1.4448	0.235447	0.103552	0.79397	0.15778	0	0.45962	0.726494	0.267534	0.335854	0.870877	0.557505	1.07582	0.835749	0.984576	1.05496	0.0618305	1.49524	0.762461	0.353004	3.65907	0.423798	0	0.172875	0.135398	0.40488	0.653814
XLOC_005339	0.240859	0.082483	0.0620434	0.0411133	0.0753014	0.0109065	0.0460723	0	0.0248037	0.0353304	0.0422255	0.0342017	0.0683811	0.0881372	0	0.0902827	0.0470399	0.0707461	0.024545	0.090788	0.0834678	0	0.0917337	0.0471582	0	0.0243548	0.0128193	0	0	0	0	0	0.0758562	0.0137822	0.040996	0.0156255	0.027428	0.750534	0	0.0130542	0.0310647	0.0132954	0.0225587	0.0185243	0.0141087	0	0.0166161	0.0485998	0.0198594
XLOC_005351	0.0765069	0.0254887	0.00707803	0	0.0290737	0.00366197	0	0.00501138	0	0.00922091	0.0355756	0.0114353	0.00297396	0.0184303	0.00296179	0.00262133	0.0177824	0.0184783	0.0042856	0	0.028639	0.0114765	0.0157485	0.00540086	0.00691154	0	0.00214421	0.00640603	0	0.016113	0.00738105	0.0286023	0.0663702	0.0142856	0.00952529	0.00817794	0.0358067	0.465686	0.00591056	0.00682355	0.00798341	0.00454996	0.0115194	0.00474712	0.0350807	0.0245491	0.00556909	0.025424	0
XLOC_005352	0.0961769	0.017514	0.0125052	0.00622003	0.0228309	0.00161672	0.0102322	0.00221438	0	0.00814885	0.0298444	0.00841343	0.0183973	0.0217175	0.00785363	0.00463327	0.00967138	0.0244953	0.00757533	0.00465462	0.0227706	0.0329481	0.00556518	0.00477145	0.0122101	0.00360374	0.00189312	0.0113224	0.00993779	0.0170884	0	0.0413519	0.102658	0.0189338	0.0168363	0.00722761	0.0232056	0.632375	0.010446	0.00402028	0.00705258	0.00401933	0.00678312	0	0.0213732	0.0371553	0.00491717	0.0374489	0.00879167
XLOC_005359	0	0	0	0	0.0077303	0	0	0	0	0	0	0.00459494	0	0	0	0	0	0.00733849	0	0	0.0205612	0	0	0	0.226424	0	0	0	0	0.0153523	0	0	0.0236883	0	0.0170192	0	0	0.203018	0	0	0.0127419	0	0	0	0.0752783	0	0	0.013457	0
XLOC_005386	0	0.00578973	0	0.00176929	0.00990611	0	0.00787844	0	0.00212352	0.011012	0	0	0	0.0110068	0.00151618	0.00134113	0.00139988	0.00315208	0	0.00134721	0.0102458	0.0070946	0.00321905	0.00950813	0.0945471	0.00208005	0.0913127	0	0	0.00659846	0.00185086	0.00265832	0.0169952	0.161131	0.143926	0.00418628	0.0073308	0.100286	0.00151133	0	0.0135991	0.00571899	0.00784306	0.00782495	0.0148377	0.00178679	0.138064	0.0216934	0
XLOC_005393	0.0455057	0.0742083	0.0853849	0.065346	0.067978	0.0357582	0.0214367	0.039897	0.0231243	0.0597433	0.0329298	0.0285821	0.0940855	0.0597211	0.0649926	0.0645158	0.0792344	0.0681488	0.0496549	0.0844091	0.0124071	0.0479168	0.120872	0.0345473	0.92545	0.0645889	0.091631	0.0364265	0.0323387	0.0233307	0.0121376	0.0300585	0.271309	0.284228	0.318671	0.0981237	0.118968	0.13975	0.306615	0.0526886	0.0109773	0.347149	0.165344	0.0534995	0.507554	0.097256	0.0755389	0.0467477	0.0334119
XLOC_005395	0	0	0	0	0.421609	0.154237	0	0.281559	0	0	0	0.330585	0.334697	0.848108	0.154659	0	0.299032	0	0.461414	0.147649	0.372343	0	0.203668	0.174934	1.28799	0	0.186879	0	0	0	0	0	0.706853	0.436486	0.3966	0	0.133612	0.479503	0.171822	0.126074	0	0.152835	0.276951	0	1.28043	0.313541	0.236416	0	0
XLOC_005398	0.124109	0.168775	0.28317	0.209205	0.172867	0.090908	0.0827529	0.12208	0.072643	0.142442	0.0925701	0.0714906	0.165206	0.138278	0.162059	0.146297	0.223723	0.12261	0.171961	0.282824	0.0331119	0.115621	0.0733066	0.103293	1.13681	0.0470313	0.129205	0.083732	0.022586	0.0632033	0.0436232	0.0347079	0.0996537	0.831625	0.503445	0.0907346	0.064536	0.0615812	0.0469484	0.18653	0.0358885	0.16551	0.0136444	0.158462	0.673678	0.0942544	0.127522	0.0898232	0.0970547
XLOC_005402	0.0271253	0.0778276	0.130384	0	0.0592279	0.0348478	0	0.0673006	0.0396132	0.110107	0.0168199	0.0548058	0.186493	0.10976	0.0262255	0.140566	0.0243879	0.0826372	0.267103	0.212167	0	0.0529266	0	0.0247091	0.533357	0.0389577	0.0616018	0	0	0.0575272	0	0	0.147188	0.431614	0.127632	0.0486099	0	0	0.0798008	0.182904	0.0733815	0.104782	0	0	0.288665	0.0672793	0.0265795	0.100825	0.0318282
XLOC_005410	0.244402	0.230401	0.524254	0.397927	0.179812	0.1849	0.112394	0.143825	0.135477	0.200122	0.184214	0.141884	0.303186	0.25264	0.213183	0.240298	0.309397	0.213715	0.21664	0.442199	0.0760266	0.27515	0.140258	0.173443	0.0532586	0.132725	0.0110088	0.0960404	0.0346724	0.138048	0.00947481	0.0578999	0.193355	0.0713759	0.0958882	0.121448	0.151335	0.102172	0.0278472	0.448192	0.0865923	0.196748	0.00986219	0.252008	0.116019	0.135039	0.0214459	0.111331	0.136333
XLOC_005412	0.249181	0.241276	0.513052	0.303217	0.137599	0.140755	0.0811447	0.1153	0.14919	0.204781	0.0985601	0.114611	0.264419	0.188489	0.180428	0.222421	0.34235	0.23399	0.176725	0.387527	0.0644187	0.249815	0.105525	0.155107	0.077133	0.105217	0.0163746	0.0921137	0.0354332	0.112784	0.00704809	0.0622467	0.194177	0.0684198	0.10731	0.117629	0.125866	0.111608	0.0269049	0.427429	0.0611225	0.19048	0.0055083	0.205891	0.10015	0.125528	0.0159517	0.094804	0.140197
XLOC_005413	0.208517	0.29231	0.674874	0.345011	0.175558	0.314734	0.192978	0.228526	0.184722	0.296863	0.196596	0.159134	0.494763	0.329183	0.315865	0.393387	0.468551	0.363293	0.389673	0.536829	0.0467025	0.391105	0.0855506	0.21991	0.100713	0.13601	0.0238592	0.0515679	0.0252483	0.224375	0	0.0563358	0.318836	0.128598	0.0893176	0.145913	0.166451	0.106631	0.0318022	0.572878	0.0434492	0.185939	0	0.224495	0.131565	0.214816	0.0463963	0.121017	0.203281
XLOC_005415	0.214586	0.207898	0.429625	0.266339	0.121491	0.132419	0.0785614	0.160344	0.120518	0.213422	0.111804	0.0912735	0.236189	0.216115	0.205817	0.248671	0.264539	0.248808	0.202355	0.332264	0.0583939	0.24041	0.0727895	0.137061	0.0490307	0.103293	0.0203448	0.122103	0.0254098	0.117028	0.00500407	0.033003	0.167281	0.0744966	0.060531	0.0866262	0.0996729	0.126294	0.0187704	0.404707	0.0723351	0.158696	0.00695311	0.212125	0.0909813	0.120413	0.0213925	0.133365	0.0869773
XLOC_005425	0	0	0	0	0	0	0	0	0	0	0	0	0	0.107216	0	0.091812	0	0.108172	0	0	0	0	0	0	0	0	0	0	0.115196	0	0	0	0.564397	0	0	0	0	0	0	0	0.105025	0	0	0	0	0	0	0	0
XLOC_005426	0.0190222	0	0	0.0454503	0.020806	0.012088	0.0255355	0.0158851	0	0	0.0116943	0.0126426	0.0377227	0.0194444	0.0372751	0.0165987	0	0.0585341	0.0541367	0	0.036901	0	0	0.0173708	0.0746915	0	0	0	0.0150696	0.020388	0	0	0.104539	0.0456579	0.0150738	0.0172337	0.105907	0.0360012	0.0188025	0.0863999	0.05151	0.132296	0	0.0409695	0.0779726	0	0	0.107209	0.0220235
XLOC_005429	0	0	0.244191	0.0352891	0	0.0276892	0.0586063	0	0	0	0.0266206	0.0199936	0.0815427	0.0419214	0	0.0716051	0	0	0.0581799	0.0360602	0	0	0	0.0383027	0.133275	0.124064	0.0327664	0	0.0479593	0	0.0559012	0	0.0447882	0.0332598	0.0924596	0.037091	0	0.193514	0	0.478057	0.0266548	0	0	0.0911497	0.15744	0.294497	0	0	0.0508356
XLOC_005433	0	0	0.0334388	0.0498655	0.0152289	0.00877806	0	0	0	0.0286718	0	0.00916663	0	0.0286204	0.0137419	0	0.0254656	0.0143557	0.0199349	0.0122803	0.0810217	0.0135633	0.0296865	0	0.0109107	0.0391876	0.0103086	0	0.0217897	0.0150073	0	0.0122238	0.0924597	0.0223328	0	0	0	0.0132417	0	0.0317919	0.125604	0	0.0182148	0.0299402	0.022823	0	0	1.60471	0
XLOC_005449	0.24861	0.21424	0.12211	0.160239	0.374898	0.107043	0.0386284	0.177412	0.0214271	0.0634055	0.0705096	0.0771852	0.0724321	0.156011	0.150598	0.0614486	0.129829	0.0991947	0.0132953	0.149075	0.0452535	0.027563	0.226671	0.154156	0.562734	0.102139	0.0323833	0.0670914	0.0461193	0.0923312	0.0660357	0.181189	0.260033	0.0346996	0.0315631	0.0537285	0.113497	0.139049	0.0290828	0.279353	0.0386383	0.0796567	0.0282185	0.0081676	0.471427	0.117432	0.0234035	0.10936	0.0314987
XLOC_005467	0.00465661	0.00578246	0	0	0	0.00236487	0.00788758	0	0	0.00792285	0	0.00194583	0	0.00485002	0.0120954	0	0	0.00486309	0	0	0	0	0	0	0.00235193	0	0.067864	0	0	0.0101761	0	0	0.0157114	0.00729149	0.817995	0	0	0.147828	0	0	0.0126315	0	0	0	0	0.0179027	0.0648465	0.0173017	0
XLOC_005471	0	0	0	0	0	0	0.0430515	0	0	0	0	0	0	0	0	0	0	0	0	0	0	0	0	0	0	0	0	0	0	0	0	0	0	0	0.0245711	0	0	0	0	0	0	0	0.0830315	0	0	0.236185	0	0	0
XLOC_005472	0.038489	0.0432188	0.0785139	0.0270489	0.0921334	0.0199382	0.0784898	0.0272145	0.0321748	0.0376413	0.0388767	0.0304044	0.0411117	0.023309	0.0404308	0.0337572	0.0250273	0.0282566	0.0112254	0.03758	0.047036	0.0115622	0.0367053	0.0143883	0.218599	0.100334	0.369711	0.0158778	0.00579368	0.0739723	0.00630375	0.0478177	0.130514	0.157442	0.325417	0.377414	0.0899733	0.163872	0.0875132	0.0412521	0.0558757	0.04918	0.0350965	0.00402469	0.106794	2.49136	0.377637	0.48878	0.0307263
XLOC_005476	0.0212313	0.0153267	0.0127675	0.00635049	0.0466192	0.00495226	0.0208952	0.0158248	0.0075117	0.00831927	0.00801901	0.00859069	0.0107326	0.0138572	0.0106902	0.0118253	0.00987353	0.0111145	0	0.0190078	0.00258312	0	0.0198865	0	0.0664874	0.0220778	0.0869853	0	0	0.0203532	0	0.0117273	0.0538987	0.0536952	0.109575	0.0885443	0.0215372	0.0358666	0.018663	0.0164173	0.0120008	0.00410365	0.0173139	0.00285423	0.0305499	0.768247	0.0853523	0.129988	0.00598461
XLOC_005479	0.0548767	0.0275214	0.0123758	0.0273607	0.0376684	0.00567786	0.217082	0.00682973	0.00807439	0.0227391	0.0103472	0.00664543	0.0057898	0.0538327	0.0184681	0.0214377	0.019181	0.00959424	0.00500836	0.0205089	0.259358	0.0624221	0.0526454	0.0115474	0.335551	0.0205628	0.891415	0.00748287	0.00697187	0.455609	0.00143042	0.0212338	0.0349136	1.78577	1.10454	0.797405	0.00557718	0.149267	0.0241556	0	0.138575	0.0220983	0.117785	0.0184411	0.143864	0.00543449	1.35105	1.62947	0.00900154
XLOC_005488	0.0235478	0.0151052	0.00943993	0.00939008	0.0129227	0.541198	0.83318	0.00667585	0.909569	0.0122837	1.20128	0.750622	0.0198091	0.0163663	0	0.00349172	0.00728748	0.00410243	0	0.0105244	0.00763781	0	0.00839959	0.00720116	0.0030733	0.520597	0.252047	0.00853393	0.614407	0.00858477	0.360615	0.730245	0.026514	0	0.00317195	0.00726151	0.00317992	0	0	0.00605943	0.0106466	0.00303414	0.00512299	0.00844257	0.00645244	0.288119	0.159919	0.0188131	0.645153
XLOC_005516	0	0	0	0	0.0542814	0	0	0	0	0.023817	0	0	0.00384082	0.00793331	0	0.00338511	0	0	0	0	0.0148073	0	0	0	0.813249	0	0.00555154	0.00413663	0	0.00832272	0	0	0.0428424	0.00307625	0.0645773	0	0	0	0.0076347	0	0.00688002	0.00588211	0	0	0.76306	0	0.00360431	0.0291821	0
XLOC_005537	0.00464179	0	0.00558233	0.00555263	0.0101877	0.804721	0.610777	0	0.770523	0.00483858	0.742082	0.723498	0	0.00483467	0	0	0	0	0	0.00414553	0.00451606	0	0.00993262	0.00425759	0	0.864832	1.0174	0	0.245963	0	0.68852	0.639342	0.0208818	0	0	0	0	0	0	0	0.00419699	0	0.0060606	0	0.00381527	1.12612	0.779352	0.0222291	0.65629
XLOC_005547	0.974791	0.811515	0.648295	0.385303	1.3952	0.541197	0.657466	1.23211	0.524242	0.502798	0.805205	0.412962	0.292765	0.498322	0.464456	0.767931	0.881885	0.30154	0.273911	0.949149	0.309294	0.635724	0.790704	0.773273	1.38559	0.523292	0.55731	0.946046	0.521439	0.313491	0.311305	0.907694	0.420359	0.492458	1.00729	0.791882	0.625131	1.58306	0.297103	1.48029	0.387304	1.16992	0.587221	0.470934	1.66806	0.307076	1.06948	1.0059	0.289206
XLOC_005554	0.0370206	0.0415338	0	0.0442788	0.0270745	2.15131	2.95332	0	2.66638	0.00641981	2.09947	2.26953	0	0.00641357	0.00617655	0	0	0	0	0	0.0540092	0.120331	0.0989824	0.0791943	0.0870071	5.78187	5.73414	0.0066903	4.00748	0	4.18132	2.98314	0.0138444	0	0	0	0	0	0	0	0.0390448	0.0906264	0.072542	0.0331884	0.141961	4.18393	4.6866	0.0235892	2.12682
XLOC_005571	0.025056	0	0	0	0	0	0.0339228	0	0	0.0254889	0	0	0	0	0	0	0	0	0	0	0	0	0	0	0	0	0	0	0	0	0	0	0	0	2.18686	0.0225139	0	0	0.0246206	0	0	0	0	0	0	0	0	0	0
XLOC_005578	0.338691	0.0806607	0.0508468	0.201885	0.138179	0.222047	0	0.240753	0.126139	0	0.0800521	0.204672	0	0.126034	0.0399432	0.143519	0	0.126618	0.0583048	0.108416	0.0817193	0.330558	0.0897086	0.0767779	0.667894	0.186545	0.131385	0.57208	0.388754	0.0880341	0.168108	0.256928	0.0897671	0.0666672	0.162843	0.446042	0.26197	0.935286	0.286389	0.622384	0.0381087	0.163468	0	0	0.58759	0.377086	0.0848475	0.308529	0.0509587
XLOC_005579	0.35296	0.122015	0.0288492	0.0860929	0.14294	0.0896123	0.0495166	0.0845724	0.038835	0.0286186	0.124352	0.0666365	0.020768	0.114397	0.0964975	0.0488123	0.0604915	0.0501802	0.049873	0.11034	0.080036	0.217184	0.0586805	0.056598	0.324668	0.0380514	0.114951	0.234859	0.30448	0.0750086	0.0774109	0.175588	0.0926775	0.1081	0.299312	0.17131	0.169474	0.495727	0.103198	0.495012	0.0836694	0.230489	0.0357791	0.0257997	0.270454	0.298373	0.11682	0.200542	0.0464221
XLOC_005596	0	0	0	0	0	0	0	0	0	0	0	0	0	0	2.49108	0	0	0	0	0	0	0	0	0	0	0	0	0	0	0	0	0	0	0	0	0	0	0	0	0	0	0	0	0	0	0	0	0	0
XLOC_005597	0	0.0298009	0	0	0	0	0	0	0	0	0	0	0.0214358	0.0121707	0	0	0.0108312	0	0	0.00853448	0.00934422	0	0	0	0.00753701	0	0	0.0127043	0	0.0127645	0	0	0.133872	0.00774309	0	0	0	0.550858	0.057553	0	0.0367201	0	0	0	0	0	0	0.109705	0
XLOC_005598	0	0	0	0	0	0	0	0	0	0.0150158	0	0	0	0.0299755	0	0	0	0	0	0.0097742	0	0	0	0	0.0925931	0	0	0	0	0.0119488	0	0	0.0245577	0	0	0	0	0.031619	0.479204	0	0.0131654	0.025578	0	0	0.0543365	0	0	0.0572854	0
XLOC_005600	0	0	0	0	0	0	0	0	0	0	0	0	0	0	0	0	0	0	0	0	0	0	0	0	0.125836	0	0	0	0	0	0	0	0.0849163	0	0	0	0	0.110498	0.57973	0	0	0	0	0	0.0651788	0	0	0	0
XLOC_005601	0	0.00541392	0	0.00490377	0.00666429	0.00116479	0.00795745	0.00239745	0	0.00464981	0.00226377	0.00121206	0.00948476	0.00330348	0	0.00794294	0.00349079	0.00873412	0.0054687	0.00839913	0.0109489	0.00182768	0	0	0.290879	0.00389423	0.101276	0.00204305	0.00715558	0.00616764	0.00469528	0	0.0383789	0.104636	0.0319017	0.00231887	0	0.34433	0.659444	0.00145098	0.00169545	0.0516249	0.0048904	0.00201588	0.184254	0	0.0698744	0.0184865	0
XLOC_005615	0	0	0.013193	0	0.0120237	0	0	0	0	0.0340526	0	0	0.0109839	0	0	0.00967376	0	0.0113684	0	0	0.010661	0	0	0	0.387172	0	0.0161923	0	0	0	0	0	0.0488621	0.0264852	0.0878654	0	0.00881354	0.178245	0.0109323	0	0	0.0508871	0	0	0.0900848	0.0397465	0.0105029	0.0625156	0
XLOC_005616	0	0.205435	0.0792316	0.0590684	0.18033	0.0521787	0.0220405	0.0690109	0	0.0846677	0.030308	0.0218122	0.11471	0.0844933	0.0486371	0.0576992	0.0601304	0.0339093	0.117663	0.101534	0.111935	0.176783	0.0702999	0.105411	0.245739	0.0466029	0.0858451	0.105895	0.0649051	0.141762	0.042093	0.0433955	0.181838	0.066033	0.248907	0.119843	0.131463	0.328448	0.0489837	0.200231	0.297549	0.241946	0.0648009	0.0354813	0.12163	0.180684	0.0476923	0.21743	0.0189979
XLOC_005644	0.121277	0.0928521	0.619903	0.102229	0.0514424	0.733873	0.531755	0.171375	1.02602	0.259173	0.76962	0.455099	0.264699	0.520911	0.174835	0.714688	0.330656	0.828116	0.261	0.878366	0.815541	0.569744	0.0885131	0.0480627	0.0841589	1.40272	0.369451	0.369112	0.0737883	0.292876	0.0414723	0.129098	0.310936	0.0936808	1.15572	0.30138	1.39558	1.04819	0.368237	0.20458	0.835061	0.0234406	0.0215789	0.06818	0.0430591	0.00656801	0.213821	0.211738	0.497318
XLOC_005668	0.0837817	0.291314	0.328917	0.344547	0.155601	0.336757	0.0874492	0.0502088	0.209121	0.209429	0.335847	0.189662	0.36466	0.415342	0.581558	0.564399	0.154127	0.428696	0.0937544	0.500989	0.122099	0.0570427	0.0982041	0.0330395	0.0213129	0.0919016	0.0724519	0.0139969	0.0676591	0.0441784	0.0386984	0.133926	0.0932372	0.00921418	0.188405	0.040226	0.00872147	0.351088	0	0.0124617	0.212417	0	0.166623	0.0253506	0.0199614	0.064337	0.0625747	0.214524	0.153373
XLOC_005681	0	0	0	0	0	0	0	0	0	0.0805105	0	0	0	0	0	0	0	0	0	0	0.0809976	0	0	0	0	0	0.210765	0	0	0.083749	0	0.143664	0.507632	0.324821	0.062052	0.0705941	0	0.0744639	0	0	0	0	0	0	0	0	0.180363	0.219956	0
XLOC_005703	0	0.071622	0	0	0	0	0	0	0	0.145583	0	0	0.0705549	0	0	0	0	0	0	0	0	0	0	0	0	0	0	0	0	0.303013	0	0	0.766661	0	0	0	0	0	0	0	0	0	0	0	0	0	0	0	0
XLOC_005726	0.0586511	0.103305	0.0705225	0.16363	0.150003	0.0490943	0.0518158	0.0825478	0.0418787	0.111394	0.0297567	0.0384035	0.137188	0.161808	0.116714	0.112208	0.180029	0.192716	0.028192	0.173508	0.1805	0.162056	0.302892	0.179039	0.245222	0.0547646	0.237571	0.158308	0.0607188	0.116679	0.17322	0.060265	0.22897	0.527396	0.156799	0.188365	0.306669	0.327404	0.497295	0.38193	0.220827	0.551582	0.485839	0.273493	0.313058	0.14136	0.112088	0.827459	0.0668904
XLOC_005749	0.226154	0.18762	0.309005	0.122906	0.225325	0.135614	0.149953	0.147484	0.132206	0.127715	0.0876655	0.127992	0.144182	0.361351	0.204391	0.117923	0.245945	0.298473	0.103689	0.48323	0.229754	0.110273	0.131787	0.131775	0.241784	0.129674	0.295491	0.133103	0.0719125	0.100324	0.0520815	0.0633601	0.194767	0.455122	0.321328	0.160244	0.256185	0.176961	0.43046	0.259716	0.222922	0.405236	0.242054	0.199122	0.185695	0.235566	0.147448	0.596	0.152534
XLOC_005761	0.0252588	0.0241692	0	0	0	0.0323692	0.0342072	0	0	0.0513782	0	0.0169594	0	0	0	0	0.0227677	0.0257093	0	0	0.0244673	0	0.0268798	0	0	0	0.15251	0.0267776	0.0202883	0.0268501	0.0326534	0	0	0.201217	0.0595673	0.0453798	0	0	0.14889	0.0569077	0	0	0	0	0	0	0.098732	0	0.0295464
XLOC_005798	0.0780587	0.0748793	0.0481755	0.0718169	0	0.0197525	0	0.0261814	0	0.0160605	0	0.0133409	0	0.0409157	0.0196014	0	0.02852	0	0.0223239	0.0550291	0.0194331	0.0304534	0	0	0	0	0.0299991	0	0	0.100852	0	0.157986	0	0.0160219	0.0124261	0.036261	0	0	0	0.279113	0.036173	0	0	0	0	0	0	0	0.0464817
XLOC_005801	0.0679215	0.128532	0	0.0807672	0	0.0460855	0	0.10726	0	0.0657529	0.132065	0.0488852	0.0637142	0	0	0	0.115827	0.0657361	0	0	0	0	0	0	0	0	0	0	0	0	0	0.058119	0.624596	0	0	0	0	0	0	0.0484375	0	0	0	0	0	0	0.0706499	0.179851	0
XLOC_005865	0	0.0933436	0.0519235	0	0.0207624	0	0.0254801	0.023731	0	0	0.011669	0	0.0563682	0.0148631	0.0185994	0.0165646	0.0257915	0.0291373	0	0.0249373	0.111313	0.0370322	0.0202334	0	0.311577	0.0413895	0	0.020272	0.0150366	0.0406937	0.149666	0.0166439	1.22043	0.158651	0.0224993	0.129172	0.609687	0.0319694	0.057359	0.0644861	0.184767	0	0.024905	0	0.129943	0.178759	0.0183807	0.635426	0.0338258
XLOC_005885	0.00431744	0.00830765	0	0.0103295	0	1.76817	4.2134	0	1.79403	0.018009	3.94133	3.19483	0	0	0	0	0	0	0	0.00385739	0.00840156	0	0	0	0	0.840032	0.677844	0	5.05611	0	0.439411	4.31583	0.0194328	0	0	0	0.00349649	0	0	0	0.00390387	0	0	0	0.00354888	0.319736	0.360233	0.00827398	1.7132
XLOC_005896	0	0	0	0	0	0	0	0	0	0	0	0	0	0	0	0	0	0	0	0	0	1.91389	0	0	0	0	0	0	0	0	0	0	0	0	0	0	0	0	0	0	0	0.333775	0	0	0	0	0	0	0
XLOC_005897	0	0	0	0	0	0	0	0	0	0	0	0	0.0509305	0	0	0	0	0	0	0	0	0.834746	0	0	0	0	0	0	0	0	0	0	0	0	0	0	0	0	0	0	0.048038	0.371302	0	0	0	0	0	0.0480024	0
XLOC_005899	0	0	0	0	0	0	0	0	0	0	0	0	0	0	0.0342383	0	0	0	0	0	0	0.665983	0	0	0	0	0	0.0376125	0	0	0	0	0.0769118	0	0	0	0.0559901	0	0	0	0	0.36068	0.0948044	0	0.0587176	0	0	0.0329952	0
XLOC_005900	0	0.0147553	0	0	0.0168372	0	0	0	0.022123	0.0316547	0.0188389	0.0101623	0.0459492	0.0631862	0.0151611	0	0.0702676	0	0.0660033	0	0.0298602	0.645057	0.0328202	0.0140613	0.084493	0	0.0228553	0.214448	0.0120882	0.0662607	0	0	0.0510098	0.0123372	0	0.0280092	0.0245757	0	0.0152578	0	0.0555568	0.154531	0.100777	0.0662344	0.0883231	0.0374124	0	0.0725928	0
XLOC_005901	0.0264307	0.029066	0.00908204	0.0451708	0.0248662	0.016464	0.039699	0.00642389	0.0214047	0.0906204	0.0365512	0.0146928	0.0495597	0.0275604	0.0683119	0.0268798	0.0981768	0.0276334	0.0329548	0.0135029	0.117575	0.732647	0.0888956	0.124712	0.322279	0.162548	0.0192846	0.225825	0.0144716	0.35935	0.0189634	0.00333516	0.0807969	0.0580137	0.00915684	0.0838515	0.0917973	0.0254793	0.00378897	0.029154	0.259491	0.145955	0.285852	0.170569	0.111743	0.0405553	0.0250409	0.0434482	0.0213245
XLOC_005909	0.0106698	0.318146	0.64799	0.185059	0.456577	0.151511	0.042159	0.267245	0.545451	0.450071	0.439686	0.16649	0.715061	0.566256	0.577588	0.525893	1.09741	1.41951	1.21562	0.361798	0.0363275	0.0104041	0.0342412	0.0195692	0.0250727	0.19305	0.00390192	0.00579049	0.0164121	0.0232948	0.00671243	0.0470874	0.743166	0.00861882	0.0129113	0.0197029	0.237328	0	0.00534519	0.0123325	0.048233	0.00412427	0	0.0172165	0.0175377	0.00638287	0	0.117412	0.53161
XLOC_005910	0.0226584	0.326978	0.71939	0.16805	0.407797	0.146932	0.0834676	0.261893	0.507855	0.33071	0.389637	0.153013	0.80455	0.689217	0.627762	0.535808	1.14342	1.33481	1.27743	0.510015	0.0308632	0.00883746	0.0630323	0.0332539	0.0248435	0.119698	0.0165515	0.0147702	0.00695862	0.019809	0	0.0400134	0.815603	0.00366264	0.0512351	0.020944	0.154099	0	0	0.0139823	0.0491698	0.00350339	0.00591661	0.0243723	0.0111745	0.0162444	0.00429799	0.0520921	0.497112
XLOC_005924	0	0.0583251	0.208922	0.0830649	0	0.0826533	0.0931085	0.0218135	0.626567	0.142735	0.111995	0.0729618	0.60432	0.130558	0.563468	0.278618	0.174199	0.357265	0.347053	0.183391	0.0337268	0.0678073	0.129733	0.0158791	0.236502	0.0246098	0.136015	0.0185961	0.0731683	0	0.177813	0.0610033	0.421352	0.264503	0.0828104	0	0.12466	0.0329582	0.154862	0.105476	0.23536	0.0268623	0.182323	0.0748549	0.042757	0.0212072	0.117531	0.130892	0.381292
XLOC_005925	0.00555331	0	0.0333918	0.00664245	0	0	0	0.0122582	0.0315525	0.0173571	0.0134646	0.0108353	0.0279752	0.0231088	0.050087	0.0128129	0.0154322	0.0405517	0.0402859	0.0128143	0.070873	0.0216604	0.0237605	0	0.034489	0.0205923	0.0162525	0.0153281	0	0.00606032	0.00698926	0	0.349239	0.0702983	0.103575	0.0531053	0.221366	0.0281675	0.089005	0.0334097	0.07966	0.0128792	0.038104	0.0471545	0.0121907	0.0175459	0.0298729	0.0637499	0.012581
XLOC_005939	0	0.0300496	0.264552	0.112607	0	0.0203227	0.0429759	0.025881	0	0.158793	0.0979757	0	0.184435	0.0949337	0.120793	0.108079	0.140574	0.285961	0.175918	0.163177	0.0608586	0.0306904	0.0668396	0	0	0.0909289	0.0719349	0	0	0	0.0410137	0.0274155	0.0339074	0	0	0.0560399	0.0739366	0.498548	0	0	0.0567005	0	0	0.203443	0	0	0	0.116251	0.0743522
XLOC_005945	0.432676	0.393207	1.07916	0.379744	0.468206	0.434539	0.677571	0.246421	0.250785	0.331623	0.613223	0.435129	0.141943	0.194539	0.434753	0.28201	0.678673	0.424873	0.31222	0.45703	0.154418	0.459344	1.14758	0.487592	2.85027	0.502263	1.35625	0.255719	0.4179	0.278627	0.512036	0.770642	1.32924	1.57956	1.57356	0.28611	0.765704	2.16091	1.84772	0.410452	0.0925898	1.62891	1.46548	0.518669	3.3961	0.052055	1.35444	0.829909	0.246336
XLOC_005946	0.414197	0.40635	0.786304	0.349497	0.467344	0.229999	0.490309	0.181027	0.09985	0.356717	0.722005	0.255912	0.146555	0.135966	0.337792	0.22354	0.594143	0.326781	0.112154	0.337243	0.149836	0.317442	1.08602	0.405169	2.53539	0.16814	0.904995	0.280609	0.26604	0.190081	0.497661	0.440842	1.108	0.930595	1.2128	0.166619	0.692276	1.98297	1.80375	0.323213	0.0830743	1.20406	0.783003	0.467309	2.96135	0	0.720154	0.379449	0.217188
XLOC_005947	0.502085	0.440203	1.30642	0.354794	0.572693	0.720179	0.751396	0.284006	0.331534	0.439484	0.725997	0.575218	0.200504	0.244303	0.522492	0.393029	0.860803	0.61284	0.287795	0.613055	0.130675	1.01529	1.29574	0.369108	3.13832	0.759719	2.16199	1.1877	0.830704	0.22168	0.446941	1.10898	1.84254	3.17102	3.70817	0.149911	0.687219	4.18377	5.1432	0.320094	0.0718538	2.29132	1.1867	0.316484	3.86258	0.112253	1.99184	1.24054	0.254933
XLOC_005948	0.22338	0.246709	0.812456	0.34717	0.562964	0.30557	0.274349	0.122406	0.149132	0.204073	0.350707	0.22966	0.0950116	0.0346018	0.327068	0.265799	0.757899	0.206313	0.208955	0.321605	0.0976624	0.359446	0.829099	0.315239	1.83775	0.250793	0.717192	0.180581	0.243548	0.145163	0.169965	0.499703	0.803824	1.16358	1.5588	0.192645	0.654746	1.17905	0.72318	0.196446	0.0201817	0.912214	1.07421	0.384646	2.50477	0.121413	0.791345	0.387007	0.187246
XLOC_005949	0	0	0	0	0	0	0	0	0	0.785398	0	0	0	0.17313	0.0810417	0	0	0	0	0.0374201	0.0883673	0	0	0	0	0.146058	0	0	0	0.181485	0	0	1.7848	0.0706885	0	0	0	0	0	0	0.0414285	0	0	0	0	0	0	0.397152	0
XLOC_005950	0	0.0361307	0	0	0	0	0	0	0	0.189817	0	0	0.0367477	0.113409	0	0	0	0	0	0	0.109794	0	0	0	0	0	0	0	0	0.0792248	0	0	1.57696	0	0	0.133827	0	0	0	0	0.102355	0.0292587	0	0	0	0	0	0.242961	0
XLOC_005961	0	0.188339	0	0	0	0	0	0	0	0.281676	0	0	0.273264	0.0930946	0	0	0	0	0	0	0.0956729	0	0	0	0	0	0	0	0.0951326	0.390395	0	0	0.982965	0.076343	0	0	0	0	0	0	0.359114	0	0	0	0	0	0	0.341679	0
XLOC_005962	0	0.0417287	0	0	0	0	0	0	0.0654085	0.348871	0.0276645	0	0.0844433	0.130213	0	0	0	0.0436095	0	0	0.084558	0	0	0	0	0	0	0	0	0.0909514	0	0	1.06616	0	0	0	0	0	0	0	0	0.0338391	0	0	0	0	0	0.258982	0
XLOC_005965	0.878335	2.06703	0	0.625677	1.32467	0.550467	0	0.0679299	0.831304	0	0.513738	0.0651439	0.201755	0.165158	0.0774159	0.211965	0.21941	0.249582	0	0.0713626	0	0.42928	0.276013	0.0787127	0.419634	0	0.0732012	0	0.162298	0.0865588	0.616707	0.223125	0.0873888	0	0	0	0	0.153971	0	0.306404	0.0786739	0.305033	0	0.285638	0	1.80958	0	0.0757743	0.797281
XLOC_005987	0.152905	0.581296	0.550695	0.364259	0.498078	0.540897	0.286419	0.53303	0.23036	0.352106	0.324278	0.285613	0.974264	0.60045	0.569299	0.726749	1.68706	0.50297	1.10974	1.24935	0.245485	0.348312	0.431019	0.276623	0.281918	0.53074	0.040099	0.209858	0.260337	0.524246	0.136519	0.395977	0.906934	0.0399031	0.232798	0.354034	0.468389	0.371654	0.195453	0.407825	0.595827	0.196762	0.202862	0.165102	0.166225	0.526484	0.206901	0.367412	0.622494
XLOC_005993	0.00469888	0.0723258	0.0452078	0.134901	0.036095	0.0703319	0.049467	0.011978	0.113341	0.039182	0.0967523	0.0885059	0.0426512	0.083194	0.0801636	0.0877037	0.0610097	0.122674	0.013652	0.15526	0.167623	0.28407	0.0402185	0.0948173	0.0331213	0.182949	0.0309	0.0204161	0.0793972	0.133479	0.0118143	0.141054	0.232503	0.0645546	0.125197	0.169351	0.372753	0.40269	0.0141327	0.188435	0.233672	0.294244	0.0552173	0.176903	0.0270351	0.634621	0.0178305	0.130504	0.2073
XLOC_006024	0	0	0	0.0268675	0	0.0143619	0	0	0	0.0688643	0	0	0	0	0.0219159	0	0.0407095	0	0	0	0.0654135	0	0	0	0.0883921	0	0	0.0957063	0	0.0480025	0.0289724	0	0.639388	0.0897787	0.0177474	0.0811395	0.0534535	0.0423995	0	0.0339091	0.0608933	0.0173828	0	0	0.0368627	0.0276845	0.0218953	0.126204	0.0261955
XLOC_006027	0	0	0	0	0	0	0	0	0	0.183659	0	0	0	0.181521	0	0	0	0.183514	0	0	0	0	0	0	0	0	0	0	0	0	0	0	1.69926	0	0	0	0	0	0	0	0.190334	0	0	0	0	0	0	0	0
XLOC_006037	0	0	0	0	0	0	0	0	0	0	0	0	0	0	0	0	0	0	0	0	0.237444	0	0	0	0	2.33981	1.50225	0	0	0	0	2.84903	0	0	0	0	0.332208	0	0	0	0	0	0	0	0	0	4.0918	0.193179	0
XLOC_006060	0	0	0	0	0	0.65294	0	0	0.863492	0	1.73665	0.520726	0.0732657	0	0	0	0	0	0	0	0	0	0	0	0	0.367299	0	0	0.608987	0	0.384243	0.638652	0.477223	0.121625	0	0	0	0	0	0	0.0708477	0	0.105921	0	0	0.106994	0	0	2.19021
XLOC_006061	0.0362951	0.373061	0.654798	2.508634	0.0675057	0.463945	0.300653	0.0364614	0.03902506	0.2085742	0.0488596	0.00231447	0.0886448	0.275567	0.01295855	0.17697	0.00659326	0.0376162	0.025489	0.322878	0.775978	0.0399697	0.958058	5.51608	0.839055	0.0446201	1.661538	0.02151146	0.00544447	0.1253417	0.00205844	0.00139482	1.69554	0.42521	0.0679431	0.0667647	0.004211849	0.019831037	3.78291	0.02982702	0.48767	0.0350908	6.19039	13.67607	0.391067	0.01012598	1.64119	1.952453	0.0660492
XLOC_006107	0.21512	0.27278	0.229307	0.391837	0.198502	0.195192	0.0386121	0.0622996	0.124896	0.310785	0.159917	0.122292	0.17747	0.157808	0.176573	0.16943	0.244783	0.193966	0.0497024	0.314284	0.175987	0.66265	0.245836	0.730904	0.0804141	0.0952027	0.0893342	0.132735	0.140871	0.296384	0.0799215	0.0302132	0.126417	0.102713	0.118393	0.266497	0.478753	0.310639	0.0980135	0.927295	0.28733	0.181424	0.536257	1.53564	0.0884036	0.0350715	0.0463932	0.112346	0.0774512
XLOC_006109	0	0.46057	0.487884	0.386792	0.263433	0.0562266	0	0.506993	0	0.388303	0.267704	0.119633	1.35522	0.231269	1.15851	0.79132	0.887844	0.853984	1.17004	0.332887	0.934956	0.556914	0.42701	0	0.388436	0	0.268806	0.324348	0.148379	0.403988	0.226862	0.0691677	0.40839	0.500497	2.03518	0.408694	1.65831	0.646348	0.152011	0.629109	0.802636	0.0628336	0.109214	0	0.529077	0.110655	0.0863016	0.212217	0.209056
XLOC_006111	0.0349021	0.0782023	0.0139879	0.152989	0.0254931	0.0439292	0.0309142	0.00980237	0	0.0360766	0.00709685	0.0152809	0.0232736	0.0840481	0.0346191	0.0307445	0.0747983	0.108393	0.0501945	0.0103017	0.237344	0.215573	0.198795	0.234259	0.218966	0.0326761	0.163268	0.125331	0.0544166	0.302226	0.147627	0.0307116	0.310517	0.271331	0.10239	0.117128	0.494873	0.0777565	0.196924	0.160045	0.304803	0.134884	0.319748	0.125211	0.181457	0.112501	0.133758	0.717434	0.0266167
XLOC_006112	0.127054	0	0.0381917	0.0253172	0	0.106465	0.0702336	0.0535934	0.0302716	0.0219158	0.0258064	0.0694175	0.0106036	0	0.0210408	0	0.0389551	0.0658501	0	0	0.010288	0.0413017	0.0565524	0.0290812	0.0166031	0.252393	0.546529	0.0228404	0.164705	0.0459058	0.523233	0.167785	0	0	0	0	0.00850852	0.0101221	0.010553	0.00810285	0.00956649	0.00818389	0	0.148125	0	0.396063	0.465934	0	0.0604556
XLOC_006113	0.635348	0.046874	0.0783358	0.0194671	0.0178298	0.0309454	0.196069	0.0682455	0.0234595	0.0502371	0.0199728	0.0862357	0.0324106	0	0.0320678	0.0570601	0.282461	0.0167667	0.0232726	0.057376	0.031621	0.095336	0.260655	0.0446675	0	0.0460633	0.0242426	0.0872669	0.0513158	0.0350482	0.0208031	0.0286056	0	0	0	0.0148147	0.052002	0.0154669	0	0.0371274	0.0882569	0.01259	0	0.105238	0.026724	0.0595284	0.0157134	0.0307177	0.0187772
XLOC_006177	0	0	0	0	0	0	0	0	0	0	0	0	0.0803625	0	0	0	0	0	0	0	0	0	0	0	0	0	0	0	0	0.0861973	0	0	0.696248	0	0	0	0	0	0	0	0.156628	0	0	0	0	0	0	0	0
XLOC_006181	0	0	0	0	0	0	0	0	0	0	0	0	0	0	0	0	0	0	0	0.0184424	0.0204358	0	0	0	0	0	0	0	0.31689	0	0	0	0.0230805	0.117279	0.0333091	0	0	0	2.39121	0	0	0	0	0	0	0	0	0	0
XLOC_006185	0	0.0790951	0	0	0	0	0	0	0	0.319437	0	0	0	0	0	0	0	0	0	0	0.240875	0	0	0	0	0	0	0	0	0.581523	0	0	1.51086	0	0	0.0700279	0	0	0	0	0.15043	0	0	0	0	0	0	0.363647	0
XLOC_006197	0	0	0	0	0	0	0	0	0	0.176875	0	0	0	0.087719	0	0	0	0	0	0	0	0	0	0	0	0	0	0.092385	0	0.183908	0	0	1.01998	0	0	0	0	0	0	0	0	0	0	0	0	0	0	0.0804891	0
XLOC_006205	0	0	0	0	0	0	0	0	0	0	0	0	0	0	0	0	0	0	0	0	0	0	0	0	0	0	0	0	0	0	0	0	0	0	0	0	0	0	0	0	0	0	0	0	0	0	0	0	0
XLOC_006248	0.0171569	0.0164515	0.0206243	0	0	0	0	0	0	0	0.0105268	0	0.0170492	0	0	0	0.0156379	0.0176389	0.0244792	0.0301812	0.166478	0.184077	0.0182965	0.0470292	0.0673436	0.0485724	0.0639153	0.055087	0.0270729	0.350252	0.0219347	0.0150568	0.11348	0.137447	0.0272572	0.0155836	0.0273541	0	0.0509697	0.507745	0.232346	0.11933	0.134978	0.129313	0.0140701	0.0837095	0.0331386	0.242346	0.0198033
XLOC_006273	0	0.055417	0.0701116	0.0695371	0	0	0	0	0.08887	0.0571674	0	0.0828403	0.0553767	0	0	0	0.0504092	0.0571575	0	0.0489721	0.224751	0.0570507	0	0.210956	0	0	0.139559	0.0596401	0	0.714627	0.0790316	0	0.0604982	0	0	0.0502549	0.0887312	0.264057	0.055635	0.0842492	0.157478	0	0.233164	0.252507	0.0475857	0.152802	0.0599418	0.104324	0.0722547
XLOC_006295	1.68456	0.880473	1.43567	2.55867	1.78511	0.966092	0.411041	1.00198	0	0	0.353942	0.619748	0.992852	1.00308	0.72567	1.03269	1.94228	0.608505	1.08792	1.04933	4.49693	2.12782	2.94956	3.17464	1.57173	0.876653	1.17219	2.13854	0.279097	2.52802	0.382669	1.35077	1.0409	0.698886	1.25162	1.76214	1.58216	1.70678	1.22735	3.72692	2.77404	2.22462	5.0968	3.46532	3.87807	1.58324	1.18069	0.920273	0.364375
XLOC_006302	0.416547	0.131325	0	0	0.150139	0	0	0.109456	0	0	0.0450695	0.150253	0	0	0.0628322	0	0.118171	0.134156	0	0.229989	0	0.135635	0.219117	0.124974	0.0550702	0	0	0	0.0616187	0.209552	0	0	0.495516	0	0.0517259	0.117833	0.104165	0.186034	0	0.444822	0.186904	0.535892	0.0927215	0	0.112938	0.277489	0	0.122335	0.087439
XLOC_006307	0.0499198	0.0548488	0.0514538	0.136461	0.0782144	0.0401547	0.0282478	0.0422913	0.0202997	0.0815255	0.0562869	0.0278989	0.0573715	0.0296138	0.0712728	0.0315923	0.0527301	0.0519706	0.0825847	0.0634955	0.0970838	0.285117	0.114375	0.169939	0.111757	0.029852	0.0366131	0.370741	0.0825866	0.310637	0.125922	0.100622	0.111836	0.109313	0.120528	0.0459755	0.212947	0.109544	0.0713237	0.537259	0.174045	0.0937174	0.139785	0.130431	0.0703072	0.0855711	0.0271549	0.292708	0.0242959
XLOC_006350	0	0	0	0	0.086917	0	0.0267056	0.0165764	0	0	0	0	0.0196825	0	0	0	0	0	0	0	0	0	0	0	1.79477	0	0	0.0211984	0.0946246	0.0212729	0	0	0.0218107	0	0	0	0	0	0.176619	0	0	0	0	0	1.02609	0.0243459	0	0.0186436	0
XLOC_006352	0.0293255	0	0	0.0116879	0.0428581	0.0184104	0.0259079	0	0	0.0101267	0	0.0192018	0.00979914	0	0	0.00863137	0.00900147	0	0.014096	0	0.00950002	0	0	0	1.22611	0	0	0	0.0303594	0.0424286	0	0	0.0218067	0	0	0	0	0	0.0487544	0	0	0	0	0	0.738496	0	0	0.0371892	0
XLOC_006353	0	0.00777889	0	0	0.0354977	0.0152093	0	0	0	0.0168026	0	0	0	0	0	0	0	0	0	0	0.00786828	0	0	0	0.811861	0.0113083	0	0	0	0.0264059	0	0	0.0181035	0	0.00650535	0	0	0	0.0242599	0	0	0	0	0	0.292513	0	0	0.0231457	0
XLOC_006362	0.210257	0.44068	0.151515	0.250664	0.228763	2.83851	1.86653	0	3.38157	0	3.25903	1.97393	0	0	0	0	0	0	0	0	0.324697	0.205206	0.267334	0.114401	0.132672	3.39553	1.98922	0	3.01694	0	1.94729	1.56787	0	0.0331155	0	0	0	0	0	0	0.302827	0.227316	0.333667	0.27222	0.274664	2.99493	2.99055	0	2.58015
XLOC_006366	0	0.151357	0.195425	0	0	0	0	0	0	0.144948	0	0	0	0	0	0	0	0	0	0	0.308511	0	0	0	0	0	0	0	0	0	0	0	1.49962	0	0	0	0.112789	0	0	0	0	0.126088	0	0	0	0	0	0	0
XLOC_006404	0.0209691	0.0262773	0.0354519	0.0247908	0.0348734	4.25948	5.65551	0.00323661	6.02175	0.0178655	5.51753	5.28061	0.0137004	0.00899566	0.00425577	0.00857939	0.0056566	0.00910631	0.00443114	0.0061231	0.0264874	0.055586	0.0409499	0.0338755	0.00850153	1.99161	0.205595	0.0104806	0.706974	0.021375	0.0300035	4.83467	0.0955391	0.00593834	0.0113496	0.0108029	0.0135677	0.027876	0.00457828	0.025664	0.0516506	0.00566474	0.049959	0.0415642	0.00554158	0.218043	0.098079	0.0545098	5.34835
XLOC_006413	0.0977745	0.072996	0.0143996	0.0692379	0.105171	0.111609	0.130803	0.0306201	0.149543	0.02504	0.195214	0.0967853	0.0100949	0.039626	0.0523033	0.0160177	0.0408678	0.0125454	0.0174609	0.0482727	0.0252517	0.0116733	0.0598186	0.0842596	0.0109339	0.0469886	0.039201	0.0173958	0.126474	0.0109405	0.034992	0.14818	0.0428219	0.0500842	0.0404207	0.0370196	0.0145857	0.0250611	0.00601773	0.0138987	0.0234618	0.00771367	0.0130149	0.00858358	0.00984527	0.0308688	0.0131999	0.0383617	0.112373
XLOC_006444	0	0	0	0	0	0	0	0	0	0.138044	0	0	0	0	0	0	0	0	0	0	0	0	0	0	0	0	0	0	0	0.143274	0	0	1.2871	0	0	0	0	0	0	0	0	0	0	0	0	0	0	0.250622	0
XLOC_006487	4.33815	3.93898	2.30719	0.142815	0	0.0872077	0	2.07941	0	1.82539	1.0706	0	0.751969	0.986261	0.305396	0.375387	0.0969136	1.3269	0.451002	2.27924	3.54798	1.17939	1.50444	0.96587	0.289746	0.393895	0	5.20684	0	1.83867	0	0	1.49915	0.363266	0.426185	1.25712	0.601971	1.12772	0.983192	1.54672	2.85187	2.13811	3.93829	0	0.0976056	0	0	1.91035	0
XLOC_006489	0.0370608	0.0178267	0.0111426	0.0166249	0.0152513	0.303336	0.0670516	0.01181	0.00657255	0.0144872	0.100992	0.315899	0.0140176	0.0241258	0.0325466	0.0247069	0.0128903	0.0193526	0.00673037	0.0206869	0.0270428	0.0090343	0.0693909	0.0637376	0.0253973	0.05797	0.0270765	0.0100649	0.0640361	0.0455567	0.0698795	0.499011	0.0521019	0.0224637	0.0411472	0.0385333	0.0675048	0.0223057	0.0139343	0.0321565	0.00418869	0.0250698	0.0120972	0.0149492	0.0571158	0.0608993	0.0878869	0.0354966	0.0471587
XLOC_006492	0	0	0	0	0	0	0	0	0.539494	0	0	0	0	0.238396	0	0	0	0	0	0	0.546328	0	0	0	0	0	0	0	0	0	0	0	2.2177	0	0	0	0	0	0	0	0	0	0	0	0	0	0	0	0
XLOC_006498	0	0.0647249	0	0	0	0	0	0	0.1054	0.0661945	0	0	0.0641432	0.0657641	0	0	0	0	0	0	0.0656563	0	0	0	0	0	0	0	0	0	0	0	0.628707	0	0	0	0	0	0	0	0	0	0	0	0	0	0	0.120701	0
XLOC_006500	0	0	0	0	0	0	0	0	0	0	0	0	0	0	0	0	0.449841	0	0	0	0	0	0	0	0	0	0	0	0	0	0	0	5.27686	0	0	0.449357	0	0	0	0	0.629323	0	0	0	0	0	0	0	0
XLOC_006522	0	0	0	0	0	0	0	0	0	0	0	0	0.0539636	0	0	0	0	0	0	0	0.0546762	0	0	0	0	0	0	0.0581184	0	0.0580414	0.0767165	0	0.707817	0.044327	0	0.0489834	0	0	0.270985	0.0410541	0	0	0	0	0	0	0.0581741	0.101681	0
XLOC_006526	0	0.00604563	0	0	0	0	0	0.00533176	0.00893858	0.0118264	0	0	0	0.0195646	0	0	0	0.0065523	0	0	0.00735212	0.0036831	0	0	0.0868813	0	0.0338573	0.00410752	0.00289551	0.00413295	0.0236927	0	0.0595703	0.152327	0.00506558	0.00579713	0.00507918	0	0.224798	0.00291655	0.0169744	0.0146256	0	0	0.0465529	0	0.0283568	0.0420454	0
XLOC_006538	0	0.0522181	0.0660163	0	0	0	0	0	0	0.0540296	0	0	0.0523313	0	0	0	0	0	0	0	0	0	0	0	0	0	0	0	0	0	0	0	0.686817	0	0	0	0	0	0	0.0398173	0.0494368	0.0424635	0	0	0	0	0	0.197253	0
XLOC_006556	0	0	0	0	0	0	0	0	0	0.102111	0	0	0	0.101193	0	0	0	0	0	0	0.104836	0	0	0	0	0	0	0	0	0	0	0	1.06668	0.0834168	0	0	0	0	0	0	0	0	0	0	0	0	0	0.0928478	0
XLOC_006578	0.0110816	0.0319902	0.0177699	0.0132572	0.0283814	1.16646	1.67467	0	1.1987	0.00385488	1.37433	1.20127	0.0149196	0.00385216	0	0	0	0.00386235	0	0	0.0682962	0.0900432	0.0276716	0.0237238	0.0347097	3.2467	2.09656	0.00803437	1.78353	0	3.07462	1.80765	0.0291251	0	0.00298635	0.00341838	0	0.00356125	0	0.00570487	0.0801666	0.0428364	0.086785	0.027811	0.0516231	2.45512	1.76011	0.0318825	1.20565
XLOC_006594	0.0101847	0.00978368	0	0	0.0223246	0.0127946	0	0	0	0	0	0	0	0	0.0202533	0.00898819	0.00937318	0.0316873	0	0	0.0197942	0	0.0108809	0.00932575	0.0079848	0	0	0.054953	0	0.0220908	0.15478	0	0.0794684	0.0163979	0.016328	0.0093402	0.0245657	0.165604	0.0101552	0.0233951	0.0368105	0.125957	0	0	0.0250883	0.196506	0.0292129	0.0193628	0
XLOC_006611	0	0	0	0	0	0	0	0	0	0	0	0	0	0	0	0	0	0	0	0	0	0	0	0	0	0.456253	0.0804345	0	0	0	0	0.0441142	0.0534836	0	0	0	0	0	0	0	0	0	0	0	0	0.594048	0.103754	0	0
XLOC_006656	0.0464263	0.0441783	0	0	0.100925	0.0306055	0.0648014	0	0	0.0460606	0	0	0	0.0916703	0	0.0391522	0.0813563	0	0.0635757	0	0.134299	0.181271	0.0982695	0.0420489	0.549762	0	0.0725167	0.0960687	0	0.0480218	0.185381	0.0401681	0.195681	0.14582	0.0355362	0	0.321658	0.170141	0.134083	0.203736	0.208852	0.071697	0.184481	0.0501094	0.0757573	0.0594848	0	0.546946	0
XLOC_006673	0	0	0	0	0	0	0.0406222	0	0	0	0	0.0201606	0	0	0	0	0	0	0	0	0.0288408	0	0.0316777	0	0	0.0429714	0	0	0	0.976247	0	0.493922	0	0.0236669	0	0.0266072	0	0.0278403	0.0291496	0.578571	0	0.0230229	0	0	0	1.55932	0.0293181	0	0
XLOC_006699	0.360003	0.175946	0.333568	0.120002	0.187762	0.129024	0.0933486	0.095139	0.117412	0.104423	0.143142	0.111374	0.267459	0.233196	0.200958	0.219964	0.409807	0.209225	0.119816	0.321017	0.952887	0.500665	0.479727	0.286788	0.212668	0.172629	0.18145	0.128026	0.104522	1.47418	0.267523	0.0989434	0.814742	0.976892	0.318748	0.261346	1.02081	0.635535	0.189111	0.477139	1.07774	0.570293	0.878812	0.222207	0.179439	0.197888	0.0841239	0.349854	0.153844
XLOC_006711	0	0	0.086768	0	0	0	0.104777	0	0	0	0	0	0	0.0692328	0	0	0	0.0696846	0	0	0.0693818	0	0	0	0.0574324	0	0	0	0	0.0725548	0	0	0.587862	0	0	0	0	0	0	0.0513429	0	0.111704	0	0	0	0	0.0757421	0.127064	0
XLOC_006722	0.00921692	0.00885628	0	0	0.0202078	1.57851	1.5622	0	0.670802	0.00955479	0.336491	0.428106	0	0	0	0	0	0	0.0133017	0	0.00895854	0	0.00984951	0	0	0.915826	2.01427	0	0.121513	0.0400355	0	0.219235	0.0617392	0	0	0	0	0	0	0	0.0249875	0	0.0120528	0	0.00756947	0	1.68084	0.0175459	0.577623
XLOC_006724	0.0124925	0.00600653	0	0	0.0274082	0.968037	0.922563	0	0.293044	0.0129969	0.219754	0.300955	0	0.0064921	0	0	0	0	0	0	0.01215	0	0.00668016	0	0	0.539689	0.375146	0	0.0770127	0.0272407	0	0.104703	0.0420407	0	0	0	0	0	0	0.00480735	0.0169399	0	0.0326397	0	0	0	0.290993	0.011939	0.347085
XLOC_006748	0.775896	0.642755	0.525467	0.490553	0.635523	0.246075	0.188871	0.467422	0.101777	0.314452	0.151895	0.204104	0.178987	0.351002	0.302138	0.480893	0.509782	0.240861	0.283281	0.499164	0.988253	0.826211	1.01984	0.441148	1.06253	0.274468	0.144305	0.289158	0.172796	0.222836	0.202956	0.259311	0.348646	0.323366	0.665953	0.491597	0.53144	0.469886	0.311631	0.513001	0.846262	0.813467	1.32938	0.44143	1.42831	0.418565	0.314925	0.237782	0.162514
XLOC_006778	0.0315558	0.0335791	0.0279658	0.0496816	0.041948	0.0423006	0.0435284	0.0099153	0.0117374	0.0417001	0.0340895	0.0407941	0.0403471	0.0729397	0.056961	0.0177838	0.0649694	0.059196	0.00727017	0.0997442	0.147135	0.265569	0.151158	0.111308	0.0689006	0.209255	0.10025	0.0289698	0.0443589	0.112967	0.0519855	0.0704885	0.636273	0.543399	0.138672	0.158759	0.426432	0.500825	0.060125	0.146596	0.160737	0.450711	0.268621	0.107163	0.0450726	0.199508	0.0564764	0.239582	0.0168267
XLOC_006779	0	0	0	0	0	0	0	0	0	0	0	0.0631634	0	0	0	0	0	0	0	0	0	0	0	0	0	0	0	0	0	0	0	0	0.170569	0	0	0	0	0	0	0	0	0	0.114818	0	0	0	0.0910898	0.0739176	0.110413
XLOC_006799	0	0	0	0	0	0	0	0	0	0	0	0	0	0.0550852	0	0	0	0	0	0	0	0	0	0	0	0	0	0	0	0	0	0	0.527928	0	0	0	0	0	0	0	0	0	0	0	0	0	0	0.101112	0
XLOC_006814	0.0445431	0.0427788	0.0267782	0	0.0732123	0.0420204	0.0591395	0.00938823	0.0318605	0.0230348	0.0135787	0.0511518	0.0334351	0.0575007	0.0221094	0.0490778	0.0204699	0.0922804	0	0.0493325	0.140649	0.282357	0.0951528	0.061162	0.113516	0.0625088	0.0410932	0.132037	0	0.0964919	0.0988468	0.107813	0.210697	0.107504	0.0534918	0.040796	0.116257	0.170221	0.0443725	0.0681289	0.231401	0.361505	0.0582861	0.0958752	0.0731374	0.147944	0.0426462	1.2792	0.0254562
XLOC_006817	0	0.0413464	0	0	0	1.19719	0.301692	0	0.194304	0.0864507	0.520526	0.270336	0.0418496	0.0860476	0	0	0	0	0	0.0370137	0.0837819	0	0	0	0	0.383206	0.202453	0	0.726616	0.0450773	0.115098	0.639528	0.413577	0	0	0.0380638	0	0.0399138	0	0	0.1563	0.0335259	0	0	0	1.49427	0.0871478	0.157978	0.575878
XLOC_006819	0	0	0	0	0	0	0	0	0	0.128505	0	0	0.0622567	0.0638444	0	0	0	0	0	0	0.127211	0	0	0	0	0	0	0	0	0	0	0	0.610623	0	0	0.056438	0	0	0	0	0	0	0	0	0	0	0	0.05859	0
XLOC_006829	0.00440847	0.00339618	0.00424194	0.00633038	0.00387359	0.281243	0.249302	0.00075269	0.271409	0.00461635	0.346761	0.226545	0.00446654	0.0055374	0	0	0	0.0018504	0	0.00158217	0.020604	0.012035	0.00566558	0.0105255	0.00759048	1.10356	0.480968	0.00288633	0.331831	0.00871472	0.497348	0.50381	0.0369137	0.00142889	0.000715472	0.00327665	0	0	0	0	0.025522	0.00749871	0.017246	0.00568865	0.00725191	0.504294	0.522442	0.0288601	0.315236
XLOC_006834	0	0.0358948	0.0149839	0	0	0.0157031	0	0	0	0.0257387	0.00760897	0.0327824	0.0249069	0.0256965	0	0.0109665	0.0114334	0	0.0179019	0.0110244	0.060525	0	0.0133068	0	0.00977499	0	0	0.0134126	0.0389315	0	0	0.021924	0.0830487	0.110186	0.0298811	0.0227867	0	0.142648	0.0247974	0	0.011258	0.0192651	0	0	0	0.0150848	0	0.141725	0.0285509
XLOC_006839	0	0	0	0	0	0	0	0	0	0	0	0	0.0902285	0.0922254	0	0.0789378	0	0	0	0.0797838	0.094696	0	0	0	0	0	0	0	0	0	0	0	0.0973965	0	0	0	0	0	0	0	0	0	0	0	0	0	0	0.761604	0
XLOC_006842	0	0	0.0169829	0	0	0.00883496	0.0286672	0.0179484	0.0100491	0.0226606	0.0128608	0.00920727	0.00547247	0.0146628	0.00705802	0.0125139	0	0.0514652	0.0102226	0.00628764	0.00686646	0.100259	0.00755014	0.00647197	0.14939	0.0197039	0.0439607	0.0152971	0.0125331	0	0.164017	0.0479335	0.0366007	0.427286	0.0175365	0.00650399	0.0056992	0.128818	0.0141256	0.0108578	0.00638295	0.02188	0.00922717	0	0.0927861	0.00649868	0.0134428	0.0418974	0.0160364
XLOC_006852	0.0200208	0.00961671	0.0120365	0	0	0.942958	1.39335	0	1.12968	0	0.865637	1.05569	0	0	0	0	0.00921504	0	0	0.0177632	0.0194562	0.0195243	0.0320857	0	0.00784792	2.76298	2.24202	0.0108048	2.35625	0.0434358	2.37015	1.9394	0.0558075	0	0	0	0.00805018	0.0287302	0.00998317	0.023	0.0361814	0.0154753	0.0523757	0.0323169	0.0410997	2.52222	1.96157	0.0666258	1.03931
XLOC_006857	0	0	0	0	0	0.0639717	0.05406	0	0.0290944	0.0205725	0.0247482	0.0535428	0	0	0	0	0	0	0	0	0	0	0	0	0	0.0285809	0.0451491	0	0.0159653	0	0.0774222	0.140951	0	0	0	0	0	0	0	0	0.0362899	0.0466073	0	0	0	0.0246431	0.0194995	0.0565736	0.0233185
XLOC_006860	0	0.0388543	0	0	0	0	0	0	0	0	0	0	0.0394177	0	0	0	0	0	0	0	0.0787233	0	0	0	0.0642986	0	0	0.0424535	0	0.0849462	0	0	0.519903	0	0	0	0	0	0	0	0.0367057	0	0	0	0	0	0	0.037214	0
XLOC_006867	0	0	0	0	0	0	0	0	0	0	0	0	0	0.118749	0	0.101718	0	0	0	0	0	0	0	0	0	0	0	0	0	0	0	0	1.12266	0	0	0.104738	0	0	0.118713	0	0	0	0	0	0	0	0	0.217898	0
XLOC_006881	0	0	0	0	0	0	0	0	0	0	0	0	0	0	0	0	0.0104554	0	0	0	0.0110554	0	0	0	0.0267706	0	0	0	0.00886609	0	0	0	0.0633011	0	0.573772	0	0.0274073	0	0	0	0.0102808	0	0	0	0	0	0	0.0539982	0
XLOC_006892	0	0	0	0	0	0	0	0.0238729	0	0.0878807	0	0	0.0283524	0.0583916	0	0	0.0259446	0	0	0.0250864	0.0839979	0	0	0	0	0	0	0	0	0.0306023	0	0	0.532193	0	0	0	0	0	0	0	0.0260801	0	0	0	0	0	0.0284207	0.0268169	0
XLOC_006914	0	0	0	0	0.0428158	0	0	0	0	0.024507	0	0.00783889	0	0.0123081	0.0118279	0	0.0270431	0.0617302	0	0	0.0486098	0.237898	0	0	0.26106	0.0167615	0	0	0.00930648	0.0967014	0	0.0153907	0.115264	0.102719	0.198039	0	0.712959	1.29583	0	0.0183687	0.0429768	0.941189	0	0	0.106483	0.147238	0	0.574501	0
XLOC_006915	0	0	0	0	0	0	0	0	0	0	0	0	0	0	0	0	0	0	0	0	0	0.069355	0	0	0.281672	0	0	0	0	0.0713002	0	0	0.0722329	0.0548896	0	0	0.372189	0.696391	0	0	0	0.164401	0	0	0	0	0	0.312175	0
XLOC_006917	0	0	0	0	0.00963528	0	0	0	0	0.0273463	0	0	0	0	0	0	0.0405205	0.0273916	0	0	0.0256289	0.0771333	0	0	0.1791	0	0	0	0	0.0190984	0	0.0232321	0.127639	0.0424919	0.0776355	0.0080755	0.198191	0.606267	0	0	0.0238274	0.332881	0	0	0.129928	0.021148	0	0.108811	0
XLOC_006918	0	0	0	0	0	0	0	0	0	0	0	0	0	0	0	0	0	0	0	0	0	0.225967	0	0	0.369802	0	0	0	0	0	0	0	0	0	0.0820479	0	0.662118	0.887866	0	0	0.309474	0.356311	0	0	0	0.165393	0	0	0
XLOC_006919	0	0.00892201	0	0	0	0	0	0	0	0.0288753	0	0	0.00931368	0.00961254	0	0	0.0342256	0.00964079	0	0	0.0361002	0.117716	0	0	0.181966	0	0	0	0	0	0	0.00817994	0.103653	0.0448789	0.0670679	0	0.186847	0.675724	0	0.00711819	0.0503464	0.437828	0	0	0.122011	0.0223619	0.00886653	0.229773	0
XLOC_006938	0	0	0	0	0	0	0	0	0	0	0	0	0	0	0.0197864	0	0	0	0	0	0.0392441	0	0	0	0.238419	0	0.0151504	0	0.0160735	0	0	0	0.0221986	0	0.35222	0	0	0.0382412	0.0199778	0.0305889	0	0	0	0	0.514146	0	0.0196297	0.0569306	0
XLOC_006940	0	0	0	0	0.0436194	0	0	0	0	0	0	0	0	0	0.0379426	0	0	0	0	0	0	0	0	0	0.157974	0	0	0	0.0332802	0	0	0	0	0	0.0309136	0	0	0.036983	0	0	0	0	0	0	0.523647	0	0	0.03661	0
XLOC_006946	0	0	0	0	0.00436121	0.00123416	0.00781059	0	0	0.00623019	0	0	0	0.00622695	0.00200209	0	0.00554635	0	0	0	0.0077327	0	0	0	0.073063	0.0027508	0.00144494	0.00432824	0.106154	0.0087107	0	0	0.0291598	0.0112554	0.490785	0	0	0.0345348	0.00998177	0	0.00718457	0.00153537	0	0	0.53564	0	0.0168901	0.0152716	0.0022367
XLOC_006947	0	0	0	0	0	0	0	0	0	0	0	0	0	0	0.436205	0	0	0	0	0	0	0	0	0	1.7734	0	0	0	1.04946	0.535643	0	0	0	0	3.17818	0	0	0.490313	0	0	0	0	0	0	2.23386	0	0	0	0
XLOC_006948	0	0	0	0	0.0170183	0	0.0415376	0	0	0.0319901	0	0	0.0309574	0.0159636	0.0153205	0	0	0.0160158	0	0	0	0	0	0	0.341631	0	0.0808785	0	0.207793	0.0167403	0	0	0.0515469	0.0748135	0.730155	0.0141525	0	0.709142	0.01542	0	0.0842332	0.0120152	0	0	0.612164	0	0.0599183	0.044016	0
XLOC_006949	0	0.00217514	0	0	0.00744304	0	0.011854	0	0	0.00944879	0	0	0	0.00472179	0	0	0	0.0118348	0.00329419	0.00809577	0.00879803	0.00220316	0	0	0.242339	0.00313117	0.0312512	0.00246161	0.119129	0.0123846	0	0.00399472	0.0535731	0.0676803	0.530777	0	0	0.528121	0.0136254	0	0.00204365	0.00524096	0	0	0.57228	0	0.046996	0.0195414	0
XLOC_006951	0	0.00384423	0	0	0.0482315	0.000826378	0.026148	0	0	0.00835702	0.000803144	0	0	0.00696105	0.0120889	0.00356412	0.00372035	0.0307057	0	0.00238682	0.0142528	0.00129757	0	0	0.410409	0	0.0415962	0.00145144	0.19384	0.0058427	0	0.00235384	0.0647062	0.108883	0.835379	0.00123567	0.00216357	0.859578	0.0227586	0	0.0204644	0.0123475	0.00173568	0	0.765072	0	0.0716205	0.0281697	0
XLOC_006952	0	0	0	0	0.0576042	0	0.0121585	0	0	0.00322358	0	0.00199967	0	0.0128861	0.00931819	0	0.00573827	0.0226095	0	0.00276194	0.00901215	0	0	0	0.437428	0.00428227	0.0562428	0	0.205546	0.0101392	0	0.00272735	0.052203	0.152334	0.894089	0	0	0.973828	0.0402941	0	0.0055828	0.0119318	0.00402802	0	0.845075	0	0.140232	0.0207385	0
XLOC_006953	0	0.00467148	0	0	0.05062	0	0.0159159	0	0	0.012681	0	0	0.00245394	0.00760428	0.0171117	0.00432616	0.0158034	0.0457432	0	0.00217303	0.00708577	0.00473188	0	0	0.492007	0	0.0477029	0	0.192891	0.00265931	0	0.00428951	0.0684709	0.190518	1.0513	0.00449911	0	1.17388	0.0487655	0.00563072	0.00877837	0.0112563	0	0	0.971693	0	0.130789	0.0419606	0
XLOC_006955	0	0	0	0	0.0695011	0	0.0420677	0	0	0.0218792	0	0	0	0.0218477	0.0210058	0	0	0.0109567	0	0	0.0102707	0	0	0	0.397797	0	0.0857352	0	0.147978	0.0114573	0	0	0.0588741	0.127602	0.93154	0.00968834	0	0.858938	0.0105353	0	0	0.0245101	0	0	0.841816	0	0.0910043	0.0301271	0
XLOC_006956	0	0	0	0	0.0839738	0	0.0510099	0	0	0	0	0	0	0	0.0126496	0	0	0.0528336	0	0	0.0248197	0	0	0	0.471054	0	0.00945457	0	0.229666	0.0138092	0	0	0	0.195084	1.04119	0	0	1.07209	0.0635392	0	0	0.0296271	0	0	0.933327	0	0.0858351	0.024207	0
XLOC_006958	0	0	0	0	0.059494	0	0	0	0	0	0	0	0	0	0	0.0457869	0.0950663	0	0	0	0.0527826	0	0	0	0.867374	0	0.0434159	0	0.188395	0	0	0	0.114162	0.171311	1.24667	0	0	0.895859	0.104783	0	0	0	0	0	1.02785	0	0.167916	0	0
XLOC_006959	0	0.0015319	0	0	0.0629021	0	0.0416969	0	0	0.00665878	0	0.00205669	0.00161068	0.016639	0.0240776	0.00141989	0.00592836	0.0383665	0.00232188	0.00142634	0.00929405	0.00155133	0	0	0.789593	0	0.0856175	0.00173474	0.34842	0.00349142	0	0.00281381	0.0827224	0.262882	1.54146	0.00295356	0.00258585	1.63407	0.0224018	0.00123205	0.00719577	0.0184525	0	0	1.28496	0	0.148775	0.0229545	0
XLOC_006964	0	0	0	0	0	0	0	0	0	0	0	0	0	0	0	0	0	0	0	0	0	0	0	0	0.0633516	0	0	0	0	0	0	0	0	0	0	0	0	0	0	0	0	0	0	0	0.518008	0	0	0.0693823	0
XLOC_006971	0.0447063	0.229795	0.0926768	0.158436	0.63516	0.0471028	4.18958	0.00713877	0.00939846	0.036244	0.0376446	0.00430485	0.0169481	0.202498	0.418169	0.0583758	0.0444574	0.680629	0.0409115	0.0788158	0.0649495	0.0211172	0.210223	0.213434	15.5938	0	21.5723	0.235328	0.0235199	0.0419258	0.046365	2.82279	9.56321	2.10432	5.48052	0.00609018	0.0585263	3.28348	3.49349	0.0166435	0.139251	0.205295	0.319071	0.408949	12.0889	0.0283925	26.4842	2.1948	0.0535725
XLOC_006973	0	0	0	0	0	4.54444	5.31274	0	4.02159	0	3.70832	6.77987	0	0	0	0	0	0	0	0	0	0	0	0	0	6.18277	8.82662	0	10.9413	0	6.71339	6.38237	0	0	0	0	0	0	0	0	0	0	0	0	0	5.14732	8.30206	0	3.42589
XLOC_006976	0	0	0	0	0.101059	0	0	0	0	0	0	0	0	0	0	0	0	0	0	0	0.0896529	0	0	0	0.0748767	0	0	0	0	0	0	0	0.556355	0	0	0	0	0	0.0868098	0	0	0	0	0	0	0	0	0	0
XLOC_006978	0.0447635	0	0	0	0	0	0	0	0	0.0444972	0	0	0	0	0	0	0	0	0	0	0	0	0	0	0.105979	0	0.139463	0	0	0	0	0	0.236423	0	0	0.039177	0	0	0	0	0	0	0	0.0483076	0.54797	0	0.0450159	0.0813024	0
XLOC_006980	0	0	0	0	0	0	0	0	0	0	0	0	0	0	0	0.0683571	0	0	0	0	0	0	0	0.07595	0.134787	0	0	0	0	0	0	0	0.253816	0.0649642	0.062052	0	0	0	0	0	0	0	0	0	0.619006	0	0	0.0733187	0
XLOC_006989	0.0054561	0.0367764	0.00656244	0.0182807	0.038351	0.00270951	0.0271484	0.000931319	0.00154126	0.00799671	0.00658373	0.00140942	0.00552657	0.00570951	0.00440724	0.00487217	0.00712023	0.00228952	0.00318715	0.0205553	0.00849972	0.00212787	0.00467438	0.0280559	0.43984	0.00301927	0.0721526	0.00833312	0.00332688	0.00838648	0.00136521	0.00579076	0.382643	0.0167978	0.170854	0.0131759	0.00798546	0.0232191	0.0516042	0.00253659	0.00789656	0.00253109	0.00284611	0.0269891	0.527725	0.00259333	0.142128	0.0199546	0.00245459
XLOC_006990	0.0522466	0.138271	0.0274907	0.0546931	0.0752757	3.43529	6.05974	0.0027795	0.938838	0.0204571	2.95794	5.52929	0.00989689	0.0102218	0.0131397	0.0087231	0.0121381	0.0068324	0	0.00292124	0.0158895	0.0222875	0.0664042	0.0479424	0.370731	6.35754	3.48765	0.0213183	2.29783	0.0142983	5.9778	7.35684	0.334941	0.0290571	0.227165	0.0211658	0.00794385	0.0850455	0.0327845	0.00252299	0.0295298	0.0100982	0.0340922	0.0280964	0.335579	1.53805	3.57064	0.0532684	0.877118
XLOC_006991	0.0839403	0.0790951	0	0	0	0	0.123496	0	0	0	0	0	0	0	0	0	0	0	0	0	0	0	0	0	0.133571	0	0.0695537	0.166782	0	0	0	0.0712225	0.839369	0.0644147	0.184652	0	0	0.221577	0	0	0	0.0647837	0	0	0.204519	0	0.357163	0.0727294	0
XLOC_006992	0.0318835	0.0609112	0	0.0760914	0	0	0.217941	0.0262203	0	0	0.0596137	0.0216428	0	0	0.0305885	0	0	0	0.0891039	0.0275527	0	0.0311089	0	0.0870038	0.32629	0	0.170253	0.100623	0	0.0335993	0	0.0555667	0.343466	0.0758492	0.546747	0.0283853	0.0249685	0.0594215	0	0	0	0	0	0.171851	0.625866	0	0.251694	0.0588843	0
XLOC_006993	0	0	0.319974	0.158427	0	0	0	0	0	0.12139	0	0	0	0	0	0	0	0	0	0	0.253505	0	0	0.118876	2.04193	0	0.118365	0	0	0	0	0.110806	0.252421	0.40101	0.561126	0	0.0943891	0.562896	0.240393	0	0.119325	0	0	0.145937	0.541308	0	0	0.110262	0
XLOC_006994	0.0507633	0.109649	0.015258	0.0455099	0.0834062	0.00799767	0.08443	0	0	0.0131013	0	0.00834867	0.012678	0.0130795	0.0125657	0	0.011639	0.0131203	0	0.0224461	0.0493038	0.0371306	0.0270991	0.150951	0.766483	0	0.272287	0.0409631	0.00991591	0.0137172	0	0.0334842	0.535407	0.316157	0.496844	0	0.111894	0.205726	0.0631139	0.00968581	0.0343912	0.00980878	0.0498453	0.0682983	0.885352	0	0.535811	0.0721372	0.0145421
XLOC_006995	0	0.0646275	0.032381	0.0643855	0.0884902	0.0169906	0.0358757	0.0113214	0	0.0138895	0.00823066	0	0.0403223	0	0	0	0.0123373	0.013909	0	0.011898	0	0	0.0575004	0.0615933	0.760645	0.0189617	0.319214	0.0868556	0.0105399	0.0436225	0.0171308	0.0591971	0.283721	0.140612	0.451448	0	0.0970552	0.153953	0.0803059	0	0.0243271	0.0208166	0.105814	0.0434873	0.81779	0	0.349286	0.0892124	0
XLOC_006996	0.0375141	0.0630783	0.011277	0.022428	0.0616841	0.0117694	0.0745288	0.0158473	0	0.00972043	0.0114149	0.00613697	0	0.0679537	0	0	0	0	0.0135318	0.0249822	0.0182306	0.0182916	0.0501089	0.0601281	0.735168	0.0131282	0.352039	0.0405215	0.021827	0.0509108	0	0.0660922	0.408235	0.219074	0.579481	0	0.120767	0.251417	0.08423	0.0215659	0.0169501	0.0072494	0.0490592	0.171561	0.808706	0	0.626959	0.142797	0.0213783
XLOC_006997	0.0270787	0.0998628	0.00542759	0.064785	0.0742917	0.00562792	0.0712487	0.011507	0.0128041	0.0329362	0.00546525	0.00586081	0.0227634	0.03291	0.0317135	0.00802444	0.0251198	0.0141422	0	0.0241874	0.0307369	0.0308043	0.0772607	0.0703753	0.85182	0	0.313182	0.093163	0	0.0542529	0.00567217	0.0637597	0.548292	0.258985	0.532132	0.0125152	0.142509	0.339043	0.135765	0.00696265	0.0367263	0.0209342	0.0707079	0.106798	1.06465	0.0215698	0.590677	0.1297	0.0204149
XLOC_006998	0.0222944	0.150025	0.0446819	0.0533247	0.0896498	0.00930238	0.0785295	0.00629352	0	0.0463228	0.00451336	0.0193911	0.00747052	0.0616954	0.0445405	0.00658177	0.0343286	0.0154677	0	0.0463	0.0289035	0.0289869	0.0556166	0.13621	1.07731	0	0.299919	0.13678	0.00574113	0.0728048	0	0.0393153	0.773797	0.329676	0.693515	0.0410485	0.137891	0.427917	0.163466	0.0114214	0.0873224	0	0.0485607	0.0879498	1.01956	0.017843	0.537882	0.226902	0
XLOC_006999	0.0761663	0.164247	0.0457767	0.0227482	0.0624812	0.0121006	0.153373	0.0318019	0.0275178	0.0975453	0.0234129	0.0126558	0	0.0389273	0	0.0332303	0.0692424	0	0	0.0167102	0.0369384	0.130013	0.0405928	0.173884	1.30096	0	0.455349	0.101671	0.0150856	0.163265	0	0.0667822	0.627854	0.426568	0.799706	0	0.212025	0.486499	0.131749	0.0288285	0.0343748	0.0147145	0.0999338	0.102528	1.24883	0.0232987	0.885105	0.250403	0
XLOC_007000	0.0128918	0.0742531	0.0154995	0.0924598	0.169447	0.00812648	0.102949	0	0	0.0133056	0.0078745	0.00848364	0.0128757	0.0132832	0.0510417	0.0226756	0	0.0133247	0.0370136	0.034194	0.0626032	0.0502919	0.0688171	0.117948	1.20337	0	0.477046	0.180275	0.0100774	0.0417922	0.0327733	0.0906967	0.758337	0.352195	0.80321	0.0117787	0.144631	0.393287	0.102561	0.00983665	0.011645	0	0.0843971	0.0555049	1.00515	0.0156151	0.71769	0.13431	0.0295546
XLOC_007002	0	0.307743	0	0	0.200866	0.0608906	0.128922	0	0	0	0	0.0321085	0.0887827	0	0.0433226	0.03897	0	0.0458449	0.0632825	0.0392605	0	0.0450941	0.0488956	0.0836887	0.911713	0	0.360663	0.09562	0	0	0	0.159899	0.292174	0.39909	0.955016	0	0.106719	0.465702	0.133451	0	0	0	0.183557	0.0498614	1.1308	0	0.512118	0.125632	0
XLOC_007003	0	0	0	0	0	0	0.75659	0	0	0	0	0	0	0	0	0	0	0	0	0	0	0	0.406152	0	0.670837	0	1.73422	0.338252	0	0	0	0.317915	1.61506	0.286066	2.45381	0	0.248478	0.899353	0.326037	0	0.356932	0	0.586211	0	1.61997	0	1.07328	0.288384	0
XLOC_007004	0.0443013	0.0424245	0	0	0.0242105	0.028269	0.0597328	0.0184284	0	0	0.0136628	0.014797	0.0218828	0	0.0215911	0.0192519	0	0	0	0.0580978	0.064412	0.0432151	0.0707739	0.101042	1.27059	0	0.415878	0.0707044	0.0176694	0.0236429	0	0.116355	0.460308	0.265257	0.71677	0	0.105307	0.229706	0.0654833	0.0167012	0.0599592	0.0171156	0.116374	0.190878	1.30673	0	0.646431	0.227921	0
XLOC_007005	0	0	0.293523	0.8719	0	6.14677	9.27899	0	11.8883	0	7.43465	13.9858	0	0	0	0	0	0	0	0	0.229744	0.725195	0	0	1.40691	8.99602	26.2264	0.218067	23.2386	0	15.6953	8.86776	0.424207	0.356828	0.478445	0	0.161289	0.193372	0	0	0.218107	0.189515	0.347817	0.27271	1.98195	2.03268	20.8906	0	9.34771
XLOC_007006	0.0209134	0.120203	0.0502735	0.0499605	0.228647	0.0133231	0.168894	0	0	0.064138	0	0.0418271	0.0827621	0.0213255	0.0204267	0.0364102	0.0379268	0.021401	0	0.0549345	0.0405535	0	0.155965	0.133608	1.34721	0	0.705378	0.155988	0	0	0	0.0732811	0.733379	0.334209	0.56209	0.0188981	0.0165957	0.41465	0.247603	0.0157933	0	0.0161602	0.0274569	0.0675744	1.50824	0	0.751379	0.254736	0.0242885
XLOC_007007	0.0147465	0.0638758	0.0177359	0.0411686	0.080954	0.0229253	0.119298	0.0125646	0.0173869	0.0282561	0.0103947	0.00636261	0.0198834	0.0154036	0.00990338	0.024099	0.032012	0.0128694	0	0.0198081	0.0119615	0.0239638	0.0578839	0.0812104	1.24104	0.0136269	0.47961	0.109751	0.00563612	0.0269341	0.00616096	0.0934095	0.654648	0.423728	0.720471	0.0136704	0.0119701	0.386819	0.17287	0.00380196	0.0400107	0.0152014	0.125058	0.0925128	1.11959	0.00292691	0.862267	0.162911	0.0110811
XLOC_007008	0.0310893	0.118812	0	0	0	0	0.169816	0.0255912	0	0.0314029	0.0193598	0	0	0.0312913	0.0298649	0	0	0	0.0434906	0	0	0.151667	0.0330344	0.0565714	1.07669	0	0.402655	0.0327356	0	0	0	0.0271016	0.502984	0.468669	0.630697	0.0277079	0.0487394	0.28998	0.0607404	0	0.0840657	0	0.0819168	0.033512	0.813818	0	0.520915	0.114955	0
XLOC_007009	0	0.0438566	0	0.0549188	0.100189	0	0.064292	0	0	0	0	0	0.0442879	0	0.0432238	0.0388795	0.0807924	0	0.0631369	0	0	0.0899662	0.0487768	0.250457	1.85528	0	0.395681	0.143096	0	0.0476881	0	0.0398787	0.825929	0.398139	0.776356	0	0	0.295666	0.177516	0.0337196	0.041464	0.0355844	0	0.0497384	1.20324	0	0.835811	0.125342	0
XLOC_007010	0.0824765	0.15549	0	0	0.0889413	0	0	0.0641335	0	0.078588	0	0	0.076192	0	0.0732432	0	0.069103	0	0	0	0	0	0	0.222002	1.31202	0	0.340953	0	0	0	0	0	0.908942	0.380058	0.605722	0	0	0.799456	0.0769327	0	0	0	0.110688	0	1.33987	0	1.13826	0	0
XLOC_007011	0	0.0471771	0.119148	0	0.10779	0.0328522	0.0695766	0	0	0	0.0315238	0	0	0.048795	0	0.0416862	0	0.0490438	0	0.0420057	0	0.242203	0	0	0	0	0.0779069	0.153463	0	0.0511226	0	0.0857257	0	0.0388817	0.0756692	0.0431576	0	0.543562	0.0476294	0	0	0.0766247	0.0658	0	0.0404651	0	0	0.268723	0.0604651
XLOC_007035	0	0	0	0	0	0	0	0	0	0.0624209	0	0	0	0	0	0	0	0	0	0	0	0	0	0	0	0	0	0	0	0	0	0	0.659498	0	0	0	0	0	0	0	0	0	0	0	0	0	0	0.170787	0
XLOC_007038	0	0	0	0	0	0	0	0	0	0	0	0	0	0	0	0	0	0	0	0	0	0	0	0	0	0	0.0376617	0.0496656	0	0	0	0	0.0505522	0	0.0734759	0	0	0.043979	0	0	0	0.779824	0.0637401	0	0	0	0.0972041	0	0
XLOC_007039	0	0	0	0	0	0	0	0	0	0	0	0	0	0	0	0	0	0	0	0	0	0	0	0	0	0	0.462896	0	0.275324	0	0	0	0	0	0.464932	0	0	0	0.202559	0	0.211094	2.01716	0	0	0	0	0	0	0
XLOC_007040	0	0	0	0	0	0	0	0	0	0	0	0	0	0	0	0	0	0	0	0	0	0	0	0	0	0	0.107268	0	0	0	0	0	0	0	0.0866792	0	0	0	0	0	0	1.61034	0	0	0	0	0	0	0
XLOC_007041	0	0	0	0	0	0	0	0	0	0	0	0	0.205644	0	0	0	0	0	0	0	0	0	0	0	0	0	0.198524	0	0.111874	0.110044	0	0	0	0	0.163223	0	0	0	0	0	0	0.974031	0	0	0	0	0	0	0
XLOC_007042	0	0.0124956	0	0	0	0	0.0346566	0	0	0.0134331	0	0	0.0259982	0	0.0128819	0	0	0	0	0	0	0	0	0	0	0	0.0674499	0	0.0101782	0.014064	0	0	0.0866678	0	0.363864	0	0	0	0.0129433	0	0.0117582	0.68415	0	0	0	0	0.0624834	0.0123267	0
XLOC_007043	0	0	0	0	0	0	0	0	0	0	0	0	0	0	0	0	0	0	0	0	0	0	0	0	0	0	0.121434	0	0.0667231	0	0	0	0.0753068	0	0.440761	0	0	0	0	0	0.0666921	1.14786	0	0	0	0	0	0	0
XLOC_007044	0	0.0397093	0	0	0	0	0	0	0	0	0	0	0	0	0	0	0	0	0	0	0	0.0406755	0	0	0	0	0.129202	0	0.0347391	0	0	0	0	0.032829	0.352963	0	0	0	0	0	0.0375183	0.804626	0	0	0	0	0.125168	0.0379976	0
XLOC_007045	0	0	0	0	0	0	0.0219417	0	0	0.0168608	0	0	0.0163167	0.0168262	0.0161433	0	0	0	0	0	0.015921	0	0	0	0	0	0.0976677	0	0.0646105	0	0	0	0.181062	0.0394482	0.286972	0.0298324	0	0	0	0	0.0148124	0.735338	0	0	0	0	0.0949568	0.0309283	0
XLOC_007046	0	0	0	0	0	0	0	0	0	0	0	0	0	0	0	0	0	0	0	0	0	0	0	0	0	0	0.509297	0	0.145713	0	0	0	0	0	0.296713	0	0	0	0	0	0	1.42855	0	0	0	0	0	0	0
XLOC_007047	0	0.0135368	0	0	0	0	0.0188061	0	0	0.043613	0	0	0	0	0	0	0	0	0	0	0.0136964	0	0	0	0	0	0.0418379	0	0.0442223	0.0456542	0	0	0.0312512	0.0113247	0.31499	0.0128664	0	0	0	0	0	0.784955	0	0	0	0	0.0678154	0.0266762	0
XLOC_007049	0	0	0	0	0	0	0.0629593	0	0	0	0	0	0.0229959	0	0	0	0	0	0	0	0.0225879	0.0227381	0	0	0	0	0.122762	0	0.0186412	0	0	0	0	0	0.34901	0	0	0	0	0	0	0.756419	0	0	0	0	0.136277	0.0217699	0
XLOC_007050	0	0	0	0	0	0	0	0	0	0	0	0	0	0	0	0	0	0	0	0	0	0	0	0	0	0	0.0669861	0	0.072111	0	0	0	0.0456563	0	0.132545	0	0	0	0	0	0	0.732484	0	0	0	0	0.0432541	0	0
XLOC_007051	0	0.00438089	0.00547643	0	0	0	0.0119823	0	0	0	0	0	0	0.00948699	0	0	0.00422407	0	0	0	0.00443046	0.00888046	0	0	0.00356636	0	0.0698571	0	0.0419568	0.0149286	0	0	0.0460992	0.0147216	0.308897	0	0.00368677	0.00438561	0.0182642	0	0.00823481	0.682964	0	0	0	0	0.0906998	0.013086	0
XLOC_007052	0	0	0	0	0	0	0	0	0	0.0232669	0	0	0.0112574	0	0	0	0	0	0	0	0.0327883	0	0	0	0	0	0.0830407	0	0.0350496	0.0243657	0	0	0.0250366	0.00904947	0.324181	0	0	0	0	0	0.0101635	0.730394	0	0	0	0	0.053861	0.0427129	0
XLOC_007053	0	0	0	0	0	0	0.0836032	0	0	0	0	0	0	0	0	0	0	0	0	0	0	0	0	0	0	0	0.139917	0	0.0498033	0	0	0	0	0.0243112	0.3348	0.0273167	0	0.0285865	0.0299363	0	0.0276108	0.851857	0	0	0	0	0.0905114	0	0
XLOC_007054	0	0	0	0	0	0	0	0	0	0	0	0	0	0.0161476	0	0	0	0	0	0	0	0	0	0	0	0	0.0467734	0	0.0371155	0.0169331	0	0	0.0173794	0	0.237844	0	0	0.0149443	0.0155986	0	0.0142037	0.705078	0	0	0	0	0.0757988	0.0296819	0
XLOC_007055	0	0	0	0	0	0	0	0	0	0.0112339	0	0	0	0	0	0	0	0	0	0	0.01055	0.010589	0	0	0	0	0.0801018	0	0.00845034	0	0	0	0	0.00873695	0.26958	0	0	0	0.0324583	0	0	0.679807	0	0	0	0	0.0519575	0.0412483	0
XLOC_007056	0	0.0496382	0	0	0	0	0	0	0	0	0	0	0.0498625	0	0	0	0	0	0	0	0	0	0	0	0	0	0.0411887	0	0	0	0	0	0.109169	0	0.317691	0	0	0	0	0	0	0.927767	0	0	0	0	0.212484	0.0940053	0
XLOC_007058	0	0.0036147	0	0	0	0	0.0295305	0	0	0.00589048	0	0	0.00189979	0.00196249	0.00567907	0.00167471	0	0.00196749	0	0	0.0146205	0.012813	0	0	0	0.00260007	0.183009	0	0.0816967	0.0123538	0	0	0.0509003	0.0152016	0.611605	0.00174176	0	0.0217678	0.0434114	0	0.00679201	1.12924	0	0.00201891	0.00154383	0	0.188027	0.0270734	0
XLOC_007060	0	0	0	0	0	0	0.0714483	0	0	0.00631542	0	0.00195846	0	0.00315571	0.00608537	0	0.00281054	0.00316394	0.00440274	0.00541101	0.0117699	0.0147395	0	0	0.00473427	0	0.167455	0.00658126	0.10875	0.00993211	0	0	0.0545467	0.029354	0.848914	0.00840151	0	0.0350066	0.0637596	0	0.00273417	1.60465	0	0	0.00248574	0	0.268964	0.0580425	0
XLOC_007085	0	0	0	0	0	0	0	0	0	0	0	0	0	0.0128398	0.0123365	0	0	0.0257594	0	0	0	0	0	0	0.0195369	0	0.00921089	0.0134038	0	0	0	0	0.0829946	0	0.507647	0	0	0.0593977	0	0	0.0112505	0.00962613	0	0	0	0	0	0.0708161	0
XLOC_007092	0	0.000984065	0	0	0	0	0.00401407	0	0	0.00855961	0.000616532	0.000659899	0.00517615	0.00213901	0.0185757	0.00182531	0	0.00643308	0	0.00183353	0.0149254	0	0	0	0.00159966	0	0.00074247	0.00111496	0	0.00561057	0	0	0.0404636	0.00165602	0.604433	0.00379711	0.000831016	0.103792	0.00102833	0	0.0101685	0.000790135	0	0	0.000420262	0	0.00289331	0.0255751	0
XLOC_007094	0.00249843	0.00240489	0	0	0	0	0	0	0	0.00522223	0	0	0	0.00521922	0.0100666	0.00445392	0.00232428	0.00523268	0	0.00223721	0.036478	0	0	0	0.0039119	0	0.00181932	0.00272101	0	0	0	0	0.0253769	0.0020222	0.987262	0.00463194	0.00202793	0.284648	0.00251033	0	0.0180767	0.00193162	0	0	0	0	0.0141766	0.0335996	0
XLOC_007096	0	0.00329649	0	0	0	0	0.0134996	0	0	0	0	0	0.00692015	0.0107208	0.00689017	0.00304965	0.00636521	0.00716599	0	0	0	0	0	0	0.00268222	0	0	0	0	0.00374906	0	0	0.0308813	0.00554156	0.584555	0	0	0.224648	0	0	0.00619546	0	0	0	0	0	0.016219	0.0295773	0
XLOC_007097	0	0	0	0	0	0	0	0	0	0	0	0	0.0109648	0	0.0108769	0.00965702	0	0.034046	0	0	0.0106424	0	0	0	0	0	0	0	0	0.0237336	0	0	0.0243889	0	0.771878	0	0	0.397739	0	0	0.0395852	0	0	0	0	0	0.0104841	0.0104012	0
XLOC_007098	0	0.00582895	0	0	0	0	0.0039758	0	0	0.0063256	0	0	0	0	0.0182855	0	0.00281507	0.0190142	0.00440983	0	0.00589447	0.00295267	0	0	0.0189677	0	0.00882774	0.00329593	0	0.0165802	0	0.00267581	0.0648785	0	0.982602	0.00280501	0.00245636	0.666197	0	0	0.013693	0	0	0	0.00248976	0	0.0143298	0.0174408	0
XLOC_007104	0	0.0135981	0.0511069	0	0.0310322	0.858936	1.07691	0	0.508747	0.0146026	0.910027	1.2521	0.0141309	0	0	0	0.025938	0	0	0	0	0.0276401	0.0151231	0.0259184	0	0.0998607	0.0210161	0	0.0777514	0	0	0.161896	0.0470849	0.0113756	0.0112998	0.0258474	0.510181	0.0134879	0	0.0107941	0.0127977	0	0	0.0152537	0	0.0515983	0.0272519	0.0133975	0.455736
XLOC_007120	0	0.0337874	0.380749	0.0560849	0.0128501	0.0369104	0.0155851	0.0197621	0.0671651	0.0242442	0.00715536	0.0154077	0.0351908	0.072619	0.0116318	0.165286	0.0430843	0.121403	0.0168655	0.0311532	0.0455756	0	0	0	0	0	0	0.0505348	0	0.0126937	0	0	0.182582	0	0.0187656	0	0.0376487	0.156762	0.011677	0.0268882	0.0211918	0	0.0307012	0.0126232	0	0	0	0.0445037	0.0536752
XLOC_007121	0	0	0.602765	0	0	0	0	0.0564621	0	0	0	0	0	0	0	0.0587875	0	0	0	0	0.068861	0	0.0755005	0	0	0	0	0.0722428	0	0	0	0	0	0.0554903	0	0	0	0	0	0	0	0	0	0	0	0	0	0	0
XLOC_007129	0.0341194	0.0656293	0.266703	0.204053	0	0.0461633	0	0.0386085	0.0888652	0.0118403	0.010342	0.0258946	0.0400986	0.0946355	0.0341829	0.206958	0.163262	0.130481	0.0164978	0.0760814	0.0055313	0.00554498	0.0486597	0.0156426	0.00445452	0.0395918	0.00416138	0.41953	0.017507	0.130297	0	0.0150548	0.0383081	0.00459233	0.151316	0.00524782	0.551698	0.809417	0	0.118254	0.025705	0	0.0371367	0.0122345	0.00934624	0	0.00540219	0.0761421	0.103086
XLOC_007130	0	0	0	0	0	0.0754959	0	0	0	0.0553981	0	0.0798508	0	0	0	0	0	0	0	0	0.0543513	0	0	0	0	0.593047	0	0	0	0	0	0.0486273	0	0	0	0	0	0	0	0	0	0	0	0	0	0	0	0	0.0696382
XLOC_007135	0	0	0	0	0	0.0112338	0.0237284	0	0.0255476	0.0363445	0	0	0.0527583	0.036265	0	0	0	0.0181937	0	0	0	0	0	0	0	0.0752618	0	0	0	0.076053	0	0.0310738	0.526623	0.0141813	0	0.0642904	0	0	0	0.0134283	0.0799343	0.0136851	0	0	0	0	0	0.149973	0
XLOC_007139	0.00927121	0.00654758	0.00743422	0.00961523	0.00339451	0.545253	0.449694	0	0.626434	0.00906408	0.618728	0.695211	0.00438494	0.00388316	0	0.00165682	0	0	0	0.00166423	0.0168519	0.00723144	0.00992983	0.00624388	0.00483707	0.611826	0.338599	0.00269867	0.492275	0.00746942	0.543268	0.826467	0.0412811	0.00050093	0	0.00287229	0.000502859	0	0	0.000479218	0.018451	0.00382309	0.0104768	0.00864012	0.00355876	0.46602	0.413324	0.0226197	0.605718
XLOC_007151	0	0	0	0	0	0	0	0	0	0.161021	0	0	0.234186	0.0799022	0	0	0.0707761	0	0	0	0.161995	0	0	0	0	0	0	0	0	0.167498	0	0	1.26908	0.0649642	0	0.0705941	0	0	0	0	0.0758828	0	0	0	0	0	0	0.293275	0
XLOC_007158	0	0	0	0	0	0	0	0	0	0	0	0	0	0	0	0	0	0	0	0	0	0	0	0	0	0	0	0.0677134	0	0.0675608	0	0.0573211	0.685038	0.051893	0	0	0	0	0	0	0	0	0	0	0	0	0	0.118331	0
XLOC_007172	0	0.0117543	0	0	0	0.0462643	0	0	0.070154	0	0.0523103	0.0321922	0	0.012625	0	0	0	0.0633203	0.0175914	0	0.0475673	0	0	0.0112031	0	0.0344156	0	0	0.00955647	0.0264815	0.0777393	0.053848	0.163222	0	0	0.0223912	0.0196368	2.26603	0	0.0186984	0.0331785	0	0	0	0	0.0444393	0.0117399	0.0696319	0.0841105
XLOC_007185	0	0.0479277	0	0	0	0	0	0	0	0.0497916	0	0	0	0.049533	0	0	0	0	0	0	0.0971498	0	0	0	0	0	0	0	0	0.103792	0	0	0.580995	0	0	0	0	0	0	0	0.045343	0	0	0	0	0	0	0.136392	0
XLOC_007193	0.0504754	0.0606716	0.0758742	0.0528244	0.0830548	0.070977	0.0499271	0.0963109	0.00897062	0.098455	0.0459291	0.0287594	0.0635108	0.124587	0.0694598	0.167884	0.0350296	0.105207	0.0640091	0.185571	0.392726	0.479889	0.0202428	0.052058	0.034601	0.0527607	0.0600816	0.129964	0.0340383	0.0481491	0.0794895	0.0278312	0.268922	0.0814896	0.0508339	0.186162	0.55049	0.109142	0.0757853	0.237922	0.245259	0.141447	0.0576983	0.074664	0.0466595	0.0756072	0.0419945	0.391905	0.0500899
XLOC_007195	0.0111358	0.0213894	0	0	0.0732123	0.0280136	0.0295698	0	0	0	0.0135787	0.0146148	0.011145	0.0230003	0.0110547	0.0392622	0.0102349	0	0.0160265	0.0295995	0.0865535	0.130319	0.0237882	0.0101937	0.0174641	0.0156272	0	0.0240068	0.0173433	0.0361845	0.0282419	0	0.111546	0.0627107	0.0356612	0.0815919	0.0894281	0.0212776	0.0443725	0.204387	0.120731	0.223789	0	0.0119844	0.00914217	0.0537977	0	0.655456	0.0381843
XLOC_007220	0.102215	0.097143	0.0613546	0	0	0.271236	0.215442	0.0822152	0.231029	0.0504298	0.357732	0.143228	0	0	0	0.0428593	0.178037	0.151278	0	0	0.246146	0.349262	0.108044	0.0462277	0.201924	0.228126	0.160869	0.210397	0.217608	0.105117	0.205375	0.573485	0.160451	0.44009	0.038899	0.044367	0.508723	0.093152	0.342931	0.0371699	0.781268	0.197297	0.135617	0.0551846	0.208343	0.264022	0.103754	0.138131	0.249734
XLOC_007240	0	0.0384404	0	0	0	0	0.055806	0	0	0.0860722	0	0	0	0	0.038172	0.0342642	0	0.0403033	0.0556977	0	0.1585246	0.3964197	0	0.0731836	0.0636009	0	0	0.126052	0	0.1709988	0	0	0.611892	0	0	0.106509	0.0667837	0.1141604	0	0	0.2696874	0	0	0	0.1340902	0	0	0.0761566	0
XLOC_007247	0.00868092	0.0208798	0.02088	0.0103846	0.0142905	2.28091	3.63657	0	2.35151	0	2.4358	2.05961	0.00437942	0.00452261	0	0	0.00402745	0.00906944	0.00630862	0.00387785	0.025339	0.00846451	0.0232214	0.0318525	0.0135968	3.16702	2.05079	0.00471672	1.85544	0.00948902	2.2961	4.21614	0.0390714	0.00701713	0	0	0.00351503	0	0	0	0.0431714	0.00335558	0.00566659	0.0280122	0.0142711	1.99612	2.0701	0.0374303	2.9639
XLOC_007252	0	0	0.230255	0	0.205058	0.149299	0.953165	0	0	0	0	0	0	0.165528	0	0	0.145937	0	0	0	0.18114	0	0	0	8.13352	0.338473	2.89363	0	0.211782	0	0	0	0.862733	3.54204	1.03196	0.145645	0	0.467712	0.33504	0	0.171336	3.86384	0.806592	0	4.51393	0.303163	2.97617	0.151865	0
XLOC_007289	0.898759	0.543125	0.401933	0.253925	0.386596	0.284417	0.20796	0.226468	0.115321	0.178925	0.295338	0.307917	0.205018	0.324632	0.408038	0.200755	0.377068	0.264178	0.157503	0.375175	0.298803	0.462399	0.343092	0.194708	0.321874	0.119291	0.161653	0.0883233	0.228851	0.138198	0.227052	0.255223	0.284504	0.109509	0.280847	0.404949	0.486341	0.104396	0.140392	0.0940634	0.449202	0.345665	0.265347	0.119021	0.315543	0.183477	0.149918	0.207669	0.163438
XLOC_007338	0	0.0770867	0	0	0	0	0	0	0	0.155935	0	0	0	0.0773924	0	0	0	0	0	0	0.156489	0	0	0	0	0	0	0	0	0	0	0	0.655946	0	0	0	0	0	0	0	0.0732799	0	0	0	0	0	0	0.142033	0
XLOC_007340	0	0	0	0	0	0	0	0	0	0	0	0	0	0	0	0	0	0	0	0	0.0627343	0	0	0	0	0	0	0	0	0	0	0	0.0669905	0	0	0	0	0.0586088	0	0	0	0	0	0	0	0	0	0.578399	0
XLOC_007345	0	0	0	0	0	0	0	0	0	0.0966398	0	0	0.0937658	0	0	0.0820091	0	0	0	0	0	0	0	0	0	0	0	0	0	0	0	0	0.808786	0	0	0	0	0	0	0	0.185347	0	0	0	0	0	0	0.351613	0
XLOC_007346	0	0	0.0516623	0	0	0	0	0	0	0.128545	0	0	0	0.04265	0	0	0	0	0	0.0733813	0	0	0	0	0	0	0	0	0	0.0893718	0	0	0.5467	0	0	0	0	0	0	0	0	0	0	0	0	0	0	0.195759	0
XLOC_007353	0	0.315792	0	0	0	0	0	0	0	0	0	0	0	0	0	0	0	0	0	0	0	0	0	0	0	0	0	0	0	0	0	0	2.28145	0	0	0	0	0	0	0	0	0	0	0	0	0	0	0.507993	0
XLOC_007368	0	0	0	0.0322885	0	0.0347435	0	0	0	0.0274498	0	0	0	0.0273634	0	0	0.0972802	0	0	0	0.104758	0	0	0.0739148	0	0	0	0	0	0.0573668	0	0.0236235	0.176136	0.0215195	0	0.0484746	0.14913	0.0253492	0	0.0405318	0.12195	0.104479	0	0.0291452	0.0442823	0	0	0.854622	0
XLOC_007374	0.0834818	0.094429	0.0251015	0.0499431	0.123749	0.0350246	0.0218924	0.0284648	0.035418	0.0480099	0.0390753	0.0323985	0.0358951	0.0523465	0.0988754	0.0372254	0.0135989	0.0459203	0.0243472	0.0878799	0.0711067	0.0936058	0.0357512	0.099622	0.504832	0.0896321	0.028857	0.0432079	0.0334758	0.0274597	0.02876	0.0867145	0.091921	0.0506915	0.0524174	0.0522652	0.0779646	0.0443541	0.0146849	0.0936719	0.0358649	0.0306582	0.021781	0.0291781	0.161324	0.00496791	0.0157806	0.0441304	0.0352654
XLOC_007390	0.109627	0.355097	0.181222	0.212924	0.165073	0.432362	0.109554	0.287926	0.255681	0.240201	0.075396	0.117383	0.218769	0.310298	0.162544	0.445442	0.577298	0.367878	0.275084	0.314692	0.6121	0.975622	0.277908	0.188012	0.0430023	0.328122	0.152317	0.235618	0.139498	0.28104	0.40106	0.0963683	0.303786	0.44018	0.426435	0.412701	0.756942	0.704755	0.585499	0.313347	0.668351	0.455415	0.287151	0.20651	0.101204	0.481985	0.118514	1.23162	0.0943694
XLOC_007394	0	0.182467	0	0.234384	0	0.154237	0	0.422338	0	0	0	0	0	0	0	0	0	0.685861	0	0	0	0.778424	0	0.174934	0	0	0	0.180248	0	0.356027	0	0	0	0	0.3966	0.149215	0.133612	0.639338	0	0	0.17617	0.152835	0	0	0	0	0	1.5562	0
XLOC_007396	0	0	0	0	0	0.195723	0.41635	0	0	0	0	0	0.200509	0.405068	0	0	0.178243	0	0.274532	0	0.454544	0.717161	0.49687	0	0	0	0.23749	0	0	0	0	0.194995	0.42025	0.17655	0	0.355767	0.638958	0.191491	0.206594	0	1.94152	0	0.687527	0	0	0	0	0.371632	0
XLOC_007400	0.272407	0.134019	0.152364	0.166693	0.132037	0.0791862	0.0919079	0.204142	0.0900734	0.217474	0.0691753	0.0948827	0.11478	0.23701	0.240916	0.123611	0.205162	0.178252	0.156076	0.19761	0.560672	0.710402	0.230348	0.133576	0.193561	0.0618064	0.102093	0.398332	0.0244131	0.290058	0.167612	0.111775	0.376583	0.311935	0.438932	0.192752	0.936533	0.188724	0.259978	0.268131	0.503961	0.646443	0.132418	0.115859	0.166573	0.0835091	0.1265	1.65868	0.0502954
XLOC_007409	0.00758177	0.0072998	0.0054714	0.00362883	0.00166522	0.534941	0.774812	0	0.612864	0.0047599	0.734051	0.631068	0.00307031	0.00634355	0.00152996	0.00405996	0	0	0	0	0.0177151	0.00295691	0.00487107	0.00139218	0.00356067	0.854308	1.16095	0.00165339	0.919649	0.00166387	1.09524	1.32745	0.0308527	0	0	0.00140755	0	0.00293166	0	0	0.00685779	0.00234476	0.0039555	0.00489197	0.00872938	0.595014	1.23584	0.0291712	0.599015
XLOC_007414	0.00451202	0.00434081	0.00542629	0	0	0.00562655	0.00593595	0	0.0320025	0.0376323	0.00273196	0	0.00910317	0.00470031	0.00905883	0.00401126	0.00837127	0.0141388	0.00655633	0.00403028	0	0	0	0	0	0.0188171	0	0.00490214	0	0.0147927	0	0.00796804	0.0710579	0.0036468	0	0	0	0.00869134	0	0	0.00815943	0	0	0.0048533	0	0.711632	0	0.030256	0
XLOC_007415	0	0	0	0	0	0	0	0	0	0	0	0	0	0	0	0.077486	0	0	0	0	0.0927994	0	0	0	0	0	0	0.0953833	0	0	0	0	0.956449	0	0	0	0	0	0	0	0.0870549	0	0	0	0	0	0	0.249215	0
XLOC_007417	0	0	0	0	0	0	0	0	0	0.193388	0	0	0	0	0	0	0.0567867	0	0	0	0.063827	0	0.069995	0	0	0	0	0	0	0.0671207	0	0	0.204194	0.0515412	0	0	0	0	0	0	0	0.0513195	0	0	0	0	0	0.587806	0
XLOC_007430	0	0	0	0	0	0	0	0	0	0.117402	0	0	0.0568656	0.0583536	0	0	0	0	0	0	0	0	0	0	0	0	0	0	0	0	0	0	0.683003	0	0	0	0	0	0	0	0.0539939	0	0	0	0	0	0	0.053554	0
XLOC_007432	0	0	0	0	0	0	0	0	0	0	0	0	0.0464522	0	0	0	0	0	0	0.0410825	0	0	0	0	0	0	0	0	0	0.050005	0	0	0.610995	0	0.0740122	0.042216	0	0	0	0	0	0	0	0	0.0790616	0	0	0.0876175	0
XLOC_007450	0	0	0	0	0	0	0	0	0	0	0	0	0	0	0.0518504	0	0	0	0	0	0	0	0	0	0.577441	0	0	0	0	0	0	0	0	0	0.042484	0	0	0	0	0	0.0504652	0	0	0	0.0457501	0	0	0	0
XLOC_007453	0	0.00308923	0	0	0.0317138	0	0	0	0	0.0134075	0	0	0	0.010049	0.00968843	0	0	0.00335844	0	0.00287185	0.0156199	0	0	0	0.809295	0	0.00702011	0	0.00245763	0.00351417	0	0	0.0759888	0.0363554	0.135034	0.00594518	0	0.0309658	0	0	0.00870863	0.00496339	0.00418911	0	0.0870899	0	0.0151937	0.0246438	0
XLOC_007470	0	0	0	0	0	0	0	0	0	0	0	0	0.165603	0.0847068	0	0	0	0	0	0	0.172606	0	0	0	0	0	0	0	0	0	0	0	0.985593	0.0690875	0	0	0	0	0	0.0628662	0.242709	0	0	0	0	0	0	0.155452	0
XLOC_007471	0	0	0	0	0	0	0	0	0	0	0	0	0	0	0	0	0	0	0	0.15271	0	0	0	0	0	0	0	0	0	0.184078	0	0	1.27801	0	0	0	0	0	0	0	0	0	0	0	0	0	0	0.321808	0
XLOC_007475	0	0	0	0	0	0	0	0	0	0	0	0	0	0	0	0	0.029342	0	0	0	0.318097	0.545589	0	0	0.0258979	0.0476422	0	0.0691226	0	0.103849	0	0.0286481	0	0.104258	0	0	0.128635	0.0918412	0	0.0489274	0.177841	0	0.130079	0	0	0	0	0.636992	0
XLOC_007476	0	0	0	0.0406702	0	0	0	0	0	0	0	0	0	0	0	0	0	0	0	0	0.428477	0.498948	0	0	0	0.247324	0	0.143081	0	0.0716423	0	0.0296744	0.109795	0.0269915	0.0264974	0	0.159755	0.0633674	0	0.101265	0.399299	0	0.179829	0	0	0.0427762	0	0.721929	0
XLOC_007477	0.0169243	0	0	0	0	0	0	0	0	0.0173835	0	0	0	0	0	0	0	0.0522144	0	0	0.492687	0.363159	0	0	0.026571	0.119744	0	0.0362366	0	0	0	0	0.0559912	0.162727	0.0403435	0	0.175441	0.128447	0	0.0642321	0.290322	0	0.0221895	0	0.0138798	0	0.0163391	0.68552	0
XLOC_007478	0.0297079	0	0	0	0	0	0	0	0	0.0300563	0	0	0.0290909	0	0	0	0	0	0	0	0.431248	0.376801	0.0631559	0	0.0233769	0.171316	0	0.0313313	0.0241007	0.125583	0	0.0518291	0.321111	0.0471866	0	0.0265262	0.233255	0.0555102	0.0290598	0.133109	0.133906	0	0	0	0.0243079	0	0	0.660287	0
XLOC_007480	0.024513	0.0157069	0	0	0	0	0	0	0	0.00848119	0	0	0.0164134	0	0	0	0	0	0	0	0.571946	0.501985	0.0349367	0	0.00640366	0.159854	0	0.07071	0.0126449	0.106627	0	0.0648182	0.10965	0.0658719	0.0131343	0	0.138303	0.164526	0	0.188188	0.36186	0	0.106813	0.0087916	0	0	0	0.778848	0
XLOC_007481	0.0294485	0.0188612	0	0	0	0	0	0	0	0	0	0	0.00983976	0.0101549	0	0.00866712	0	0	0	0	0.553308	0.306327	0.041953	0	0.00769538	0.274988	0	0.0847809	0.00762236	0.0745573	0.0248509	0.0259357	0.0547418	0.0316175	0.0314897	0.00900688	0.126334	0.122111	0	0.165436	0.337063	0	0.154069	0	0	0	0	0.858891	0
XLOC_007482	0.0568999	0.0303972	0	0	0	0	0	0	0	0.00657687	0	0	0.00636385	0.00657037	0	0	0.0117	0.0131773	0	0.0112693	1.39577	1.57205	0.155508	0.00579592	0.0445773	0.607989	0	0.328991	0	0.268798	0.039826	0.150592	0.0780021	0.454201	0.0865913	0.00582924	0.587348	0.364538	0.0253126	0.437878	0.782987	0.00488737	0.206484	0	0.00519489	0.0151524	0	4.49482	0
XLOC_007483	0	0	0	0	0	0	0	0	0	0	0	0	0	0	0	0	0	0	0	0	0	0	0	0	0	0	0	0	0	0	0	0	0.866352	0	0	0	0	0	0	0	0	0	0	0	0	0	0	0	0
XLOC_007496	0.00302354	0.00946296	0.00363668	0.00542717	0.00332097	0.00234508	0.000989316	0.00193617	0.00213436	0.018208	0.00182358	0.00243946	0.00842554	0.0134529	0.00458195	0.00607756	0.00634436	0.00793311	0.00441764	0.00542649	0.0161924	0.00589584	0.00161911	0.00694152	0.000591568	0.00209045	0.00109789	0.000824952	0.000575722	0.00913306	0	0.00601786	0.0590286	0.00183767	0.00184045	0.0814785	0.0122974	0.019016	0.00304324	0.380872	0.0143592	0.00525989	0.000985635	0.00325126	0.000621729	0	0.000713082	0.0349361	0.00254907
XLOC_007497	0	0	0	0	0	0.0106757	0	0	0	0.0173069	0.010334	0	0.0167485	0.0172705	0	0.0294847	0.015363	0.0173281	0	0.0148245	0	0	0	0.0307914	0	0	0	0	0	0.03622	0	0.0295759	0.037164	0	0.0133886	0.214334	0.0268719	0.0159851	0	1.0104	0.0152115	0	0	0.0181403	0	0	0	0	0
XLOC_007498	0.0255898	0.0122828	0	0.0305885	0	0	0	0	0	0.0132071	0.00781451	0.00841855	0	0	0.0126665	0.0225079	0.0117327	0	0	0	0.0248535	0.0499137	0.0136603	0.0234129	0	0	0	0	0	0.0138278	0	0.0225048	0.0284057	0	0.0102214	0.198758	0.0512716	0.0365978	0	0.751822	0.0231152	0.0197784	0	0	0	0	0	0.0242395	0
XLOC_007499	0.0112766	0.0216591	0	0.0134813	0	0.0070933	0	0.00950537	0.0161346	0.0116611	0.0137525	0.014803	0.0112841	0.0116435	0.0223838	0.0198758	0	0	0	0.0199792	0.0109557	0.0109973	0.0120441	0.0206443	0	0	0	0	0.00878403	0.0366353	0	0.0297733	0.0250958	0	0.00902641	0.227172	0.0452718	0.0107715	0	1.04329	0.010188	0.0348644	0	0.0121361	0	0	0	0.0856284	0
XLOC_007500	0.0101186	0	0	0	0	0	0	0	0	0	0	0.0132582	0.0101393	0.0209272	0	0.00893065	0	0	0	0	0	0.00986769	0	0	0	0	0	0.0109202	0	0.0219495	0	0.00891026	0.0676812	0	0	0.111366	0.00813612	0.019358	0	0.542392	0.018286	0	0	0.0108888	0	0	0	0.0384778	0
XLOC_007501	0.0143658	0.0275703	0.0172708	0.0171696	0.0157297	0.00907317	0	0	0	0.0444024	0.0175769	0	0.0286456	0.0443207	0	0	0	0	0	0	0	0.056044	0.0306624	0.0262748	0	0	0.0106565	0	0.0112656	0.0619718	0	0.0252487	0.0636272	0	0	0.30127	0.0229824	0.0683549	0	0.897118	0.0129742	0.0333085	0.0376375	0.0309292	0	0	0	0.040737	0
XLOC_007503	0.0212004	0.0203823	0.0339919	0.0507096	0.0232521	0.0132625	0	0.0119747	0	0.0367242	0.0085805	0.00921443	0.014214	0.058696	0.00706348	0	0.0326607	0.0147154	0.0204611	0.00629252	0.0274873	0.0620196	0.0377803	0.0194311	0.0110743	0	0	0	0	0.0692662	0.0178244	0.0498568	0.205835	0.00570143	0	0.19527	0.0456291	0.0949899	0.0141364	1.68424	0.0511021	0.00546285	0	0.00760286	0	0	0	0.0472227	0.00802442
XLOC_007529	0	0	0	0	0	0	0	0	0	0	0	0	0.0201418	0	0	0	0	0	0	0	0	0	0	0	0	0	0	0	0	0	0	0.160447	0.0669462	0	0.0321894	0	0.0161559	0	0	0	0	0	0	0	0	0	0	0.0190772	0
XLOC_007532	0	0	0	0	0	0	0	0	0	0	0	0	0	0	0	0	0	0	0	0	0.0239845	0.0241522	0	0	0.0194635	0	0	0	0	0	0	0.108239	0.0269677	0.0394589	1.28531	0	0.0195551	0.0465346	0.0730041	0	0	0.0573857	0	0	0	0	0	0	0
XLOC_007537	0.0119687	0	0	0	0	0	0.0159092	0	0	0	0.0292143	0.015729	0	0	0	0	0	0	0	0	0.0116264	0	0	0	0	0	0	0.0128885	0	0.0129492	0.0151943	0	0.0532132	0.00962317	0	0	0.230446	0	0.0119131	0	0.0108124	0	0	0	0	0	0	0.0567492	0.0136986
XLOC_007548	0.0191389	0.256795	0.391089	0.182914	0.167464	0.109476	0.154178	0.143823	0.359605	0.411737	0.223583	0.0763351	0.284616	0.430335	0.468706	0.33396	0.173968	0.314051	0.190609	0.100762	0	0	0.0815985	0	0	0.0815087	0	0	0	0.0205098	0	0.0167801	0.0210322	0	0	0	0.0608811	0	0	0	0.0345501	0.0147897	0	0	0	0	0	0	0.509746
XLOC_007562	0.00869065	0.0167035	0	0	0.00952815	0.0108964	0	0.00734861	0.0123937	0.0180299	0.0211402	0	0.0261696	3.3494	0.00866285	0	0	0.00902993	0	0	0.0168959	0.00847486	0.0092884	0	0	0	0	0.00939506	0	0	0	0.00765813	0.0776842	0	0	0.0239599	0.0140005	0.0249827	0.0260351	0.00666735	0.00785407	0	0	0	0	0	0	0.0248339	0.0296825
XLOC_007571	0	0	0	0	0	1.08836	0	0	0	0.261099	0.243473	0.576885	0	0	0.2301	0.221398	0	0	0	0	0	0.949505	0.325578	0	0	0	1.32113	0	0.400974	0	0	0.509381	0	0.460121	0	0.22586	0	1.22458	0	1.5311	0	0.247668	0	0	0	0.563439	0.412204	0.23659	0
XLOC_007586	0.0570616	0.163661	0.0342833	0.102166	0.0311384	0	0.465821	0.0235565	0.125227	0.115621	0.106308	0.096299	0.167859	0.0576199	0	0	0.153615	0.0289231	0.120166	0	0.11047	0.0556708	0	0.0519564	0	0	0	0	0.0230846	0.0603965	0	0	0.216266	0	0	0	0.22433	0.0800781	0	0.106688	0.951775	0	0.0375549	0.0307478	0	0	0	0.238167	0.100667
XLOC_007592	0.00657766	0.0252986	0	0	0	0	0	0	0	0.0068405	0.00399126	0	0.00661896	0.00683355	0	0.00583202	0.0121684	0	0	0	0.211096	0.0256561	0.00703396	0	0	0.0275124	0	0.028515	0	0.0215048	0	0.00580212	0.088495	0	0.0105953	0.0181878	0.0371845	0.088468	0	0	0.683788	0.00508481	0.0171876	0	0	0.00788558	0	0.0125667	0
XLOC_007602	0	0.00868147	0	0	0	0.0793289	0.119602	0	0.0644487	0	0.115419	0.100447	0	0.00935583	0	0	0	0.0187664	0	0	0.00878163	0.0176206	0	0	0	0.0632023	0.0863977	0.00976284	0.0980508	0	0.205632	0.238795	0.0403569	0.0145579	0	0	0	0	0.00901872	0.0138562	0	0	0	0	0	0.228361	0.137981	0.00860152	0.0720399
XLOC_007610	0.305864	0.360956	0	0.454299	0.495364	0.629667	0.111358	0.179493	0.118986	0.513326	0.400176	0.111534	0.497567	0.291266	0.136988	0.124553	0.709777	0.293239	0.301647	0.251426	0.146514	0.522998	0.642471	0.27482	0.607449	0.118038	0.375867	0.306214	0.137873	0.457883	0.105885	0.0651358	0.308895	0.648219	0.395686	0.128698	0.597805	0.203393	0.21505	0.21604	0.479988	0.708246	1.02391	0.496649	0.49719	0.206174	0.885572	0.133638	0.292236
XLOC_007614	0.307826	0.264711	0.0739724	0.367357	0.26863	0.178833	0.168067	0.228132	0.0903393	0.186626	0.172462	0.146002	0.210739	0.216963	0.147925	0.211716	0.798629	0.155599	0.258481	0.319634	0.148916	0.450509	0.2944	0.280093	0.436095	0.0444486	0.140642	1.16727	0.150198	0.0974574	0.0400995	0.161029	0.265738	0.0488572	0.264304	0.219567	0.579316	0.172334	0.210557	0.275472	0.249718	0.214014	0.2433	0.265445	0.352552	0.115233	0.0909781	0.540869	0.218043
XLOC_007629	0	0	0	0	0	0	0	0	0.170458	0.0985613	0	0	0.0956392	0	0	0.083635	0	0	0	0	0	0	0	0	0	0	0	0	0	0.20486	0	0	0.515279	0	0	0	0	0	0	0	0.0947057	0	0	0	0	0	0	0.62748	0
XLOC_007635	0	0	0.269344	0	0	0.179256	0	0.157805	0.399055	0	0.164873	0	0.187622	0.379542	0.172085	0.162774	0	0.383723	0	0.165351	0.211199	0.221645	0	0.198672	0.183903	0	0	0.202069	0	0	0.711593	0	0.394357	0	0	0.333541	1.49601	0	0	0.141032	0.200243	0	0	0	0	0	0	0.174097	0.338057
XLOC_007652	0	0	0	0	0	0	0	0	0	0	0	0	0	0	0	0	0	0.088009	0	0	0.0892203	0	0	0	0	0	0	0	0	0	0	0	0.738585	0	0	0	0	0	0	0	0.250993	0	0	0	0	0	0	0.0801331	0
XLOC_007665	0	0	0	0	0	0	0	0	0	0.125965	0	0	0	0.124689	0	0	0	0	0	0	0.26407	0	0	0	0.112167	0	0	0	0	0	0	0	1.17749	0.104294	0	0	0	0	0	0	0.373066	0	0	0	0	0	0	0.114395	0
XLOC_007676	0	0.0785543	0	0	0	0	0	0	0	0.0822882	0	0	0.119493	0.0819187	0	0	0	0	0	0.0352301	0.0397907	0	0	0	0	0	0	0	0	0.0858317	0	0	0.7879	0	0	0	0	0	0	0	0	0	0	0	0	0	0	0.112805	0
XLOC_007686	0	0	0	0	0	0	0.153544	0	0	0	0	0	0	0	0	0	0	0	0	0	0	0.0997195	0	0	0	0	0	0	0	0.198	0	0	1.09646	0	0	0.0833835	0.0739993	0	0	0	0.0912038	0	0	0	0	0	0	0	0
XLOC_007690	0.00263783	0.0266594	0.0380705	0.0473402	0.00868818	0.106647	0.0882647	0.00674111	0.0989249	0.0289416	0.170299	0.0979072	0.0720075	0.0275471	0.038961	0.00705237	0.0245348	0.0220947	0	0.0141698	0.0474983	0.091305	0.848295	0.0726298	0.0123908	0.0896028	0.139931	0.0315959	0.116489	0.257214	0.147161	0.089754	0.0669669	0.0309549	0.0943208	0.00488943	0.0727841	0.0878519	0.00795009	0.0101989	0.0584479	0.0122364	1.6205	0.141846	0.00867569	0.100553	0.155112	0.0836021	0.104093
XLOC_007704	0.0951581	0.0810023	0.0968366	0.0262709	0.0441899	0.0729431	0.0529023	0.0404795	0.0518616	0.0725728	0.0619939	0.113914	0.0295663	0.103057	0.0919837	0.0358307	0.067985	0.0650594	0.0212991	0.0883598	0.267115	0.0249804	0.0665857	0	0.192014	0.584396	0.0186893	0.0159217	0.0252431	0.152164	0.0459462	0.129319	0.0783317	0.0295988	0.00591809	0.0304842	0.261045	0.00705735	0.0036731	0.466348	0.321031	0.258901	0.0859866	0.015746	0.207605	0.0174681	0.0138676	0.336971	0.0743982
XLOC_007739	0.041926	0.0134363	0.226877	0.0919273	0.0229921	0.0349671	0.00922431	0.0177626	0.139209	0.167056	0.0339349	0.0501055	0.0913653	0.072556	0.0977944	0.0804994	0.239009	0.101865	0.0303514	0.09334	0.033975	0.0545111	0.074716	0.0448327	0	0.0292444	0.0307432	0.0605552	0.0107863	0.0684979	0.0352458	0.0123251	0.101778	0.0281895	0.0506233	0.205979	0.0507629	0.0268387	0	0.0322365	0.113693	0.0594187	0.0456538	0.0225531	0	0.00838268	0.0133011	0.0466989	0.071402
XLOC_007756	0.00817373	0.0601757	0.00982876	0.00890157	0.0358535	0.0204849	0.0196639	0.00691597	0.0116488	0.0424242	0	0.00971118	0.038676	0.0338984	0.0244657	0.0144659	0.0412592	0.0309843	0	0.0417263	0.0902696	0.0580663	0	0.020464	0.00640588	0.0114222	0.054047	0.141583	0.0345032	0.0567152	0.0309738	0.00656293	0.0500017	0.0443068	0.047904	0.0578306	0.0660524	0.102926	0.106174	0.0285987	0.215963	0.0805539	0.0705329	0.01759	0.0183445	0	0.0354439	0.071019	0
XLOC_007771	0	0	0	0	0	0	0	0	0	0	0	0	0	0.011706	0	0	0	0	0	0	0.0110153	0	0	0	0	0	0	0	0	0	0	0.0199565	0.0378452	0.00912015	0.344846	0	0.282194	0.0108294	0	0	0.0102434	0	0	0	0	0	0	0.021522	0
XLOC_007778	0.0597237	0	0	0	0	0	0	0	0	0	0	0	0.0565279	0	0	0	0	0	0	0	0	0	0	0	0	0	0	0	0	0	0	0	0	0	0	0	0	0	0	0	0	0	0	0	0	0	0	0	0
XLOC_007782	0.02487	0.00598621	0.0205648	0.0018599	0.00512089	0.223987	0.189406	0.00132585	0.184524	0.0243952	0.238319	0.249128	0.00157358	0.011379	0.00313645	0.00416155	0.0246152	0.0146671	0.0158789	0.0111478	0.0151327	0.0742608	0.0116507	0.0057083	0.00729996	0.329223	0.263342	0.0169477	0.31189	0.027288	0.453385	0.431579	0.0281105	0.00629464	0.00756127	0.018756	0.0353679	0.00300503	0.0171958	0.00240735	0.0224951	0.0132195	0.0101368	0.0066862	0.00127831	0.297592	0.25103	0.0403664	0.199442
XLOC_007795	0.0361605	0.0231466	0.0289841	0.0432269	0.158458	0.0379484	0	0.0101506	0	0.0249057	0.0147119	0	0	0	0.0238947	0.0318358	0.0221286	0.0124713	0.0346485	0.0213354	0.0234171	0.0352654	0.0257425	0	0.00945329	0	0.0178175	0.0389354	0.0470248	0.0130395	0.0306074	0.0848333	0	0.0193815	0.00963847	0.0330765	0.00966891	0.0115027	0.0119964	0.00920698	0.0326665	0.0186327	0.0157773	0.025946	0.00989396	0	0	0.0685735	0.0137976
XLOC_007801	0	0	0	0	0	0	0	0	0	0	0	0	0	0	0	0	0	0.0499144	0	0	0	0	0	0	0	0	0	0	0	0.0520271	0	0	0.582445	0	0	0	0	0	0	0	0	0	0	0	0	0	0	0.136736	0
XLOC_007818	0.500857	0.392963	0.361415	0.636053	0.520133	0.132009	0.329161	0.586597	0.0764501	0.156777	0.11889	0.222411	0.105019	0.152646	0.236187	0.188545	0.686854	0.330268	0.184923	0.327197	2.03947	1.09319	0.507123	1.1205	0.473665	0.18193	0.0674736	0.532025	0.168365	2.22087	0.387035	0.411761	0.355763	0.610617	0.492036	1.83221	0.94283	3.06009	0.332465	0.996458	1.11484	2.33818	0.709094	1.67415	0.988157	0.597807	0.0949143	0.413735	0.113161
XLOC_007819	0.590924	0.413793	0.473729	0.767781	0.576069	0.159782	0.317941	0.630286	0.166166	0.159187	0.137332	0.266446	0.146698	0.265021	0.24783	0.271419	0.559524	0.410049	0.358969	0.344194	2.18487	1.40146	0.506999	1.2971	0.531632	0.285091	0.0695768	0.481888	0.174664	2.66876	0.414147	0.340947	0.351301	0.582605	0.387428	2.0085	1.07134	3.54326	0.313692	0.998061	1.37819	2.50394	0.572029	1.71106	1.03087	0.674226	0.104196	0.382917	0.149166
XLOC_007820	0.467937	0.142614	0.332343	0.533508	0.488301	0.216906	0.54422	0.566857	0.0924798	0.130407	0.222823	0.127694	0.063103	0.260147	0.311439	0.203577	0.53976	0.261073	0.211189	0.390927	1.82494	0.933655	0.362534	0.912268	0.434472	0.393746	0.0797562	0.498395	0.186272	2.75023	0.410195	0.298069	0.326138	0.543712	0.436958	1.90187	1.09663	3.05112	0.209779	0.963307	1.28597	2.51461	0.530636	1.30583	0.923793	0.91425	0.165315	0.258954	0.0247169
XLOC_007821	0.616513	0.454487	0.394058	0.739788	0.646053	0.131326	0.293194	0.617369	0.102092	0.191626	0.13081	0.31202	0.0677457	0.189689	0.278916	0.226307	0.672559	0.409883	0.231287	0.309431	2.62537	1.0133	0.499799	1.17402	0.603919	0.409783	0.0973723	0.625949	0.229906	2.45194	0.37056	0.408043	0.471705	0.553462	0.466864	1.94671	0.915877	2.93811	0.263903	1.03366	1.21722	2.20625	0.850126	1.66886	1.29357	0.815094	0.143111	0.440377	0.122961
XLOC_007822	0.658701	0.471479	0.431982	0.529725	0.62979	0.158348	0.238793	0.615285	0.102907	0.123743	0.0511582	0.283307	0.0718463	0.0988375	0.213704	0.295263	0.637691	0.260248	0.327092	0.360415	2.3733	1.24975	0.485988	1.04123	0.563561	0.269234	0.0619549	0.567451	0.233581	1.81403	0.334492	0.484689	0.425973	0.606644	0.402266	1.73107	0.960796	2.51464	0.286094	0.924049	0.962916	2.2494	0.627038	1.98505	1.278	0.492476	0.149242	0.431566	0.109661
XLOC_007824	0.588957	0.47436	0.380829	0.647927	0.640322	0.119283	0.631339	0.880317	0	0.360051	0.200528	0.503066	0.174309	0.13437	0.170178	0.30606	1.03358	0.405054	0.372815	0.308326	2.40324	1.14974	0.479615	1.02614	0.607869	0.400995	0.105954	0.516263	0.228446	2.15864	0.602079	0.666728	0.525992	0.85441	0.451424	2.21887	1.04764	3.32483	0.480256	0.929053	1.50835	2.76366	0.839769	2.298	1.25697	0.984927	0.136788	0.411143	0.164415
XLOC_007826	0.102688	0.133155	0.359747	0.0961351	0.14699	0.0306194	0.117466	0.00379473	0.113993	0.0512044	0.0297348	0.25219	0.0810734	0.293031	0.125503	0.297706	0.157396	0.158568	0.0583918	0.171493	2.22408	0.0217669	0.186304	0.00409536	0	0.00620615	0	0	0.0171369	0.0927099	0.00561094	0.0118269	0.0452042	0.158781	0.0216351	1.6509	0.0289206	0.378428	0.00447715	0.00344418	0.2624	0.0034516	0.606216	0.0624307	0	0	0	0.15398	0.121165
XLOC_007830	0	0	0.0158822	0	0.0144682	0	0	0	0	0	0	0	0	0	0	0	0	0	0	0	0.064145	0.0128836	0	0	0	0	0	0	0	0.0428061	0	0	0.087925	0	0	0	0	0	0	0.0100754	0.0477286	0	0	0.0142193	0	0	0	0.512752	0
XLOC_007836	0	0	0.025375	0	0.011564	0	0	0.00890242	0.0150839	0.032764	0.00642954	0	0.0105681	0.0218112	0.0104855	0.0279241	0.00970633	0.0984456	0.0151992	0.0467799	0.06152	0.0102905	0.0112723	0.0193221	0	0.0147957	0	0	0	0.0343146	0	0	0.117552	0.0509552	0.059181	0.0386888	0.169602	0.070618	0	0.0161517	0.0762734	0.0163125	0	0.0227113	0	0	0	0.240615	0.0120495
XLOC_007845	0.00736713	0.0212469	0	0.0264317	0.0242386	0.00922107	0.00973034	0.0249581	0.0209771	0.0229627	0	0	0.0222192	0.0152916	0.0147199	0.0130507	0.0340345	0.0230025	0	0.00655754	0.107451	0.610639	0.0945188	0.0405101	0.0923647	0.0102831	0.016216	0.0319074	0.0284532	0.168422	0.0836524	0.0324801	0.148486	0.21393	0.0237093	0.108525	0.570609	0.473741	0.00736641	0.141543	0.139839	0.615057	0.0866506	0.0634094	0.0968375	0	0.00701548	0.175748	0.0083695
XLOC_007865	0.037202	0.100135	0.0357883	0.0266941	0.0107254	0.121076	0.0786243	0.0252039	0.0741562	0.401939	0.0271128	0.0436827	0.216901	0.154421	0.527683	0.201282	0.171846	0.0387149	0.226075	0.139064	0.0578759	0.0290215	0.0238641	0	0	0.0103863	0.0109194	0.0161109	0.00574809	0.0647918	0.00938799	0.0552768	0.0804363	0	0.00598564	0.0068495	0.0180071	0	0.00743906	0.0571743	0.107602	0.00575155	0.0194476	0	0.0061124	0.0178646	0.0141719	0.212211	0.0845366
XLOC_007866	0	0.005699	0.00712639	0	0.0130023	0.00740334	0.0156226	0.0150833	0.00842132	0.0246705	0.00359338	0.0115693	0.00596782	0	0.0059346	0.0157759	0.0054864	0.0123576	0	0	0.0288194	0.0231138	0.0126763	0.00543332	0.00928452	0.0412727	0.0477201	0.0192824	0	0.025855	0.022386	0.0679759	0.0465564	0.0239243	0.0429917	0.0164008	0	0.0056976	0.00593388	0.0228137	0.0428583	0	0.00774066	0	0.0097393	0	0.0337892	0.141646	0.0134333
XLOC_007867	0.0714489	0.0549521	0.0343665	0.051269	0.0235077	0.0357611	0.0377347	0.0363172	0.0406759	0.103955	0.0520563	0.0326108	0.107774	0.0982824	0.0811018	0.253525	0.0562466	0.0422346	0.0413686	0.152808	0.146098	0.0139335	0.00763819	0.00654741	0.00559758	0.103673	0.0157207	0.0154755	0	0.0155599	0.0511163	0.0189014	0.0400154	0.0163608	0.0345007	0.362082	0.00576519	0.0274366	0.00714479	0.0219695	0.201597	0.0220923	0.028009	0.00768577	0.0117392	0.00857236	0	0.102297	0.0324556
XLOC_007868	0.162006	0.280282	0.24351	0.0774937	0.0799389	0.142078	0.0963857	0.0822521	0.15006	0.403609	0.0886138	0.142822	0.284772	0.159574	0.218225	0.107519	0.246728	0.261106	0.175637	0.324165	0.126001	0.236971	0.233787	0.0964849	0.0634816	0.0905456	0.0773504	0.254127	0.0250672	0.17619	0.225055	0.0713994	0.190249	0.117549	0.0585983	0.149004	0.222001	0.0699071	0.129497	0.360714	0.161063	0.187847	0.169418	0.0261464	0.086499	0.068145	0.115826	0.648633	0.175052
XLOC_007869	0.537308	0.418029	0.139666	0.156202	0.2226	0.192645	0.23246	0.0731571	0.18778	0.23934	0.213248	0.210791	0.0723784	0.164241	0.229357	0.140192	0.371964	0.464347	0.0415959	0.550991	0.0986919	0.212448	0.511403	0.0265589	0.0683667	0.327652	0.247821	0.187087	0.113918	0.422765	0.203494	0.178647	0.0643023	0.0582756	0.0231499	0.278	0.116138	0.0552673	0.129761	0.961963	0.118034	0.0897869	0.171217	0.0468982	0.0834032	0.0705462	0.181626	0.754796	0.200278
XLOC_007873	0	0	0	0	0	0	0	0	0	0	0	0	0.0175536	0.018099	0	0	0	0.0363203	0	0	0.0342978	0.01724	0.0188468	0	0	0	0	0	0	0	0	0.0155078	0.0584063	0	0	0.016043	0	0	0	0.0134035	0.335092	0.0136593	0.02318	0.0570966	0	0	0	0.0831648	0
XLOC_007876	0	0	0	0	0	0	0	0	0	0.0288191	0	0	0	0	0.0138121	0.0122774	0.0127981	0	0	0	0	0.0136342	0.0149206	0.0127858	0	0.0393966	0.0103637	0.0150181	0.0109535	0.0301685	0.0177956	0	0.0309774	0	0	0	0.548191	0.0133097	0.013887	0.0213034	0.012626	0.021609	0.0183105	0	0	0	0	0.0132208	0
XLOC_007880	0.0911488	0.0290335	0	0	0	0	0.0414477	0	0.0445599	0	0	0	0.0297285	0	0	0	0.0543922	0	0	0	0.0293989	0.0592874	0.0322898	0	0	0	0	0	0.0246857	0	0.039557	0.0529895	0.0328063	0	0	0.0813125	0.262198	0	0.0297005	0.0453389	0.0273875	0	0.0400181	0	0	0	0	0.028112	0
XLOC_007884	0.196493	0.23245	0.248722	0.408419	0.274559	0.438689	0.512122	0.332755	0.397089	0.405057	0.350939	0.355499	0.560108	0.491112	0.272471	0.55525	0.337984	0.350798	0.619422	0.393711	1.14029	0.671546	0.267044	0.236498	0.177114	0.396369	0.476539	0.832349	0.146901	0.387159	0.248587	0.323088	0.597865	0.284952	0.929562	0.434868	1.23556	0.414406	0.729796	0.414234	1.34446	0.224049	0.34495	0.17868	0.114907	0.292505	0.319729	0.875321	0.324996
XLOC_007893	0.0545122	0.0466712	0.0129575	0.0212757	0.0118095	0.0267714	0.0092627	0.0300692	0	0.00729298	0	0.0116418	0.00705683	0	0	0.019007	0.0475634	0.00730578	0	0.0411541	0.0640105	0.623636	0.0150047	0	0	0.0381619	0.0102908	0.0152007	0.00838563	0.0821945	0.0176963	0.0379473	0.162793	0.0573605	0.0172639	0.0262134	0.534071	0.0321916	0	0.478065	0.0842056	0.21059	0	0	0.0265441	0.0260165	0.00667822	0.0846728	0.00796663
XLOC_007898	0.611481	0	0	0.719813	0	0	0	0	0	0.454798	0	0	0	0	0	0	0	0	0	0	0	0.602108	0.604156	0	0.512426	0	0	0	0	0	0	0	0	0	0	0	0	0	0	0	1.07426	0	0.897673	0	0	0	0	0	0
XLOC_007929	0	0	0	0	0	0	0	0	0	0.457609	0	0	0.148541	0.150859	0	0	0	0	0	0.131161	0.163264	0	0	0	0	0	0	0	0	0.158274	0	0	1.73353	0	0	0.132834	0	0	0	0	0	0	0	0	0	0	0	0.276809	0
XLOC_007930	0	0	0	0	0	0	0	0	0	0.302813	0	0	0	0	0	0	0	0	0	0	0	0	0	0	0	0	0	0	0	0.314209	0	0	1.40813	0	0	0	0	0	0	0	0	0	0	0	0	0	0	0.412153	0
XLOC_007957	0	0.0590313	0	0.148238	0	0.0419536	0	0	0.190469	0	0	0.044441	0	0	0	0.0515608	0	0	0	0	0.35918	0	0	0.0561769	0.148029	0	0	0.126647	0	0.379247	0	0	0.256623	0.0484224	0	0	0.0471031	0	0	0	0.951135	0	0	0	0	0	0	0.0553591	0
XLOC_007973	0	0	0	0	0	0	0	0	0	0.131946	0	0	0	0.0655451	0	0	0	0	0	0	0	0	0	0	0	0	0	0	0	0.0686867	0	0	0.696272	0	0	0	0	0	0	0	0	0	0	0	0	0	0	0.1203	0
XLOC_007974	0	0	0	0	0	0	0	0	0	0.0315037	0	0	0	0.0313914	0	0.0268035	0	0	0	0	0.0301775	0	0	0	0	0	0	0	0	0.0658024	0	0	0.571856	0.0247472	0	0.0277963	0	0	0	0	0.11246	0.024096	0	0	0	0	0	0.0288306	0
XLOC_007981	0	0	0	0	0	0	0	0	0	0	0.233163	0	0	0	0	0	0	0	0	0	0	0	0	0	0	0	0	0	0	0.523922	0	0	2.05837	0	0	0	0	0	0	0.184999	0	0	0	0	0	0	0	0.685936	0
XLOC_007995	0	0	0	0	0	0	0	0	0	0.109415	0	0	0	0	0	0	0	0	0	0	0	0	0	0	0	0	0	0	0	0.227319	0	0	1.25495	0	0	0	0	0	0	0	0.106306	0	0	0	0	0	0	0.198894	0
XLOC_008011	0.163225	0.10407	0.0653813	0.0974271	0.059399	0.24467	0.258605	0.0224966	0.15893	0.0828126	0.371145	0.311509	0.0534336	0.110068	0.15779	0.0939739	0.195649	0.0828694	0.0765285	0.0472808	0.0790223	0	0.0578707	0	0.149776	0.195377	0.16477	0	0.0438917	0.0288442	0.211577	0.285108	0.0295195	0	0	0.024373	0.192816	0.0509836	0	0.0815186	0.0735941	0	0	0	0.0222692	0.202451	0.133299	0	0.255399
XLOC_008015	0.0443842	0.0518683	0.0781638	0.0531005	0.0295819	0.0453852	0.00416311	0.018892	0.0224479	0.0595906	0.0421716	0.0369742	0.0576583	0.0959448	0.0956931	0.0847007	0.137013	0.112781	0.0184629	0.109205	0.175867	0.120556	0.111977	0.0174553	0.0384749	0.00879763	0.0115548	0.100049	0.0121352	0.0451219	0.011932	0.042017	0.103646	0.0461661	0.0666858	0.0411041	0.174837	0.100929	0.0318326	0.0453215	0.216459	0.0502459	0.0724023	0.0306876	0.0182454	0.0226788	0.00900303	0.181032	0.0429298
XLOC_008018	0.0727138	0.0543585	0.116582	0.0772932	0.0265774	0.0506092	0	0.0820412	0	0.0419348	0.0932926	0.0369309	0.0243465	0.0335084	0	0.0428973	0.0969472	0.00840119	0.0467167	0.0143704	0	0.653923	0.0604547	0.029611	0.0126634	0	0	0.16607	0.00625029	0.0263609	0.010203	0.0783368	0.0632542	0.0195411	0.0519539	0.00743112	0.820601	0.116213	0	0	0.0292085	0.0124907	0.0422444	0	0.0331828	0	0	0.0462123	0.00918911
XLOC_008022	0.216386	0.0828987	0.0520154	0.0516895	0.0946143	0.0137984	0.0291549	0.126094	0.031376	0.066305	0.0933779	0.0288858	0.0213898	0.0220443	0.0211097	0.0376381	0.215616	0	0	0	0.0629299	0.295509	0.069147	0.0987213	0.0170014	0.0308298	0	0.230371	0.0344829	0.023112	0.0556691	0.0568468	0.0710573	0.0345623	0	0.0586021	0.377433	0.0204121	0	0	0	0	0	0	0	0	0	0.0607647	0.0251607
XLOC_008023	0.267499	0.124549	0.479962	0	0.286191	0	0	0.198509	0.22116	0	0	0.315338	0	0.240365	0	0.205896	0.106221	0	0	0	0	1.44071	0.138807	0	0	0	0	0.381116	0.134838	0	0	0.221611	0	0	0	0	0.566334	0	0	0	0	0	0	0	0.216523	0	0	0	0
XLOC_008026	0.0813636	0.116312	0.0977256	0.0970122	0.0885526	0.0532233	0	0.132448	0.0604738	0	0.179166	0.0840591	0	0.0404529	0	0.034547	0.0718279	0	0.0561543	0	0.0785538	0.436728	0.0431196	0	0.0320789	0	0	0.169462	0	0	0	0.105895	0	0.0320662	0	0	0.599015	0.0375187	0	0	0	0	0	0	0	0	0.0406667	0	0
XLOC_008032	0	0.152879	0	0	0	0	0	0	0	0.154713	0	0	0.0749941	0	0	0	0	0	0	0	0.155169	0	0	0	0	0	0	0.0807683	0	0.160965	0	0	0.732287	0	0	0	0	0	0	0	0.145313	0	0	0	0	0	0	0.0704633	0
XLOC_008034	0.0835986	0.0689107	0.107714	0.114275	0.0917121	0.0335721	0.00787161	0.0607917	0.0339451	0.105646	0.0325895	0.0272037	0.066145	0.074503	0.13753	0.116569	0.221122	0.143192	0.0259752	0.170375	0.16843	0.128099	0.0510926	0.120446	0.10759	0.033273	0.0262302	0.0323816	0.00459873	0.0521026	0.037598	0.0263441	0.127325	0.0964266	0.0673839	0.0495758	0.521209	0.407604	0.0657694	0.220675	0.210533	0.0877073	0.140401	0.15417	0.0686964	0.0286066	0.00567501	0.125595	0.0270743
XLOC_008051	0	0	0	0.0296793	0	0	0	0	0	0.0252918	0	0	0	0	0	0	0	0	0	0	0.120398	0.363727	0.0264543	0.0906319	0	0	0	0	0	0.264364	0.0321153	0	0.487277	0.0198067	0	0.0446813	0	0.0700717	0	0.224119	0.156944	0.0576141	0	0.02678	0	0	0.0242754	0.139004	0
XLOC_008394	0	0	0	0	0	0	0	0.035304	0	0.216603	0	0	0	0.0862366	0	0	0	0.0433214	0	0	0.0419873	0	0	0	0	0	0	0	0	0.0903525	0	0	0.598686	0.0342357	0	0.0381472	0	0	0	0	0.0391654	0	0	0	0	0	0	0.237487	0
XLOC_008403	0	0	0	0	0	0	0	0	0	0	0	0	0	0	0	0	0	0	0	0	0.077913	1.19339	0	0	0	0	0	1.37848	0	0.32319	0	0.0691677	0	0	0	0	0	0	0	0.343151	0.583735	0	0	0	0	0	0	0.0707389	0
XLOC_008414	0.0772373	0.0778994	0.0442364	0.0418075	0.0282713	4.59119	8.23415	0.043906	2.38668	0.025005	4.34439	4.77867	0.00558319	0.0480623	0.031526	0.0180463	0.039385	0.0424024	0.0536528	0.0543856	0.0232731	0.0268955	0.0787597	0.0185705	0.0431853	2.72635	3.3872	0.030066	2.04966	0.012102	2.51951	3.85662	0.0332423	0.010424	0.00745199	0.00341252	0.0104572	0.0248781	0.0684116	0.0298943	0.0182965	0.0312798	0.0263869	0.0197766	0.102836	3.26207	3.45677	0.0371303	2.56568
XLOC_008425	0	0	0	0	0	0	0	0	0	0	0	0	0	0	0.0223821	0	0	0	0	0	0	0	0	0	0.252993	0	0	0	0.0183765	0	0	0	0.0251159	0	0	0.0414386	0	0	0	0	0	0.159901	0	0	0	0	0	0	0
XLOC_008432	0.219726	0.217115	0.211411	0.0911325	0.196192	0.125782	0.0346128	0.102285	0.0497707	0.0673248	0.102716	0.0417449	0.106595	0.0917493	0.203473	0.151373	0.152534	0.13185	0.0256014	0.112745	0.0541759	0.0285655	0.0846694	0.0645265	0.383056	0.0731443	0.0448303	0.0956709	0.0963926	0.105881	0.0293943	0.0595432	0.0528646	0.0568926	0.125659	0.0922789	0.0213902	0.48627	0.0970982	0.0271751	0.0264948	0.0203851	0.0879279	0.0220561	0.29146	0.0558652	0.0443567	0.0703141	0.102445
XLOC_008444	0	0	0	0	0	0	0	0	0	0.00414513	0.00119685	0	0.00401066	0.00414297	0	0	0	0.00207677	0	0.0124306	0.00578786	0	0.00212191	0	0	0.00274525	0	0.00215978	0	0.00651992	0	0	0.0156699	0	0	0.00367695	0	0	0	2.24864	0.0107552	0	0	0	0	0.00235839	0	0.0133359	0
XLOC_008468	0.369792	0.393423	0.143375	0.171738	0.344576	0.14523	0.0606381	0.327524	0.113587	0.162738	0.120529	0.132255	0.177142	0.21093	0.276947	0.487954	0.248982	0.208926	0.0886466	0.326799	0.127875	0.21586	0.0833419	0.0893198	0.0609466	0.0674414	0.0336563	0.476962	0.0464892	0.157306	0.0701305	0.178477	0.0576645	0.0393841	0.0788057	0.378904	0.225134	0.589633	0.0268905	0.163714	0.112215	0.314114	0.0476114	0.136054	0.156035	1.26025	0.0621143	0.0888128	0.13162
XLOC_008483	0	0	0	0	0	0	0	0	0	0	0	0	0.0175536	0	0	0.0154498	0	0	0	0	0	0	0	0	0.097139	0	0	0	0	0.0759128	0	0	0.0389375	0.184013	0	0	0	0	0	0	0.0159567	0	0	0	0.0144938	0	0	0	0
XLOC_008499	0	0	0	0	0	0.00918821	0.00969565	0	0.35534	0.00762745	0.057955	0.0478816	0.0073805	0.00761909	0	0	0	0	0	0.00653461	0	0	0.00784883	0	0	0	0.00538603	0	0	0	0	0	0.00822044	0	0	0	0	0	0	0	0	0	0	0	0	0	0	0.0140107	0.200151
XLOC_008500	0	0	0	0	0	0	0	0	0	0	0	0	0.0602863	0.0618382	0	0.0528608	0	0	0	0	0	0	0	0	0	0	0	0	0	0.0647985	0	0	0.525964	0	0	0.0546684	0	0	0	0	0.0574619	0	0	0	0	0	0	0.0567501	0
XLOC_008504	0	0	0	0	0	0	0	0	0	0.267247	0	0	0.525541	0.263909	0	0	0	0	0	0	0	0	0	0	0	0	0	0	0	0	0	0	1.63295	0	0	0	0	0	0	0	0.292194	0	0	0	0	0	0	0.726475	0
XLOC_008506	0	0.0866008	0	0	0	0	0	0	0	0.086883	0	0	0.0842625	0.0861867	0	0	0	0	0	0	0	0	0	0	0	0	0	0	0	0	0	0	0.820223	0	0	0	0	0	0	0	0.164918	0	0	0	0	0	0	0	0
XLOC_008514	0.212264	0.018493	0.139169	0.0230525	0.0633147	0.0613345	0.025914	0.0322181	0	0	0.023733	0.0769843	0.0191273	0.019718	0.0755917	0.0168323	0.157828	0.0791447	0.0274482	0.118502	0.0187157	0	0.041134	0.01762	0	0	0	0.0206005	0	0	0	0.338344	0.0212004	0	0.0152859	0.0524274	0.0153428	0	0.0190687	0.0146026	0.0348344	0.0298232	0	0	0	0	0.0186937	0.0181194	0.0447028
XLOC_008555	0	0.0324857	0	0	0	0	0	0	0	0	0	0.0463616	0	0.0682424	0	0	0.0606175	0	0	0	0.0329003	0	0	0	0.080394	0	0.104192	0	0	0	0	0.0592427	0	0.215548	0.211611	0	0.531588	0	0.0994382	0	0	0	0	0	0	0	0.0336842	0	0
XLOC_008589	0.207348	0.216802	0.0453161	0.0675587	0.144328	0.0598787	0.025298	0.0157444	0.027234	0.0579511	0	0.025049	0.0186942	0.0192725	0.0554217	0.0822594	0.0857042	0.116032	0.0536593	0.165458	0.0731359	0.091931	0.020093	0.172143	0.162827	0	0.0140821	0.020134	0	0.242494	0	0.033058	0.062172	0	0.0149406	0.119571	0.254927	0.124888	0.0186353	0.0713632	0.0510442	0.0728323	0.0247303	0.101494	0.216351	0.138341	0	0	0
XLOC_008613	0.0146381	0.022769	0.0216692	0.0107791	0.0160766	1.56576	2.01119	0	1.26442	0.0106088	1.58195	1.45806	0.00456201	0.00589124	0.00568433	0.00603271	0.00419819	0.0047248	0.00328858	0.00403994	0.00986693	0.00768496	0.00120583	0.00930532	0.00352516	0.283526	0.480287	0	0.271221	0.00988961	0.481808	0.316689	0.0191041	0.00182451	0.000913429	0.00627472	0.00640862	0.00544506	0.00566461	0.00523467	0.015278	0.00609413	0.00146843	0.0181627	0.00463048	0.335857	0.459129	0.0151714	1.23356
XLOC_008617	0	0	0.00772191	0	0	0	0	0	0	0.0200388	0	0	0.00592315	0.0133456	0.00642526	0	0	0.00669178	0	0	0.0124907	0	0	0	0	0	0.00861037	0.0278445	0	0.0209995	0.00809116	0	0.079215	0.0641961	0.361102	0.00591977	0	0.0555367	0	0	0.0106339	0.0347513	0	0	0	0	0.00558872	0.0122712	0
XLOC_008629	0	0	0	0	0	0	0	0	0	0	0	0	0.0450222	0	0	0	0	0	0	0	0	0	0	0	0	0	0.0366486	0.0484894	0	0	0	0	0.197502	0.0368086	0.573944	0	0	0	0.0451222	0	0.042186	0.0362067	0.0621193	0	0	0	0	0.0424687	0
XLOC_008645	0.0610826	0.0578987	0	0	0	0.0410687	0	0	0	0.0595889	0	0.13047	0	0	0.0559795	0	0	0.119154	0	0	0	0	0.0643996	0.0550996	0	0	0	0	0	0	0	0.0524551	0	0	0.183792	0	0	0.605595	0.0580297	0	0.0548655	0	0	0	0	0	0	0	0
XLOC_008646	0.159342	0.0743193	0.0058069	0.0288797	0.0582843	0.0271069	0.00635515	0.0697372	0.0205568	0.0251606	0.0292458	0.0282312	0.00486905	0.0301678	0.0581349	0.0128727	0.0179091	0.120997	0.00701305	0.0431134	0.0187903	0	0.0619906	0.00885728	0	0.00671543	0.0035288	0.00524406	0.00741918	0.0158237	0	0.093783	0.0217154	0.00390177	0.159813	0.00892271	0.00390795	0.650822	0.0048403	0.0409543	0.017463	0.0111986	0	0.0103878	0	0.00577231	0	0.0184941	0.0109264
XLOC_008665	0.00262747	0.0101161	0.00632015	0.00628723	0.00865406	0.647163	0.493023	0.00895293	0.572618	0.0109822	0.519203	0.544303	0.0079695	0.0109757	0.00264604	0	0.00733163	0.0110041	0	0.00470476	0.0153444	0.0128093	0.0168758	0.00723446	0.00205702	0.433497	2.80926	0.0057222	0.305392	0.00863619	0.764193	0.192736	0.0148233	0.0276438	0.00850881	0.00974058	0.0191909	0.0126823	0.0211172	0.0406358	0.00950503	0.0101569	0.0205695	0.0113031	0.00648121	0.103286	1.99317	0.0252348	0.553961
XLOC_008687	0	0	0	0	0.049138	0	0.0629718	0	0	0	0	0	0	0	0	0	0	0	0	0	0	0	0.0478473	0	0.03567	0	0.387492	0.0468257	0	0.0468203	0.0600538	0.156507	0	2.23758	0.311812	0.0395327	0.0348416	0.0414654	0	0.0331049	0	0.0348988	0	0	0	0.0577865	0.272873	0.0410208	0
XLOC_008746	0.0475247	0.0083134	0	0.0206734	0.0379323	0.0242383	0.0170472	0.00367278	0.0245089	0.0180214	0.0261543	0.019631	0.00871862	0.031513	0.0260309	0.0153675	0.00801796	0.00902781	0.00627968	0.0231603	0.735645	0.00421272	0.0138686	0.0118896	0.13534	0.186137	0.00946488	0.0187802	0.00663124	0.0613956	0.0108572	0.0305216	0.00486154	0.0139697	0.191951	0.0159788	0.0629801	0.00416212	0.00433312	0.183344	0.226581	0	0	0.0418243	0.156259	0.304477	0	0.0165593	0.0195372
XLOC_008766	0.011075	0.0142095	0	0	0.00405209	0.00459869	0	0	0	0.0115578	0.0044667	0	0	0.0038499	0	0	0.00342859	0.00772014	0	0	0.0646634	0.035996	0.00395076	0	0.0202353	0.0768903	0.0377048	0.0321185	0.164101	0.00807777	0.00463469	0.0880464	0.0249497	0.0208984	0.00895379	0.0239146	0.00598408	0.220668	0.00370485	0.0199553	0.0233681	0.0684977	0	0	0.0728365	0.0220257	0.0192343	0.060187	0
XLOC_008776	0.0277691	0.0531075	0	0	0.0303118	0	0	0	0	0	0	0	0.027253	0	0	0	0	0	0	0	0.107538	0.854735	0	0	0	0.11976	0	0.381584	0	0.0294206	0	0	0.240848	0	0.021759	0.0248593	0.0599156	0.494069	0	0.179819	0.0250385	0.139737	0	0	0.0227293	0.103426	0	0.378385	0
XLOC_008779	0.021539	0	0	0	0	0	0	0	0	0	0	0	0	0	0.021016	0	0	0	0	0	0	0.105053	0.0229435	0	0	0.0613669	0	0.0229338	0	0.0460173	0	0	0.0707413	0.0172028	0.0170129	0.0194468	0	0.0609619	0.0212378	0.0650108	0	0.0166433	0	0	0.0176498	0	0	0.604931	0
XLOC_008781	0.00213924	0.0123281	0.00772543	0.00756737	0	0.00786235	0.00280523	0.00547497	0.0060547	0.00671349	0.00258572	0.00276927	0.00649801	0.00447363	0	0.00190769	0.0039846	0.00224121	0	0.00767374	0.047977	0.659469	0.0091708	0.00589619	0.00335128	0.0975728	0	0.303316	0.00327022	0.0397812	0.0132056	0.0242277	0.124228	0.0104047	0.0170798	0.0550711	0.0748258	0.102818	0.0105953	0.13309	0.0310057	0.127838	0.0139703	0	0.0243789	0.0426568	0	0.179932	0
XLOC_008783	0	0	0	0	0	0	0	0	0	0	0	0	0.0233063	0	0	0	0	0	0	0.0206248	0.0229	0.599404	0	0	0	0.0337687	0	0.175709	0.0189136	0.0503508	0.0304829	0	0.0515752	0	0.0744651	0.0212762	0.0747672	0.0444798	0	0.124494	0	0.0182599	0	0	0	0.0291375	0	0.0441254	0
XLOC_008785	0	0	0	0	0	0	0	0	0	0	0	0	0	0	0	0	0	0	0	0	0	0.961089	0	0	0	0	0	0.0962758	0	0	0	0	0.0965128	0	0	0	0	0	0	0.0678343	0	0.0758394	0	0	0	0	0	0.08384	0
XLOC_008790	0.0535835	0.119308	0.171876	0.437392	0.232358	0.18634	0.046683	0.139779	0.112478	0.236413	0.145242	0.112463	0.335192	0.136255	0.273628	0.367664	0.284877	0.683398	0.126019	0.39197	0.8262	0.514998	0.449632	0.0493063	0.00445301	0.500976	0.0954621	0.353641	0.563415	0.0655774	0.0400659	0.0333351	0.316179	0.0555063	0.837107	0.29012	0.916475	0.898266	0.247022	0.32002	1.10945	0.0105724	0.704901	0.0368216	0.0103251	0.0609183	0.0387808	0.455249	0.154782
XLOC_008795	0.39796	0.890684	1.07943	0.407035	0.560306	1.76142	0.0585189	2.07455	4.88029	2.44355	0.65788	0.213342	2.03379	0.0884755	3.03091	0.89229	3.71952	0.859402	3.99419	0.390878	0.211743	0.103751	0.436577	0.226273	0	1.71783	0	0.0528855	0.0865221	0.0231901	0	0.0760566	0.0237654	0	0.222921	0.0980093	0.0405896	0	0.0722451	0.0491449	1.00086	0	0.0705478	0.0701679	0	0	0	1.05681	3.73686
XLOC_008796	0.0125302	0.0890608	0.0150678	0.119831	0.392074	0.0816039	0.035874	0.362556	0.892451	0.136752	0.12214	0.0081584	1.11503	0.0260456	0.143746	0.0419279	0.139142	0	0.345417	0.0242987	0.00609289	0	0.0174788	0.0349949	0	0.0454975	0.00458859	0.00591099	0.0387068	0.0136606	0.00685407	0	0.0140549	0.00505715	0.00504763	0.0115537	0.020246	0	0.00627097	0	0.107748	0	0	0.0606587	0	0	0	1.15603	0.637322
XLOC_008797	0	0.0129817	0	0.00807393	0	0.0379929	0.0178174	0.00572183	0.0288106	0.0070191	0.0286794	0.021995	0.00679179	0.0140237	0	0	0	0.014063	0.00977757	0	0.006565	0	0.00721879	0	0	0.0564871	0.0494837	0.00731489	0.114569	0	0.170201	0.0535892	0	0.0108954	0	0.0062207	0	0	0.0135086	0	0.0122047	0	0	0	0	0.242863	0.0449605	0.0128944	0.0229852
XLOC_008817	0.0484419	0.039579	0.0198192	0.0295254	0.0413391	0.00671938	0.00708912	0.013991	0.0233339	0.0112109	0.0348549	0.0244923	0.0788801	0.0224112	0.0393533	0.00955909	0.0114548	0.0488789	0.0179421	0.0288156	0.00458996	0	0.0088034	0.0394911	0.322182	0.0422358	0.0330354	0.031299	0.0347096	0.0234994	0.222509	0.0302487	0.0302307	0.259424	0.0498569	0.00496896	0.0899686	0.0363421	0.0214069	0.161014	0.0223173	0.0124828	0.00702894	0.0132741	0.187861	0.0750047	0.0389904	0.0394266	0.0243809
XLOC_008838	0.282233	0.0657658	0.017297	0.13336	0.193454	0.0636646	0.0212055	0.145627	0.0482851	0.0150427	0.044501	0.0185956	0.032748	0.0150352	0.0217551	0.0304721	0.0284582	0.011305	0.0209802	0.0499441	0.115502	0.282192	0.186703	0.397726	0.0168858	0.0622358	0.0183066	0.025473	0.0754717	0.260276	0.0360184	0.0619863	0.107648	0.0145572	0.0305968	1.53458	0.127055	0.22062	0.0234974	0.730603	0.157717	1.04518	0.0211039	0.357645	0.0103483	0.141144	0.0050951	0.0466689	0.0607232
XLOC_008847	0	0.0170998	0	0.0053155	0	0.0027703	0	0	0	0.0324308	0.00269027	0	0.00448281	0.0370346	0	0.00395068	0.00412245	0.00464175	0.00645738	0.0119082	0.00864661	0.0216636	0.00475438	0	0.00695989	0	0.00324544	0.0289684	0.00341095	0.0388516	0	0	0.0849833	0.100564	0.0574214	0.0164311	0.01799	0.0256801	0.730783	0.0171396	0.0522311	0	0.0116026	0	0.0073048	0	0.0126414	0.0383133	0
XLOC_008869	0	0	0	0.00558585	0.00512431	0	0	0	0	0.00486738	0	0	0.00941927	0.0145903	0	0.00830096	0	0.00487654	0.00678372	0.0041702	0.0181723	0	0	0	0	0	0	0	0	0.852034	0	0	0.0315088	0.00377373	0	0.00431543	0	0	0.121724	0	0.0168884	0	0	0.00502284	0	0.00558083	0	0.0268336	0
XLOC_008870	0	0	0	0	0	0	0	0	0	0	0	0	0	0	0	0	0	0	0	0	0	0	0	0	0	0	0	0	0	0.849724	0	0	0	0	0	0	0	0	0	0	0	0	0	0	0	0	0	0	0
XLOC_008886	0	0	0	0	0	0	0	0	0	0	0	0	0	0	0	0	0	0	0	0	0	0	0	0	0.696528	0	0	0	0	0	0	0	0.0446005	0	0	0	0	0	0	0	0	0	0	0	0.446329	0	0	0	0
XLOC_008913	0.71072	0.451569	0.276082	0.261444	0.43134	0.0893723	0.145131	0.378041	0.0938267	0.28279	0.199951	0.236701	0.218917	0.440501	0.369179	0.260289	0.49257	0.283227	0.0944452	0.310088	0.127485	0.0533161	0.350381	0.260253	0.300076	0.0766991	0.0322691	0.141467	0.0936205	0.118463	0.0554461	0.327237	0.304337	0.73021	0.105074	0.160274	0.149312	1.59866	0.0326833	0.42657	0.138306	0.118321	0.0715336	0.0588361	0.197493	0.118814	0.0627929	0.197283	0.187404
XLOC_008914	1.84842	1.18737	1.82136	1.17771	1.21442	0.491464	0.378987	1.67143	0.608371	1.40896	0.725851	0.378969	1.17902	1.20912	1.56134	0.652845	1.6362	1.79279	0.792152	0.658512	0.380313	0.322399	0.903657	1.12994	1.04657	0.401564	0.159615	0.735142	0.116294	0.53349	0.270593	1.47016	0.541047	2.6621	0.148131	1.01261	0.89477	7.5161	0.0624438	2.78367	0.296319	0.407677	0.17612	0.285527	0.483458	0.174899	0.136959	0.467205	0.578766
XLOC_008915	0.325644	0.383808	0.780614	0.676886	0.351244	0.449813	0.835556	0.380245	0.764665	0.621285	0.642489	0.358898	0.52703	0.770897	0.796472	0.329716	1.16103	0.698714	0.744572	0.732351	0.77913	0.477355	0.42701	0.584499	0.971089	0.379641	0.672015	0.405435	0.593514	0.161595	0.340293	0.207503	0.653424	0.563059	1.67603	0.681157	3.19602	1.14906	0.684048	0.343151	0.510768	0.565502	0.764499	0.881784	0.462943	0.221311	0.604111	1.62699	0.209056
XLOC_008921	0.501988	0.651521	0.602806	0.815797	0.446504	0.691194	0.381751	0.295471	0.136554	0.317223	0.40413	0.475327	0.307153	0.31569	0.214165	0.423738	0.360236	0.362536	0.250244	0.776151	0.880223	1.06907	0.531384	0.434087	0.720411	0.336767	0.533924	0.472581	0.0767626	0.708753	0.424725	0.631988	0.722146	0.179263	1.25872	0.359055	0.632933	0.836963	0.0879301	0.885349	0.862311	0.246668	0.543859	0.443269	0.633042	0.64232	1.05688	0.827944	0.27618
XLOC_008922	0.791829	0.635233	0.475338	0.805744	0.322525	0.212938	0.27752	0.179454	0.111623	0.80726	0.141462	0.48415	0.426404	0.486741	0.577139	0.623741	0.151165	0.195688	0.404902	0.77517	0.548407	0.65222	0.366339	0.134353	0.0977333	0.110189	0.388425	0.357188	0.0419889	0.50996	0.165364	0.192387	0.285521	0.174521	0.584981	0.559662	0.303711	0.542208	0.118774	0.631102	0.586054	0.305691	0.590609	0.480869	0.390138	0.127481	0.125289	0.178705	0.180877
XLOC_008923	1.47149	0.908143	1.36797	2.12806	1.39507	0.493971	0	0.118684	0.277141	0.434844	0.808262	0.529563	0.705339	0.573539	0.658744	1.35174	1.01249	0.434596	0.195662	0.249195	0.925532	2.08385	0.675313	0.868608	0.924476	0.279662	0.448004	0.303879	0	0.902511	0.247197	0.401742	0.449887	0.2425	1.11667	0.884112	0.225578	1.07755	0.432989	1.81155	1.16454	0.504351	1.80824	1.07512	0.528698	0.249101	1.32783	0.394647	0.232417
XLOC_008925	0.104186	0.146511	0.249482	0	0.279777	0.222037	0	0	0.334735	0.0971132	0.14027	0	0.0471137	0.0962688	0.269488	0.247229	0.170399	0.194141	0.198553	0.0416587	0.0992511	0.152855	0.380618	0.186101	0.0832328	0	0.0444277	0.152242	0	0.504657	0	0.131235	0.203161	0.0395538	0.224493	0.212504	0.490454	0.224773	0	0.53613	0	0.080387	0.140991	0.282962	0	0	0	0.176662	0
XLOC_008971	0	0	0	0.0108817	0.019953	0	0.0120485	0	0	0.00943536	0	0	0	0	0	0	0	0	0	0	0	0	0.0486266	0	0.0213999	0	0.28789	0.186832	0.0282228	0	0.149608	0.064141	0.0101617	0.0219951	0.15341	0.0167169	0	0	0.0181678	0	0	0.028138	0.1547	0	0.0298958	0	0.330126	0.0433173	0
XLOC_008972	0.0593215	0.0841346	0.0413051	0.0149414	0.0342744	0.0466368	0.0368969	0.0664513	0.0397905	0.0456475	0.132139	0.0647294	0.0315481	0.0912363	0.0785404	0.0695171	0.0696481	0.0457373	0.004546	0.083808	0.00607719	0	0.0133672	0	0.0244456	0.00866352	0.141095	0.00339779	0.0143398	0	0.00391673	0.0882779	0.0316804	0.0277854	0.0378911	0.0173499	0	0.00301221	0	0.00482557	0.00847053	0	0	0	0.0154017	0	0.115255	0.0119863	0.0246604
XLOC_008992	0	0	0	0	0.0207221	0.866725	0.228864	0	0.365002	0.0194126	0.438667	0.746995	0.0187867	0.0387352	0.0185645	0	0	0	0	0	0	0	0.0471198	0	0	0.170285	0.165148	0	0.37015	0	0.348017	0.38761	0.0416515	0	0	0	0	0	0	0	0	0	0	0	0	0.386285	0.110063	0.0177977	0.475185
XLOC_008993	0	0	0	0	0.0423623	1.60804	0.698439	0.0317329	0.63472	0	1.31118	1.19791	0	0	0.0738147	0	0	0	0	0.133376	0	0	0	0	0	0.606472	0.800502	0	1.3616	0	0.691956	0.405456	0.0414623	0	0	0	0	0	0	0	0.0700718	0	0.0513952	0	0	0.639855	0.452569	0	1.43177
XLOC_009006	0.449152	0.142806	0.314734	0.133923	0.163069	0.09751	0.154731	0.458707	0.16621	0.750559	0.469335	0.230777	0.217955	0.186855	0.249127	0.191477	0.199117	0.150137	0.25949	0.224933	0.361628	0.182624	0.635292	0.271905	0.383445	0.109157	0.172859	0.273865	0.525293	0.313282	0.246047	0.195171	0.199889	0.206974	0.434557	0.529209	0.407653	0.415808	0.472418	0.16608	0.505665	0.404714	1.13661	0.282566	0.275249	0.141697	0.260662	0.137251	0.223412
XLOC_009015	0	0	0	0	0	0.129485	0	0	0	0	0	0	0	0	0.136367	0	0	0	0	0	0	0	0	0	0	0	0	0	0	0	0	0	0	0	0	0.130903	0	0	0	0	0	0.131387	0	0	0	0	0	0	0
XLOC_009027	0	0.0199232	0	0	0	0	0	0	0	0.042527	0	0	0	0	0	0	0	0	0	0	0.0201646	0	0.0221577	0	0.228728	0	0	0	0	0	0	0.0364391	0	0	0	0	0	0	0	0	0	0	0	0	0	0	0	0	0
XLOC_009031	0.765419	0.474451	0.275829	0.745475	0.333407	0.644638	0.316799	0.343609	0.283557	0.613342	0.664444	0.393822	1.06373	0.458049	0.399749	0.651927	0.915143	0.536747	0.424023	0.743994	0.714734	0.572651	0.906504	0.706452	0.150819	0.149	0.452298	0.293073	0.41151	0.346643	0.402992	0.16623	0.598752	0.5338	0.739762	0.563022	0.77332	1.29781	0.519776	0.42409	0.654847	1.00002	0.859243	0.990649	0.448148	0.290178	0.50829	0.525687	0.62527
XLOC_009067	0	0	0.00674837	0.0201363	0	0.871582	0.903262	0	0.836992	0.0116852	1.05195	1.05424	0	0	0	0.00498167	0	0	0	0	0.0109169	0.0109437	0.0180071	0	0.0219785	1.4643	1.6034	0.00608874	0.847835	0	2.00063	1.11467	0.0504099	0	0	0.00517915	0	0	0	0	0.0355127	0.0173524	0.0146584	0.0120731	0.0368924	0.803785	1.14869	0.0232593	0.790931
XLOC_009086	0.00245647	0.0141872	0.00295443	0.0264516	0.0296676	0.991381	1.06345	0.00418601	0.987057	0.0205391	2.31087	1.16056	0.0124206	0.0153955	0.0049491	0.00437935	0.00457075	0.00514507	0.0143207	0	0.0167373	0.0239512	0.0105188	0.0270559	0	0.00340493	0.289761	0.0133772	0.245981	0.016152	0.166258	0.256199	0.0831745	0.00596487	0.0318274	0.0500986	0.0358915	0.139941	0.00740482	0.00189998	0.0555413	0.00189918	0.00961482	0.0184929	0	0	0.246232	0.0613547	0.78911
XLOC_009093	0	0	0	0	0	0.0409321	0.0432798	0	0	0	0	0	0	0.03185	0	0	0	0	0.309847	0.0273732	0	0	0	0	0	0	0.410531	0	0	0	0	0	0.0341256	8.35143	0.172835	0	0	0	0	0	0	0.0244625	0	0	0	0.277022	0.343628	0.0292512	0
XLOC_009094	0	0.00388616	0	0	0	0	0.0106202	0.00686933	0.00572597	0.00421323	0.00244431	0	0.00815331	0.0168404	0	0	0	0	0.0411106	0.0072196	0	0	0.00432198	0	0.00316288	0.00561095	0.0383255	0.00439064	0	0.00441672	0	0	0.0136406	0.600856	0.0195831	0.00747181	0	0	0.00405194	0	0	0.0031225	0	0	0.00332012	0.048222	0.0612476	0.0232296	0
XLOC_009095	0	0	0	0	0	0.00515994	0.0108906	0	0	0.0170954	0.005006	0.00537931	0	0.0085375	0	0	0	0	0.0119025	0.0146457	0.00800649	0	0	0	0	0.0115096	0.0242031	0	0	0	0	0	0.0184178	0.49129	0.0132372	0	0	0	0	0	0.00744332	0	0	0	0	0.0494996	0.0471139	0.00784946	0
XLOC_009096	0	0	0	0	0	0	0	0	0	0	0	0	0	0	0.03539	0	0	0	0	0	0.035949	0	0	0	0	0	0	0	0	0	0	0	0	0.558523	0.0288059	0	0	0	0	0	0	0	0	0	0	0.0469331	0	0	0
XLOC_009097	0	0	0	0	0	0	0	0	0	0.0110815	0.00644749	0	0	0.0276793	0.00533297	0	0.00492935	0	0.0154419	0	0.0103498	0	0.00569067	0	0	0	0.0311259	0.00577414	0	0	0	0	0.0179292	0.472693	0.00858324	0	0	0	0.00533008	0	0.0096192	0	0	0	0	0.0254583	0.0505109	0.0305427	0
XLOC_009098	0.0514195	0	0	0	0	0	0.0348402	0	0	0	0	0	0.0252933	0.0521103	0	0	0	0	0	0	0	0	0	0	0	0	0.0194182	0	0	0	0	0	0	0.511864	0	0	0	0	0	0	0.0231879	0	0	0	0	0.0318086	0.100561	0	0
XLOC_009099	0	0	0.0141284	0	0	0	0	0	0	0.0121446	0.007169	0	0	0.0242512	0	0.0103495	0	0	0.05069	0.0104037	0	0	0	0.0107547	0.0184308	0	0.00868096	0	0	0.0127172	0	0	0.0391971	0.481922	0.0188004	0	0	0	0	0	0.0106158	0	0.0153796	0	0	0.0142066	0.0337811	0.0222931	0
XLOC_009100	0	0	0	0	0	0	0	0	0	0.0181634	0	0.0057237	0	0	0	0	0	0	0.0126445	0.00778027	0.00851106	0	0	0	0	0	0.0128761	0	0	0	0	0	0.0391287	0.27517	0.00703167	0.00804566	0	0	0	0	0.00791278	0	0	0	0	0	0.0334172	0.0166783	0
XLOC_009101	0	0	0	0	0	0	0	0	0	0	0	0	0	0	0	0	0	0	0	0	0.0269641	0	0	0	0	0	0	0.0294372	0	0	0	0	0.0603833	0.221475	0	0	0	0	0	0	0.0251134	0	0	0	0	0	0	0.0258563	0
XLOC_009102	0	0.0107546	0	0	0	0	0	0	0	0.00777544	0	0	0.00376168	0	0	0	0	0	0.00541963	0.00666186	0	0	0	0	0	0.00517319	0.00543599	0	0	0	0	0	0.00839222	0.295249	0.00903535	0	0	0	0	0	0.00336885	0	0	0	0	0.0177828	0.010588	0.0142906	0
XLOC_009105	0.0152307	0.0146118	0	0	0	0	0	0	0	0	0.00932602	0	0	0	0.0150168	0	0	0	0.021791	0	0	0	0	0	0	0	0.0113134	0	0	0	0	0	0.0168413	0.439848	0	0	0	0	0	0	0	0	0	0	0.0124947	0	0.0146682	0	0
XLOC_009106	0	0	0	0	0	0	0	0	0	0	0	0	0	0	0	0	0	0	0	0	0	0	0	0	0	0	0	0	0	0	0	0	0	0.221591	0	0	0	0	0	0	0	0	0	0	0	0	0	0	0
XLOC_009107	0	0	0	0	0	0	0.0141933	0	0	0.0221383	0.00651869	0	0.0107112	0.0110531	0	0	0	0	0	0.0094826	0	0	0	0	0	0	0.0157784	0	0	0	0	0	0	0.27546	0.00856873	0	0	0	0	0	0.00966475	0	0	0	0	0.0258199	0.0307043	0.0304833	0
XLOC_009110	0	0.0123716	0.007736	0	0	0.00804209	0	0	0	0.0133825	0.00780579	0	0.0194236	0.0200536	0	0	0	0	0.00932158	0.00573262	0.0187691	0	0	0	0	0	0.00471309	0	0.00495917	0.014024	0	0	0.093783	0.124618	0	0	0.00519617	0	0	0	0	0	0.00840441	0	0	0.0154207	0.0122356	0.0122927	0
XLOC_009117	0	0	0	0	0	0	0	0	0	0	0	0	0	0	0	0	0	0	0	0	0	0	0	0	0	0	0	0	0	0	0	0	0	0	0	0	0	0	0	0	0	0	0	0	0	0	0	0	0
XLOC_009125	0	0.00205352	0.00256564	0.00255234	0	0	0	0	0.00603383	0.00223038	0	0	0.00863212	0.00891673	0.00860027	0.0038046	0	0.00223489	0.0093314	0.00573302	0.00415302	0.00207989	0	0	0.00667956	0.00295547	0.029497	0	0	0.00233874	0	0	0.0264976	0.212423	0.219476	0.00395682	0.00173225	0	0	0.00165063	0.00578803	0	0	0	0.00175414	0.0152343	0.0141142	0.0164011	0
XLOC_009126	0	0.00139265	0.00173968	0.00173073	0.00158844	0.0035931	0.00568464	0	0	0.0105951	0.00174599	0	0.00585788	0.0105902	0.00729783	0.00129102	0	0.0015167	0.0147783	0.00778119	0.00563276	0.00141026	0.00154883	0	0.00113213	0	0.00736083	0	0	0.00476182	0	0.00127905	0.0261626	0.19331	0.174754	0	0	0	0.00145483	0	0.00392492	0	0	0	0.0023791	0.0154774	0.0122925	0.0153056	0
XLOC_009135	0	0.0676207	0	0	0	0	0	0	0	0	0	0	0	0	0	0	0	0	0.0946751	0	0	0	0	0	0	0	0	0	0	0	0	0	0	0.0552886	0.106342	0	0	0	0	0	0	0	0	0	0	0	0	0	0
XLOC_009143	0	0	0	0	0	0	0	0	0	0	0	0	0	0	0	0	0	0	0.0279474	0	0.0188332	0	0	0	0	0	0.0142696	0	0	0	0	0	0.0216178	0.273098	0.186524	0	0	0	0	0	0	0	0	0	0	0	0.0370294	0	0
XLOC_009144	0	0	0	0	0	0	0.0433565	0	0	0	0.0395336	0	0	0	0	0	0	0	0.0443356	0.0274179	0.0306854	0	0	0	0	0	0	0	0	0	0	0.0276443	0	0.47799	0.222578	0.0282472	0	0	0	0	0	0	0	0	0	0.0792904	0.0312943	0	0
XLOC_009205	0.144337	0.0924516	0.421979	0.0753022	0.119753	0.241788	0.233116	0.137585	0.200983	0.277557	0.143816	0.115156	0.451672	0.327191	0.201966	0.235858	0.234714	0.573466	0.484808	0.393102	0.195454	0.0627508	0.144612	0.0509923	0.121195	0.237302	0.0522215	0.0353069	0.033467	0.0144129	0.0165527	0.115524	0.175369	0.0419147	0.153822	0.0747976	0.0426054	0.152396	0.0868971	0.0817698	0.320394	0.0611645	0.19818	0.0354613	0.107565	0.142453	0.0393969	0.132315	0.169902
XLOC_009220	0.00287153	0.00552959	0.00518062	0.010308	0.0173443	0.00267495	0.0037618	0.00734914	0.00608635	0.016527	0.00433279	0.00649404	0.0116296	0.0195229	0.00289769	0.00384459	0.00802613	0.0060222	0.00209568	0.00901133	0.0111826	0.0181984	0.00768714	0.00395468	0.300053	0	0.0083503	0.00313134	0.00109512	0.00945366	0.00898544	0.00634822	0.042202	0.0174444	0.0256131	0.00799738	0.00116692	0.0360897	0.0115531	0	0.00649338	0.00222015	0	0.00617593	0.487668	0.00170702	0.0149134	0.0234803	0.00646275
XLOC_009221	0.00779554	0.0103217	0.00703222	0.0104944	0.0160537	0.00181439	0.00127575	0.00582241	0.00550449	0.0153042	0.00293923	0.00377508	0.0138203	0.00917873	0.0118091	0.00870288	0.00999319	0.00920165	0.00142328	0.00437101	0.00948789	0.0104508	0.00939211	0.00268439	0.261587	0.00404357	0.0092028	0.0021264	0.000742529	0.00428011	0.00853245	0.000861893	0.0374833	0.0102641	0.0347881	0.00452607	0.00158487	0.0424172	0.00392231	0	0.00528871	0.00301364	0.00381214	0.00523926	0.404739	0.00347306	0.0110346	0.016884	0.0065745
XLOC_009227	0.00763201	0.00763902	0.00130878	0.0308874	0.136293	0.00644903	0.0439086	0.000928691	0.0015369	0.0114153	0.00217355	0.00584971	0.0113593	0.024049	0.00691345	0.0127525	0.0063848	0.0106198	0.00477403	0.0100591	0.00774165	0.0123215	0.00466904	0.0062986	2.0913	0	0.238907	0.00628384	0.00441303	0.00358915	0.0199337	0.00606545	0.0669245	0.276403	0.494326	0.0117139	0.0017706	0.0247047	0.0137945	0	0.00916628	0.00446169	0.00283981	0.00234173	1.74512	0.00817143	0.290228	0.0205365	0.00122382
XLOC_009229	0.00261243	0	0	0	0.0286819	0	0.0239954	0	0	0.00272989	0	0.00169117	0.0052827	0.00818484	0.00263097	0.00698469	0.00485989	0.00273533	0	0.00233897	0.0127139	0.00254721	0.00279656	0.0023977	0.572668	0	0.0399561	0.00568957	0	0.00286232	0	0	0.0206344	0.0570861	0.118444	0.00242126	0	0.00252199	0.00524916	0	0.00472533	0.00201976	0.00681722	0.00280961	0.564937	0.00311189	0.0568326	0.0125455	0.00294534
XLOC_009230	0	0	0	0	0.0845843	0.0539139	0	0	0	0.0750047	0	0	0.0727071	0	0	0	0	0	0	0	0	0	0	0	0.809677	0	0.128787	0	0	0	0	0	0	0.241323	0.115628	0	0	0.0693501	0	0	0	0	0	0	1.01895	0	0.0827315	0.136668	0
XLOC_009232	0.0217139	0.0415928	0	0	0.0237355	0	0	0	0	0	0	0	0	0	0.0423611	0	0	0	0	0	0.0210493	0	0	0	0.460641	0	0.0488874	0	0	0	0	0	0.0475307	0.0693615	0.171471	0	0	0	0	0	0.0195933	0	0.0285156	0.0233885	0.587154	0	0.0211094	0.0406467	0
XLOC_009233	0	0	0	0	0	0	0	0	0	0.0334931	0	0	0	0	0	0	0	0	0	0	0.0321462	0	0	0	0.575862	0	0.0508286	0	0	0	0	0	0.0714704	0	0.0258665	0	0	0	0	0	0	0	0	0	0.190277	0	0	0.091926	0
XLOC_009234	0	0	0	0	0	0	0	0	0	0.049918	0	0	0	0.0993164	0	0	0	0	0	0	0.0487044	0	0	0	0.599175	0	0.0794968	0	0	0	0	0	0	0	0.15402	0	0	0	0	0	0.0454645	0	0	0	0.453451	0	0	0.0911574	0
XLOC_009240	0	0	0	0	0.0650338	0	0	0	0	0.0301486	0.0185329	0	0	0	0	0	0	0	0	0	0	0.029077	0.0316777	0	0.539391	0	0	0	0	0	0	0	0.128834	0	0.13975	0	0	0	0	0	0	0	0	0	0.634006	0	0.0586362	0	0
XLOC_009242	0	0	0	0	0	0	0	0	0	0	0	0	0	0	0	0	0	0	0	0	0.151965	0	0	0	0.126162	0	0	0	0	0	0	0	0	0.0610567	0.116959	0	0	0	0	0	0	0	0	0	0.58033	0	0.0838893	0.0691172	0
XLOC_009243	0	0	0	0	0	0	0	0	0	0	0	0	0	0	0	0	0	0	0	0	0	0	0	0	0.447383	0	0	0	0	0	0	0	0	0.196865	0	0	0	0	0	0	0	0	0	0	2.19668	0	0	0.20526	0
XLOC_009249	0	0.00242462	0	0.277269	0.0304216	0.00234979	0.00660961	0	0	0	0	0.0016304	0.0025471	0.00789287	0.00253721	0.00224518	0	0	0	0.00225551	0.00735544	0.00245603	0	0.649659	0.389472	0.00349182	0.0146745	0.00274327	0	0.00276022	0.00947225	0.00222632	1.28774	0.357803	0.101981	0.0140095	0.00817808	0	0	0.00389628	0.0068344	0.00194748	0	0.967124	0.32725	0	0.0428801	0.012098	0
XLOC_009266	0	0	0	0.0382405	0	0	0	0	0	0	0	0	0.0312965	0	0	0	0	0	0	0	0	0	0	0.291487	0.0252289	0	0	0	0	0	0	0	0.310628	0	0	0	0	0	0	0	0.028882	0	0	0.276378	0.0786327	0	0.031631	0.029587	0
XLOC_009277	0	0	0	0	0.0185704	0	0	0	0	0	0	0	0.0168675	0	0.0166837	0.014847	0	0	0	0	0	0.0331043	0	0	0.586157	0	0	0	0	0	0	0	0.0187131	0.027194	0.215738	0	0.0135314	0.450762	0	0	0	0.118033	0	0	0.347937	0	0.0163847	0	0
XLOC_009329	0.120716	0.0828651	0.0622098	0.0721758	0.0756295	0.0918862	0.0456333	0.0947918	0.0368867	0.0357803	0.0262165	0.0281775	0.0259668	0.107209	0.103152	0.0381249	0.0159058	0.10752	0.0373642	0.0766326	0	0.016817	0.0829425	0.0236977	0.00675816	0.024114	0.0190166	0.261023	0.0133567	0	0.0326912	0.0835826	0.0192711	0.0347453	0.006926	0.047549	0.006946	0	0	0.0132315	0.00779264	0.00666524	0.0225467	0.00927784	0.0141643	0.0207431	0.0411288	0.0903529	0.0588937
XLOC_009339	0	0	0	0.0660639	0	0	0	0	0	0.0544783	0	0	0	0.108349	0	0	0	0	0	0	0.0533991	0	0	0	0	0	0	0.0568294	0.0477256	0	0	0	0.69242	0.0433161	0	0.0479059	0	0	0	0	0.0498724	0	0	0	0	0	0	0.198883	0
XLOC_009340	0.0140804	0.0270744	0.0931262	0.0336794	0.0308864	0.0220203	0	0.01193	0.0901704	0.153667	0.051288	0.00458969	0.162852	0.197361	0.0703723	0.106053	0.182219	0.25656	0.265004	0.100305	0.0342301	0	0	0	0.00551629	0.00982217	0.00516283	0	0.0108686	0.0230027	0	0	0.0236619	0	0.0226669	0.00648477	0	0	0	0.00541279	0.0509101	0	0.00919959	0.0151485	0.00578411	0	0	0.0134419	0.079939
XLOC_009391	0.0797555	0.110833	0.191833	0.0583045	0.116703	0.643635	0.862622	0.0979199	1.01812	0.133977	0.461406	0.805454	0.125164	0.133871	0.102317	0.16546	0.10277	0.189774	0.173857	0.158327	0.0732876	0.0691266	0.0568907	0.0406438	0.0451107	0.548137	1.59866	0.0240722	0.363925	0.0145282	1.13591	0.70034	0.0548341	0.0465583	0.0501019	0.0983083	0.0394663	0.115234	0.0933113	0.0341825	0.0961529	0.0137018	0.0289239	0.0476597	0.0874088	0.0794022	1.11767	0.0339601	0.926858
XLOC_009393	1.23631	1.01935	4.5337	1.41232	8.93127	2.41566	0.871104	5.55839	1.63477	0.697165	0.294021	0.810208	0.436494	0.611592	1.21388	12.2559	7.56094	3.79367	2.22815	1.10507	0.495221	2.20738	9.13077	4.48796	1.58007	1.73748	1.81108	2.71752	1.54258	0.506596	0.351025	0.717372	0.628496	0.621965	2.47225	1.05443	0.192174	1.06269	11.8735	0.615206	0.970297	1.48506	3.09508	2.89989	1.69521	0.267393	0.643007	2.08395	0.351358
XLOC_009436	0.413344	0.33994	0.496922	0.511641	0.501034	0.251868	0.334884	0.594776	0.275814	0.471264	0.144556	0.457962	0.456047	0.622112	0.524388	0.582828	0.404998	0.471895	0.443836	0.664128	0.415616	0.143978	0.567097	0.337459	0.173755	0.312368	0.219148	0.316885	0.173797	0.0477364	0.150495	0.194554	0.751434	0.272461	0.941037	0.403585	0.129829	0.477412	0.644738	0.224733	0.773234	0.13691	0.5222	0.222487	0.375457	0.143485	0.241528	0.767046	0.271566
XLOC_009437	0.458184	0.605467	0.762142	0.798835	0.844959	0.228877	0.145248	0.519657	0.312129	0.531418	0.0881823	0.264643	0.582967	0.38816	0.504455	0.391719	0.595487	0.637877	0.882324	0.788742	0.238479	0.137565	0.561145	0.480389	0.111052	0.102457	0.135164	0.295465	0.173717	0.0369794	0.0461981	0.367954	0.64211	0.362491	1.47718	0.468547	0.109961	0.62154	0.651534	0.20909	0.825547	0.19056	0.464991	0.380041	0.374525	0.221562	0.314566	0.777665	0.335368
XLOC_009466	1.17113	1.30242	1.23478	1.12691	1.35914	1.23458	0.552809	0.667931	1.62633	1.11369	0.592939	0.822501	1.22355	1.45329	1.08098	0.805221	0.832579	1.32519	0.904379	1.06188	1.04592	1.35615	1.52512	0.881426	2.48014	1.31034	1.0004	0.175218	0.808415	0.395585	0.428834	0.699068	1.26161	1.18233	1.23496	2.55105	0.799265	1.6496	1.07476	1.1332	0.942563	1.02404	2.10827	1.22445	1.74848	0.768675	1.14989	0.834619	0.914158
XLOC_009472	0.0888901	0.126946	0.0533742	0.105948	0.0483307	0.0292211	0.12372	0.108058	0.132786	0.30938	0.0280772	0.0616034	0.342337	0.131963	0.0835875	0.0751414	0.0780855	0.176789	0.30515	0.11354	0	0	0.0941247	0.0402768	0.0701454	0	0	0	0	0.0460866	0	0.0384918	0.140912	0	0	0	0	0.693807	0	0.0325851	0	0	0	0	0.10882	0	0	0.0403783	0.161062
XLOC_009504	0	0	0	0	0	0.201228	0	0	0	0	0	0	0	0	0	0	0	0	0	0	0	0	0	0	0	0	0	0	0	0	0	0	0	0.0818476	0.0535546	0	0	0	0.033559	0	0	0	0	0	0	0	0	0.0317192	0
XLOC_009514	0	0	0	0	0	0	0	0	0	0	0	0	0	0	0	0	0	0	0	0	0	0	0	0	0	0	0	0	0	0	0	0	0.904785	0	0	0.108593	0	0	0	0	0	0	0	0	0	0	0	0	0
XLOC_009551	0.919107	0.568025	0.640724	0.514615	0.83296	0.41947	0.313239	0.2051	0.229546	0.274483	0.333425	0.202222	0.24347	0.430761	0.423749	0.345367	0.551902	0.379663	0.236538	0.510884	0.58838	0.309017	0.805243	0.625201	0.730371	0.225122	0.277355	0.183896	0.259326	0.133491	0.215418	0.419385	0.524287	0.228562	0.265635	0.350235	0.296868	0.516158	0.207648	0.264612	0.327664	0.231536	0.696871	0.505536	1.0927	0.619029	0.362887	0.147008	0.352225
XLOC_009555	0.0598073	0.0328442	0.0513685	0.0306504	0.0374703	0.305246	0.316483	0.0289033	0.23146	0.0265928	0.233775	0.173084	0.00857741	0.0177068	0.0425933	0.0453369	0.0315248	0.0355164	0.0123424	0.0683464	0.0498334	0.0166635	0.0456595	0.0469639	0.0200891	0.0955648	0.288891	0.351045	0.310966	0.0464321	0.226726	0.23341	0.0095488	0	0.00686349	0.0628269	0.0206498	0.0655073	0.0170662	0.00655602	0.0308863	0.0396265	0.0111702	0.0643517	0.0982464	0.36992	0.268942	0.0244194	0.165322
XLOC_009556	0.183306	0.415555	0.17972	0.469507	0.0986626	0.177353	0.136228	0.505527	0	0.238518	0.182789	0.245758	0.167785	0.257436	0.241073	0.573651	0.266063	0.158442	0	0.123413	0.462359	0.876102	0.253408	0.433593	1.3526	0.808791	0.721439	0.225457	0.1527	0.344784	0.491444	0.720309	0.508768	1.53891	1.02699	0.429569	0.421412	0.893014	0.646191	0.371476	0.309019	1.58997	0.300901	0.429183	1.55064	0.227436	0.767937	0.747999	0.334311
XLOC_009561	0	0.128532	0.162936	0	0.220405	0.0460855	0	0	0	0	0	0.0488852	0	0	0	0.0558527	0	0	0.180655	0	0.586704	0.199038	0.214454	0	0.215444	0.310724	0.0549067	0	0	0.342293	0.186065	0	0.416397	0.0526112	0.101385	0	1.0718	0.546897	0.0641403	0.0484375	0.975399	0.10486	0	0	0.0552562	0	0	0	0
XLOC_009582	0.518884	0.74285	0.390405	0.486872	0.553557	0.210726	0.0897996	0.186297	0.164667	0.370894	0.235843	0.305596	0.185217	0.392261	0.675035	0.236763	0.359001	0.436405	0.230314	0.415178	0.112391	0.115891	0.279058	0.280202	0.0420428	0.16287	0.0365427	0.0598447	0.106288	0.0677559	0.0142998	0.507434	0.156417	0.0435194	0.0917855	0.205925	0.0427454	0.0265283	0.0287479	0.0655291	0.204698	0.106923	0.0476959	0.0688259	0.03572	0.118164	0.015103	0.080294	0.210829
XLOC_009608	0.164362	0.103675	0.0532076	0.0499249	0.103221	0.0506775	0.0296548	0.0871957	0.0160107	0.044512	0.0647677	0.079135	0.0412881	0.0651672	0.0823215	0.0549561	0.0528221	0.0689028	0.0115734	0.0918192	0.0595341	0.0529905	0.0826807	0.0384698	0.0710371	0.0690605	0.0156354	0.0172925	0.0336618	0.0149168	0.0479459	0.164295	0.0614692	0.0199606	0.0652175	0.0399878	0.0183567	0.0497813	0.00456048	0.018441	0.0287269	0.00438093	0.0207016	0.0121891	0.108215	0.0188641	0.00963718	0.0292948	0.0306245
XLOC_009611	0.256745	0.0245643	0	0	0	0.0329202	0	0.0425408	0	0	0.0158957	0.0172503	0.0505192	0.0260206	0.0248817	0.0222153	0.0462585	0	0.0361908	0.044704	0.0746032	0	0.0546385	0.0467958	0	0.0367958	0	0	0	0	0.0332098	0.0224395	0.167557	0.020447	0.0201718	0.0230503	0	0	0	0	0.0231562	0	0	0	0.0630685	0	0	0.023904	0.0601067
XLOC_009631	1.21265	0.862171	1.24601	0.630856	0.470586	0.534826	0.367858	1.09362	0.424262	0.500667	0.276713	0.286231	0.736483	1.03891	0.746705	0.869818	1.08386	0.761839	0.862129	1.11497	1.1571	0.496029	0.833796	0.571452	0.506921	0.166695	0.0438846	0.292234	0.170643	0.167585	0.200701	0.274317	0.257753	0.062571	0.495625	0.460376	0.264287	1.12828	0.0579682	0.29592	0.653168	0.589446	0.692998	0.695096	0.721478	0.215568	0.0758192	0.201949	0.498624
XLOC_009632	1.32453	0.96656	1.43759	0.96672	0.752477	0.637155	0.618529	1.3471	0.541144	1.01693	0.696705	0.473627	0.915668	1.05115	1.14792	1.05966	1.33156	1.14607	1.20015	1.54282	1.10311	0.781573	0.726324	0.865429	0.542834	0.341033	0.0547713	0.500456	0.209611	0.429212	0.179824	0.287566	0.548118	0.0712549	0.705511	0.663423	0.394853	1.25909	0.0951392	0.397022	0.847318	0.609095	0.834257	0.964596	0.563661	0.31769	0.096944	0.330818	0.547374
XLOC_009633	1.958	0.908378	1.55697	1.03106	0.754173	0.537579	0.705444	1.06949	0.21071	0.612422	0.357731	0.29169	0.56452	0.930113	1.08277	0.818956	0.878206	0.846237	0.76779	1.02396	0.975482	0.561849	0.795961	0.734044	0.498387	0.290191	0.0437116	0.273599	0.0466228	0.304664	0.149624	0.201027	0.0935026	0.0915279	0.405587	0.38613	0.339493	0.861779	0.140954	0.2368	0.934568	0.511624	0.758098	0.930967	0.683356	0.322285	0	0.160187	0.372683
XLOC_009634	2.04815	0.88953	1.95981	1.61718	1.89849	1.20602	0.641483	0.90993	0.45269	0.618185	0.472869	0.43054	0.360442	0.734374	1.2454	1.15334	1.08163	0.741432	0.167554	1.48665	1.29343	0.5349	0.99144	0.606558	0.878172	0.227239	0	0.258817	0.553202	0.385102	0.201803	0.564943	0.12848	0.102235	0.190503	0.215862	0.0961428	0.80278	0	0.0909431	0.97433	0.737246	1.12216	1.34142	1.3261	0.2013	0.308999	0.112292	0.566112
XLOC_009635	0.553191	0.969278	1.23151	0.469419	0.426405	0.435293	0.230988	0.801711	0.246712	0.377896	0.311042	0.231434	0.586126	0.825385	1.19895	0.898521	1.26318	0.528885	0.207142	0.971818	0.605357	0.154446	0.331791	0.567702	0.439689	0	0	0.23672	0	0.314566	0	0.20168	0.397686	0.0608127	0.524305	0.464134	0.234729	0.628951	0	0.278309	0.779325	0.426969	0.423686	0.342289	0.706347	0	0	0.34427	0
XLOC_009636	1.31057	1.35269	1.04478	0.172409	0.777948	0.540769	0	0.535366	0.243295	0.785306	0.304689	0.34766	0.509001	1.29535	1.31497	0.776867	0.9154	0.654064	0.708493	0.899562	0.550992	0.142665	0.452429	0.258436	0.234525	0.489377	0	0.548239	0	0.135865	0.216954	0.120059	0	0	0.403334	0.228361	0.610812	0.242954	0	0.57753	0.519206	0.33694	0.800399	1.11418	0.235614	0.217169	0	0.35652	0.813034
XLOC_009639	0.128963	0.085223	0.136841	0.0569166	0.117398	0.112343	0.0394464	0.0535471	0.168927	0.149506	0.188398	0.0729376	0.17606	0.230958	0.0630624	0.799208	0.0821986	0.158853	0.456179	0.140414	0.104093	0.0425657	0.0105991	0.0363374	0.0731112	0.114281	0.0176006	0.0107086	0.044871	0.0538121	0.0655826	0.038415	0.0442502	0.252876	0.0954571	0.0526428	0.0159571	0.317934	0.0275911	0.0346809	0.0522562	0.015336	0.0284327	0.0213503	0.0814602	0.0646774	0.0568873	0.186636	0.129136
XLOC_009640	0.0531332	0.151408	0.12756	0.126549	0.115328	0.0353447	0.22463	0.0852809	0.240818	0.104613	0.20331	0.0746982	0.101319	0.312146	0	0.977923	0.0923072	0.104602	0.648812	0.0448014	0.460422	0	0	0	0.0420034	0.0792932	0	0	0.136367	0.0545069	0.0713672	0.0916318	0.221761	0.207699	0.12103	0.138024	0.12177	0.434811	0.101677	0.11565	0.286606	0	0.070548	0.0573826	0.259847	0.068859	0	0.477485	0.260523
XLOC_009642	0	0.0259053	0	0.0323351	0	0.0173978	0.0735541	0	0	0	0	0	0.0266045	0	0	0.023395	0	0	0.0381045	0	0.209817	0.132125	0	0	0.0426065	0.0777982	0	0	0	0.0287234	0	0	0.0587935	0.0431001	0	0.0242711	0.0213341	0.177693	0	0.0405885	0.170977	0.020926	0.0356356	0	0	0	0	0.528591	0.03178
XLOC_009643	0.0529832	0	0	0.0630966	0	0	0	0.0425272	0	0.0521679	0	0	0.0505247	0.0518869	0	0.0443335	0.0460321	0.0521626	0	0	0.816245	0.103458	0	0.0478996	0	0	0	0	0	0	0	0	0.165887	0.124279	0	0	0.121447	0.144552	0	0.0384481	0.571604	0	0	0.0572199	0.0431866	0	0	0.0476225	0.0649304
XLOC_009644	0	0.0149634	0	0	0	0	0	0	0	0.0320947	0	0	0	0	0	0	0	0	0	0	0	0	0	0	0.0122419	0	0	0	0.0122652	0	0	0	0.0172381	0.01251	0.0620796	0	0	0.459485	0	0.0118605	0	0	0	0	0	0	0	0.0147199	0
XLOC_009664	0	0.0366446	0	0.045828	0	0.0250614	0	0	0	0.0769683	0	0.0263694	0	0.11496	0	0	0.0340261	0	0	0.0329519	0	0.112501	0.0815094	0	0.0302885	0	0	0	0.0317958	0.160613	0	0	0.204909	0	0	0.101739	0.567333	0	0	0.0283831	0.0692129	0.0296785	0	0	0.0313936	0.0971486	0	0.0351824	0
XLOC_009671	0	0	0	0	0	0	0	0	0	0	0	0	0	0.0687494	0	0	0	0	0	0	0.068861	0	0	0	0.0569881	0	0	0	0	0	0	0	0	0	0	0.121527	0.537308	0	0	0	0	0	0	0	0	0	0.0751061	0	0
XLOC_009673	0	0.0346053	0	0	0	0.0235852	0	0	0	0	0	0	0	0.0362657	0	0	0	0.036422	0.0503705	0	0	0	0	0	0.0285753	0.0527968	0.0557292	0.0379616	0	0.0380035	0.0476079	0.0315381	0	0	0.0281137	0.0642003	0.56509	0	0	0	0.0326706	0.0280131	0.143601	0	0.0296414	0.0456789	0	0	0
XLOC_009675	0	0	0	0	0	0.0590326	0	0	0	0.08084	0.0561671	0	0	0	0	0	0	0	0	0	0	0.0831482	0	0	0	0	0	0	0.0781382	0	0	0	0.0849435	0	0	0	0.753327	0	0	0	0.076221	0	0	0.0921864	0	0	0	0	0.109852
XLOC_009676	0	0	0	0	0	0	0	0	0	0	0	0	0	0	0	0	0	0	0	0.053824	0	0.063147	0	0	0	0	0.0519953	0	0	0	0.0881806	0	0.132724	0	0	0	0.536331	0.0580466	0.0612291	0	0	0	0.0862015	0	0	0	0	0.11458	0
XLOC_009713	0	0.00976799	0	0	0.00557129	0.142565	0.233972	0	0.129737	0.00528984	0.267619	0.178186	0.00511843	0.00528532	0	0	0	0	0	0	0	0.00495089	0.00543172	0.00931299	0	0.197791	0.0928017	0	0.175627	0	0.191585	0.125496	0.0171189	0	0.00409739	0	0	0	0	0	0	0	0	0.00546166	0	0.540426	0.06747	0	0.120687
XLOC_009747	0.180237	0.0370756	0	0.12311	0.126911	0.0811511	0.0171342	0.0108309	0	0.0132876	0.0471811	0.0169435	0.0128582	0.0397957	0.0382298	0.0566124	0.0472163	0.0665335	0.0184818	0.0569129	0.28758	0.113001	0.0687228	0.0824505	0.0100984	0.253564	0.133385	0.0692428	0.0301893	0.125207	0.114546	0.056608	0	0.413782	0.0514182	0.399933	0.206336	1.0678	0.448096	0.186644	0.267467	0.0298511	0	0.124714	0	0.0311864	0.0617832	0.524319	0.0295131
XLOC_009748	0.0420618	0.141021	0.0252217	0.100481	0.0689774	0.0670003	0.0282471	0.22772	0	0.107419	0.0258634	0.0841401	0.145627	0.0855116	0	0.018265	0.0762674	0.042943	0.149206	0.0368235	0.468973	0.0820121	0.246457	0.0955401	0.181742	0.119668	0.157661	0.246199	0.0669391	0	0.0810048	0.165799	0.0459861	0.856331	0.315826	0.0189602	0	0.217435	0.20742	0.0635185	0.455486	0.113503	0.24851	0.0226011	0.137838	0.0515589	0.102067	0.236375	0.0487632
XLOC_009751	0	0	0	0.0779704	0.0709457	0	0	0	0.10063	0	0.0423782	0	0	0	0.059674	0.0540532	0.560596	0	0	0	0	0	0	0.0590634	0	0	0	0	0	0	0	0	0	0	0	0	0	0	0	0	0	0	0	0	0	0	0	0.116051	0.0820424
XLOC_009806	0.0597747	0.133991	0.0718731	0.0833809	0.0655159	0.0875824	0.0264111	0.0841101	0.0569216	0.0309552	0.0970645	0.0717768	0.109831	0.164867	0.148641	0.0967406	0.0917152	0.0930137	0.0287243	0.20331	0.0484082	0.0874384	0.0532207	0.0729832	0.0859128	0.0697859	0.117427	0	0.0541686	0.0216153	0.0252262	0.140375	0.155525	0.176469	0.08787	0.0274177	0.184278	0.209692	0.0198717	0.0228913	0.0900208	0.161713	0.026062	0.139368	0.0490838	0.0600465	0.0666551	0.066311	0.056827
XLOC_009865	0.369025	0.436348	0.196841	0.195066	0.170327	0.166016	0	0.127757	0	0.156552	0.208468	0.265586	0	0.0835048	0.145924	0	0.275327	0	0.107193	0.264663	0.078578	0.160504	0.0861289	0.14737	0.0663458	0.24693	0.0326101	0.0817322	0.527166	0.0814344	0	0.76717	0	0.0630797	0	0.274605	0	0	0	0.0309205	0.0757587	0.123605	0.0556112	0	0.0667038	0	0	0	0.342648
XLOC_009876	0	0	0	0	0	0	0	0	0	0	0	0	0	0	0	0	0	0	0	0	0	0	0	0	0	0	0	0	0	0.0267108	0	0	0.0273502	0.680531	0	0	0	0	0	0	0	0	0	0	0	0	0	0	0
XLOC_009903	0	0.0171395	0	0.0213602	0	0.0113436	0	0.0299	0	0	0	0	0	0.0183016	0	0.0312457	0.0162787	0	0	0.015711	0.208136	0.0871884	0	0	0.0561462	0.025333	0.0133354	0.0764704	0	0	0	0	0.0590566	0.0429452	0.0709399	0.0324446	0	0.067764	0	0.0135536	0.274367	0.0138157	0	0.0192506	0.0146593	0	0	0.622303	0
XLOC_009911	0	0.00506508	0	0	0	0	0	0	0	0.016455	0	0	0	0.0054802	0	0.00467689	0	0	0	0	0.00512258	0	0	0	0	0.00732821	0	0	0.00404935	0	0	0.0650716	0.0532475	0	0	0	0	0	0	0	0	0	0	0	0	0	0	0.0302356	0.0059622
XLOC_009981	0	0	0	0	0.12027	0	0	0.0847268	0	0.103711	0	0	0	0.102768	0	0	0	0	0	0	0	0	0	0	0	0	0	0	0	0	0	0	1.08294	0.0848009	0	0.0907153	0	0.28818	0	0	0	0	0	0	0	0	0	0.282879	0
XLOC_009990	0	0.114622	0.293859	0	0	0	0	0.0919482	0	0	0	0.0953132	0.109256	0.334289	0	0.954315	0.0985352	0.112447	0.458455	0	0	0	0	0	0	0	0	0	0	0.116854	0	0	0	0	0	0.0983208	0	0	0	0	0	0.473631	0	0	0	0	0	0	0.333989
XLOC_010005	0.0135644	0	0	0	0	0	0	0	0	0.0419654	0	0	0.0135366	0	0	0	0	0.0140081	0	0	0.0658596	0	0.0144789	0	0	0	0	0.0291583	0	0	0.0345145	0	0.0751927	0.0544697	0.0433011	0	0	0	0.02696	0.206816	0.0735091	0	0.0532921	0	0	0	0	0.0256706	0
XLOC_010025	0.0124346	0.0629868	0.110898	0.0148183	0.121886	0.00764698	0.016137	0.0901358	0.10718	0.0512896	0.0668083	0.0478044	0.178683	0.0718064	0.103842	0.0547929	0.0906267	0.127584	0.0177425	0.0218364	0.945608	0.224623	0.047694	0.0112208	0	0.205532	0.0239353	0.194543	0.0193819	0.115924	0.0231232	0.0979569	0.164735	0.0399508	0.400585	0.0571058	0.0631769	0.0176469	0.0491782	0.0612387	0.785231	0	0.032391	0.0131663	0	0.0150027	0.0232685	0.245893	0.117952
XLOC_010026	0	0	0	0	0	0.0556962	0	0	0	0	0	0	0	0.0764913	0	0	0.135536	0.0770291	0	0	0.849846	0.315511	0	0	0	0	0.0665572	0.160904	0	0	0	0.068602	0.162109	0	0	0	0	0.0712534	0	0.113492	0.361744	0	0	0	0	0	0	0	0
XLOC_010031	0	0	0	0	0	0	0	0	0	0.0232807	0	0	0	0.0116228	0	0	0	0	0	0	0.120296	0.0219549	0	0.0309108	0.00882674	0.015799	0	0	0	0.0487602	0	0.0198133	0.0626284	0	0	0.0103076	0	0	0	0.0516416	0.111866	0	0.0147298	0	0.00924091	0	0	0.715864	0
XLOC_010037	0	0	0	0	0	0	0	0	0	0	0	0	0	0.0140439	0	0	0	0	0	0	0	0	0	0	0	0.0192153	0.0101091	0	0	0	0	0.0719622	0	0.0109569	0.0979854	0	0	0.0129949	0	0	0	0.0738133	0	0	0.0223917	0	0	0	0
XLOC_010060	0	0	0	0	0	0	0	0	0	0	0	0	0	0	0	0	0	0	0	0	0	0	0	0	0	0	0	0	0	0	0	0	0.0618805	0	0	0	0	0	0	0	0	0	0	0	0	0	0	0	0
XLOC_010122	0.0585162	0.0656722	0.0234575	0.0408316	0.0267548	0.0760469	0.134788	0.0082851	0.0830461	0.0254082	0.153591	0.0538575	0.00983393	0.0203096	0.0195685	0.00433311	0	0.0101823	0.00708197	0.0217688	0.00948806	0	0.0313017	0.0402517	0.0420119	0.332336	0.128304	0.015887	0.397149	0.00532643	0.220741	0.456325	0.0383752	0.00788052	0.0157448	0.0540625	0.0039464	0.00938894	0	0.0413571	0.0088179	0.0150793	0.00636736	0.00524534	0.0681341	0.314814	0.314647	0.0186759	0.160013
XLOC_010124	0	0.00542632	0	0.0202455	0	0.021138	0	0	0.0240447	0.0117482	0.0171009	0	0.0170514	0.00586871	0.00565294	0	0.0104512	0	0	0.00503263	0	0	0.0120697	0.0413874	0.167944	0	0	0.0122431	0.00434205	0.049251	0.0568139	0.0248952	0.0443458	0.00455648	0	0.00520702	0	0	0	0	0.00510075	0.0348931	0.0221071	0	0.0278193	0.00675363	0.00535952	0.113325	0.00639191
XLOC_010135	0.0654404	0.0276516	0.00969353	0.0213476	0.0739798	0.0130321	0.0132316	0.0170048	0.0213184	0.0330864	0.00580098	0.00519626	0.0149928	0.0286632	0.0219796	0.0203268	0.0132997	0.0179992	0	0.0142174	0.0185199	0.00152853	0.0158551	0.0113372	1.35675	0.00210143	0.154468	0.00670874	0.0142205	0.0126984	0.00392575	0.0178701	0.0511474	0.0623449	0.0116114	0.014929	0.00675517	0.0220557	0.0124174	0.00288703	0.0116253	0	0	0	1.37908	0.00186429	0.10414	0.0381113	0.00893721
XLOC_010138	0.017174	0.00825237	0	0	0.0282442	0	0	0	0	0.00890854	0	0	0.00862024	0.00889758	0	0.00759385	0	0	0	0.00763196	0	0	0	0.0078667	0.511496	0	0.00631234	0.00928416	0	0	0	0.0151344	0.0191926	0.0138411	0	0	0	0	0	0	0.015521	0	0	0	0.352648	0	0.0163828	0.0327216	0.00977454
XLOC_010139	0	0	0	0.0384374	0.105382	0	0	0.0264807	0	0	0	0	0	0	0	0	0	0	0	0	0	0	0	0	0.608637	0	0.0245861	0	0	0	0	0	0	0.0510766	0	0	0	0	0	0.0239791	0	0	0	0	0.764017	0	0	0	0
XLOC_010143	0	0	0	0	0	0	0	0	0	0	0	0	0	0	0	0	0	0	0	0	0	0	0	0	0.641552	0	0	0	0	0	0	0	0	0.068467	0	0	0	0	0	0	0	0	0	0	0.29058	0	0	0.0770644	0
XLOC_010154	0.76165	0.530762	0.99825	0.720418	0.604876	0.455007	0.28142	0.239998	0.299453	0.868256	0.30958	0.379932	0.831809	0.750475	0.436203	0.701263	0.735966	0.517034	0.502447	1.30989	0.344786	0.552932	0.513143	0.385915	0.738367	0.17385	0.140028	0.591593	0.224532	0.300057	0.177586	0.300549	0.777728	0.0391535	0.841431	0.867955	0.319178	0.259767	0.37651	0.263527	0.455841	0.144561	0.722247	0.576443	0.975339	0.133377	0.144207	0.31974	0.349416
XLOC_010159	0.0453815	0.0727077	0.0818568	0.027136	0.041473	0.0852243	0.00999251	0.0128087	0.0430836	0.0549953	0.0367538	0.034545	0.0532148	0.0784766	0.0679833	0.0937668	0.0489053	0.0550901	0	0.107692	0.0735413	0.0516291	0.0404309	0.069313	0.0592694	0.0316806	0.105472	0.0163752	0.0233794	0.0905494	0.0286352	0.0200058	0.0931315	0.0610011	0.0547542	0.0417706	0.115916	0.0943482	0.0680522	0.0639232	0.123055	0.111089	0.148278	0.130202	0.0559216	0.127149	0.0792503	0.122663	0.042977
XLOC_010168	0	0.0992449	0.0416366	0	0.0755447	0.0224886	0	0.0284085	0	0.0348615	0	0	0.0337437	0.0694502	0.0662026	0	0.0616873	0.0697441	0	0.0895546	0	0	0	0	1.41946	0	0.0265572	0.0363425	0	0	0	0.0301606	0	0	0.053839	0	0.0270511	0.0321899	0	0.0257198	0	0.0267697	0.0457152	0	1.01997	0	0	0.0637748	0.0823639
XLOC_010169	0	0	0	0.0634529	0.0578257	0	0	0	0	0	0.0339867	0	0.0507945	0.0521623	0.0494193	0.0445693	0.0462757	0	0	0.089842	0.0513016	0	0	0	1.60071	0	0	0	0	0	0	0	0	0	0.0809013	0	0	0	0	0	0	0	0	0	2.56237	0	0	0	0
XLOC_010170	0	0	0	0.0119242	0	0	0	0.00841986	0	0	0	0	0.00999515	0	0	0	0	0	0	0	0	0	0	0	0.430023	0	0	0	0	0.010819	0	0	0	0	0	0	0	0	0	0	0	0	0	0	0.565064	0	0	0.00948296	0
XLOC_010171	0	0.0253013	0	0	0.0288653	0	0	0	0	0.0182055	0	0	0.00880818	0.0181827	0.00874687	0	0	0	0	0	0.0341239	0	0	0	0.584693	0	0	0.00948658	0	0.00953594	0	0	0.0490239	0	0.00704796	0	0	0	0	0	0.00793131	0	0	0	0.619897	0	0	0.0250754	0
XLOC_010173	0.00916991	0	0.00551398	0	0.0100631	0	0	0	0	0.00955931	0.00277633	0	0	0	0	0	0	0	0	0.00409505	0	0	0	0	0.348311	0	0	0	0	0	0	0	0.030942	0	0.0111072	0.00847543	0	0	0	0.00353641	0	0	0	0	0.625585	0	0	0.0175669	0
XLOC_010175	0	0	0	0	0	0	0	0	0	0	0	0	0	0	0	0	0	0	0	0	0	0	0	0	0.0713161	0	0	0	0	0	0	0	0	0	0	0	0	0	0	0	0	0	0	0	0.539025	0	0	0	0
XLOC_010176	0	0	0	0	0	0	0	0	0	0	0	0	0	0.0685102	0	0	0	0	0	0	0	0	0	0	0.113537	0	0	0	0	0	0	0	0.0727277	0	0	0	0	0	0	0	0	0	0	0	0.698052	0	0	0	0
XLOC_010179	0	0	0	0	0.0195594	0	0	0	0	0	0	0	0	0.0366033	0	0	0	0	0	0	0	0	0	0	0.182475	0	0	0	0	0	0	0	0	0	0	0	0	0	0	0	0	0	0	0	0.938198	0	0	0	0
XLOC_010182	0	0	0	0	0	0	0	0	0	0	0	0	0	0	0	22.9781	0	0	0	0	0	0	0	0	0	0	0	0	0	0	0	0	0	0	0	0	0	0	0	0	0	0	0	0	0	0	0	0	0
XLOC_010185	0.00458	0.00881756	0.00550847	0	0	0.0142373	0.018021	0	0	0.0646351	0.00415009	0.00444507	0.00463248	0.00478513	0.00923006	0	0.0362271	0.00239871	0.00333837	0	0.0289781	0	0.056387	0	0	0	0	0.00498928	0	0	0	0	0.0103412	0.00185377	0.00741927	0.00212339	0.356973	0.701076	0.00230139	0	0.173976	0	0.155355	0	0	0	0	0.0154027	0.00774147
XLOC_010204	0.281897	0.195306	0.0137311	0.0549376	0.102344	0.111788	0.0617197	0.138823	0.0222916	0.0740243	0.0732481	0.0836273	0.0735712	0.0130528	0.0670073	0.179493	0.128459	0.105975	0.0303469	0.0974575	0.00740666	0.00407045	0.0435265	0.0331809	0.00326914	0.0058004	0.00609606	0.0620748	0.0155574	0.0136934	0	0.06542	0.0234942	0.00337482	0	0.0316923	0.00925217	0.0299424	0.00418782	0.00322157	0.018875	0.00968258	0.0298057	0	0.0205906	0.027253	0.0252405	0.0160049	0.025794
XLOC_010224	0.260431	0.158406	0.207057	0.205056	0	0.0706492	0	0	0.156607	0.0724741	0.193037	0	0.212895	0.286363	0.193548	0.675815	0.251879	0	0	0.0624421	0.140222	0.255938	0.707567	0.0762503	0.355161	0	0.0857496	0.382128	0	0.30082	0.395207	0	0.296702	0.564814	0.781826	0.377062	0.45189	0.474356	0.292798	2.33385	0.153818	0.200564	1.35419	0.289179	0.628987	0	0	0.0656863	0.266397
XLOC_010244	0.992858	0.890699	0.525861	0.670732	0.635028	0.508812	0.35562	0.854098	0.277526	0.541277	0.590648	0.337706	0.539295	0.433719	0.500389	0.584916	1.38987	0.273825	0.631068	0.642812	0.77319	0.546765	0.613615	0.377425	1.35789	0.490311	0.336647	1.14491	0.26102	0.688097	0.621216	0.52221	0.468257	0.00831205	0.0581149	0.353952	1.27978	1.69814	0.103105	0.226003	0.67441	0.477236	0.950583	0.428864	2.09072	1.03985	0.429732	0.327431	0.492081
XLOC_010246	0.494232	0.355878	0.118843	0.251089	0.270702	0.194578	0.164325	0.374451	0.0708125	0.280732	0.165942	0.138106	0.172874	0.114658	0.171371	0.163108	0.578187	0.115013	0.142008	0.327936	0.372044	0.228951	0.26386	0.226125	0.668674	0.121587	0.100502	0.372377	0.154354	0.240499	0.0784696	0.108685	0.233326	0.0297951	0.0296289	0.112973	0.733172	0.777933	0.0368808	0.198118	0.424138	0.238748	0.420541	0.186182	0.770757	0.284102	0.071102	0.15224	0.0849032
XLOC_010266	0	0	0	0	0.0493085	0	0	0	0	0.0152654	0	0	0	0	0.00448969	0	0.0124466	0	0	0	0.0130535	0	0	0	0.930773	0	0.00326652	0	0	0.00488758	0	0.00394888	0.0100621	0.00824343	0.010836	0.00939051	0	0	0	0	0.0225495	0	0	0	0.634232	0	0	0.0224459	0
XLOC_010276	0	0	0	0	0	0	0	0	0	0	0	0	0.00795901	0	0	0	0	0	0	0	0.00770208	0	0	0	0.18004	0	0	0	0	0	0	0	0	0.00638761	0	0.00728807	0	0	0	0	0	0	0	0	0.657264	0	0	0.00755374	0
XLOC_010277	0	0.0128426	0	0	0	0	0	0	0	0	0	0	0	0	0	0	0	0	0	0	0	0	0	0	0.325388	0	0	0	0	0	0	0	0	0	0	0	0	0	0	0	0	0	0	0	0.779601	0	0	0.0126641	0
XLOC_010279	0	0	0	0	0.0548084	0	0	0	0	0	0	0	0	0	0	0	0	0	0	0	0	0	0	0	0.512865	0	0	0	0	0.0266762	0	0	0.0819449	0	0	0	0	0	0	0	0	0	0	0	0.821842	0	0	0.0233775	0
XLOC_010280	0	0	0	0	0	0	0	0	0	0	0	0	0	0	0	0	0	0	0	0	0	0	0	0	0.321574	0	0	0	0	0	0	0	0.0214144	0	0	0	0	0	0	0	0	0	0	0	0.639317	0	0	0.0366064	0
XLOC_010283	0	0.00743874	0	0	0.0254588	0	0	0	0	0.00803663	0	0	0.00777647	0	0	0	0	0	0	0	0.00752409	0	0	0	0.248638	0	0	0	0	0	0	0	0.0346402	0	0	0.00712118	0	0	0	0	0.00699452	0	0	0	0.623	0	0	0.0147614	0
XLOC_010284	0	0	0	0	0.0192165	0	0	0	0	0.0181802	0	0	0.00879594	0.0181575	0	0	0.00808162	0	0	0	0.0255571	0	0	0	0.343453	0	0	0	0	0	0	0	0.0587472	0	0	0.0080531	0.00705858	0	0	0	0	0	0	0	0.676612	0	0	0.0166938	0
XLOC_010285	0	0	0	0	0.00611459	0	0	0	0	0	0	0	0	0.00579761	0	0.0049478	0	0.00581351	0	0	0.00542111	0	0	0	0.362343	0	0	0.00604733	0	0	0	0	0	0	0	0.00514396	0	0	0	0	0	0	0	0	0.815242	0	0	0.00533107	0
XLOC_010286	0	0.00643755	0	0	0.00734385	0	0	0	0	0.0208855	0	0	0.0134727	0.00695467	0	0.0118708	0	0.00697416	0	0.00596443	0	0	0	0	0.257038	0	0	0.0072552	0	0	0	0	0.0225151	0.00540311	0	0	0	0	0	0	0.00605222	0	0	0	0.632622	0	0	0.019184	0
XLOC_010290	0	0	0	0	0.0781513	0	0	0	0	0	0	0	0	0	0	0	0	0	0	0	0	0	0	0	0.431052	0	0	0	0	0	0	0	0.0780267	0	0	0.0214597	0	0	0	0	0	0	0	0	0.683547	0	0	0	0
XLOC_010292	0	0	0	0	0.064923	0	0	0	0	0	0	0	0	0	0	0	0	0	0	0	0	0	0	0	0.569178	0	0	0	0	0	0	0	0	0	0	0	0	0	0	0	0	0	0	0	1.12218	0	0	0	0
XLOC_010294	0	0	0	0	0.0629692	0	0	0	0	0.0265387	0	0	0.0128396	0.0132562	0	0.00565664	0	0	0	0.00568418	0.00620315	0	0	0	1.33419	0	0	0	0	0.00695279	0	0	0.0357663	0	0	0	0	0.00612903	0	0	0	0	0	0	1.60894	0	0	0.0121889	0
XLOC_010295	0	0	0	0	0.241251	0	0	0	0	0	0	0	0	0	0	0	0	0	0	0	0	0	0	0	2.10043	0	0	0	0	0	0	0	0	0	0	0	0	0	0	0	0	0	0	0	2.29866	0	0	0.0297063	0
XLOC_010296	0	0	0	0	0	0	0	0	0	0	0	0	0	0	0	0	0	0	0	0	0	0	0	0	0.680919	0	0	0	0	0	0	0	0	0	0	0	0	0	0	0	0	0	0	0	1.86	0	0	0	0
XLOC_010311	0	0	0	0	0	0.00788357	0.166449	0.0105315	0	0.0129202	0	0.00822913	0	0.0128989	0.012393	0.0110097	0.0344354	0	0.0179724	0.0442716	0.0243068	0	0	0	0	0.0527825	0.610819	0.0538623	0	0.0405837	0.0317932	0.0220114	0.0138959	0.0100567	0.00999967	0.0343148	0.0200632	0.0477371	0.11203	0.257906	0.0226061	0	0.0163809	0	0.01027	0	0.600176	0.201568	0.0143339
XLOC_010316	0	0.110783	0	0.069162	0.0632342	0.0186564	0.0788879	0.0239086	0	0	0	0.0195721	0.0283948	0.0584786	0.111708	0.0748947	0	0	0	0.0251239	0.0280424	0.0282665	0.0308019	0.0263767	0.0227949	0	0	0.0305817	0	0.0306479	0	0.151691	0.0313518	0	0	0	0	0	0.0283605	0.519735	0	0.0895284	0	0.0624495	0.0237091	0	0	0.0805704	0
XLOC_010323	0	0	0.120173	0	0	0	0	0	0	0.0938921	0	0	0.0910879	0.0930946	0	0	0	0	0	0	0	0	0	0	0	0	0	0	0	0	0	0	0.884668	0	0	0.0822096	0	0	0	0	0.0897786	0	0	0	0	0	0	0.0854198	0
XLOC_010328	0	0	0	0	0	0	0	0	0	0	0	0	0	0	0	0	0	0	0	0	0	0	0	0	0	0	0	0	0	0	0	0	0	0	0	0	0	0	0	0.0334864	0	0.0353242	0	0	0	0	0	0	0
XLOC_010340	1.04512	1.21175	5.435	4.56124	1.38474	3.88802	1.3184	1.01952	1.85387	2.38717	3.8345	2.55069	3.85394	4.01218	2.72631	9.27235	2.85687	5.96692	1.09551	9.93252	1.78703	0.510276	0.612632	3.14509	0.0459476	2.35654	1.15513	0	0.753471	5.09204	0.314021	0.599277	0.180466	0.362007	0.832775	0.199867	0.529311	0.157518	0.0553089	0.125646	1.19991	0.044825	1.08123	6.21071	0	3.79411	0.416779	0	1.79412
XLOC_010342	8.56391	6.62013	35.2947	14.0573	8.19312	9.33318	5.10775	5.6662	5.07921	10.7577	5.46986	7.29052	13.0212	11.703	9.61092	30.6157	8.71592	22.5771	9.73654	42.1564	7.40834	0.685678	5.94502	10.6643	0	2.71877	0	0.322411	0.750158	21.3677	0	0.570428	0.793723	1.1623	1.77595	0.401459	2.27268	0.428762	0	0.112961	6.99741	0.269529	3.39479	18.9938	0.423674	9.43847	0	0	5.02223
XLOC_010346	0.0356348	0.0342698	0.0214266	0.127866	0.0521247	1.58415	0.446242	0.0100777	3.09754	0.0123624	2.39493	2.06782	0.011962	0.0185261	0.0178429	0.0158107	0.0494863	0.00619242	0.00861212	0.0158872	0.115533	0.527007	0.101635	0.261378	0	0.297829	1.81743	0.689255	0.503097	0.349811	0.837616	0.775593	0.0599899	0.124681	0.0813854	0.191764	0.364814	0.462523	0.011894	0.333814	0.118122	0.0734606	0.0775788	0.0702799	0.00488045	1.18071	2.82772	0.0567832	2.91484
XLOC_010359	0.0035339	0.00170113	0.00637557	0.00634267	0.00388063	0.00329339	0.00231582	0	0	0.00739314	0	0.00228463	0.00894161	0.0055421	0.0035641	0.0078823	0.0658194	0.00185206	0	0.00633455	0.0395633	0.0361788	0.00945952	0.00973282	0.00968174	0.012234	0.0321304	0.00770423	0.0175329	0.0445783	0.022126	0.00156226	0.0339404	0.0171706	0.0372361	0.0508274	0.147857	0.0409813	0.00710667	0.043773	0.0127854	0.0341531	0.0138288	0.00950092	0.0305147	0.065159	0.0200313	0.0305824	0.00198943
XLOC_010361	0.101746	0.106233	0.0271591	0.0714996	0.0712403	0.0320765	0.104487	0.0493461	0.00875149	0.100433	0.0236645	0.0180179	0.0578712	0.0299221	0.0607546	0.0247711	0.0586965	0.0300042	0.0359975	0.047007	0.236441	0.285447	0.0522592	0.0707535	0.157359	0.0342979	0.110099	0.0861323	0.00946137	0.350863	0.230484	0.0281157	0.0323005	0.350403	0.0381987	0.00858654	0.0285474	0.261146	0.00310312	0.124052	0.236376	0.0167239	0.0492012	0.0209727	0.0701439	0.0110516	0.119121	0.339864	0.0209201
XLOC_010395	0	0	0	0	0.0226382	0	0	0.0172557	0	0.0211718	0	0	0	0	0	0	0	0	0	0	0	0	0.0220602	0.018898	0	0	0.0155139	0	0.0329277	0	0	0.0181397	0.0226974	0	0.0163719	0.0561459	0.131477	0.547501	0	0	0	0	0	0.0223002	0	0	0	0	0
XLOC_010402	0	0	0.157881	0.208937	0.0476594	0	0	0	0.196225	0.174436	0.0276645	0	0.211108	0.520851	0.247487	0.074143	0.154106	0.130828	0.421581	0.112028	0.084558	0	0	0	0.0345764	0	0	0	0	0	0	0	0.0463547	0	0	0	0	0	0	0	0.157755	0	0	0	0	0	0	0	0.211514
XLOC_010449	0.0308842	0	0	0	0	0.0199386	0.0421616	0	0	0	0.0192278	0	0	0.0310929	0	0	0	0	0	0	0	0	0.0328182	0	0.632005	0	0.0235215	0	0	0	0	0.0269254	0	0	0.0482076	0	0	0	0	0	0.0556753	0	0	0	0.656888	0	0	0	0.0364666
XLOC_010452	0	0	0	0	0.120908	0	0	0	0	0	0	0	0	0.0235811	0	0	0	0	0	0	0	0	0	0	2.26427	0	0.0174473	0	0	0	0	0.0308915	0.0253258	0.0280903	0.118957	0	0	0.0218381	0	0	0	0	0	0	2.33854	0	0	0	0
XLOC_010454	0	0	0	0	0.0377031	0	0	0	0	0	0	0	0	0	0	0	0	0	0	0	0	0	0	0	0.326959	0	0	0	0	0	0	0	0	0.027381	0	0	0	0	0	0	0.0311675	0	0	0	0.339367	0	0	0.0318312	0
XLOC_010456	0	0	0	0	0	0	0	0	0	0	0	0	0	0	0	0	0	0	0	0	0	0	0.0809528	0	0.244997	0	0	0	0	0	0	0	0	0	0.0569493	0	0	0	0	0	0	0	0	0	0.626525	0	0	0.134633	0
XLOC_010465	0	0	0	0	0	0	0	0	0	0	0	0	0	0	0	0	0	0	0	0	0	0	0	0	0.876094	0	0	0	0	0	0	0	0	0	0	0	0	0	0	0	0	0	0	0	0.177575	0	0	0.0923757	0
XLOC_010471	0	0	0	0	0.00836886	0	0	0	0	0	0.00463576	0	0.00766967	0.00791733	0	0	0.00704846	0	0	0	0.0148399	0	0	0	0.544196	0	0	0	0	0	0	0	0.0256245	0	0.0491025	0.00702353	0	0.0146441	0	0	0	0.00589922	0	0	0.482725	0	0	0.00727949	0
XLOC_010474	0	0.0031251	0	0	0.0427761	0	0.00852931	0	0	0.0135627	0	0	0.00328072	0.00677688	0	0.00289163	0	0	0	0	0.00948079	0	0	0	0.536481	0	0.00473473	0.0035334	0	0.0106645	0	0.00286905	0.0183017	0.00525385	0.0709251	0.00300698	0	0.00939726	0	0	0.0088098	0	0	0	0.563315	0	0.00922267	0.024929	0
XLOC_010480	0	0	0	0	0	0	0	0	0	0	0	0	0	0	0	0	0	0	0	0	0	0	0	0	0.402905	0	0	0	0	0	0	0	0	0	0	0	0	0	0	0	0	0	0	0	1.07469	0	0	0	0
XLOC_010482	0	0	0	0	0	0	0	0	0	0	0	0	0	0	0	0	0	0	0	0	0	0	0	0	0.200058	0	0	0	0	0	0	0	0	0	0.0473785	0	0	0	0	0	0	0	0	0	0.616697	0	0	0	0
XLOC_010483	0	0.0340821	0	0	0	0	0	0	0	0	0	0	0	0.0357372	0	0	0	0	0	0	0	0	0	0	0.22509	0	0	0	0	0	0	0	0	0	0	0	0	0	0	0	0.032174	0	0	0	0.554646	0	0	0	0
XLOC_010484	0	0	0	0	0	0	0	0	0	0	0	0	0	0	0	0	0	0	0	0	0.0261144	0	0	0	0.530268	0	0	0	0	0.0572074	0	0.0235563	0	0	0	0	0	0	0	0	0	0	0	0	0.37532	0	0	0	0
XLOC_010485	0	0	0	0	0.0311734	0	0	0	0	0	0	0	0	0.0146413	0	0	0	0	0	0	0	0	0	0	0.256878	0	0	0	0	0.0153543	0	0	0.015765	0	0.0227008	0	0	0	0	0	0	0	0	0	0.560631	0	0	0.0269149	0
XLOC_010488	0	0	0	0	0	0	0	0	0	0.0792186	0	0	0	0	0	0	0	0	0	0	0	0	0	0	0.463317	0	0	0	0	0	0	0	0.0832789	0	0.0610576	0	0	0	0	0	0.074559	0	0	0	0.743359	0	0	0.144299	0
XLOC_010489	0	0	0	0	0.0188253	0	0	0	0	0	0	0	0	0.0352549	0	0	0	0	0	0	0	0	0	0	0.324143	0	0	0	0	0.018484	0	0	0	0.0137822	0.0136653	0	0	0	0	0	0.0155324	0	0	0	0.55024	0	0	0	0
XLOC_010490	0	0	0	0	0	0	0	0	0	0	0	0	0	0	0	0	0	0	0	0	0	0	0	0	0.28409	0	0	0	0	0	0	0	0	0	0	0	0	0	0	0	0	0	0.0475871	0	0.559953	0	0	0.0331163	0
XLOC_010492	0	0.0034226	0	0	0.0370864	0	0	0	0	0.00557795	0	0	0.00539699	0.00557517	0	0	0	0	0	0.00159309	0.00173043	0	0	0	0.477244	0	0.00129292	0.00581266	0	0.00779901	0	0.0015716	0.0160672	0.00287887	0.0129663	0	0	0	0	0	0.00482321	0	0	0	0.554011	0	0.00335858	0.0205099	0
XLOC_010493	0	0	0	0	0.0491046	0	0	0	0	0.0153929	0	0	0	0	0	0	0	0	0	0	0.0145141	0	0	0	0.469284	0	0	0	0	0	0	0	0.0165393	0	0	0	0	0	0	0	0.0135017	0	0	0	0.539698	0	0	0.0141209	0
XLOC_010494	0	0	0	0	0.0389897	0	0	0	0	0	0	0	0	0	0	0	0	0	0	0	0	0	0	0	0.676568	0	0	0	0	0	0	0	0.038317	0	0.0277546	0.0633824	0	0	0	0	0	0	0	0	0.643441	0	0	0.032875	0
XLOC_010495	0	0	0	0	0.0190521	0	0	0	0	0.0178743	0	0	0	0	0	0	0	0	0	0	0.0168947	0	0	0	0.915877	0	0	0	0.0137456	0	0	0	0.038374	0	0	0	0	0	0	0	0.0314396	0	0	0	1.11374	0	0	0	0
XLOC_010496	0	0.0166952	0	0	0.0190521	0	0	0	0	0	0	0	0	0	0	0.015225	0	0	0	0	0.050684	0	0	0	0.779179	0	0	0	0	0	0	0.015279	0	0.0139468	0.0691341	0	0	0	0	0	0.0157198	0	0	0	0.756775	0	0	0	0
XLOC_010497	0	0	0	0	0	0	0	0	0	0.0816047	0	0	0	0	0	0	0	0	0	0	0	0	0	0	0.41886	0	0	0	0	0	0	0	0	0.0322022	0	0	0	0	0	0	0	0	0	0	0.667321	0	0	0	0
XLOC_010498	0	0	0	0	0	0	0	0	0	0	0	0	0	0	0	0	0	0	0	0	0	0	0	0	0.612434	0	0	0	0	0	0	0	0	0	0	0	0	0	0	0	0	0	0	0	0.513901	0	0	0	0
XLOC_010499	0	0	0	0	0.0209595	0	0	0	0	0.0198138	0	0	0.0191728	0	0	0	0	0	0	0	0	0	0	0	0.427192	0	0.00703867	0.0103247	0	0.0207544	0	0	0.0853407	0	0.0153399	0.00877541	0	0	0	0	0	0	0	0	0.628094	0	0	0.00909578	0
XLOC_010500	0	0.00414333	0	0	0.033084	0	0	0	0	0	0.00260697	0	0.00434534	0.0179498	0	0	0	0	0	0	0.00419016	0	0	0	0.354122	0	0	0	0	0	0	0	0.019384	0.00696241	0.0104365	0	0	0.00414878	0	0	0.00389399	0	0	0	0.605323	0	0	0	0
XLOC_010501	0	0	0	0	0.0981967	0	0	0	0	0	0	0	0	0	0	0	0	0	0	0	0	0	0	0	0.0726797	0	0	0.0899601	0	0	0	0	0	0	0	0	0	0	0	0	0	0	0	0	1.18449	0	0	0	0
XLOC_010502	0	0	0	0	0.0405455	0	0	0	0	0	0	0	0	0	0	0	0	0	0	0	0.0179775	0	0	0	0.625756	0	0	0	0	0	0	0	0	0	0.0293903	0	0	0	0	0	0	0	0	0	0.455834	0	0	0	0
XLOC_010503	0.0156117	0	0	0	0.0313402	0	0.0588966	0	0	0.0196175	0	0	0.00941367	0.0176313	0	0.00831823	0.0142599	0	0	0.00836047	0.0580975	0	0	0	1.62836	0	0.130597	0	0	0.0214327	0	0.0168366	0.0527764	0.134302	0.169579	0	0	0	0	0	0.0255273	0	0	0	3.23332	0	0.257187	0.387386	0
XLOC_010504	0	0	0	0	0.0218912	0	0.0269111	0	0	0	0	0	0.0198264	0	0	0	0	0	0	0	0	0	0	0	0.251583	0	0.0449498	0	0	0	0	0	0.0659063	0.0160056	0	0	0	0	0	0	0	0	0	0	0.541486	0	0.0194137	0.0375588	0
XLOC_010505	0	0	0	0	0.033239	0	0	0	0	0	0	0	0	0	0	0	0	0	0	0	0	0	0	0	0.297834	0	0.0338276	0	0	0	0	0	0.016788	0.0121788	0.0241805	0	0	0	0	0	0	0	0	0	0.660079	0	0	0.0716702	0
XLOC_010506	0	0	0	0	0	0	0	0	0	0	0	0	0.0732657	0	0	0	0	0	0	0	0	0	0	0	0.251251	0	0	0	0	0	0	0	0	0.0608127	0	0	0	0	0	0	0	0	0	0	1.09163	0	0	0	0
XLOC_010507	0	0	0	0	0	0	0	0	0	0	0	0	0	0	0	0	0	0	0	0	0	0	0	0	0.575835	0	0	0	0	0	0	0	0	0.131269	0	0	0	0	0	0	0	0	0	0	1.43665	0	0	0	0
XLOC_010508	0	0	0.0130176	0	0.0118642	0	0	0	0	0	0	0	0	0	0	0	0	0	0	0	0.0105195	0	0	0	0.20374	0	0.0239599	0.0116745	0	0	0	0	0	0.0174237	0.026014	0	0	0	0	0	0	0	0	0	0.684445	0	0.031083	0.102827	0
XLOC_010511	0	0	0	0	0	0	0	0	0	0	0	0	0.060096	0	0	0	0	0	0	0	0	0	0	0	0.101061	0	0.0512184	0	0	0	0	0	0.0655425	0.0495266	0	0	0	0	0	0	0	0	0	0	1.0382	0	0	0.0565724	0
XLOC_010512	0	0.00513138	0	0	0.0175606	0	0.0070265	0	0	0.0166693	0	0	0.0053764	0	0	0	0	0	0	0	0.0103793	0	0	0	0.438772	0	0.136567	0	0	0.00582371	0	0.018835	0.0419529	0.0517129	0.10329	0	0	0.0102661	0	0	0.0096466	0.00412427	0.00696722	0	0.91196	0	0.111443	0.142936	0
XLOC_010515	0	0	0	0	0	0	0.00763587	0	0	0.0241246	0	0	0	0.00602553	0	0	0	0	0	0	0.028178	0	0	0	0.2814	0	0.0381659	0	0	0	0	0.00511273	0.0130082	0.0327507	0.0280273	0.00534609	0	0	0	0	0.00523799	0.0089581	0	0	0.623724	0	0.0495451	0.0332435	0
XLOC_010517	0	0.00297555	0.00371843	0	0.149339	0	0.0649526	0	0	0.00322889	0	0	0.0156209	0.0161341	0	0.0027537	0.00862155	0.00323524	0	0.00276648	0	0	0	0.00567442	2.66582	0	0.47773	0.0100944	0	0.00338529	0	0.035514	0.0557747	0.732907	0.490306	0.00572718	0.0100307	0.0089489	0	0	0.011184	0.0143419	0	0	2.84444	0	0.63209	0.320491	0
XLOC_010518	0	0	0	0	0	0	0.0515769	0	0	0.150112	0	0	0	0.0373709	0	0	0.0331862	0	0	0	0.0361628	0	0	0	0.471933	0	0.0864295	0	0	0	0	0	0.119933	0.0295677	0.057941	0	0	0	0	0	0	0	0	0	0.764579	0	0.186187	0.137251	0
XLOC_010519	0	0	0	0	0	0	0	0	0	0	0	0	0	0	0	0	0	0	0	0	0	0	0	0	0.407008	0	0	0	0	0	0	0.105362	0	0	0	0	0	0	0	0	0	0	0	0	0.924046	0	0.142038	0	0
XLOC_010520	0	0	0	0	0.0776057	0	0	0	0	0	0	0	0	0	0	0	0.0609351	0	0	0	0	0	0	0	0.683857	0	0	0	0	0.0720477	0	0.0613173	0.0729776	0	0	0	0	0	0	0	0	0	0	0	0.700691	0	0.0751061	0.0630887	0
XLOC_010521	0	0	0	0	0.122374	0	0	0	0	0	0	0	0	0	0	0	0	0	0	0	0.108489	0	0	0	0.182662	0	0	0	0	0	0	0	0	0	0	0	0.0818846	0	0	0	0	0	0	0	1.10939	0	0	0.287349	0
XLOC_010522	0	0	0	0	0	0	0	0	0	0	0	0	0	0	0	0	0	0	0	0	0	0	0	0	0.120903	0	0.135163	0	0	0	0	0	0	0	0	0	0	0	0	0	0	0	0	0	1.33482	0	0.343943	0	0
XLOC_010524	0	0	0	0	0.0164433	0	0.00990356	0	0	0.0155757	0	0	0.00753574	0	0	0	0	0	0	0	0.0145789	0	0	0	0.422975	0	0.0660201	0	0	0	0	0	0.00839281	0.0241866	0.0241229	0	0	0	0	0	0.00677624	0	0	0	0.677472	0	0.0214213	0.0572203	0
XLOC_010525	0	0	0	0	0	0	0	0	0	0	0	0	0	0.0640521	0	0	0	0	0	0	0	0	0	0	0.790552	0	0	0	0	0	0	0	0	0.0515412	0.149098	0	0	0	0	0	0.0596796	0	0	0	1.02779	0	0.0690097	0	0
XLOC_010526	0	0.0131326	0	0	0	0	0.0364636	0	0	0.0282183	0	0	0	0.0140842	0	0	0	0	0	0	0.0132871	0	0	0	0.440128	0	0.0811144	0	0	0	0	0	0.0606703	0.0109886	0.0764297	0	0	0.0130323	0	0	0.0123588	0	0	0	0.774765	0	0.0920405	0.0517831	0
XLOC_010527	0	0	0	0	0.0456279	0	0	0	0	0.0426657	0	0	0	0.0212792	0	0	0	0	0	0	0	0	0	0	0.475385	0	0.0469169	0	0	0	0	0	0.0457374	0.0666949	0.0824811	0.0188572	0	0	0	0	0	0	0	0.0224745	0.786648	0	0.0202609	0.0195526	0
XLOC_010529	0	0	0	0	0	0	0	0	0	0	0	0	0	0	0	0	0	0	0	0	0	0	0	0	0.373035	0	0.0369468	0	0	0	0	0	0	0	0.108381	0	0	0	0	0	0.0425031	0	0	0	0.732297	0	0	0.0855413	0
XLOC_010530	0	0	0	0	0.0557745	0	0.034594	0	0	0	0	0	0	0	0	0	0	0	0	0	0	0	0	0	0.642464	0	0.0771213	0	0	0	0	0	0	0.0610122	0.0401306	0	0	0	0	0	0	0	0	0	0.79453	0.0315824	0.0499248	0.023778	0
XLOC_010531	0	0	0	0	0	0	0	0	0	0	0	0	0	0	0	0	0	0	0	0	0	0	0	0	0.259797	0	0	0	0	0	0	0	0	0.0820763	0	0	0	0	0	0	0	0	0	0	0.965717	0	0	0	0
XLOC_010532	0	0	0	0	0.0252118	0	0	0	0	0	0	0	0	0	0	0.0101365	0	0	0	0	0	0	0	0	0.415033	0.0161543	0.084963	0.0123963	0	0	0	0	0.0383931	0.0462679	0.0460336	0.0105321	0	0	0	0	0.0103943	0.0177856	0	0	0.68948	0	0.055106	0.043669	0
XLOC_010533	0.0402964	0.00965234	0	0.0320905	0.0440637	0.0320565	0.0270898	0	0.0291586	0.0309236	0.0186019	0.0201232	0	0	0	0	0.0548662	0	0.0715615	0	0	0.0196532	0.0214698	0.0183927	0.61721	0.0286442	0.067874	0.0214879	0.0280021	0	0	0.0176564	0.0221061	0.0322151	0.071743	0.00911282	0.0320066	0	0	0	0.0181839	0.0311384	0.0220378	0.0216993	0.913787	0.0493958	0.0781708	0.0661408	0.0233703
XLOC_010534	0	0	0	0	0.034268	0	0.0138246	0	0	0	0	0	0	0.0107739	0	0	0	0	0	0	0.010128	0	0	0	0.563859	0	0.0691547	0	0	0.0113001	0	0.0183536	0.0116137	0.0755035	0.0668183	0.00955544	0	0	0	0	0	0	0	0	0.735983	0	0.0996874	0.0495228	0
XLOC_010535	0	0	0	0	0	0	0	0	0	0	0	0	0	0	0	0	0	0	0	0	0	0	0	0	0.301112	0	0.0508385	0	0	0	0	0	0	0	0.142579	0	0	0	0	0	0	0	0	0	0.721885	0	0.196379	0	0
XLOC_010537	0	0	0	0	0	0	0.0197308	0	0	0	0	0	0.014734	0	0	0.0129718	0	0	0	0	0	0	0	0	0.568498	0	0.0987762	0	0	0.0318735	0	0	0.0654429	0.130511	0.0353435	0	0	0	0	0	0	0.0114272	0	0	0.703575	0	0.156535	0.0419037	0
XLOC_010538	0	0	0	0	0	0	0	0	0.0684536	0	0	0	0	0	0	0	0	0	0	0	0.0441175	0	0.0484241	0	0.649967	0	0.0713764	0	0	0	0	0	0	0.179687	0.035045	0	0	0	0	0.0334864	0	0	0	0	0.671904	0	0.0460712	0.0414924	0
XLOC_010539	0	0	0	0	0	0	0	0	0	0	0	0	0	0	0	0	0.0571574	0	0	0	0	0	0	0	0.69009	0	0.108085	0	0	0	0	0	0	0.103786	0.150078	0	0	0	0	0	0	0	0	0	1.19847	0	0.0695481	0	0
XLOC_010541	0	0	0	0	0	0	0	0	0.0225577	0	0	0	0	0	0	0	0	0	0	0	0	0	0	0	0.467536	0	0.128185	0	0	0	0	0.0137679	0	0.0502887	0.0998163	0	0	0	0	0	0	0.0121158	0	0	0.964494	0	0.135971	0.118338	0
XLOC_010542	0	0	0	0	0.0123689	0	0.0297094	0	0	0	0	0	0.0113574	0.0117269	0.00564788	0.005004	0.0052209	0	0	0	0.00548306	0	0	0	0.657921	0	0.127867	0	0	0.00615086	0	0.0198982	0.056965	0.122914	0.0500014	0	0	0	0	0.00434182	0.00509615	0	0	0.00606382	0.847722	0	0.139221	0.0485244	0
XLOC_010544	0	0.0221503	0	0	0.0252819	0	0	0	0	0.0235894	0	0	0	0.0235245	0	0	0	0	0	0	0.0224212	0	0	0	0.636408	0	0.0522077	0	0	0	0	0	0.0505309	0.110748	0.0729473	0	0	0.0217856	0	0	0	0	0	0	0.833935	0	0.135232	0.0864539	0
XLOC_010545	0	0	0	0	0.0454176	0	0	0	0	0	0	0	0	0	0	0	0.012659	0	0	0	0	0	0	0	0.401306	0	0.051232	0	0	0.0149203	0	0.0121521	0.0306418	0.0444043	0.0551469	0	0	0	0	0	0	0	0	0	0.748722	0	0.0797237	0.0130771	0
XLOC_010546	0	0	0	0	0	0	0	0	0	0	0	0	0	0	0	0	0	0	0	0	0	0	0	0	0.709027	0	0.200634	0	0	0	0	0	0	0.249224	0.178872	0	0	0	0	0	0	0	0	0	0.658533	0	0.171781	0.140927	0
XLOC_010547	0	0	0	0	0	0	0	0	0	0.0508206	0	0	0	0	0	0	0	0	0	0	0.0496302	0	0	0	0.895865	0	0.162305	0	0	0	0	0	0	0.0403268	0	0	0	0	0	0	0	0	0	0	0.588132	0	0.15701	0.0463987	0
XLOC_010548	0	0	0	0	0	0	0	0	0	0	0	0	0	0	0	0	0	0	0	0	0	0	0	0	0.633848	0	0	0	0	0	0	0	0	0	0.107818	0	0	0.129994	0	0	0	0	0	0	2.03266	0	0.362514	0.127035	0
XLOC_010551	0	0	0	0	0.0349482	0	0	0	0	0.0646684	0	0	0	0	0	0	0	0	0	0	0.0309984	0	0	0	0.45412	0	0.0489065	0	0	0.0337647	0	0	0.0690285	0	0.124873	0	0	0.0298576	0	0	0	0	0	0	1.10086	0	0.0632619	0	0
XLOC_010552	0	0	0	0	0	0.00780405	0.0164768	0	0	0	0	0	0.0123804	0	0	0	0	0	0	0	0	0	0	0	0.408099	0	0.0732894	0	0	0	0	0	0.041282	0.039831	0.019804	0	0	0	0	0	0.011191	0	0	0	0.620268	0	0.0712936	0.0352237	0
XLOC_010553	0	0	0	0	0.0297959	0	0.0181238	0.0114347	0	0.0140285	0	0	0	0.0140038	0	0	0	0	0	0	0.0132101	0	0	0	0.501596	0	0.0806328	0	0	0.0146861	0	0.0119591	0.0301626	0.0327759	0.0651371	0	0.0108918	0	0	0	0	0	0	0	0.636312	0	0.0130707	0.0386157	0
XLOC_010555	0	0	0	0	0.0170658	0	0.00510947	0	0	0.0162225	0	0	0.00392416	0	0	0	0	0.00406344	0	0	0.00756492	0	0	0	0.441369	0	0.0794263	0	0	0.00850321	0	0	0.0218853	0.0597195	0.0628362	0	0	0	0	0	0	0.00300517	0	0	0.658258	0.00463983	0.0957664	0.029815	0
XLOC_010556	0	0	0	0	0	0	0	0	0	0	0	0	0	0	0	0	0	0	0	0	0	0	0	0	0.238699	0	0.0481571	0	0	0	0	0.051803	0	0.0469275	0	0	0	0	0	0	0	0	0	0	0.54011	0	0	0.0537132	0
XLOC_010557	0	0.0519183	0	0	0.0593228	0	0	0	0	0.0537346	0	0	0.052045	0	0	0	0	0	0	0	0	0	0	0	0.432409	0	0.0432783	0	0	0	0	0	0	0.0427074	0.124327	0	0	0	0	0	0	0	0	0	0.712958	0	0.0557958	0.0490455	0
XLOC_010558	0	0	0	0	0.113738	0	0	0	0	0	0	0	0	0	0	0	0	0	0	0	0	0	0	0	0.931084	0	0.181084	0	0	0	0	0	0.103056	0.0803535	0	0	0	0	0	0	0	0	0	0	0.343462	0	0	0.0896399	0
XLOC_010559	0	0	0	0	0.0239634	0	0.0145131	0	0	0	0	0	0	0.0112949	0	0	0	0	0	0	0	0	0	0	0.30865	0	0.0484037	0	0	0	0	0	0.0121735	0.0703817	0.0525371	0	0	0	0	0	0.00987897	0	0	0	0.780997	0	0.0837239	0.0415332	0
XLOC_010560	0	0	0	0	0	0	0	0	0	0	0.0912244	0	0	0	0	0	0	0	0	0	0	0	0	0	0.501257	0	0.113907	0	0	0	0	0	0.0715031	0.108604	0.104517	0	0	0	0	0	0	0	0	0	0.970624	0	0.073259	0.12359	0
XLOC_010564	0	0	0	0	0.0366677	0	0.0269664	0	0	0.0161082	0	0	0.00259762	0.0160988	0.00258748	0.0045794	0.00716923	0	0	0	0.00750172	0	0	0.00235792	0.68182	0	0.0916768	0.00279769	0	0.00844487	0	0.00454113	0.0492835	0.0894081	0.101924	0.00476241	0.00208507	0.00248025	0	0.00198677	0.00232345	0.00595867	0	0	0.931567	0	0.153078	0.0394812	0
XLOC_010566	0	0	0	0	0	0	0	0	0	0	0	0	0	0.0416547	0.0396091	0	0	0	0	0	0	0	0	0	1.58847	0	0.260257	0	0	0	0	0.0363821	0.0445069	0.297391	0.16146	0	0	0	0	0	0	0	0	0	1.67857	0	0.336163	0.152957	0
XLOC_010567	0	0	0	0	0.0522996	0	0	0	0	0.0243806	0	0	0.023596	0.0243116	0	0.0207556	0	0	0	0	0	0	0	0	1.20407	0	0.252368	0	0	0	0	0	0.0522098	0.267183	0.226164	0	0.0189239	0	0	0	0	0	0	0	1.54875	0	0.233439	0.134015	0
XLOC_010568	0	0	0	0	0	0	0	0	0	0.0525861	0	0	0	0	0	0	0	0	0	0	0	0	0	0	0	0	0	0	0	0.0547971	0	0	0.724509	0	0	0.138757	0	0	0	0	0	0	0	0	0	0	0	0.0960047	0
XLOC_010608	0.567985	0.362153	0.325019	0.548904	0.354347	0.208461	0.257053	0.425045	0.118484	0.301947	0.436018	0.0728539	0.159404	0.191544	0.366143	0.280348	0.997122	0.46697	0.152206	0.470164	0.419031	0.158321	0.604156	0.615957	0.212723	0.155363	0.081888	0.314747	0.152679	0.286834	0.350514	0.259858	0.322917	0.150637	0.275765	0.26661	1.59782	2.02794	0.397881	0.385052	0.634141	0.146271	0.106751	0.641194	0.309976	0.301842	0.185498	0.226223	0.15866
XLOC_010667	0.0472653	0.0226227	0	0	0.051643	0.0151099	0	0	0	0.0481629	0.0145998	0.110777	0.0233063	0.0480281	0.0229796	0.0410028	0	0.0241024	0	0	0	0	0	0	0	0.0337687	0.0177901	0	0	0	0	0.144727	0.10315	0	0.0558489	0	0.112151	0.0667196	0.0232544	0.213418	0	0	0	0	0	0	0.0230391	0	0
XLOC_010684	0.32645	0.338226	0.196144	0.194854	0.118798	0.19224	0.147774	0.0224966	0	0.110417	0.134962	0.164917	0.0534336	0.165101	0.131492	0.0704804	0.244562	0.0552463	0.0382643	0.0709212	0.316089	0.132701	0.144677	0.346924	0.235363	0.0781509	0.0823848	0.115098	0.307242	0.0576884	0.246839	0.166313	0.324714	0.0432845	0.12799	0.341221	0.599873	0.178443	0.320106	0.122278	0.122657	0.0210172	0.14317	0.293149	0.244961	0.269935	0.133299	0.101107	0.255399
XLOC_010693	0.0222502	0	0.0445935	0.00886986	0.0488032	0.953907	0.661267	0.00628117	1.87965	0	1.41437	0.996642	0.00745585	0.0153936	0	0.00656886	0	0.0308747	0.0214634	0.0198039	0.0721159	0.0361619	0.0317181	0.0747676	0.0523055	1.6979	2.30747	0.00803009	1.22326	0	2.79802	1.16405	0.00830411	0.00598231	0.0596685	0.0273121	0.047868	0.00711795	0.0148313	0	0.0469267	0.0401332	0.0387714	0.0239388	0.0670235	1.45129	1.62454	0.0424608	0.943773
XLOC_010699	0	0	0	0	0	0	0	0	0	0.00994707	0	0	0	0.00993377	0	0	0	0	0	0	0	0	0.0102576	0	0.0150508	0.0134421	0	0	0.00745082	0	0	0.0253665	0	0	0.00770101	0	0	0	0.114931	0.345736	0	0.022261	0.0251101	0	0.0472999	0	0	0.00913261	0
XLOC_010721	0.0527271	0	0	0	0.0384604	0	0.0235458	0.0294054	0	0	0.0323656	0.0116538	0	0.0179994	0.0345231	0	0.0160103	0	0	0.0772556	0.0511581	0.0342858	0.112446	0.032114	0.0827914	0.0248941	0	0	0.0138796	0.0188738	0	0.0462635	0.0193621	0.0140761	0.0279073	0.0159548	0	0	0.0173974	0.0266594	0.0317341	0.0135824	0.507071	0.0189248	0.0288248	0.021453	0	0.033083	0
XLOC_010735	0.063122	0	0.0379205	0.037662	0.0344217	0	0.0431273	0	0	0.0637235	0	0.0428249	0.0308391	0	0	0.0542146	0.0282055	0.0637529	0	0.0545688	0	0	0	0.0574215	0.19875	0.0912498	0.0721899	0	0.0257111	0.0998204	0.0823161	0	0.306145	0.150197	0.0738326	0.0281104	0.27198	0.0294215	0.184901	0.0470267	0.113782	0.1219	0.12476	0.0340217	0.103262	0.039434	0.0622573	0.699761	0
XLOC_010760	0	0	0	0	0	0	0	0	0	0	0	0	0	0	0	0	0	0	0	0	0	0	0	0	0.0289708	0.0535619	0	0.153845	0	0	0	0	0	0	0	0	0	0	0.142881	0.0272134	0.0331177	0.0851933	0	0	0	0	0	0.506031	0
XLOC_010766	0	0	0	0.0174097	0	0	0	0	0	0.0150045	0	0	0	0.0149766	0	0	0	0	0.0208613	0	0.0282852	0.0142073	0	0	0.01143	0	0	0.109468	0.034285	0.0157057	0	0	0	0	0.0348309	0	0.0116493	0.0138591	0.376015	0.0110908	0	0.0112583	0	0	0	0	0	0.0275309	0
XLOC_010767	0.0248894	0.023818	0.0299115	0.0297187	0	0.0478202	0.101068	0	0	0.0506489	0.0153968	0.0167013	0.0245097	0.0252503	0.0241519	0.0431147	0.022446	0	0	0	0.120557	0.145684	0.0794678	0	0.0782699	0.106889	0.187739	0.290371	0.219726	0.0529407	0.160797	0.0435232	0.162633	0.138828	0.117448	0.201324	0.157248	0.210486	1.07628	0.0374012	0.112251	0.0192302	0.0327212	0	0.0203829	0.061503	0.121544	0.139183	0
XLOC_010768	0	0	0	0	0	0	0	0	0	0	0	0.0189225	0	0	0	0	0	0	0	0	0.0696326	0	0	0	0.0112544	0	0.0531989	0.107819	0.0562387	0.0309393	0	0	0.015883	0.0115137	0.0114357	0.013079	0	0.0136504	0.15668	0.0436961	0.077726	0	0	0	0	0.0174153	0.0137964	0.0406757	0
XLOC_010769	0.037853	0.105111	0.182094	0.16598	0.19387	0.254292	0.0829754	0.114429	0.256461	0.206077	0.310509	0.365891	0.131488	0.140262	0.105505	0.276804	0.160037	0.659232	0.0855992	0.12778	0.179865	0.098258	0.130513	0.0424412	0.00655847	0.637239	0.0983277	0.0866683	1.40578	0.0412854	0.121563	0.103679	0.254491	0.0238008	0.0950722	0.10104	0.139602	0.291769	0.0924986	0.0357021	0.189851	0.00972021	0.219502	0.00904782	0.013788	0.0502445	0.0398892	0.285223	0.294973
XLOC_010770	0	0.0545813	0	0.0684784	0	0	0	0	0	0.0563494	0	0	0.0545826	0.112053	0.0530091	0.0478797	0.0496934	0	0	0	0.0553379	0	0	0	0	0	0.0457415	0	0.0497097	0.0587033	0.0777287	0.0494946	0.238592	0.179401	0.0869094	0.0495405	0.0874603	0.104108	0.0548269	0.0830462	0.103388	0	0	0.12431	0.140588	0	0	0.514196	0
XLOC_010776	0	0	0	0	0	0	0	0	0	0	0	0	0	0	0	0	0.0264151	0	0	0	0	0.0287563	0	0	0	0	0	0	0	0	0	0	0.0318699	0.0234113	0.0230447	0	0.0462968	0	0	0	0	0	0	0	0	0	0	0.382253	0
XLOC_010792	0.0976696	0.139152	0.0782356	0.104557	0.0471561	0.0903128	0.114521	0.0996608	0.0822145	0.0903397	0.105349	0.045609	0.0118288	0.150676	0.245801	0.108839	0.147159	0.195597	0.0113609	0.148118	0.0211597	0.119979	0.050156	0.0573338	0.00612092	0.14125	0.180509	0.172451	0.144747	0.0236211	0.136886	0.0586461	0.0263928	0.122329	0.0639437	0.17973	0.0817641	0.138905	0.00391889	0.0111654	0.0261439	0.0726698	0	0.0168096	0.00594941	0.217105	0.137812	0.386918	0.123108
XLOC_010812	0.866096	1.02189	1.06207	0.666523	0.761548	0.435377	0.204208	0.855738	0.293454	0.480407	0.364995	0.268997	0.826418	0.959634	0.829295	0.758353	0.806792	0.543588	0.408775	0.952698	0.316766	0.476649	0.62324	0.34566	0.56456	0.275768	0.19541	0.324504	0.318767	0.363482	0.260075	0.294716	0.297083	0.276444	0.427078	1.06404	1.18131	0.747847	1.2161	1.05276	0.278995	1.10035	0.504505	0.175309	0.500073	0.247529	0.1636	0.171555	0.41972
XLOC_010815	0	0	0	0	0.0633292	0.117423	0.082955	0	0.08887	0	0.112424	0.0414201	0	0.227345	0.10752	0.0971467	0.252046	0.0571575	0.0786985	0	0.0561877	0.114101	0.0616385	0.105478	0.0462369	0.0878689	0.232598	0.0596401	0.202341	0.0595523	0	0.100482	0.241993	0.182088	0.132253	0	0.70985	0.105623	0	0.126374	0.20997	0.451036	0.310885	0.18938	0.0951714	0.0764012	0	0.678107	0.0722547
XLOC_010832	0.0259624	0.0953707	0	0.0234139	0	0.00818378	0	0.0327589	0.0283427	0.0334624	0	0	0.0129636	0.030736	0.0141845	0	0.0119005	0	0	0.0149034	0.318805	0	0	0	0.0101827	0.0365304	0	0.0488388	0	0.0209893	0	0	0.0891272	0.0730684	0.180702	0.0118589	0.214996	0.629697	0.0516316	0	0.937072	0	0	0	0.0213074	0	0.0124614	0.0122932	0.0195455
XLOC_010850	0.0243933	0.0851849	0.0435571	0.0625847	0.0799699	0.0376167	0.0211624	0.0307996	0.0137649	0.0252706	0.0243536	0.0548292	0.19903	0.0922871	0.0606509	0.0357983	0.0298852	0.0504723	0.0704369	0.0683368	0.0548197	0.00945775	0.0155656	0.0221508	0.160717	0.00674492	0.0425131	0	0.0246907	0.0748115	0.106142	0	0.158564	0.331869	0.0585357	0.148169	0	0.00466889	0.27269	0.422439	0.035106	0.0839997	0	0.0822428	0.0893163	0.0348943	0.034327	0.0977516	0.0272834
XLOC_010854	0	0	0	0	0	0	0	0	0	0	0	0	0	0.0257812	0	0	0	0	0	0	0	0	0	0	0.159958	0	0	0	0	0	0	0.0222288	0	1.25587	0	0	0	0.0238802	0	0	0	0	0	0	0.27071	0	0	0	0
XLOC_010857	0	0	0	0	0	0.00728477	0	0	0	0.0239338	0	0	0	0.0119484	0	0	0	0	0	0	0	0	0	0	0.426683	0	0	0	0	0	0.0293771	0.0101868	0.0257507	1.43379	0.0555768	0	0	0.0221078	0.0230542	0	0.0104585	0.00894779	0	0	0.351619	0	0	0	0
XLOC_010858	0	0.00497891	0	0	0.00946493	0.0021419	0	0	0	0.0162295	0	0	0.00523433	0.00901196	0.00173869	0	0.00160543	0	0	0.00154508	0.00335637	0	0.00184576	0	0.0971529	0.00238695	0	0	0.00131565	0.011346	0	0.00304835	0.0292187	0.811083	0.00838374	0.00319937	0	0.00166598	0	0	0.00311838	0	0	0	0.124752	0	0	0.0298379	0
XLOC_010859	0	0	0	0	0.00523018	0.00148096	0	0	0.00336956	0.00248955	0.00143894	0	0	0.0124407	0	0.0042466	0	0	0	0.00213306	0	0	0.0025498	0	0.126792	0	0	0.00259433	0	0.00522082	0	0.00421047	0.0349506	0.929265	0.0154313	0	0.00193352	0	0.0023934	0.00184239	0.00646236	0	0	0	0.146885	0	0	0.0205945	0
XLOC_010868	0	0.00530031	0	0	0.0120926	0	0	0	0	0.0057384	0	0	0.00555248	0	0	0.00489285	0	0	0	0.00491639	0.00536054	0	0	0	0.0949672	0	0.00403166	0	0	0	0	0	0.0247564	0.0178037	0	0.00508686	0	0	0.524443	0	0.00498221	0	0	0	0	0	0	0.0369032	0
XLOC_010871	0	0	0	0	0	0	0	0	0	0	0	0	0	0	0	0	0	0	0	0	0	0	0	0	0.0505303	0	0	0	0	0.0645953	0	0	0.0655425	0.0990532	0	0	0	0	0.544006	0	0	0	0	0	0.10382	0	0	0	0
XLOC_010875	0.012819	0.00388194	0	0.00965302	0.0806789	0.00251401	0	0.00741999	0	0.03434109	0.0088591	0.00261769	0.00586788	0.0364804	0	0	0.0112357	0.00202565	0.0084583	0.0460015	0.0231652	0.00188468	0	0.00740263	1.774015	0	0.0176669	0	0.00311679	0.0394507	0	0.0106898	0.0788257	0.3107428	0.1325811	0.00746377	0	0.00388807	4.63635	0.00311412	0.01936653	0.00990289	0	0	0.261268	0	0.0114715	0.0489639	0
XLOC_010877	0	0	0	0	0.0262076	0	0	0.00338453	0	0.00830346	0	0	0.00803429	0	0	0	0	0	0	0.00711422	0.0116173	0	0	0	0.458119	0	0	0	0.00305192	0.0174091	0	0	0.0313642	0.0868794	0.0160811	0.0110442	0	0	0.838476	0	0.00359862	0.00307671	0	0	0.065429	0	0	0.0457814	0
XLOC_010878	0	0	0	0	0.0324776	0	0	0	0	0.0102804	0	0	0.0149209	0	0	0	0	0	0.00716349	0	0.0191959	0	0	0	0.490675	0	0	0.0053567	0	0.00538777	0	0	0.0277261	0.0597867	0.0278708	0.00911417	0	0	0.771321	0	0.0133801	0.00381352	0	0	0.0891949	0	0.00468118	0.0330592	0
XLOC_010879	0	0.00511973	0	0	0.046722	0	0	0	0	0.0110877	0	0	0	0.011078	0	0.00472707	0	0	0.00772531	0.00474974	0.0155336	0	0	0	0.362726	0	0.00389297	0	0	0	0	0	0.023919	0.0945922	0.0171762	0.0049146	0	0.00512145	0.815964	0	0.00481234	0	0	0	0.056868	0	0.00505398	0.0254666	0
XLOC_010881	0	0	0	0	0.0333479	0	0	0	0	0.00704801	0	0	0.00340975	0.0105649	0	0	0	0	0.00491303	0.00301932	0.0131399	0	0	0	0.504818	0	0.00492267	0.00367236	0.00258527	0	0	0	0.0342368	0.103755	0.0245711	0	0	0	0.874264	0	0.00305251	0	0	0	0.116554	0	0.00639239	0.0194316	0
XLOC_010909	0.192776	0.177563	0.230255	0	0	0	0	0	0.333772	0.418583	0.0692764	0	2.20372	0.165528	0.151102	0	0.364841	0	0.225246	0	0.99627	0.756722	0.990889	0.425423	0	0	0	0.175824	0	1.21594	0	0	0.862733	0	0.386987	1.3108	0	1.16928	0	2.70669	1.79903	0	1.47875	0.424329	0	0	0	0	0
XLOC_010913	0	0	0	0	0	0	0	0	0	1.91037	0	0	0.468482	0.471659	0	0.101222	0	0	0	0	0.269849	0	0	0	0	0	0	0.252245	0	0.495722	0	0	3.65727	0	0	0.206808	0	0	0	0	0	0	0	0	0	0	0	1.62299	0
XLOC_010916	0.362824	0.211932	0	0.132909	0.121083	0.167695	0.157927	0.171205	0	0.246517	0.178511	0.0394079	0.477548	0.190662	0.257843	0.1862	0.193284	0.109548	0.075457	0.070387	0.241707	0.245262	0.117861	0.252119	0.264908	0.083631	0.17704	0.457171	0	0.399532	0.225738	0.192263	0.232069	0.130694	0.168992	0.289025	0.0637682	0.177109	0	0.504627	0.050167	0.172377	0.259653	0.30149	0.545762	0	0.171156	0.149988	0.206198
XLOC_010917	0.587591	0.440017	0.35954	0.493404	0.443803	0.217924	0.115111	0.124552	0.108399	0.403877	0.105347	0.235211	0.295791	0.152426	0.135551	0.3439	0.251714	0.240381	0.151517	0.317872	0.435004	0.604437	0.227612	0.370462	0.721843	0.0912922	0.152252	0.204796	0.0340296	0.2283	0.137374	0.112281	0.327577	0.0682697	0.312293	0.308735	0.186409	0.252031	0.189645	0.507982	0.498094	0.280676	0.33668	0.264662	0.531116	0.0524898	0.228378	0.260102	0.0745012
XLOC_010919	0.347642	0.43121	0.237095	0.639278	0.199978	0.271976	0.306657	0.116412	0.123663	0.323778	0.139985	0.180662	0.165903	0.398656	0.27205	0.437621	0.37959	0.142934	0.217756	0.497473	0.368374	0.476665	0.0749332	0.2139	0.321521	0.0540611	0.277865	0.387141	0.022789	0.3731	0.256107	0.229655	0.0610787	0.0896362	0.529794	0.226981	0.0997738	0.448494	0.110452	0.506153	0.351572	0.283088	0.352433	0.18226	0.392187	0.0700378	0.61781	0.340029	0.13253
XLOC_010922	0.111638	0	0	0	0.121083	0.0372655	0.0789634	0	0	0.0547815	0.142809	0	0	0.0544748	0	0.13965	0.0483209	0.0547739	0	0	0	0.163508	0	0	0.441514	0	0.2213	0.228585	0.144136	0	0.827706	0.192263	0.116034	0.261387	0.675968	0	0.170049	0.506026	0.799184	0	0	0.215471	0	0	0.227401	0	0.513467	0.049996	0
XLOC_010927	0	0	0	0	0	0.897114	0.245778	0	0.98372	0.159075	1.73524	0.862382	0.0771158	0	0	0	0	0	0	0	0	0	0	0	0	0.912044	1.38416	0	2.06581	0	2.45172	0.496451	0.167213	0	0	0	0	0.0735601	0	0	0	0	0	0	0.135749	0.455968	1.33277	0.0724382	1.07662
XLOC_010938	0.0861648	0.0724148	0.0388506	0.0772613	0.0708174	1.80095	1.42928	0	1.47846	0	1.90362	1.36328	0	0	0	0	0	0	0	0	0.052326	0.0945331	0.103546	0.0690235	0.0591157	2.58327	2.20065	0.0116148	1.38281	0	2.03402	2.00058	0	0	0	0	0	0	0	0	0.0583883	0.0333004	0.0704597	0.0695463	0.0707436	1.69008	2.02008	0.0102302	1.84552
XLOC_010940	0	0	0	0	0	0	0	0	0	0	0	0	0	0	0	0	0	0	0	0	0.334434	0	0	0	0	0	0.0265054	0	0	0	0	0	0	0	0	0	0	0	0	0.0770229	1.2467	0	0	0	0	0.130337	0	0	0
XLOC_010941	0	0.0497749	0.0628922	0	0	0	0	0.16832	0.0790761	0.154861	0.0667699	0.0367835	0	0.0513448	0	0.131608	0.0455526	0	0.142313	0	0.252261	0	0.110722	0	0.0414107	0	0	0	0	0	0	0	0.0547252	0	0	0	0	0	0	0.190228	0.894993	0	0	0.0565779	0	0	0	0.141376	0.128283
XLOC_010947	0.010487	0	0	0	0	0.514005	0.319953	0	0.5846	0.0108549	0.581443	0.51559	0	0.0108393	0	0	0	0	0	0	0	0	0	0.00960173	0	0.544016	0.371135	0	0.440373	0.0113687	0.225873	0.572449	0.0233681	0	0	0	0	0	0	0	0	0	0	0	0	0.430185	0.320995	0.0597883	0.514883
XLOC_010965	0	0.00799214	0	0	0.00911778	2.56898	2.4966	0	2.6434	0.0323415	2.80572	2.36316	0	0.00861943	0	0	0	0	0	0	0.00808407	0	0	0	0.0534308	4.04496	3.7214	0.0179879	4.48645	0	3.2672	2.63127	0.00929707	0	0	0	0	0	0	0	0.0075155	0.00642801	0.0217426	0.00894733	0.024881	1.42971	2.86272	0.062658	2.9616
XLOC_010971	0	0	0	0	0.216719	0	0	0	0	0	0	0	0	0	0	0	0	0	0	0	0	0	0	0	2.79386	0	0.030766	0	0	0	0	0	0	0	0.522347	0	0	0.220549	0	0	0	0.03075	0	0	1.00814	0.0504481	0	0	0
XLOC_010979	0.280115	0.146191	0.306025	0.334447	0.361554	0.130569	0	0.189918	0.0742162	0.10357	0.110337	0.136829	0.200477	0.335597	0.246871	0.418757	0.114735	0.259125	0.0359061	0.266102	0.41932	0.248425	0.460662	0.348126	0.340376	0.218906	0.173032	0.377854	0.163706	0	0.0987878	0.178069	0.387903	0.344812	0.380238	0.411637	0.241158	1.2195	0.350175	0.611808	0.275614	0.413166	0.435297	0.493866	0.312781	0.0314929	0.149352	0.545456	0.119191
XLOC_010986	0.0372867	0.619488	0.25398	0	0	0.398658	0.0250136	0	0.170547	0	0.362799	0.320929	0	0	0.463037	0	0.288284	0.624971	0	0.643831	0.156732	0.327325	0.337858	0	0.0927183	0.0528942	0.0139233	0.0199183	0.127896	0	0.294563	0.103547	0.061511	0	0.374448	0	0.0148351	0.88839	0	0.310641	0.13463	0.470628	0.38317	0	0.0458549	0.18997	0.180437	0.0350424	0.129429
XLOC_011020	0.0348767	0.039295	0.0153527	0.0260742	0.0134465	0.0411922	0.0223852	0.0312544	0.0185471	0.0127796	0.0901437	0.0264999	0.00879739	0.0595938	0.0744187	0.0155047	0.0202252	0.0360199	0.00633386	0.0269499	0.0127238	0.00424926	0.158644	0.0273269	0.0102423	0	0.00636628	0.00947299	0.0234208	0.0190608	0.0054774	0.061734	0.0436469	0.049336	0.0845167	0.00805989	0.00352904	0.00839768	0.0218598	0.037828	0.00788244	0.00673951	0.136693	0.00468739	0.0071666	0.00520574	0	0.0125299	0.014785
XLOC_011032	0.0440927	0.204092	0.105989	0.122877	0.120485	0.014066	0	0	0.0319841	0.0225072	0.0407908	0.0883489	0	0.0224479	0.150451	0.0383275	0.0399192	0.067586	0	0	0.04274	0.0860228	0	0	0.785311	0.157147	0.114499	0	0.0351643	0	0.179707	0.135115	0.0241166	0.0176018	0.458257	0.039782	0.0698826	0.457304	0	0	0.0198925	0.06814	0.0289554	0	1.4722	0.02711	0.235872	0.0825013	0.102608
XLOC_011070	0.366741	0.273762	0.314461	0.124792	0.341212	0.208899	0	0.2104	0.158152	0.567825	0.40062	0.220701	0.199974	0.205379	0.583904	0.0438692	0.273316	0.206463	0.213469	0.508449	0.302713	0.255752	0.221445	0	0.724687	0.0781009	0.0413135	0.484591	0.223728	0.215179	0.210902	0.225967	0.218901	0.0409795	0.0796307	0.0454082	0.0801144	0.286065	0.351139	0.418501	0.282629	0.626978	0.139089	0.113156	1.3453	0.135624	0.266403	0	0.384848
XLOC_011071	0.13864	0.424236	0.299875	0.165497	0.242142	0.106952	0	0.274986	0.0810502	0.196829	0.189251	0.130851	0.0816438	0.322321	0.267818	0.19144	0.199274	0	0.155889	0.288966	0.241605	0.135258	0.147442	0.101013	0.348972	0.119575	0.147073	0.175863	0.0447892	0.0293794	0	0.169472	0.0300633	0	0.0651836	0.0496492	0.0218228	0.103866	0.0815258	0.186824	0.175015	0.214215	0.0729762	0	0.748963	0.103265	0.217553	0.102982	0.358247
XLOC_011086	0	0	0	0	0	0.00853907	0.0180303	0	0.0194219	0.0139586	0.00827291	0.0178322	0.0135077	0	0	0	0.0123986	0	0.0194121	0.0119572	0.0262869	0.0396011	0	0.049523	0	0	0.120324	0.974718	0.180112	0.0292262	0.223849	0.333171	0.0450199	0	0.129626	0.395368	0.0325127	0	0.0672557	0.0206375	0.02445	0.0313828	0	0.0145692	0.022214	0	0.130033	0.320199	0.0155307
XLOC_011087	0	0.010895	0	0	0	0	0	0	0	0.0117308	0	0	0	0	0	0	0.0208484	0	0	0.0100493	0	0.0331919	0.0242338	0.041538	0.00889643	0	0.0335031	0.562389	0.0972242	0.0122846	0.0143903	0.13978	0.0631128	0.00912563	0.0817227	0.166201	0.00910847	0.0216718	0.0112992	0	0	0.0263067	0	0.0610487	0.0186271	0.0137068	0.0325953	0.129209	0
XLOC_011100	0	0.0447435	0	0	0.0660248	0	0	0	0	0.00342021	0	0	0	0.0102539	0	0	0	0	0	0	0.143459	0.0196875	0	0	0.695112	0.0290149	0	0	0.0369831	0	0.00411015	0	0.0553129	0	0	0	0.232599	0	0	0	0.943023	0	0	0	0.438249	0	0	0.0251641	0
XLOC_011122	0	0.0119254	0	0.0148483	0	0	0	0.0104558	0.0355972	0	0.0151668	0	0.0993019	0.0128063	0.0123044	0.0546533	0.0113961	0.0385381	0	0	0	0	0	0	0	0	0	0	0	0	0	0	0.0689822	0	0.079423	0.0113562	0	0.0118485	0.197729	0	0.0673241	0.096006	0	0	0	0	0	0	0.0142272
XLOC_011125	0.0137601	0.0313632	0.0259293	0.0373239	0.00906882	0.00540528	0.00180021	0.0336917	0.0653793	0.0845761	0.0365047	0.000591827	0.205507	0.106643	0.00509983	0.156179	0.0201127	0.097757	0.00804535	0.00535274	0.190717	0.00626073	0.00786038	0.00168499	0.000717884	0.0462802	0.00832368	0.000500758	0.0195512	0.00302409	0.0011467	0.00365215	0.261757	0.0408953	0.250258	0.00852787	0.0220211	0.0248621	0.532913	0	0.310363	0.467764	0.00478417	0	0.0022637	0.00108894	0.0125429	0.0402064	0.0180371
XLOC_011135	0	0	0	0	0	0	0.0190254	0	0	0.014701	0.00470144	0	0	0.00802748	0.00772627	0	0	0	0	0.0251861	0.00752409	0	0	0	0	0	0.0374264	0.00837541	0	0	0	0	0.0173258	0.0629229	0.8305	0	0	0.0271577	1.19956	0	0	0.116765	0	0	0	0	0.0891182	0.0269753	0
XLOC_011155	0	0.0343116	0.0215109	0	0	0	0	0.014964	0	0.0367185	0.0109882	0	0.0355342	0	0.0175657	0	0	0.0183808	0	0	0.13889	0.244361	0	0.016347	0	0	0	0	0	0.0192084	0	0	0.0197038	0	0.0284024	0	0	0	0	0.0135662	0.177701	0.152118	0	0	0	0	0	0.0336694	0.0206801
XLOC_011172	0	0.0500504	0.0632444	0	0	0	0	0	0	0.311357	0	0	0.100515	0.103229	0.0489096	0	0	0	0	0.0444465	0.304393	0.308629	0	0	0	0.0785736	0	0	0	0.216309	0	0	0.605099	0	0.0400249	0.0456462	0	0.0479294	0	0	0.142103	0.162709	0	0	0	0	0	0.189491	0
XLOC_011173	0	0	0	0	0	0	0	0.124031	0	0	0	0	0	0	0	0.128353	0	0	0	0	0.647671	1.34808	0	0	0	0	0	0	0	0	0	0	0.156458	0	0	0.131862	0	0	0	0	0	0.264991	0	0	0	0	0	0	0
XLOC_011179	0.0643715	0.0502455	0.0675105	0.012122	0.0195434	0.0154122	0.0204627	0.119331	0.0355324	0.0667856	0.00832854	0.00830904	0.0829218	0.0318032	0.0390036	0.0312066	0.030888	0.0201157	0.0013435	0.0148537	0.484839	0.717389	0.0463157	0.00506762	0.00143967	0.0140313	0.00233844	0.00802233	0.00175195	0.0506841	0.00230086	0.011398	0.0385272	0.00373308	0.189136	0.0674873	0.0261981	0.101924	0	0.0527796	0.308042	0.268794	0.0210027	0.000763288	0.0052955	0.0196821	0.00462871	0.0211896	0.0144785
XLOC_011190	0.0218555	0.0314865	0.0394173	0.0130646	0.0119747	0	0	0.0276456	0.0312571	0.0565255	0	0.014337	0.0109396	0	0.010852	0	0	0.0339676	0	0.00968467	0.658289	0.927159	0.0233451	0	0	0	0	0	0	0.071037	0	0.0192381	0.024333	0	0.201277	0.0500569	0.00877801	0.0626563	0	0.0585151	0.444295	0.405434	0.0571934	0	0	0.0131937	0	0.031132	0
XLOC_011192	0.0179166	0.0383291	0.0239432	0	0.0196734	0.00123719	0.00521983	0.00509144	0.0253345	0.0353906	0.0024044	0.00386233	0.0241712	0.00624214	0.0120418	0.00532679	0.0166796	0.0104301	0	0.00891853	0.50773	0.704581	0.0426276	0.00365489	0	0.00827264	0.00144848	0.0021694	0	0.0502087	0	0.0105596	0.0584617	0.00805923	0.124205	0.0258533	0.0291034	0.0846243	0	0.0431394	0.322296	0.344764	0.0181782	0.00214087	0	0.0165827	0	0.0287041	0.0156953
XLOC_011200	0.0124544	0	0	0	0.0136428	0	0.016566	0	0	0.0128609	0	0	0	0.0128398	0	0	0	0.0462248	0	0.0197693	0.0337788	0	0	0	0	0.0175108	0.0217938	0	0.00765927	0.0214018	0.0158213	0.0109548	0.0386643	0	0	0.0113859	0.176829	0.78267	0	0	0.0178242	0.0172497	0	0	0	0	0.0094255	0	0
XLOC_011201	0	0	0	0	0	0	0	0	0	0	0	0	0	0	0	0	0	0	0	0	0	0	0	0	0	0	0	0	0	0	0	0	0	0	0	0	0.0801785	0.860018	0	0	0	0	0	0	0	0	0	0	0
XLOC_011206	0.0699402	0.0661414	0.251639	0.249457	0.0756187	0.19033	0.403739	0.0551042	0.539773	0.0675555	0.454299	0.151491	0.196397	0.402655	0.189752	0.516425	0.237947	0.0675372	0	0.347354	0.603881	0.546579	0.441432	0.314714	0.554853	1.71141	1.36125	0.846065	1.24296	0	0.192095	0.119565	0.285053	0.108217	1.77071	0.771126	0	2.06045	4.41739	0.796204	0.690366	0.863793	0.84085	0.22697	0.511967	2.23834	1.0944	1.04693	0.440814
XLOC_011241	1.23192	1.0324	0.968965	0.830655	0.893534	0.215009	0.220785	0.587005	0.132188	0.652905	0.169086	0.272697	0.390217	0.661644	0.691801	0.605624	0.631627	0.509712	0.668332	0.797878	0.900278	0.54196	1.25706	1.00957	1.17621	0.220382	0.136322	0.380246	0.150861	0.311791	0.117159	0.310072	0.465301	0.634222	0.639305	0.688938	0.290769	0.541031	0.526919	0.461552	0.845403	0.866331	0.993235	0.767452	1.47573	0.223057	0.185731	0.141053	0.2111
XLOC_011243	1.76384	1.17521	1.72409	1.08782	0.989841	0.17669	0.187338	0.568993	0.401006	0.380552	0.126662	0.515095	0.0614533	0.567239	0.475897	0.592676	0.391165	0.126821	0.348722	0.652139	1.25469	1.0209	1.2384	1.58927	1.96748	0.297739	0.262966	0.46329	0.172358	0.13209	0.356711	0.615733	0.535924	0.709552	0.489009	0.557166	0.443059	1.28939	0.247322	0.327083	0.938413	1.41202	1.30681	1.20076	2.12649	0.432188	0.135398	0.2892	0.408634
XLOC_011256	0	0	0	0.0678015	0	0	0	0	0	0	0	0	0	0	0	0	0	0	0	0	0	0	0	0.155166	0	0	0	0	0	0.0300659	0	0	0.123043	0.0451514	0	0	0	0	0	0.0318659	0	0	0	0.505025	0.0232439	0	0.111527	0	0
XLOC_011261	0	0	0	1.29507	0	0	0.210444	0	0	0	0	0	0	0.0694771	0	0	0	0	0	0	0	0	0	1.56781	0.230628	0	0.059155	0	0	0	0	0	0.0737379	3.53457	0	0	0	0	0	0	0.130324	0	0	5.26596	0.531547	0	0.0760641	0	0
XLOC_011270	0	0	0	0	0.0248313	0	0	0	0	0	0	0	0	0.011699	0.0224901	0	0	0	0	0	0	0	0	0	0.159941	0	0	0	0	0	0	0.00997223	0.0126076	0.00911467	0.916017	0.0103752	0	0.129875	0	0	0.0102373	0	0	0	0.111628	0	0	0.0107546	0
XLOC_011273	0	0	0	0	0	0	0	0	0	0	0	0	0	0.0113735	0	0	0	0	0	0	0	0	0	0	0.00863425	0	0	0	0	0.0119287	0	0.0387688	0.0122579	0	0.326233	0	0.00884423	0	0	0	0.0198972	0	0	0	0.0271206	0	0	0.0627329	0
XLOC_011285	0.0031564	0.00607542	0	0.00377627	0.00692996	0.0412563	0.0331582	0.00268707	0.0357585	0.0197768	0.0305354	0.0613522	0.0063785	0.006588	0.00952758	0	0.00586733	0	0	0	0.00307187	0	0	0.00868941	0.388004	0.0700711	0.0161055	0.00686977	0.0724899	0.00345577	0.00395984	0.0669329	0.0142337	0.145553	1.67264	0.00292319	0.0025599	0.00609018	0	0	0.0142722	0.109813	0	0.00339478	0.212795	0.0752631	0.0358536	0.0484685	0.0569875
XLOC_011287	0.00587499	0	0.00353291	0	0.00644967	0.0438676	0.0308493	0	0.0914907	0.0061367	0.0603738	0.0875188	0.0148442	0.00919931	0.0029567	0.00261682	0.0054621	0	0	0	0.0114359	0	0	0.00269577	0.315082	0.0692657	0.0214049	0.00639501	0.112385	0.0160853	0.00368413	0.0597018	0.0364409	0.109334	0.722677	0.00544259	0.00238301	0	0	0	0.00796964	0.088571	0	0	0.217367	0.0735195	0.0333566	0.00846011	0.0430761
XLOC_011290	0.00356099	0.00342671	0	0.00426014	0.0037329	0.0190557	0.014038	0.00303	0.00504531	0.0185872	0.00861737	0.0110209	0.00359629	0.00371427	0	0	0	0.00372404	0	0	0.0519903	0.010418	0	0.0156019	0.0479292	0.0494459	0.010391	0.0517945	0.015628	0.0409421	0	0.059781	0.0321013	0.142809	0.0865474	0.0131862	0.0259847	0.013119	0.00357415	0.0183892	0.0615051	0.453718	0.040963	0	0.044736	0.0283918	0.00337273	0.0239142	0.0120644
XLOC_011291	0	0.0705099	0	0	0	0	0	0	0	0	0	0	0	0	0	0	0	0	0	0	0	0	0	0	0.0592801	0	0	0	0	0	0	0	0	0	0	0	0	0.0663128	0	0	0	0.576201	0	0	0	0	0	0	0
XLOC_011305	0.0249558	0.0238811	0.0599823	0	0	0	0	0.0206927	0.036342	0.02539	0	0	0.0245731	0.0253155	0	0	0	0	0	0	0	0.0243455	0.0796783	0	0	0	0	0	0	0	0	0.0218189	0.027175	0	0	0	0.0197068	0.234479	0	0	0	0	0	0	0	0	0	0	0
XLOC_011313	0	0	0	0	0	0	0	0	0	0	0	0	0	0	0	0	0	0	0	0	0	0	0	0	0	0	0	0.097185	0	0	0	0	0	0.0755878	0.143345	0	0	0.688699	0	0	0.0888524	0	0	0	0	0	0	0	0
XLOC_011314	0.00816387	0	0	0.00976269	0	0.772283	1.13343	0	0.75625	0.0508432	1.32484	0.847753	0.0081996	0.0338553	0	0	0	0	0	0	0.00793678	0	0.00872658	0	0	1.22066	2.63283	0.00883112	3.10789	0	2.37152	1.00021	0.0730371	0.00658148	0	0.015016	0	0	0	0	0.00737846	0.0126214	0.0106719	0	0.0134118	1.40318	2.1092	0.031127	0.817216
XLOC_011315	0	0	0	0	0	0.301021	0.207483	0	0.237564	0	0.321711	0.29474	0.0196185	0.0101234	0	0	0	0	0	0	0	0.00954268	0	0	0	0.246702	0.187376	0	0.843373	0	0.396352	0.29302	0.0218291	0	0	0	0	0	0	0	0.0176846	0	0	0	0.00803551	0.459907	0.102856	0.0186138	0.212044
XLOC_011318	0.00293565	0	0	0.0105367	0.00322281	0.998272	0.932604	0	0.590159	0.00613287	0.764845	0.917417	0	0.00306452	0	0	0	0.0030725	0	0	0	0.00858712	0.00942687	0.00538816	0.00689528	0.879528	1.29739	0.00319551	1.35676	0	1.01618	1.17772	0.0165537	0.00237535	0	0.0027196	0	0	0	0	0.00796464	0.00226963	0.0229845	0.0031573	0.0193094	1.08985	1.61678	0.0112731	0.854356
XLOC_011368	0	0	0	0	0	0	0.0870586	0.728858	0	0.0595889	0.157177	0	0	0	0	0	0	0.238307	0.0819837	0	0	0	0.0643996	0.0550996	0	0	0	0	0	0.0620651	0	0	0	0	0	0	0	0.770757	0	0	0	0	0	0.0660163	0	0	0	0	0.22764
XLOC_011369	0.0771257	0.0507318	0	0.0360648	0.11829	0.366668	0.12572	0.0261839	0.2288	0.0635708	0.157307	0.252273	0.0227335	0.00782263	0.00752967	0.0133525	0.00696421	0.0156898	0.010907	0.0134186	0.0219914	0.224157	0.906897	0.0767841	0	1.5344	0.0975112	0.0343036	0.0799915	0.747079	0.091201	0.34662	0.0717868	0.0249423	0.104409	0.221685	0.0188615	1.69205	0	1.42592	0.00751265	0.370709	0.9981	0	0.00682781	0.858802	0.0985715	0.0877681	0.249993
XLOC_011381	0	0.0446147	0	0	0.050962	0.0309311	0	0	0	0	0	0	0.0450222	0	0.219625	0	0	0	0.128341	0	0.135628	0	0	0	0	0	0	0	0.0395499	0	0	0	0.0493756	0.110426	0	0.0409263	0.036078	0	0.0902445	0.0342765	0.042186	0	0	0	0	0	0.047303	0.6795	0
XLOC_011449	0.536193	0.286028	0.272196	0.370346	0.482998	0.16503	0.158371	0.461657	0.170625	0.369367	0.181766	0.266179	0.262114	0.270441	0.36621	0.199352	0.28443	0.184959	0.119904	0.316418	0.0810231	0.0464817	0.292657	0.39257	0.261653	0.11718	0.0616335	0.179646	0.269538	0.0902472	0.211758	0.115317	0.172187	0.172452	0.476488	0.250729	0.0669183	0.102356	0.0711637	0.0637219	0.0538214	0.0368387	0.0155958	0.166715	0.283645	0.0432282	0.15989	0.146901	0.136364
XLOC_011459	0.00158517	0.00610477	0.0057197	0.00758699	0.00174077	1.56917	1.95244	0.00135207	1.58951	0.00497551	2.34676	1.54598	0	0.00663085	0	0	0	0	0	0.00284207	0.00925943	0.00463666	0.00848675	0.0145534	0.0148893	1.57018	5.01297	0	3.33289	0.00347844	1.90214	1.65467	0.00895815	0.00128384	0	0.00294259	0	0.00153223	0	0.00122747	0.0100366	0.00612793	0.0144729	0.0119327	0.01434	2.07268	4.23323	0.00914766	1.62723
XLOC_011461	0.064617	0	0.107176	0.0403156	0.4668	0.0593111	0.0290167	0.162707	0.315649	0	0.0132769	0.0431222	0.129869	0.11445	0.047748	0.0223679	0.007776	0.0660723	0.309524	0.0968759	0.0835221	0.00821918	0.0180177	0.044459	0.00660579	0.0306835	0.01616	0	0.0857917	0.0954447	0.0277026	0	0.198475	0	0.00677182	0.0426924	0.00679126	0.0971939	0	0.0486553	0.0194359	0	0	0.0272125	0.017683	0	0	0.0160622	0.496726
XLOC_011463	0	0	0	0	0	0	0	0	0	0.0835763	0	0	0	0.0829263	0	0.0709532	0	0	0	0	0.0843316	0	0	0	0	0	0	0	0	0.0869232	0	0	0.789747	0	0	0.0732584	0	0	0	0	0.079037	0	0	0	0	0	0	0.304371	0
XLOC_011471	0	0.0462122	0.23337	0.115786	0.105581	8.021	11.203	0	15.4719	0.0480877	6.91237	9.77603	0	0	0	0	0	0	0	0	0.140496	0.0474351	0	0.13195	0.0767546	9.09994	13.805	0	12.9053	0	10.7247	6.10345	0	0.0381014	0	0	0	0	0	0.0708943	0.131123	0	0.0644123	0	0.118897	6.0406	12.8506	0.0439154	10.1175
XLOC_011479	1.26028	1.44212	0.831892	1.17659	0.999821	0.464003	0.380507	0.766901	0.341533	0.460632	0.501818	0.559872	0.564307	0.518485	0.713869	0.722297	0.64193	0.532412	0.497395	1.03892	0.630287	0.637765	0.867907	1.01337	1.04106	0.321791	0.343906	0.429013	0.300155	0.323163	0.199858	0.438842	0.516139	0.274869	0.794413	0.561625	0.262516	0.977676	0.590363	0.565074	0.528299	0.812302	0.532638	0.906146	1.54915	0.381044	0.41164	0.442844	0.590059
XLOC_011480	2.03682	4.09266	3.01183	0.599984	1.06631	0.471365	0	0.968584	0	0.776043	2.40453	0.972986	0	0.766848	1.67278	3.62808	0.334762	1.54688	0	0.670507	0.933233	2.50519	2.02597	0.88377	2.12273	0	0.57	0.414396	0	1.2114	0	1.19401	0.392693	2.13601	1.49739	0.334218	0.606953	2.57175	0.400533	0.567466	0	1.56486	2.23063	0.576946	2.0314	0	0	0	0
XLOC_011481	0.733295	1.76751	0.752527	1.24244	0.900108	0.819144	0.316586	0.797054	0.505157	0.683138	0.282233	0.556619	0.0946934	0.677179	0.902546	0.579699	0.684914	0.292645	0.133005	0.837291	0.199567	0.92217	0.81998	0.841949	1.17177	1.17572	0.447054	0.815978	0.601044	0.709982	0.149969	0.527665	0.510338	0.715667	0.601591	0.341662	0.606616	0.993902	0.288103	0.215505	1.03047	0.889094	0.141794	0.910509	1.18905	0.295432	0.457779	0.443816	0.278381
XLOC_011482	0.95654	1.49191	0.779121	0.983784	0.958156	0.407068	0.491029	0.781222	0.345397	0.575031	0.557611	0.377449	0.628564	0.957035	0.894692	0.825907	0.766628	0.703925	0.311236	0.903127	0.394793	0.772338	0.999929	1.08303	1.02412	0.317157	0.303236	0.610387	0.35177	0.446125	0.299635	0.398481	0.538764	0.579562	0.890312	0.584737	0.405157	1.16071	0.553749	0.51184	0.47397	0.795016	0.914931	0.946352	1.36814	0.396964	0.314732	0.391031	0.340458
XLOC_011483	1.40586	1.88644	1.34569	1.34431	1.43991	0.777939	0.784921	1.22719	0.555907	1.01189	0.837918	0.638811	1.00075	1.00943	1.20452	1.0124	1.08708	1.06538	0.676863	1.41628	0.808004	1.17178	1.53068	1.4899	1.75046	0.520259	0.613884	0.824956	0.642101	0.536847	0.44148	0.752111	0.961056	0.962979	1.15834	1.12555	0.972346	2.02904	0.826872	1.06839	0.727573	1.32419	1.56707	1.21745	2.05797	0.608782	0.645018	0.806533	0.647728
XLOC_011499	0.103298	0.0791681	0.248318	0.0987103	0.135531	0.157884	0.0277974	0.0172186	0.0897555	0.105631	0.0890606	0.137674	0.0817818	0.126441	0.0201872	0.0179899	0.0374795	0.0634436	0.0879893	0.542842	0.140222	0.0604569	0.088047	0.0565697	0.0162291	0.0587861	0.0154785	0.0440402	0.0328517	0.0662846	0	0.0181001	0.0679469	0	0.0163367	0.0373503	0.0327986	0.156092	0.0611645	0.717906	0.205087	0	0.325455	0.222509	0	0	0.0200536	0.0968189	0.0239836
XLOC_011505	0	0	0	0	0	0	0	0	0	0.0736757	0	0	0	0	0	0	0	0	0	0	0	0	0	0	0	0	0	0	0	0	0	0	0	0	0	0	0	0	0	0	0.0732429	0	0	0	0	0	0	0	0
XLOC_011514	0.00979564	0.0282328	0	0	0.0214738	0	0.0129814	0	0	0	0.0178918	0.0064142	0	0	0.00974619	0.0086492	0	0	0	0.0173866	0	0	0	0.00897061	0	0	0	0	0.0152121	0.010629	0	0	0	0.118319	0	0	0	0	0.0683976	0.00750429	0.00885153	0.333156	0	0.010541	0	0	0	0	0
XLOC_011519	0	0	0	0	0	0	0	0	0.00549139	0.00404227	0	0	0	0.012118	0	0	0	0	0	0	0.00376995	0	0	0	0	0	0	0.00421247	0.00297041	0	0	0.0239537	0.0218133	0.0313275	0.0219202	0	0	0.100828	0.116622	0	0.00350334	0.0179713	0	0	0	0	0.00734212	0.780065	0
XLOC_011552	0.0864205	0.0894868	0.0959298	0.206719	0.116668	0.0623463	0.0350858	0.0676221	0.0661897	0.186645	0.0322726	0.0346489	0.147156	0.138114	0.0731424	0.159128	0.141413	0.173126	0.0962971	0.230974	0.129298	0.071306	0.127958	0.0974997	0.213543	0.0463471	0.160777	0.122469	0.0615246	0.0724395	0.00837897	0.0410461	0.126689	0.29507	0.342629	0.122532	0.144941	0.114946	0.631924	0.117614	0.228352	0.169586	0.295309	0.0715177	0.152937	0.0239115	0.139127	0.38098	0.0528044
XLOC_011583	0	0	0	0	0.0737304	0	0	0.0538099	0	0	0	0	0.063928	0.0655451	0	0	0	0	0	0	0	0	0	0	0.702766	0	0	0.0688495	0	0	0	0	0.208882	0.105588	0.457756	0.057938	0	0.0609704	0	0.0485992	0	0	0	0	0.720912	0	0	0	0
XLOC_011584	0.0450865	0	0	0	0	0	0	0	0	0	0	0	0	0	0	0	0	0	0	0	0	0	0	0	0.498168	0	0	0	0	0	0	0	0	0.0354342	0.103701	0	0	0	0	0	0	0	0	0	0.515104	0	0	0.0409278	0
XLOC_011621	0.02762	0.047863	0.0509369	0.0308449	0.0161757	0.180771	0.17619	0.00942042	0.0989217	0.0346665	0.201237	0.19763	0.0391322	0.0615982	0.0297093	0.121557	0.0600101	0.0907025	0.0483491	0.033003	0.14878	0.274685	0.0138006	0.0253558	0.116749	0.459012	0.168774	0.140487	0.317683	0.0807829	0.318224	0.34513	0.0374452	0.034294	0.0925225	0.0785881	0.0403865	0.448377	0.0314725	0.0114028	0.163213	0.011389	0.0288226	0.00990093	0.222592	0.414032	0.160055	0.0672738	0.155507
XLOC_011632	0.0705071	0.0677555	0.105976	0.0210776	0.0772995	0.0331562	0.069983	0.00745129	0.075424	0.0365636	0.042883	0.0403337	0.0530707	0.0273883	0.0439169	0.140252	0.0975206	0.0824045	0.0381803	0.101803	0.128506	0.481296	0.0376771	0	0.138159	0.0493085	0.00648105	0.0476317	0.0136579	0.0574552	0	0.00776582	0.0295372	0.00710187	0.162782	0.0971764	0.014196	0.574186	0.00879987	0.0202813	0.31063	0.0272507	0.0921883	0.00948327	0.173726	0.0318129	0.0168201	0.134296	0.0100359
XLOC_011641	0	0	0	0	0	0	0	0	0	0.302096	0	0	0	0	0	0	0	0	0	0	0	0	0	0	0.945674	0	0	0	0	0	0	0	0	0	0	0	0	0	2.16209	0	0	0	0	0	1.22106	0	0	0	0
XLOC_011649	0.0594241	0.0712687	0.0357197	0.0887733	0.0975878	0.0281664	0.0396534	0.0249368	0	0.0305937	0.0909302	0	0.014803	0.0305359	0.102596	0	0.0407516	0.0306345	0.0637991	0.0262066	0.0432668	0	0.0317046	0.14942	0.0233148	0	0	0.0318861	0.0116624	0	0.0189337	0.013052	0.0493103	0.0238411	0.0236724	0.108292	0.15439	0.0282581	0.0884688	0.0565331	0.0268322	0.0918523	0.0389283	0.207908	0.0853174	0.0180523	0.0142996	0.0140331	0.0170832
XLOC_011666	0.237369	0.178845	0.0611449	0.243111	0.630823	0.322348	0.385805	0.440014	0.244364	0.261216	0.270417	0.235848	0.252788	0.382308	0.266704	0.830693	0.216413	0.226663	0.387168	0.343081	1.20104	0.628412	0.488216	0.0619712	0.0266193	0.287919	0.555655	0.163354	0.0534846	0.218666	0.216705	0.133929	0.0934831	0.706411	0.471508	0.24647	0.351504	0.144759	1.69611	0.218776	1.10216	0.0262057	1.2671	0.0912775	0.0834295	0.0620223	0.376497	0.718674	0.273892
XLOC_011674	0.00278333	0.00535786	0	0	0	0.126403	0.0840193	0	0.137888	0.00872359	0.156448	0.129765	0.00562711	0.00581219	0	0	0	0.0378773	0.00405462	0.00996579	0.0189631	0	0.00595873	0	0.00435821	0.274044	0.23521	0	0.117097	0	0.195443	0.086089	0.047096	0	0	0.00257904	0.00225838	2.22434	0	0	0.0201374	0.0107594	0.0108954	0	0.00228849	0.22883	0.165895	0.0106904	0.141249
XLOC_011811	0	0.0104896	0	0.00652255	0	0.72168	0.538741	0	0.751224	0.0170359	0.660992	0.804939	0.0164839	0.0226942	0	0.0193676	0	0.00568907	0	0.0145955	0.0053044	0.0106344	0	0	0	0.637614	0.749937	0	0.97322	0	0.576418	0.736344	0.0244991	0	0	0	0	0	0	0	0.00986001	0	0	0.00586592	0	0.541609	0.528217	0.00521701	0.716408
XLOC_011830	0.0715255	0.0733938	0.501176	0.0583537	0.346835	0.06256	0.235351	0.145538	0.25132	0.249457	0.133469	0.0589618	0.223227	0.175409	0.0746534	0.260704	0.135014	0.151215	0.210302	0.263194	0.443776	0.291913	0.676334	0.286163	0.740253	0.069911	0.198718	0.633159	0.0195903	0.0783738	0	0.136102	0.403733	0.196712	0.597294	0.351775	0.116414	0.872351	0.221569	0.26997	0.408875	0.737013	0.750683	0.172377	0.385362	0.218114	0.340315	0.630204	0.309078
XLOC_011838	1.08266	0.398905	0.2002	0.074608	0.0910537	0.172409	0.308222	0.0346986	0	0.298012	0.230835	0.166539	0.0618022	0.0636994	0.284745	0.0725051	0.887429	0.36224	0.118205	0.200553	0.0403739	0	0.221822	0	0.016356	0.0296288	0.031206	0.0221873	0.0496787	0.0222621	0.053504	0.091198	0.0228195	0	0	0.0188164	0	0.0393192	0	0.0157249	0.0187891	0.0160883	0.0273339	0	0.0170631	0	0.0202145	0.0390207	0.0483535
XLOC_011864	0	0	0	0	0	0	0	0	0	0	0	0	0	0	0	0	0	0	0	0	0	0	0	0	0	0	0	0	0	0	0	0	0	0	0	0	0.12303	0	0	0	0	0.770574	0	0	0	0	0	0	0
XLOC_011922	0	0	0	0	0	0	0	0	0	0.0565111	0	0	0.0547396	0.0561868	0	0	0	0	0	0	0	0	0	0	0	0	0	0	0	0	0	0	0.538345	0	0	0	0	0	0	0	0	0	0	0	0	0	0	0.0515664	0
XLOC_011924	0	0.168438	0	0	0	0	0	0	0	0.319323	0	0	0	0.157874	0	0.13534	0	0	0	0	0.171783	0	0	0	0	0	0	0	0	0.165652	0	0	1.31799	0	0	0	0	0	0	0	0	0	0.25388	0	0	0	0	0.289684	0
XLOC_011932	0	0.0138279	0	0	0	0.0764948	0.0854666	0	0.0716551	0.00747351	0.157199	0.10317	0	0.00746543	0	0	0	0	0	0	0	0	0	0.00659124	0	0.0200713	0.0105503	0	0.0777423	0.00783093	0.0362848	0.0570766	0.01611	0	0	0.00662288	0	0	0	0	0.00650055	0	0	0	0	0.0604119	0.0136934	0.0137283	0.130686
XLOC_011936	0.00451814	0.0142651	0.00594426	0.0108101	0.0698413	0.00563448	0.0195209	0	0.00640919	0.0256149	0.00273567	0	0.0206601	0.0205861	0.0136074	0.0145622	0.00419126	0.012832	0.0262625	0.0266891	0.012775	0	0.00528793	0.00414434	1.65203	0	0.0239015	0.00490878	0.0833476	0.00493754	0.0332964	0	0.0111131	0.30696	0.0672362	0.0447323	0	0.0762263	4.33589	0.00947663	0.00446899	0.0689628	0	0.00531687	0.158052	0.0195479	0.0155173	0.0302996	0.0111875
XLOC_011942	0	0.00792592	0.0297488	0.019723	0.0090422	0.0103337	0.0109051	0	0.0235075	0.00855887	0	0.00538651	0.00828185	0.00854866	0	0.021888	0.00761009	0.00857331	0	0.00733245	0.112239	0.0160835	0	0	0.0323149	0	0.00605887	0.0178394	0.00638198	0.00896685	0.0104166	0.0145368	0.0368837	0	0.0231953	0.0303328	0.00996926	0.0158127	0.0329543	0.00633032	0.0596251	0.0254986	0	0.00887298	0.0338688	0	0.0235884	0.675936	0.00938188
XLOC_011943	0.0152256	0	0	0.00910414	0.00834848	0	0.0100582	0	0	0.0237213	0	0.009935	0	0.00789821	0	0.00674078	0	0	0.0110122	0	0.651367	0.222707	0.00813869	0.00697629	0.119311	0.0212593	0.0055877	0.0494425	0.0353009	0.0165695	0	0.0134237	0.0170418	0.00613958	0.012246	0.00700658	0	0.021913	0	0.0409404	0.447255	0.00588483	0.0099497	0.0163813	0.0625388	0	0.00725195	0.116191	0
XLOC_011949	0	0.0090519	0	0.0112647	0	0	0	0	0.0134477	0	0.00573358	0.00616518	0.00944807	0.0195022	0	0.00832243	0	0.0293395	0	0.0167293	0.091565	0	0	0	0	0.0131884	0	0	0	0.0102277	0	0.0248963	0.105143	0	0.0302376	0	0	0	0.00940088	0.0216624	0.00851338	0	0.0123205	0	0	0	0	0.233083	0
XLOC_011987	0.059128	0.060064	0.0434574	0.0589492	0.0757244	0.0327184	0.0215713	0.0139801	0.0186101	0.123472	0.0834294	0.0723778	0.0530971	0.12339	0.0495663	0.251548	0.131259	0.158079	0.0525994	0.132237	0.338865	0.0928847	0.10899	0.0150713	0.00771608	0.104847	0.00718477	0.00714832	0.00754614	0.0359582	0.0247304	0.18284	0.933032	0.0106291	0.284315	0.0304164	0.0239732	0.101394	0.0197877	0.119285	0.24953	0.0203169	0.604464	0.00353301	0.0189045	0	0.0155499	0.356181	0.0333672
XLOC_011989	0.102095	0.126364	0.0576371	0.0573387	0.0960885	0.0427362	0.0218557	0.0248652	0.0294656	0.11111	0.113255	0.091642	0.0990741	0.130648	0.0315035	0.245279	0.248251	0.15063	0.0516517	0.171734	0.322488	0.0650084	0.263225	0.00956305	0.00815517	0.176078	0.0379062	0.0204328	0.0159141	0.0274139	0.0417627	0.25971	1.22357	0.033738	0.268403	0.0521782	0.0203047	0.106675	0.0335097	0.0790049	0.26948	0.00966537	0.926862	0.00672217	0.0171335	0	0.029539	0.300388	0.0211238
XLOC_012002	0.257509	0.163513	0.257721	0.102324	0.326806	0.901099	0.596051	0.557483	0.511879	0.598574	0.839101	0.385698	1.86272	1.02138	0.16182	0.654249	0.302215	0.256539	0.944936	0.292886	0	0.460773	0	0.0389101	0	0.567811	0.866554	0.089163	0.609863	0.445891	0.568512	0.669559	0.818292	0.304008	0.13197	0.790699	0.331738	0.552711	0.207261	0	0	0.0331424	0	0	0	0.710628	0.602609	0	0.620516
XLOC_012005	0.0651857	0.005699	0.0142528	0	0.0195035	0.00370167	0.00781132	0.0502777	0	0.0185028	0.00359338	0.0231386	0	0	0	0	0.0164592	0.0556092	0	0.00528407	0.0172916	0.0173354	0.00633814	0.00543332	0.0603494	0.0247636	0.0347055	0	0.0091267	0.00646375	0	0.0366024	0.0266037	0	0	0.0164008	0.00478962	0.148138	0.0118678	0.00912548	0	0.00916223	0	0	0.00486965	0.0141936	0.0112631	0.0113317	0.00671667
XLOC_012006	0.0148678	0.042795	0	0.0355375	0.0162775	0.0375857	0.0595284	0.174694	0.021371	0.0918528	0.0455018	0.0392607	0.059258	0.0305597	0.0586715	0.0652127	0.0271889	0.0306584	0.0212829	0.0131135	0.129903	0.116006	0.0634594	0	0	0.0209766	0.36424	0	0	0.0320472	0.378981	0.0130623	0.0657981	0.155089	0.0118454	0.0677351	0	0.0424203	0.0737817	0	0.107414	0.126397	0	0.0160056	0.0121979	0	0.100179	0.589847	0.0341943
XLOC_012038	0.143772	0.26284	0.225407	0.283085	0.205706	0.0996961	0.0485608	0.0918014	0.0929921	0.120844	0.0856807	0.0957601	0.137121	0.133907	0.188732	0.151625	0.155964	0.162361	0.140122	0.200887	0.161314	0.0168257	0.287657	0.217217	0.182493	0.0410088	0.0822526	0.0617556	0.024502	0.0691116	0.00658461	0.0348169	0.320599	0.191769	0.0701331	0.173682	0.155392	0.00253502	0	0.324144	0.182823	0.00762376	0.556437	0.140523	0.168254	0.0117433	0.0646351	0.0781929	0.0532995
XLOC_012094	0.0287096	0.0137746	0	0	0	1.26925	1.87615	0	0.824801	0	1.90561	1.09837	0	0	0.0283477	0.0126008	0	0.0148097	0	0	0	0.0420008	0	0	0	1.74045	3.43934	0.0154143	1.56467	0	3.54681	2.54817	0.0158949	0.0115224	0	0	0.0114825	0	0.0142544	0	0.0129643	0.0110943	0	0	0	2.63177	4.73588	0.0271375	0.907138
XLOC_012102	0	0	0	0	0	0	0	0	0	0.10009	0	0	0.0484649	0.049784	0	0	0	0	0	0.0428617	0.0488345	0	0	0	0	0	0	0	0	0.104318	0	0	0.530821	0	0	0	0	0	0	0	0.0455866	0	0	0	0	0	0	0.045694	0
XLOC_012112	0.333857	0.448331	0.0231223	0.0533142	0.0861501	0.023778	0.206417	0.018667	0.00951376	0.100018	0.0157781	0.0294227	0.0583738	0.0650237	0.102802	0.0355963	0.168353	0.106703	0.00736515	0.309034	0.0143403	0.0131288	0.105088	0.00734145	0.0719042	0.026515	1.18444	0.00183365	0.0121675	0.136705	0.72654	0.0281053	0.392191	1.33569	0.00682039	0.193703	0.0086003	0.267955	0.0238852	0.0095759	0.113736	0.0411256	0	0	0.59925	0	1.28416	0.130006	0.00757719
XLOC_012127	0.0142131	0	0	0	0	0	0.0379034	0	0	0	0	0	0	0.0146194	0	0	0	0	0	0.012546	0	0	0	0	0	0	0.115947	0.0305294	0	0	0.0904929	0.0124911	0.0314831	0.193967	0	0	0	0	0.0141157	0	0	0.0109849	0	0	0	0	0.246027	0.0134374	0
XLOC_012139	0.0687344	0.0377825	0.0472348	0.0234914	0.0808111	0.0949453	0.084013	0.0792419	0.0487759	0.0511608	0.0684002	0.0318986	0.138608	0.0817888	0.128056	0.0610745	0.0728306	0.102513	0.178248	0.0613657	0.0907505	0.0670218	0.0315148	0.0270172	0.00769065	0.095605	0.00717695	0.0586472	0.01509	0.02145	0.0185213	0.0346739	0.0165578	0	0.174366	0.0589643	0.0993285	0.0236314	0.00984228	0.0454225	0.115414	0.0569328	0.0448759	0.0211245	0.020176	0.0469597	0.00931785	0.108114	0.0555562
XLOC_012140	0	0	0	0	0	0	0	0	0	0	0	0	0	0	0	0	0	0	0	0	0.148363	0	0	0	0	0	0	0	0	0	0	0	0.869597	0	0	0	0	0	0	0	0	0	0	0	0	0	0	0.127035	0
XLOC_012148	0	0	0	0	0	0	0	0	0	0	0.0125113	0.0135358	0.0201205	0.0207393	0	0	0	0	0	0	0	0.059472	0	0	0	0.086701	0.136965	0	0.629709	0	0	0	0.022292	0	0.0160777	0.0367591	0	0	0	0.0153591	0	0	0	0	0	0.64791	0.138022	0.0571711	0.0235801
XLOC_012155	0	0	0	0	0	0	0	0	0	0	0	0	0.0810447	0	0	0	0	0	0	0.143331	0.168663	0	0	0	0.0702705	0	0	0	0	0	0	0	1.053	0	0	0	0	0	0	0	0	0	0	0	0	0	0	0.152186	0
XLOC_012163	0.0246962	0.00791201	0.0197977	0	0.00902633	0.0154729	0	0.027859	0.0117328	0.0170879	0.0200151	0	0.0496046	0.0170676	0	0.0218499	0.00759686	0.00855839	0	0	0.00800298	0	0.0175987	0	0	0	0	0.0178084	0.0191117	0.035805	0	0.0362782	0.0184098	0	0.0793884	0	0	0.0157851	0.00822419	0.739359	0.0148801	0	0	0	0	0	0	0.00784605	0.0187303
XLOC_012171	0.0574546	0.0368624	0.122844	0.0840126	0.0805907	0.0894052	0.0586827	0.0652125	0.0452031	0.149989	0.0791303	0.0579097	0.1032	0.153222	0.150936	0.108016	0.246222	0.397415	0.0743529	0.222749	0.20813	0.149389	0.133238	0.0820128	0.114963	0.115153	0.260602	0.0382073	0.0879733	0.0873621	0.0600688	0.0451233	0.187109	0.454474	0.175594	0.10937	0.144961	0.138565	0.320491	0.567283	0.204945	0.246774	0.245766	0.19568	0.0682305	0.0875315	0.19338	0.287943	0.0504281
XLOC_012181	0.113838	0.0668964	0.11408	0.0907701	0.0416255	0.0750988	0.0500462	0.0536316	0.04496	0.118423	0.0537115	0.0288281	0.0763918	0.0854434	0.145574	0.106576	0.0760754	0.0856812	0.100821	0.152187	0.0492067	0.0863376	0.108216	0.0637766	0.0297283	0.00881444	0.0185308	0.0548503	0.00974854	0.0620511	0.00796791	0.0334761	0.0283739	0.0510509	0.0305719	0.0991303	0.0766363	0.0243107	0.0379817	0.0681372	0.0743231	0.0195561	0.0908836	0.115663	0.0363765	0.0151576	0	0.0302172	0.0286912
XLOC_012218	0.0392179	0.0251399	0.0393011	0.0547229	0.0430186	0.0858096	0	0.00554149	0.083663	0.0339892	0.0515581	0.0340622	0.0197331	0.129029	0.0784692	0.0405697	0.0846482	0.0544796	0.00946987	0.116479	0.0317836	0.00637371	0.0139797	0.0179754	0.112662	0.0273379	0.0287373	0.0141686	0.0100799	0	0	0.0345946	0.0146574	0.152987	0.0157939	0	0.0316737	0.0125595	0.0327054	0	0	0.0555815	0	0	0.096671	0.0078355	0.00621696	0.0874189	0.0444944
XLOC_012222	0	0	0	0	0	0	0	0	0	0	0	0	0.00445546	0	0	0	0	0	0	0	0	0	0	0	0	0	0	0	0	0.00482684	0	0.0272973	0	0	0	0	0	0.314789	0	0	0	0	0	0	0	0	0	0.0126932	0
XLOC_012224	0.00471308	0.004534	0	0	0	0.014697	0.0186065	0.00400465	0.0066874	0.0736869	0	0	0.00950652	0.0196338	0.00945927	0	0.0174836	0.0147651	0.013693	0	0.013756	0	0.0453824	0	0	0	0	0	0	0.00514922	0	0	0.0265	0.00380877	0	0	0.0839306	0.263215	0	0	0.0426141	0.00364361	0.104615	0	0	0	0	0.0225683	0.00533156
XLOC_012239	0	0	0	0	0	0	0.0261633	0	0	0	0	0	0	0	0	0	0	0	0	0	0	0	0	0	0	0	0.0291309	0	0	0	0	0	0.0213928	0	0	0.0176351	0	0.0184212	0	0.0294719	0	0	0	0.0209757	0	0.0238491	0.0188737	0	0
XLOC_012252	0.00455483	0	0	0.00544865	0.0299911	0.201649	0.629226	0	0.0193847	0.00474843	0.0386121	0.0798577	0.00918907	0.0142339	0	0	0	0	0.00661813	0	0	0	0	0.0208897	0	0.044326	0.00998203	0.0148452	0.013989	0.0398192	0.0515244	0.0402174	0	0	0	0	0	0	0	0	0	0	0	0.0146981	0	0	0.0259206	0.00436305	0.061815
XLOC_012269	0.0701076	0.363312	0.168571	0.167586	0.368495	0.247848	0.242986	0.106019	0.342255	0.332396	0.29154	0.268072	0.517454	0.144259	0.734181	0.28321	0.718797	0.318382	0.221055	0.272355	0	0	0.0897906	0.29495	0	0.039517	0.0831635	0.045187	0.0659239	0.0151286	0.0535498	0.295772	0.0155341	0	0.0782842	0.0127908	0	0.0133489	0	0	0.0126638	0	0	0.241497	0	0.0850747	0.0674009	0.0928178	0.402544
XLOC_012525	0.121642	0.166218	0.0769897	0.130173	0.0632058	0.228093	0.143559	0.124859	0.22759	0.186464	0.29519	0.254341	0.1031	0.126403	0.172972	0.102199	0.154007	0.173455	0.0927736	0.188278	0.0311323	0.0499433	0.0684665	0.0704293	0.0100316	0.187403	0.0750448	0.00694005	0.152988	0.0279149	0.104869	0.265448	0.0287196	0.0413413	0.0928352	0.0236094	0.020686	0.0553671	0.0448541	0.0246318	0.0289375	0.0841365	0.0334563	0.0206625	0.00526054	0.483402	0.0487059	0.0489376	0.32679
XLOC_012531	0.0444974	0.0426937	0.0534947	0.0886328	0.113673	0.0843628	0.0989733	0.037347	0.0426385	0.19855	0.0544703	0.0293739	0.0738995	0.0762211	0.0292678	0.143134	0.122065	0.137641	0.1274	0.196244	0.244791	0.216994	0.126618	0.0542489	0.116389	0.0209257	0.198193	0.0795911	0.10479	0.12789	0.0378063	0.026063	0.180525	0.119019	0.0709068	0.0675774	0.118577	0.733568	0.0883307	0.180625	0.267898	0.20634	0.155465	0.143708	0.0365068	0.216276	0.171318	0.266214	0.0511666
XLOC_012557	0.0358832	0	0.028762	0.0142986	0.0655195	0.0527141	0.0317977	0.0100739	0.0171289	0.0988701	0.0218966	0.0471563	0.0597965	0.123391	0	0.0737229	0.0329426	0.08664	0.120356	0.0423484	0.34857	0.04666	0	0.0437855	0.00938065	0	0.0353567	0.0128804	0.0653169	0	0	0.0105233	0.252604	0.00961707	0.0478286	0.0984812	0.0575752	0.0228316	0.119055	0.018275	0.507857	0	0.140903	0.0514938	0.00981826	0	0.0114653	0.12477	0.0547589
XLOC_012573	0.377656	0.763838	0.477639	0.412746	0.578532	27.0772	22.7668	1.1869	41.9767	1.44245	37.1356	32.5759	2.02479	1.49511	1.2703	1.52425	1.84918	1.20757	1.51887	1.29381	0.0189973	0	0.0974838	0.0596893	0.0102027	2.48318	1.05416	0.0141148	197.744	0.0780627	156.76	5.32606	0.066796	0.00525533	0.0314679	5.6419	0.0894016	0.0437914	5.12175	0.0150288	0	0	0.0255208	0	0.0107002	0.392597	0.505963	3.0312	36.5766
XLOC_012576	0.0326545	0.143608	0.274897	0.212051	0.0409537	0.177461	0.0061384	0.0158559	0.291222	0.564056	0.113	0.130278	0.409332	0.437275	0.613303	0.634395	0.700901	0.604092	0.325296	0.48743	0	0	0.0598924	0.0256727	0	0	0.00340835	0	0.0179131	0	0	0.00411873	0.0157388	0	0	0.0129335	0	0	0	0	0	0	0	0	0	0	0	0.0178713	0.221621
XLOC_012592	0.651552	0.932263	0.961422	0.524649	0.726716	0.711036	0.0733678	0.890207	0.935668	0.76242	0.513767	1.38149	0.417631	0.460664	0.742984	0.510862	0.571604	0.169061	0.312007	0.510228	0.159749	0.731722	0.507051	0.300823	0.0431005	0.186312	0.0748472	0.078225	0.0144718	0.48647	0.155444	0.941194	0.0604013	0.322224	0.0145126	0.0829659	0.174789	0.121034	0.197162	0.145338	0.280788	0.506719	0	0.531975	0.0150017	0.142997	0.0884981	0.292465	0.126591
XLOC_012615	0.170498	0.0539305	0	0	0	0	0	0.0908443	0	0.612828	0.0363907	0.562649	0	0.332373	0	0	0.343946	1.50398	0	0.0477228	0.218705	0	0	0	0	0	0	0	0	0	0	0	0.353909	0	0	0.0979668	4.47479	0.669027	0	0	4.46882	0	0	0	0.0462996	0	0	0	0
XLOC_012616	0.0554106	0.0177474	0.0222091	0	0	0	0	0.00780383	0.0131792	0.210616	0.0224774	0.0362504	0	0.143415	0.0275914	0.00816017	0.102127	0.239727	0.0133276	0.0246044	0.0538571	0.0180118	0	0	0.123064	0.0387743	0	0	0	0.0300851	0	0.00813575	0.134028	0.029758	0.0370602	0.00848055	0.698777	0.0707472	0	0.00708003	0.584191	0.00713857	0	0	0.0151688	0.0111193	0	0.0351603	0
XLOC_012617	0.00812696	0.00390975	0	0.00486109	0.0178392	0.283599	0.186989	0.00345543	0.368701	0.0466258	0.663992	0.234655	0.0123039	0.03812	0.00408225	0.0108438	0.0339473	0.0297278	0	0.0254214	0.0355851	0.00396216	0	0	0.0159106	0.310489	0.480515	0	0.395825	0.00444341	0.336864	0.215325	0.0457432	0.00657062	0.0131343	0.00751696	0.184344	0.0195791	0	0.00313633	0.183717	0	0.0159135	0	0.00334028	0.0970339	0.404394	0.03116	0.257149
XLOC_012629	0.0265837	0.00511392	0.00639388	0.00635962	0.0350017	0.0199109	0.00700238	0.018057	0	0.00553762	0.035441	0.0138265	0.026791	0.0497947	0.0639597	0.0283304	0.00492657	0.0110957	0.0540162	0.0521882	0.398243	0.0311059	0.0113749	0	0.0166581	0.192387	0	0.0173126	0.00817778	0.005804	0	0	0.011946	0.0214739	0.0257352	0.00981812	0.0602063	0	0	0.172071	0.149013	0.0123307	0.00694344	0	0.00873899	0.00636093	0	0.0152627	0.0240811
XLOC_012656	0	0	0	0	0	0	0	0	0	0.0184455	0	0	0	0.0184047	0	0	0.0982213	0	0	0	0	0	0	0	0	0	0	0	0	0.0192985	0	0	0.0197958	0.0143965	0	0	0	0	0	0	0	0	0	0	0	0	0	0.0676544	0
XLOC_012714	0	0.128814	0	0	0	0	0	0	0.229925	0.12518	0	0	0.121659	0	0	0.106154	0	0	0	0	0	0	0	0	0	0	0	0	0.140696	0	0	0	1.04031	0	0	0	0	0	0	0	0	0	0	0	0	0	0	0.454742	0
XLOC_012750	0.549415	0.338648	0.361377	0.26325	0.396424	0.192043	0.221052	0.0659036	0.192154	0.302746	0.233765	0.22082	0.28259	0.349276	0.314697	0.237681	0.390941	0.245632	0.162123	0.496241	0.171907	0.101351	0.170778	0.13902	0.233314	0.0975593	0.117495	0.050467	0.106981	0.0704514	0.0968382	0.133897	0.136569	0.145715	0.143181	0.162712	0.0503448	0.101301	0.0708983	0.0762825	0.183971	0.106793	0.0575731	0.138582	0.31561	0.104682	0.15082	0.097489	0.198696
XLOC_012756	0.015534	0.0149016	0	0	0	0.00982604	0.0207512	0	0	0	0	0	0	0.0159507	0	0	0	0	0.0222153	0	0	0	0	0	0	0	0	0	0	0	0	0	0.0171684	0	0	0	0	0	0	0.318931	0	0	0	0	0	0	0	0.0146601	0
XLOC_012808	0	0	0	0	0	0.0111584	0	0	0	0.00922686	0.0054118	0.034905	0	0	0	0	0	0	0	0.00790462	0	0	0.0095086	0	0.0767108	0	0.0196305	0	0.0137902	0	0.0674892	0.00783932	0.00993797	0.0501826	0	0	0	0	0.151007	0.00682395	0.0080405	0	0	0	0.00730729	0	0.016982	0.0254169	0
XLOC_012811	1.23628	0.568198	0.984145	0.24354	0.218929	0.32254	0	1.01951	0	0.354868	0	0.172779	0	0.526152	0.638631	0.601587	0.463656	0.531903	0.47678	0.30542	0.193286	0.606845	1.90285	0.181674	1.84239	0	0	0	0	0.552234	0	0.166587	0	0.15088	0.683546	0.308475	0.138184	0.330737	0	0.260709	0.183009	0.794065	0.576843	0.454386	0.498821	0	0.494109	0.321808	0.304065
XLOC_012812	0.0845923	0.0928246	0.0435884	0	0.0132389	1.68172	2.71513	0.0203529	0.830812	0.0374537	3.34096	3.70897	0.012081	0	0.0239552	0.0106389	0.0776466	0.0250061	0.0173682	0.0962535	0.0117387	0.0117855	0.0516175	0	0.00947776	2.17367	4.63581	0.0130115	1.32961	0.0261452	1.18148	6.54893	0.0671481	0.00971556	0.00966296	0.0110535	0	0	0	0	0.0327508	0	0.0474546	0.0130065	0.00991945	1.14021	3.15132	0.0114579	1.49406
XLOC_012831	0.298511	0.141902	0	0.0592681	0.0540361	0.0658904	0	0.0400784	0.299342	0	0.15806	0.313025	0.095231	0.146749	0.0927941	0	0.0434045	0.245832	0.135634	0.126332	0.383502	0.0485693	0.0526082	0	0.589543	0.0738773	0	0	0.0422369	0	0	0.386763	0.469515	0.311852	0.303432	0.0865296	0.30523	0.999024	0.04775	0.543643	0.536942	0.0384139	0	0	0.365145	0	0	0.942868	0.121278
XLOC_012887	0.264727	0.0830574	0.21146	0.209524	0.0950526	0.184438	0.130574	0	0	0.0835763	0	0.0654856	0.810447	0	0	0.0709532	0.146886	0.334183	0.114298	0.0716654	0.252995	0	0.184848	0.158144	0	0	0.0735861	0	0	0.0869232	0	0	0.0877497	0.135113	0	0.219775	0	0.0773129	0	0.0615395	0.079037	0	0.118688	0.286983	0	0	0	0	0
XLOC_012900	0.0985024	0.0313559	0.157793	0.0391767	0	0.0212531	0	0.0269718	0	0.0661953	0.0204846	0.0446467	0.0640715	0.0989226	0	0.366026	0.0585856	0.198665	0.0458193	0.198395	0.127017	0	0.0348726	0	0	0.0951093	0	0	0.0268254	0	0	0	0.0353187	0.0780595	0.511244	0.0291943	0.0770511	0	0.0640408	0.488451	0.147942	0	0.129849	0	0	0	0	0.0302821	0
XLOC_012914	0	0	0	0	0	0	0.170028	0	0	0.0120255	0	0	0	0.0120069	0	0	0	0	0	0.0103017	0	0	0	0	0	0	1.1171	0	0	0	0	0.0409488	0.0905673	0	0	0	0	0	0	0	0.0105104	0	0	0	0	0	1.01434	0	0
XLOC_012915	0	0	0	0	0	0	0.154672	0	0	0.00471421	0	0	0.00456142	0.0141314	0	0	0	0	0	0	0	0	0	0	0	0	0.677128	0	0	0.00494155	0	0.0319413	0.0356056	0	0	0	0	0.00435506	0	0	0.00408858	0.00349578	0	0	0	0	0.827698	0.0216581	0
XLOC_012916	0.00368442	0	0	0.00881554	0.00404412	0	0.135566	0.0188073	0	0.0153803	0	0	0.00744082	0.0230541	0	0	0	0.0423776	0	0.0131775	0.0179267	0	0.153777	0	0.0086552	0	0.470377	0.00400695	0.00564742	0.00806195	0	0.0390548	0.273909	0.229432	0.0387238	0	0	1.16512	0.162694	0	0.00666347	0.0911505	0.259688	0	0	0.00439641	0.63522	0.0388683	0.00416105
XLOC_012918	0.0133325	0	0	0	0	0	0.142045	0.0224208	0	0	0	0	0	0	0	0	0	0.0275453	0.0191273	0.0235626	0.0129474	0	0.0711614	0	0	0	0.898525	0	0	0	0	0.0468886	0.221804	0.20348	0.0212869	0	0	0.711399	0.119274	0	0	0.0206091	0.139672	0	0	0	1.17807	0.0126198	0
XLOC_012919	0.0671939	0	0	0	0	0	0.386394	0	0	0	0	0	0	0	0	0	0	0	0	0	0.129002	0.196901	0	0	0	0.102358	1.30215	0	0	0.067783	0	0.287593	0.206177	0.208283	0	0	0	0.601623	0	0.0479585	0.120629	0.0518689	0.0896702	0	0.054669	0	1.11713	0.118719	0
XLOC_012920	0.0111424	0	0	0	0	0	0.103557	0.0187875	0	0.0115242	0	0	0.0111516	0.0115069	0	0	0	0.0230836	0	0	0.0433024	0.141263	0.0595058	0	0	0	0.896374	0	0.00867695	0.0603428	0	0.00980694	0.186018	0.0896396	0.00892053	0	0	0.510962	0.0998969	0	0.0100669	0.00861239	0.102062	0	0.0091476	0	1.02413	0.0105781	0
XLOC_012922	0	0.0744022	0.0311529	0	0.0283095	0.0166251	0.0351403	0	0	0	0	0	0	0.0262644	0	0	0	0	0	0	0.0502149	0.15174	0.110329	0	0	0	0.391724	0.0274607	0.0208529	0.0825974	0	0.0453087	0.0845579	0.371549	0	0.0232659	0	0.486576	0.127257	0	0	0.0801138	0	0	0.0212257	0	0.583212	0.0241277	0
XLOC_012924	0	0.0578521	0.0241916	0	0	0	0.0811797	0	0	0.0205941	0	0.0134006	0	0.0410878	0.0196836	0.0175376	0	0	0	0.0176392	0	0.0785283	0.0643404	0	0.0474264	0	0.572523	0	0	0.02154	0.0258359	0.0176376	0.132499	0.0965428	0.0318524	0.0364132	0	0.399426	0.0993626	0	0.0181644	0.0155525	0.0264167	0	0	0	0.89797	0.0377552	0
XLOC_012925	0	0.00766319	0	0	0.0087424	0	0.0632335	0	0	0.0082773	0	0	0	0	0.0238703	0	0	0	0	0	0.0077512	0.155491	0.0511357	0	0	0	0.532815	0	0	0.0520332	0	0.0210836	0.0535113	0.0835664	0.0256376	0.0220023	0.00642757	0.374667	0.103572	0	0.0072058	0.00616294	0.0312639	0	0	0	0.592695	0.0380073	0
XLOC_012926	0	0.0223623	0	0	0	0	0.0819816	0.00656466	0	0	0	0.00506124	0	0.0160879	0.0154841	0.00686517	0	0	0.0336455	0	0.0226189	0.0907437	0.0331603	0	0.00607692	0	0.478221	0.0167852	0	0.0168752	0	0.00683647	0.112811	0.093801	0.0187079	0.00713577	0	0.312446	0.0387547	0	0.00700899	0.011989	0.0405426	0	0.00637029	0.00931442	0.650199	0.0295834	0
XLOC_012927	0	0.014877	0.0186435	0	0	0	0.0621482	0	0	0	0	0	0	0	0.0152834	0	0.0141674	0.0479302	0	0	0.0301068	0.0907538	0.0661819	0	0	0	0.449462	0	0	0.0500987	0	0.0136208	0.119985	0.0497531	0.0246908	0.0141181	0	0.471608	0.0153823	0	0.014004	0.0239708	0.121939	0	0	0.0188651	0.672368	0.0439089	0
XLOC_012928	0	0.0124524	0	0	0	0	0.155405	0	0	0	0	0	0	0	0.0128383	0.0228147	0	0.0134065	0	0	0.0377955	0.17712	0.0553959	0	0	0	0.758529	0	0	0.0700804	0	0.0456294	0.100769	0.0729588	0.0414428	0.0118508	0	0.408067	0.0902936	0	0.0117175	0.0100262	0.0679406	0	0	0.0157146	0.996206	0.0245696	0
XLOC_012929	0	0	0.16204	0	0	0	0.0626502	0	0	0	0	0	0	0	0	0	0	0.0893986	0	0	0	0.263413	0.0476203	0	0	0	1.19154	0.0466124	0	0.0466083	0	0	0.0474963	0.176759	0.0344887	0	0	0.949362	0.130076	0	0	0.0347315	0.119089	0	0.0367054	0	1.13116	0.0408352	0
XLOC_012930	0.00257542	0.049579	0.0185849	0	0.019793	0	0.0946168	0.00438807	0	0.0107653	0.00311248	0.015004	0.00520807	0.0134488	0.0415017	0.0045907	0.00479128	0.0161802	0.0150115	0.00461186	0.0350946	0.163222	0.0937366	0	0.00201625	0.0142816	0.842147	0.0476782	0.00196914	0.0733695	0	0.0136571	0.156934	0.225115	0.0396189	0.00716124	0.00418044	0.693697	0.108674	0.00199168	0.023292	0.041814	0.0907273	0	0.0296468	0.00306761	1.006	0.022263	0.00290344
XLOC_012931	0.0137537	0.0131999	0	0	0.0150616	0	0.164946	0	0	0.028361	0	0.00906338	0	0	0.0135939	0	0	0	0.0394392	0	0.0667763	0.120724	0.0880816	0	0	0	0.744058	0.044338	0.0107712	0.0296899	0.0175026	0.02418	0.19817	0.110445	0.032921	0	0	0.510829	0.0409968	0	0.0124223	0.0106299	0.0720526	0	0.0338582	0	1.17637	0.0650556	0
XLOC_012932	0.0153556	0.0294623	0.0184601	0	0	0	0.0615234	0	0	0	0	0.0202904	0	0	0.0302737	0	0	0.031645	0	0	0	0.0898602	0.0982996	0	0	0	0.547607	0.0164695	0	0.0496157	0	0.0809262	0.118832	0.0985372	0	0	0	0.54003	0.0304663	0	0.0138665	0.023735	0.100611	0	0.0377908	0.0186747	0.828306	0.0724761	0.0176721
XLOC_012933	0.0146021	0.0491323	0.0351184	0	0.0320288	0	0.0771374	0.00618406	0.0103936	0.0151723	0	0.0285703	0.00734056	0.00757789	0.0583579	0	0.00674646	0	0.0316982	0	0.0354964	0.106793	0.0468363	0	0.00572094	0	0.948062	0.00790592	0	0.0953863	0	0.0643796	0.130817	0.0824525	0.0587466	0	0.023564	0.672758	0.102211	0	0	0.0451512	0.0667889	0	0.0179944	0	1.04974	0.0209025	0
XLOC_012937	0	0.0429295	0.0269412	0	0.0244989	0	0.0302353	0	0	0.0228745	0	0.0599228	0.0221379	0	0.0218401	0	0	0.0228959	0.0317438	0	0.0217265	0.109332	0.0477442	0	0	0	0.404195	0	0	0	0.0288651	0	0.0980264	0.0178922	0.0176855	0	0	0.211256	0.0883335	0	0	0.0173204	0.0294445	0	0.0367308	0	0.567167	0	0
XLOC_012951	0	0.0588395	0	0	0	0	0	0.0493385	0	0.181512	0.0399874	0	0.175849	0.120275	0.0568172	0.0514027	0	0.181474	0	0.0518362	0	0	0	0	0	0	0	0	0	0	0	0	0.383774	0.0482686	0	0.0531678	0	0	0.0589356	0	0.0557656	0.0479332	0	0	0.101099	0	0	0.5519	0
XLOC_012987	0	0	0	0	0	0.0032155	0.020355	0	0	0	0	0	0	0	0.0051671	0.00457715	0.0047758	0.0215117	0	0	0.0100254	0	0	0	0	0	0.252435	0	0	0.00562633	0	0.072775	0.0115808	0.104072	1.06164	0.00475882	0.00416873	1.3257	0	0	0	0.00796706	0.00672902	0	0	0	0.327726	0.0147955	0
XLOC_012988	0	0	0	0	0	0	0.0214866	0	0	0.00566224	0	0	0.00547879	0.00565718	0.00544961	0.00482795	0.0100746	0.0113453	0	0	0.00528901	0	0	0	0.00851793	0	0.0636375	0	0	0	0	0.0287926	0.0244286	0.23276	0.877134	0.0150583	0	0.700925	0	0	0.00983139	0	0.00710102	0	0	0	0.16523	0.0104039	0
XLOC_012989	0	0	0	0	0	0	0.0392542	0	0	0	0	0	0	0	0.0278041	0	0.0258678	0.0292239	0	0	0	0	0	0	0	0	0.109455	0	0	0	0	0	0.0312134	0.366664	0.834943	0.0257801	0	1.05186	0	0	0	0	0	0	0	0	0.198306	0.0267374	0
XLOC_012990	0	0	0	0	0	0	0	0	0	0	0	0	0	0	0.0233192	0	0	0	0	0	0	0	0	0	0	0	0.0722971	0	0	0.0255504	0	0	0	0.325254	0.755752	0	0	0.541731	0	0	0	0	0	0	0	0	0.0702176	0.0223912	0
XLOC_012991	0	0	0	0	0	0	0	0	0	0	0	0	0	0	0.0489096	0	0	0	0	0	0	0	0	0	0	0	0.124695	0	0	0	0	0	0	0.329614	0.920573	0	0	1.00652	0	0	0	0	0	0	0	0	0.214412	0.0473726	0
XLOC_012992	0	0	0	0	0	0	0	0	0	0	0	0	0.0137225	0	0.0271879	0	0.0125952	0	0	0	0	0	0	0	0	0	0.0815406	0	0	0	0	0.01209	0	0.254025	0.954709	0	0	0.49773	0	0	0.0124223	0	0	0	0	0	0.145394	0	0
XLOC_012993	0	0	0	0	0	0	0.008163	0	0	0.00644088	0	0	0	0.0128692	0.0185903	0	0	0.0193574	0	0	0.00602084	0	0	0	0	0	0.0861405	0	0	0	0	0.0109233	0	0.224889	0.982707	0	0	0.648552	0.00619714	0	0	0	0	0	0	0	0.176554	0.0177499	0
XLOC_012994	0	0	0	0	0	0	0	0	0	0	0	0	0	0	0	0	0	0	0	0	0	0	0	0	0	0	0.0308358	0	0	0	0	0.0346349	0.0849163	0.125872	0.923654	0	0	0.773489	0	0	0	0	0	0	0	0	0.079683	0	0
XLOC_012995	0	0	0	0	0	0	0.082955	0	0	0	0	0	0	0	0	0	0	0	0	0	0	0	0	0	0	0	0.139559	0	0	0	0	0.050241	0	0.273132	1.14619	0	0	1.53153	0	0	0	0	0	0	0	0	0.419593	0	0
XLOC_012996	0	0	0	0	0	0	0.0310515	0	0	0	0	0	0.0233739	0.0120585	0	0	0	0.0120955	0	0	0.0113513	0	0	0	0	0	0.0690505	0	0	0	0	0.0205634	0.0259873	0.187936	0.888078	0	0	0.680511	0	0	0	0	0	0	0	0	0.145549	0.0110849	0
XLOC_012997	0	0	0	0	0	0	0	0	0	0	0	0	0	0	0	0	0	0.0377503	0	0	0.0363792	0.0367453	0	0	0	0.0549262	0.0869827	0	0	0	0	0	0	0.267674	1.01979	0	0	1.15007	0	0	0	0	0	0	0	0	0.449694	0.0345096	0
XLOC_012998	0	0	0	0	0	0	0	0	0	0	0	0	0	0	0	0	0	0	0	0	0	0	0	0	0	0	0.0745683	0	0.0531501	0	0	0	0	0.257987	0.963269	0	0	0.848588	0	0	0	0	0	0	0	0	0.0964492	0.0300301	0
XLOC_012999	0	0	0	0	0	0	0	0	0	0.0252593	0	0	0.0244466	0.050371	0	0.021502	0	0	0	0	0	0	0	0	0	0	0.0374443	0	0	0	0	0	0.0270365	0.197809	0.859074	0	0	0.863106	0	0	0.0223909	0	0	0	0	0	0.0969683	0.0462754	0
XLOC_013000	0	0	0	0	0	0	0	0	0	0	0	0	0	0	0	0	0	0	0	0	0	0	0	0	0	0	0.0846333	0	0	0	0	0	0	0.151927	0.648094	0	0	0.951457	0	0	0.0893131	0	0	0	0	0	0.216812	0	0
XLOC_013001	0	0	0	0	0	0	0.0391461	0	0	0	0	0	0	0.0150802	0.0289545	0.0128721	0.013417	0.0151287	0	0	0.028484	0	0	0	0	0	0.130646	0	0	0.0316287	0	0.0257791	0.0487065	0.153044	0.701438	0	0	0.739619	0.0145626	0	0.0132482	0	0	0	0	0	0.155282	0	0
XLOC_013002	0	0	0	0	0	0	0	0	0	0	0.0100041	0	0.016233	0	0	0	0	0.0167954	0	0	0	0	0	0	0	0	0.0971437	0	0	0	0	0.0573102	0.0180139	0.209303	0.908418	0	0	0.635228	0	0	0.0147351	0	0	0	0	0	0.157414	0.015385	0
XLOC_013003	0	0	0	0	0	0	0	0	0	0	0	0	0	0	0.0235512	0	0	0.024708	0	0	0	0	0	0	0	0	0.0365376	0	0	0	0	0	0.0264301	0.23193	0.801505	0	0	0.911968	0	0	0	0	0	0	0	0	0.212913	0	0
XLOC_013007	0	0	0	0	0	0	0	0	0	0	0	0	0	0	0	0	0	0	0	0	0.0394467	0	0	0	0	0	0.0632491	0	0	0	0	0	0	0.257618	0.94469	0	0	0.414421	0.0395401	0	0	0	0	0	0	0	0.163419	0	0
XLOC_013030	0.0887554	0.114978	0.114955	0.0775954	0.101174	0.0680134	0.0448419	0.00871551	0.0531928	0.0605826	0.0784535	0.0508913	0.0310332	0.103277	0.0892637	0.045587	0.0951489	0.0607008	0.0397463	0.140453	0.0365428	0.00998549	0.036535	0.0156615	0.0187105	0.00473813	0.00746792	0.0185685	0.0549088	0.0186807	0	0.0301581	0.0615497	0.0027612	0.0579778	0.0410841	0.00553534	0.0427992	0.034268	0.0606517	0.0524791	0.0395874	0.0133657	0.0110147	0.0420967	0.0610735	0.0161625	0.0163752	0.0308289
XLOC_013061	1.27101	1.032	0.763552	0.606671	1.03961	0.246462	0.217167	0.235212	0.326809	0.16035	0.297022	0.258786	0.465611	0.383446	0.48784	0.491112	0.624554	0.417098	0.444075	0.93373	0.399583	0.310032	0.472603	0.664787	0.825445	0.183797	0.242351	0.234019	0.310779	0.16745	0.124349	0.276905	0.136943	0.27719	0.495424	0.396103	0.273756	0.681116	0.341216	0.757331	0.601395	0.785454	0.334975	0.20552	0.857661	0.357445	0.407549	0.205425	0.187874
XLOC_013090	0.00106333	0.00204781	0	0.00254479	0.00233569	0.307909	0.242258	0.000907547	0.322891	0.00667935	0.32333	0.396207	0.0021542	0.00667654	0	0.00189913	0	0.00111554	0	0	0.00310595	0	0.00113873	0.000976393	0.00166445	0.280959	0.151427	0	0.278782	0.00116749	0.164953	0.551117	0.0156369	0	0	0	0	0	0	0	0.00288553	0.00164426	0	0	0	0.277963	0.126448	0.0143281	0.320494
XLOC_013105	0.0115161	0.0352871	0.013012	0.0079344	0.0517464	0.00541291	0.00395812	0.0047677	0.00591184	0.0207123	0.0128382	0.00585591	0.00724979	0.028499	0.00634674	0.0214093	0.00716045	0.00732558	0.00662898	0.00814272	0.00985438	0.0115683	0.00523259	0.00352526	1.02361	0.015923	0.00456142	0.0125692	0.00558105	0.0126505	0.00858189	0.0077177	0.0531925	0.619361	0.0161454	0.0107021	0.0141945	0.00641605	0.00281014	0.0051403	0.0166259	0.0117821	0.00803893	0.00487832	0.36167	0.0149189	0.00855882	0.0302445	0.0101984
XLOC_013106	0.0519564	0	0	0	0.056402	0	0	0	0	0	0	0	0	0.0509455	0	0.0870547	0	0	0	0	0	0	0	0	0.985512	0	0	0	0	0	0	0	0	0.447156	0	0	0	0	0	0	0	0	0	0	0.127067	0	0	0	0
XLOC_013107	0	0	0	0	0	0	0	0	0	0	0	0	0	0	0	0.063214	0	0	0	0	0	0	0	0	0.741141	0	0	0	0	0	0	0	0	0.598561	0	0	0	0	0	0	0	0.059992	0	0	0.126329	0	0	0	0
XLOC_013108	0	0	0	0	0.054321	0.0331327	0	0	0	0.0494164	0	0	0	0.0491612	0	0.0419997	0.043621	0	0	0	0	0	0	0	0.750777	0	0	0	0	0	0	0	0.104852	0.783653	0	0	0	0	0	0	0	0	0	0	0.203932	0	0	0.045123	0
XLOC_013114	0.0153748	0.0188408	0.0336221	0.0217421	0.0184197	6.09102	1.33293	0.0023849	3.41562	0.00438811	6.40176	4.52261	0.00141524	0.0043861	0.00282108	0.00249525	0	0.00146572	0	0.00375982	0.00952552	0	0.00898017	0.0025666	0.001094	0.1122	1.23757	0.0121939	0.338992	0.00460179	0.0192431	1.3967	0.0221233	0.00113217	0	0.00389292	0	0.00405401	0	0	0.00505704	0	0.0054688	0	0.00114951	0.00830839	0.943627	0.0147912	2.14683
XLOC_013138	0	0	0	0.00255496	0.0890978	0	0	0	0	0.00893066	0	0	0.00648072	0.00223147	0	0	0	0.00447435	0	0.00191296	0.00207864	0.00208203	0	0	1.61143	0	0	0.00232662	0	0	0	0.00188766	0.0265247	0.00518635	0.0103796	0	0.00173402	0.00618796	0	0	0.00193132	0	0	0	1.09688	0	0.00807354	0.0184702	0
XLOC_013139	0	0	0	0	0	0	0	0	0	0	0	0	0	0	0	0	0	0	0	0	0	0	0	0	1.41114	0	0	0	0	0	0	0	0	0	0	0	0	0	0	0	0	0	0	0	2.30501	0	0	0	0
XLOC_013140	0.0525382	0.0499122	0	0	0.057026	0	0	0	0	0	0	0	0	0	0	0	0	0	0	0	0	0	0	0	1.28736	0	0	0	0	0	0	0	0.0548668	0	0	0	0	0	0	0	0	0	0	0	0.599572	0	0	0	0
XLOC_013141	0	0	0	0	0	0	0	0	0	0	0	0	0	0	0	0	0	0	0	0	0	0	0	0.0117144	1.5868	0	0.0189487	0	0	0	0	0	0.0284248	0.0205769	0.0204566	0	0	0.0122075	0	0	0.0115655	0	0	0	1.05083	0	0	0	0
XLOC_013142	0	0	0.0119815	0	0.0710601	0	0.00655776	0	0	0	0	0	0.0150669	0	0	0.00442589	0	0	0	0.00444702	0.0145385	0	0	0	1.32656	0	0.0036414	0	0	0	0	0	0.0111988	0.0120747	0.00402049	0	0	0.00479503	0	0	0	0	0	0	0.827027	0	0	0.0190757	0
XLOC_013143	0	0.00917627	0	0	0.0628145	0	0	0	0	0.00989691	0	0	0	0	0	0	0.0175952	0	0	0.00847854	0	0	0	0	0.980789	0	0	0	0	0	0	0	0.0213137	0	0.0153244	0	0	0	0	0	0.00863051	0	0	0	0.752945	0	0.0091233	0.0272599	0
XLOC_013145	0	0	0	0	0	0	0	0	0	0.0443031	0	0	0.0214381	0	0	0	0	0	0	0	0	0	0	0	0.852046	0	0.0162763	0	0	0	0	0	0.0237388	0	0	0	0	0	0	0	0	0	0	0	0.479844	0	0	0	0
XLOC_013146	0	0	0	0	0.073269	0	0.0178203	0	0	0.0414046	0	0	0.0133557	0	0	0	0	0	0	0	0.0129936	0	0	0	1.42751	0	0.00990993	0	0	0	0	0	0.0741934	0.0214948	0	0	0	0.0509928	0	0	0.0241708	0	0	0	0.999207	0	0	0.0379924	0
XLOC_013148	0	0	0.00380514	0	0.0868293	0	0	0	0	0.0264312	0	0	0.00319677	0.00660352	0	0.00281766	0.00294058	0	0	0.00849226	0	0	0.00338637	0	1.38476	0.00438985	0.00230626	0.00344298	0	0.00692781	0	0	0.0428016	0.00511919	0.0179176	0	0	0.00610453	0	0	0.00858358	0.00244605	0	0.00340281	0.894813	0	0	0.0394734	0
XLOC_013149	0	0.00573343	0.0071695	0	0.0327022	0	0	0	0	0.00620466	0	0	0	0	0	0.00529021	0	0	0	0	0.00579871	0	0	0	1.18628	0	0	0	0	0	0	0.00526046	0.0200723	0.00962737	0	0	0	0.00573183	0	0	0.0107794	0	0	0	0.79855	0	0	0.0170995	0
XLOC_013150	0	0.00152181	0	0	0.0347155	0.000981796	0	0.0013482	0	0.00496126	0	0	0.00480029	0.00330593	0	0.00141056	0	0.00165715	0	0	0.00615524	0	0	0	1.06029	0	0.00229871	0	0	0.00693695	0	0.00139764	0.0267975	0.00384049	0.00640724	0	0.00128442	0.0106949	0.00158961	0	0.00714839	0	0	0	0.635648	0	0.00447857	0.0182429	0
XLOC_013151	0	0	0	0	0	0	0	0	0	0	0	0	0	0	0	0	0	0	0	0	0	0	0	0	1.94272	0	0	0	0	0	0	0	0	0	0.154977	0	0	0	0	0	0	0	0	0	0.767271	0	0	0	0
XLOC_013152	0	0	0	0	0.070213	0	0	0	0	0	0	0	0	0.0110344	0	0	0	0	0	0	0	0	0	0	0.92937	0	0	0	0	0.0115732	0	0	0	0	0	0.00978634	0	0	0	0	0.00964824	0	0	0	0.701395	0	0	0	0
XLOC_013153	0.0437193	0	0	0	0.0950987	0	0	0	0	0.0435124	0	0	0.042128	0	0	0	0	0	0	0	0.0421813	0	0	0	1.31081	0	0	0	0	0.0453754	0	0	0.0462536	0	0	0	0	0	0	0	0.0393472	0	0	0	0.963498	0	0	0.0795112	0
XLOC_013154	0	0	0	0	0.0914763	0	0	0	0	0	0	0	0	0	0	0	0	0	0	0	0	0	0	0	1.56018	0	0	0	0	0.0295905	0	0.0243885	0	0	0.0218842	0	0	0	0	0	0	0	0	0	0.868844	0	0	0.0259306	0
XLOC_013155	0	0.00489859	0	0.0060916	0.094995	0	0	0.00432509	0	0	0	0	0	0.0106021	0.00510718	0	0	0	0	0	0.00495415	0	0	0	0.93736	0	0	0	0.00391462	0.00556097	0	0	0.022893	0	0	0	0	0.00490132	0	0	0.0184173	0	0	0	0.698967	0	0.0145014	0.0292474	0
XLOC_013156	0.00967915	0	0	0	0.084876	0	0	0	0	0.0100284	0	0	0	0	0	0.00854764	0	0	0	0	0	0	0	0	0.993997	0	0	0	0	0	0	0	0.0647874	0.00779478	0	0.00888284	0	0	0	0	0	0	0	0	0.548441	0	0.00924764	0.00920716	0
XLOC_013157	0	0.00400528	0	0	0.0685318	0	0	0	0	0.00434187	0.00503928	0	0.00840226	0.0130158	0	0	0	0	0	0	0.00405053	0	0	0	1.03668	0	0	0	0	0.00455149	0	0.00735271	0.0562254	0.0100963	0.00672689	0	0	0.00802222	0	0	0.00376418	0	0	0	0.643321	0	0.0118384	0.0319178	0
XLOC_013158	0	0	0	0	0.0522492	0	0	0	0	0	0	0	0	0	0	0	0	0	0	0	0.0115821	0	0	0	0.710654	0	0	0	0	0	0	0.01049	0.0265069	0	0.00953574	0	0	0.02276	0	0	0.0215422	0	0	0	0.626372	0	0.0228563	0.0339215	0
XLOC_013159	0	0	0	0	0.0642456	0	0	0	0	0	0	0	0	0	0	0	0	0	0	0	0	0	0	0	0.782737	0	0	0	0	0	0	0	0	0	0.0233813	0	0	0	0	0	0	0	0	0	0.577718	0	0.0141166	0	0
XLOC_013160	0	0	0	0	0.0363054	0	0	0	0	0	0	0	0	0	0	0	0	0	0	0	0.032203	0	0	0	1.25867	0	0	0.0349751	0	0	0	0	0	0.0527632	0	0	0	0	0	0	0	0	0	0	0.653532	0	0	0.0613883	0
XLOC_013161	0	0	0	0	0.0587206	0	0	0	0	0	0	0	0	0	0	0	0	0	0	0	0.0260398	0	0	0	0.930577	0	0	0	0	0.0570489	0	0	0.0583889	0	0	0	0	0.0252083	0	0	0.0242504	0	0	0	0.572378	0	0	0.0249967	0
XLOC_013162	0	0	0	0	0.0824516	0	0	0	0.0134204	0	0	0	0	0	0	0	0	0	0	0	0	0	0	0	1.09816	0	0	0	0	0	0	0	0.0104935	0.0151462	0.0075444	0	0	0.0180029	0	0	0	0	0	0	0.494161	0	0.00897935	0.00894696	0
XLOC_013163	0	0	0	0	0.0578257	0	0	0	0	0	0	0	0	0	0	0	0	0	0	0	0	0	0	0	0.673983	0	0	0	0	0	0	0	0	0	0.0404506	0	0	0	0	0	0.0479025	0	0	0	0.738309	0	0	0	0
XLOC_013164	0	0	0	0	0	0	0	0	0	0	0	0	0	0	0	0	0	0	0	0	0	0	0	0	1.58354	0	0	0	0	0	0	0	0	0	0	0	0	0	0	0	0	0	0	0	1.00566	0	0	0	0
XLOC_013165	0	0	0	0	0.0776057	0	0	0	0	0.0692154	0	0	0.0670787	0	0	0	0	0	0	0	0	0	0	0	0.968798	0	0	0	0	0.0720477	0	0	0	0	0	0	0	0	0	0	0.0644226	0	0	0	0.700691	0	0	0.0630887	0
XLOC_013166	0	0	0	0	0	0	0	0	0	0	0	0	0	0	0	0	0	0	0	0	0	0	0	0	0.812423	0	0	0	0	0	0	0	0	0	0	0.0708806	0	0	0	0	0	0	0	0	0.41451	0	0	0.073617	0
XLOC_013167	0	0	0	0	0.0255647	0	0	0	0	0	0	0	0.0230797	0	0	0	0	0	0	0	0.0226722	0	0	0	0.901037	0	0	0	0	0	0	0	0	0	0.0368715	0	0	0	0	0	0.0211073	0	0	0	0.402472	0	0	0	0
XLOC_013168	0	0	0	0	0	0	0	0	0	0	0	0	0	0.118046	0	0	0	0	0	0	0	0	0	0	1.78936	0	0	0	0	0	0	0	0	0	0.0918505	0	0	0	0	0	0	0	0	0	0.318298	0	0.147469	0	0
XLOC_013169	0	0	0	0	0.0518601	0	0	0	0	0	0	0	0	0	0	0	0	0	0	0	0	0	0	0	0.48993	0	0	0	0	0	0	0	0	0	0.0364736	0	0	0	0	0	0	0	0	0	0.856493	0	0.0482049	0	0
XLOC_013170	0	0	0	0	0.0446861	0	0	0	0	0.0209012	0	0	0	0	0	0	0	0	0	0	0.019814	0	0	0	1.04334	0	0	0	0	0.0218602	0	0	0.0448194	0	0	0	0	0	0	0	0	0	0	0	0.636412	0	0	0.0574746	0
XLOC_013171	0	0	0	0	0.0795233	0	0	0	0	0	0	0	0	0	0	0	0	0	0	0.0159645	0	0	0	0	1.11298	0	0	0	0	0	0	0	0	0	0	0	0	0	0	0	0	0.0140436	0	0	0.670521	0	0	0.0170898	0
XLOC_013172	0	0	0	0	0.115624	0	0	0	0	0	0	0	0	0	0	0	0	0	0	0	0	0	0	0	1.63594	0	0	0	0	0	0	0	0	0	0	0	0	0	0	0	0.0962873	0	0	0	0.349212	0	0	0	0
XLOC_013173	0	0	0	0.0273597	0.0250357	0	0	0	0	0	0	0	0	0	0	0	0	0	0	0	0	0	0	0	0.810194	0	0	0	0	0	0.029521	0	0.050054	0	0.0361271	0	0	0	0	0	0	0	0	0	0.450439	0	0.0446214	0.0214084	0
XLOC_013174	0	0	0	0	0.0224405	0	0	0	0	0.0209906	0	0	0	0.0209385	0	0	0	0	0	0	0	0	0	0	1.03181	0	0	0	0	0	0	0.0179822	0	0	0.0324643	0	0	0	0	0	0	0	0	0	0.555089	0	0	0	0
XLOC_013175	0	0	0	0	0	0	0	0	0	0	0	0	0.0566962	0	0	0	0	0	0	0	0	0	0	0	1.32808	0	0.0478206	0	0	0	0	0	0.06191	0	0	0	0	0	0	0	0	0	0	0	0.585483	0	0	0	0
XLOC_013176	0	0.0127248	0	0	0.0580772	0	0	0	0	0.0136765	0	0	0	0.0136529	0	0	0	0	0	0	0	0	0	0	0.852761	0	0	0	0	0.0143183	0	0	0	0.0106494	0	0	0	0.0126327	0	0	0	0	0	0	0.467817	0	0	0	0
XLOC_013177	0	0	0	0	0.116266	0	0	0	0	0	0	0	0.0975882	0	0	0	0	0	0	0	0	0	0	0	0.692793	0	0	0	0	0	0	0	0	0	0	0	0	0	0	0	0.0968259	0	0	0	0.790132	0	0	0	0
XLOC_013178	0	0	0	0	0.0821023	0	0	0	0	0.0154413	0	0	0	0.0308237	0	0.0131553	0	0	0	0	0.0145605	0	0	0	0.894504	0	0	0	0	0	0	0	0.016591	0	0	0.0136639	0	0	0	0	0	0	0	0.0161469	0.492203	0	0	0	0
XLOC_013179	0	0	0	0	0	0	0	0	0	0	0	0	0	0	0	0	0	0	0	0	0	0	0	0	0.889562	0	0	0	0	0	0	0	0.091924	0	0	0	0	0	0	0	0	0	0	0	0.377347	0	0	0.0797802	0
XLOC_013180	0	0	0	0	0.123817	0	0	0	0	0.106488	0	0	0	0	0	0	0	0	0	0	0	0	0	0	1.20186	0	0	0	0	0	0	0	0	0	0	0	0	0.0986518	0	0	0	0	0	0	0.374197	0	0	0	0
XLOC_013181	0	0	0	0	0	0	0	0	0	0	0	0	0	0	0	0	0	0	0	0	0.0490969	0	0	0	0.765206	0	0	0	0	0	0	0	0	0	0	0	0	0	0	0	0	0	0	0	0.249338	0	0	0	0
XLOC_013182	0	0	0	0	0	0	0	0	0	0.118514	0	0	0	0	0.108731	0	0	0	0	0	0	0	0	0	1.77714	0	0	0	0	0	0	0	0.123303	0	0	0	0	0	0	0	0	0	0	0	0.31619	0	0	0.322996	0
XLOC_013183	0	0	0	0.0662586	0	0	0	0	0	0	0	0	0.0529133	0.0543243	0	0	0	0	0	0	0	0	0	0	1.14449	0	0	0	0	0	0	0	0.231436	0	0	0	0	0	0	0	0.0500193	0	0	0	0.317425	0	0	0.049858	0
XLOC_013184	0	0	0	0	0.103982	0	0	0	0	0	0	0	0	0	0	0	0	0	0	0	0	0	0	0	0.566761	0	0	0	0	0	0	0	0.150937	0	0	0.0417105	0	0	0	0	0	0	0	0	0.585452	0	0	0	0
XLOC_013185	0	0	0	0	0.154471	0	0	0	0	0.130039	0	0	0	0	0	0	0	0	0	0	0	0	0	0	1.3966	0	0	0	0	0	0	0	0	0	0	0	0	0	0	0	0.128863	0	0	0	0.233904	0	0	0.118076	0
XLOC_013186	0	0	0	0	0.0373607	0	0	0	0	0.0344938	0	0	0	0	0	0.0293401	0	0	0	0	0	0	0	0	0.917848	0	0	0	0	0	0	0	0	0.0271362	0	0	0	0.0318506	0	0	0	0	0	0	0.308256	0	0.0339434	0.0315529	0
XLOC_013187	0	0	0	0	0	0	0	0	0	0	0	0	0	0	0	0	0	0	0	0	0	0	0	0	0.993526	0	0	0	0	0	0	0	0	0	0	0	0	0	0	0	0	0	0	0	1.96029	0	0	0	0
XLOC_013188	0	0.0547464	0	0	0.0625612	0	0	0	0	0.0565111	0	0	0	0	0	0	0	0	0	0	0	0	0	0	0.639266	0	0	0	0	0	0	0	0	0	0	0	0	0	0	0	0	0	0	0	0.564065	0	0	0	0
XLOC_013189	0	0	0	0	0	0	0	0	0	0	0	0	0	0	0	0	0	0	0	0	0.103671	0	0	0	0.871014	0	0	0	0	0.105027	0	0	0.105611	0	0	0	0	0	0	0	0	0	0	0	0.97116	0	0	0	0
XLOC_013190	0	0.00616368	0.00385134	0	0.0456992	0	0	0	0	0.0100316	0	0	0.0129418	0.00334169	0	0	0.00297613	0.00335043	0	0	0.00623302	0	0	0	1.1659	0	0	0	0	0.0105174	0	0	0.0180495	0.00259061	0	0.0029655	0	0.00617838	0	0	0.00289593	0.00247575	0.00417907	0	0.808261	0	0	0.0153657	0
XLOC_013191	0	0.00209893	0	0	0.0526698	0	0	0	0	0.011398	0	0	0.00220566	0.0136702	0	0.00194428	0	0	0.00317908	0	0.0127346	0	0	0	0.786862	0	0	0	0	0.00478068	0	0.00192742	0.0393918	0.00176517	0.00176629	0.00202205	0	0.00631805	0	0	0.00986013	0.00168575	0	0	0.582705	0	0	0.016763	0
XLOC_013192	0	0	0	0	0.0117222	0	0	0	0	0.0110692	0	0	0	0.0110531	0	0.0094339	0	0	0	0	0.0103936	0	0	0	0.578709	0	0	0	0	0	0	0.00941673	0.0119137	0.00860812	0	0	0	0.0102248	0	0	0.00966475	0	0	0	0.351298	0	0	0.0609667	0
XLOC_013193	0	0	0	0	0	0	0	0	0	0	0	0	0	0.0759021	0	0	0	0	0	0.0655429	0	0	0	0	1.14524	0	0	0	0	0	0	0	0	0	0	0	0	0	0	0	0.0717409	0	0	0	0.325116	0	0	0.139299	0
XLOC_013194	0	0	0	0	0.0492611	0	0	0	0	0	0	0	0.00901733	0.00930701	0	0	0	0	0	0	0.0174707	0	0	0	1.00027	0	0	0	0	0	0	0	0.0100367	0	0.00721513	0	0	0	0	0	0	0.00694672	0	0	0.53142	0	0.0085777	0.00855665	0
XLOC_013195	0	0	0	0	0.0464323	0	0	0	0	0.0105005	0	0.00664365	0.0106622	0.0055048	0	0	0	0	0	0	0	0	0	0	1.00757	0	0	0	0	0.011578	0	0	0.0713148	0	0.008129	0.0093002	0	0	0	0	0.00478244	0	0	0	0.779816	0	0	0.0354333	0
XLOC_013196	0	0.00322573	0	0	0.0331152	0.00208682	0	0	0	0.0034995	0	0	0	0.0104915	0	0	0	0	0	0	0.0130482	0	0	0	0.695508	0	0	0	0	0	0	0	0.0415544	0.00271139	0.00813342	0.00620687	0	0	0	0	0	0.00259144	0	0	0.410604	0	0	0.0225126	0
XLOC_013206	0	0	0	0	0.030041	0	0	0	0	0.0127024	0.00183819	0	0.00307262	0.00634716	0	0	0	0.00636371	0	0	0.00591839	0	0	0	0.721321	0	0	0	0	0	0	0	0.0308561	0.00246004	0	0	0	0	0	0	0.00549941	0.00470143	0.00396777	0	0.36998	0	0	0.0116742	0
XLOC_013207	0	0	0	0	0.0401309	0	0	0	0	0.0369626	0	0.0252137	0	0	0	0	0	0	0	0.0316495	0	0	0	0	0.696678	0	0	0	0	0	0	0	0	0	0	0	0	0	0	0	0.0331826	0	0	0	0.451573	0	0	0	0
XLOC_013208	0	0	0	0	0.0781513	0	0	0	0	0	0	0	0	0	0	0	0	0	0	0	0	0	0	0	0.618466	0	0	0	0	0	0	0	0.0520178	0	0	0	0	0.0224325	0	0	0	0	0	0	0.234359	0	0	0	0
XLOC_013243	0	0	0	0	0	0	0	0	0	0.0102586	0	0.00648634	0	0	0	0	0	0	0	0	0.0096249	0	0	0	0.00776435	0	0.00729546	0	0.00647848	0	0.0376155	0.0087222	0.342403	0.0337514	0	0	0	0	0	0	0	0.420835	0	0	0.0081327	0	0	0.0261851	0
XLOC_013246	0	0	0	0	0	0	0	0	0	0	0	0	0	0	0	0	0	0	0	0	0	0	0	0	0	0	0	0	0	0	0	0	0.0798361	0	0	0.0665576	0	0	0	0	0	0.122503	0	0	0	0	0	0	0
XLOC_013282	0.0142867	0.0183249	0	0	0.00522587	0.0059405	0	0	0	0.0049634	0.00288421	0	0.0096051	0.014878	0	0	0	0	0	0.00850493	0.0185325	1.17018	0	0	0	0.00662256	0	0	0	0.0104052	0	0	0.0107097	0	0.0153787	0	0.0231275	0.0137557	0	0	0.00861165	0.00736321	0	0	0	0	0	0.0364834	0
XLOC_013298	0	0	0	0	0	0	0	0	0	0	0	0	0	0	0	0	0	0	0	0	0	0	0	0	0	0	0	0	0	0	0	0	0.0300208	0	0	0	0	0	0	0	0	0	0	0	0	0	0	0	0
XLOC_013357	0	0	0	0	0	0	0	0	0	0	0.00428862	0	0	0	0	0	0	0	0	0	0.00686924	0	0	0.0064746	0	0	0	0.00765153	0	0	0	0	0.0316551	0.0626922	0	0	0.00570151	0	0	0	0.0127707	0.00546079	0.00923091	0.00759999	0	0	0	0.0134871	0
XLOC_013404	0	0	0	0	0.101924	0	0.0654931	0	0	0	0	0	0	0	0	0.0790438	0	0	0	0	0	0	0	0	0.925524	0	0.916215	0	0	0	0	0	0	0.441704	0.107614	0	0	0.343504	0	0	0	0	0	0	0.298308	0	0.772615	0.0424687	0
XLOC_013504	0.0400726	0.0763926	0	0.0477824	0.0436194	0.0523834	0	0	0	0.0801073	0	0	0.0387738	0	0	0	0	0	0.05536	0.0685921	0.0386939	0	0.0424807	0.399957	0.0631895	0	0	0.2088	0.0332802	0.0417834	0	0.0347802	0	0	1.08198	0.0352872	0	0	0	0	0	0	0	0.172908	0	0	0	0.10983	0.0480502
XLOC_013505	0	0.0573485	0	0	0.0655415	0	0.0861458	0.0481525	0	0	0.0777794	0	0	0	0	0	0.0520588	0	0	0.0505905	0.116304	0	0	0.0545762	0.0478954	0	0	0.123223	0	0	0	0.0519645	0	0	1.09285	0	0	0	0	0	0	0.0466999	0	0	0	0	0	0	0
XLOC_013506	0.0118295	0.0113764	0.00711288	0.0353726	0.0129777	0.0073892	0.0233892	0	0.0252157	0	0.0107596	0.00384906	0.0178698	0.00615019	0.0118469	0.0157462	0.0164282	0.00616717	0.00857705	0.0210965	0.00575296	0.0057675	0.00632614	0.108461	0.0185338	0	0.00432989	0.0962304	0.00455459	0.0258064	0.00744775	0.0260952	0.0663843	0.00477582	0.667502	0.0109133	0.00478061	0	0	0.00455416	0.0106943	0.0411519	0.00772596	0.0827168	0.00486043	0.0141664	0	0.0339311	0.0201115
XLOC_013526	0.0327243	0.0156927	0	0	0	0.0103612	0.109414	0	0.235642	0.0168175	0.0300924	0.0216556	0	0.016783	0.0161021	0	0	0	0	0	0	0	0.0174526	0	0	0.34702	0	0.0175282	0.025774	0	0	0.0718241	0.01806	0	0	0	0	0.0155332	0	0	0.0147736	0	0	0	0	0.0797274	0	0.030849	0.188615
XLOC_013587	0.0531332	0	0.12756	0.0632743	0.115328	0.0353447	0	0.0426405	0	0	0	0	0	0	0	0	0	0	0	0.0448014	0.25579	0	0.782776	0.576398	0.0420034	0.0792725	0.203652	0.163681	0.136367	0.109001	0.0713672	0.870502	0	0	0.0403338	0.23004	0.16236	0.528047	0.0508385	0.113877	0.143303	0.0820447	0	0	0.126826	0.068859	0	0	0
XLOC_013652	0	0	0	0	0	0	0	0	0	0	0	0	0	0	0	0	0	0	0	0	0	0	0	0	0	0	0	0	0	0	0	0	0	0	0	0	0	0	0	0	0	0	0	0	0	0	0	0	0
XLOC_013679	0.252312	0.242026	0.0947872	0.207293	0.15535	0.329278	0.526819	0.211528	0.272321	0.145978	0.289843	0.260641	0.235444	0.259001	0.18641	0.0552704	0.100806	0.292331	0.157811	0.319554	0.489796	0.307611	0.235523	0.115319	0.0247527	0.712886	0.281367	0.101431	0.260488	0.322525	0.583566	0.249273	0.348444	0.467884	0.100393	0.215262	0.679989	1.06367	0.156374	0.0959019	0.669258	0.560612	0.392681	0.203731	0.0776132	0.364632	0.44077	0.535596	0.217929
XLOC_013700	0.165623	0.158154	0.0795939	0.118567	0.0361142	0.0214496	0.0453654	0.108804	0	0.0667582	0.0620167	0.0675952	0.0969249	0.266029	0.34887	0.141973	0.206783	0.133567	0.0462058	0.228664	0.0640664	0.323208	0.0351785	0.24095	0.130412	0.0959919	0.202556	0.0695931	0.189564	0.0697016	0.0432912	0.0865431	0.142461	0.236203	0.283567	0.176646	0.336725	0.0924657	0.0645892	0.221666	0.149246	0.127934	0.13101	0.178559	0.108347	0	0.065493	0.122153	0.157037
XLOC_013755	0.107702	0	0	0	0	0	0	0	0	0	0	0	0	0	0	0.0848967	0	0	0.136281	0	0.102531	0	0	0	0.0861022	0	0	0	0	0	0.154677	0	0	0.0816388	0	0.0875478	0.077746	0	0.0985216	0.0736424	0	0	0	0	0	0	0	0	0
XLOC_013761	0.0109469	0	0	0	0.0119957	0.0137659	0.0435911	0	0.0313126	0.0226493	0.0133458	0.0215439	0	0.0678475	0.0108707	0.0289543	0	0.0453685	0	0.0485071	0.106361	0.0213514	0.011693	0	0.00858366	0.0307161	0.0242306	0.0354075	0.0426057	0.01186	0.013878	0.0289075	0.109687	0.42278	0.0350651	0.030086	0.043966	0.0418432	0.0327212	0.0251213	0.0890146	0.0338454	0.0143235	0	0.00898745	0.0396519	0.0209558	0.0623715	0.0125084
XLOC_013770	0	0.0302512	0	0	0	0	0.0432798	0.0260496	0	0	0	0	0.0309396	0.03185	0.0911763	0.0271954	0	0.0319801	0.0442639	0.0273732	0.0306338	0.185389	0.100932	0	0	0	0.193191	0	0.0516087	0	0.784765	0.0551964	0.0341256	0.326505	0.0246908	0	0.0496119	0	0.0309179	0	0.0570827	0.684949	0.0417287	0	0	0	0.0624778	0.117005	0
XLOC_013779	0.0142999	0.0137222	0.026263	0.017091	0.0119677	0.036123	0.0190693	0.0184198	0.0156193	0.0112986	0.0133144	0.00943138	0.0437799	0.0733948	0.0325373	0.00962924	0.0401636	0.117953	0.0823058	0.0193582	0.0277682	0.151029	0.026927	0.0130771	0.0112196	0	0.056404	0.0307124	0.00850079	0.0236655	0	0.0125665	0	0.0263626	0.0437306	0.0391191	0.161193	0.114804	0.0526045	0.043565	0.222818	0.0443092	0.0285801	0.0117535	0.00896652	0.0173604	0.0418588	0.0622283	0
XLOC_013790	0	0	0	0	0	0	0	0	0	0.0799443	0	0	0	0	0.0757334	0	0	0	0	0.0342262	0	0.0390235	0	0	0	0	0	0.0416749	0	0	0.105513	0	0	0.0315332	0.0617019	0.0352159	0.0620279	0	0	0.0294774	0	0.0308811	0	0	0	0	0.0399315	0	0
XLOC_013792	0.0198867	0.0191215	0.0239145	0.0237847	0	0	0	0.0224774	0	0.0206801	0.00804513	0.00863743	0.0200103	0.0137726	0	0.00587706	0.0122623	0.0276224	0.0384108	0.0118115	0.0128932	0.252096	0.0283546	0.012153	0	0	0.0437228	0.0287354	0.00511232	0.122801	0.0250651	0.00584717	0.0222942	0.00534979	0.00533854	0.0244376	0.0321186	0.00636797	0.00663311	0.0611914	0.023969	0.0153732	0.0259827	0.0356575	0.0272329	0.00794767	0.0252234	0.0506548	0.0451313
XLOC_013804	0	0	0	0	0	0	0	0	0	0	0	0	0	0	0	0	0	0	0	0	0	0.906229	0	0	0	0	0	0	0	0	0	0.0923976	0	0	0	0	0	0	0	0.0592848	0	1.62743	0	0	0	0	0	0	0
XLOC_013822	1.13408	5.36839	1.30342	4.07755	2.50154	1.60259	0.0921903	2.91915	1.53015	3.7088	3.49882	2.59789	3.23361	0.783213	0.64973	2.44304	1.88472	1.79707	0.997357	3.57568	0.00816115	0.0144121	0.708822	0.127235	0	0.0207084	0.0241465	0.00643015	0.167948	0.0694984	0.492175	0.15876	0.0730749	0.0835215	0.00238856	0.180776	0	0.0473306	0.0194344	0.0258774	0.0080168	0.00421164	0	0	0.00242837	0	0.021338	0.0114229	1.4224
XLOC_013823	0	0.0382773	0	0	0	0	0	0	0	0.080271	0.0252517	0.0276355	0.0777063	0.0399587	0.0380187	0	0	0.0401387	0	0.0343661	0	0	0	0	0	0	0	0	0	0.0418684	0	0	0.170858	0	0	0.565742	0	0.0741173	0	0.0295975	0.0361575	0	0	0	0	0	0	0.146738	0
XLOC_013829	0	0	0	0	0	0	0	0	0	0	0	0	0	0	0	0	0	0	0	0	0	0	0	0	0	0	0	0	0	0	0	0	0	0	0	0	0	0	0	0	0	0.844142	0	0	0	0	0	0.0314429	0
XLOC_013830	0	0	0	0	0	0	0	0	0	0.086883	0	0	0.0842625	0	0	0	0	0.173699	0	0	0	0	0	0	0	0	0	0	0	0.271037	0	0	0.0911359	0.0703625	0	0.609041	0	0	0	0	0	0.0710719	0	0	0	0	0	0	0
XLOC_013833	0.0853016	0.0596329	0.270424	0.157653	0.0425191	0.121388	0.0307431	0.0853406	0.0662744	0.153009	0.146049	0.131592	0.272735	0.49068	0.139357	0.185359	0.501277	0.540484	0.190658	0.317365	0.143253	0.0604958	0.0829009	0.0213181	0	0.01083	0.227724	0.184637	0.0299749	0.0590631	0.0195775	0.0341823	0.0173555	1.67591	0.0187079	0.271159	0.0125071	0	0.0310038	0	0.196252	0.023978	0.0709496	0	0.0127406	0	0.16255	0.140521	0.0264459
XLOC_013835	0	0	0.0854604	0.0847155	0	0.145703	0	0.112135	0.110179	0.137466	0.139068	0.0515583	0.199829	0.409636	0	0.175136	0.665655	0.480995	0.188702	0.0589039	0.136696	0	0.149879	0	0	0	0.347471	0	0	0	0.0980304	0	0	0.771238	0	0.0603433	0	0	0.0671021	0	0.191817	0	0	0	0.0579527	0	0.297921	0.0626514	0
XLOC_013838	0.205549	0.439505	0.308449	0.367236	0.111583	0.0682061	0.0722361	0.123959	0.232378	0.557586	0.228964	0.0720391	0.343633	0.352959	0.286802	0.947754	1.2079	0.253427	0.279554	0.173658	0.0989916	0.100337	0	0	0	0.0764903	0	0	0.0437878	0.0528282	0	0.0886992	0.161264	0.24132	0.273693	0.579725	0.314675	0	0.098492	0.037361	0.138622	0	0	0	0.125686	0.132797	0	0.0462797	0.0628053
XLOC_013839	0.31528	0.274011	0.241084	0.307902	0.187683	0.092244	0.039004	0.21295	0.0419412	0.754872	0.0890094	0.0967622	0.590114	0.260437	0.221134	0.543554	1.1572	0.348615	0.321855	0.348093	0.194206	0.08389	0.0914229	0.0260965	0.0450986	0.0825148	0.0217508	0.0605298	0	0.0606635	0.0372273	0.100058	0.0310307	0.159453	0.179463	0.538195	0.112662	0.0268111	0	0.0642959	0	0.0221424	0	0	0.070369	0.0356371	0	0.0797397	0.202303
[truncated: 7,252 more rows]
[truncated: 11 more columns]
