# Supplementary material for: Recurrently deregulated lncRNAs in hepatocellular carcinoma
Source: Nat Commun. 2017 Feb 13;8:14421. doi: 10.1038/ncomms14421 (PMC5316832; doi:10.1038/ncomms14421)
Supplement: Supplementary Data 5 — Expression of GENCODE lncRNAs in 60 samples The FPKM value of each lncRNA was calculated by Cufflinks at gene level [file ncomms14421-s6.txt]

gene_id	N3	N6	N7	N8	N10	N11	N12	N13	N14	N15	N16	N17	N18	N19	N20	N21	N22	N24	N25	N26	T3	T6	T7	T8	T10	T11	T12	T13	T14	T15	T16	T17	T18	T19	T20	T21	T22	T24	T25	T26	P3	P6	P7	P8	P10	P11	P12	P13	P14
ENSG00000005206	5.16868	6.49087	6.10323	6.09996	5.23381	5.67454	5.00667	8.52482	5.6259	7.17717	5.36775	4.96734	7.37884	7.84115	7.41871	5.65353	8.15839	8.63744	8.77593	7.00315	3.4224	10.1975	5.09753	9.97275	4.76942	6.70277	3.7432	6.61187	6.83351	9.33523	4.97751	6.27798	8.38119	7.27373	6.1717	12.653	17.5871	7.66114	5.68864	8.44182	4.8619	18.7885	5.99131	8.40188	4.65324	5.80641	3.01407	5.23864	6.88545
ENSG00000006062	2.81624	2.25187	1.70852	3.52054	1.70874	1.70594	1.68917	3.40531	1.72702	2.02712	1.4318	1.1932	2.13056	2.19843	2.22459	2.85429	2.28475	2.0844	2.16523	2.28864	2.19555	3.41916	2.45485	4.74554	0.489949	3.20749	0.811085	1.73088	0.909679	3.41811	0.580944	1.54027	3.17136	1.88169	1.13298	2.38939	2.68745	1.24265	0.53159	7.71251	3.14588	2.86713	1.6119	5.70303	0.710346	2.85391	0.589045	2.28653	1.57884
ENSG00000012171	2.32382	2.18314	0.824378	1.18096	1.42826	1.27582	0.870078	2.58649	0.945723	0.924363	1.03528	0.797146	0.396888	1.50376	1.13061	0.932699	1.57416	1.56946	0.782677	1.42843	0.544887	0.749558	1.04749	0.62123	0.799544	0.365383	4.189	0.453652	1.70202	0.721592	0.624124	0.967298	0.909555	0.717107	0.889488	0.76517	0.61686	2.73637	0.686073	4.55188	0.16368	9.17105	0.404598	0.509215	2.48966	2.69246	1.97674	0.870954	0.913867
ENSG00000031544	0.0939442	0.111151	0.0637546	0.0280829	0.06182	0.0775099	0.0261947	0.0361975	0.0430644	0.169588	0.0832678	0.172445	0.0390019	0.0954809	0.0726861	0.127032	0.17934	0.0451548	0.130431	0.0926375	0.0187433	0.172191	0.0448619	0.0200938	0.0835317	0.0496505	0.00791205	0.175005	0.12699	0.0477636	0.00568348	0.0178075	1.07983	0.00809381	0.0218311	0.075155	0.921463	0.108878	0.0101667	0.178058	0.0471922	0.189781	0.0552492	0.0113986	0.0839613	0.0394327	0.00821539	0.299357	0.0356299
ENSG00000034063	0.679199	0.836025	0.086218	3.76328	1.10348	0.176301	0.51503	0.640476	0.298305	0.0372123	0.291908	0.365759	0.186976	0.203681	0.243339	0.378455	0.447442	0.149779	0.373635	0.169974	3.18428	4.90276	3.08647	5.76266	8.71406	2.97192	1.80205	4.39313	2.82909	2.37461	2.80569	0.551391	12.2339	8.254	1.59589	5.45821	2.97718	2.18256	7.14593	1.37091	5.15139	11.561	3.45979	2.81966	7.7277	2.48061	1.4934	1.0271	0.510586
ENSG00000049319	6.17861	3.49753	38.8054	11.1456	4.35065	5.85292	3.94603	5.45038	10.7565	44.5521	8.28573	12.7366	26.2789	32.0141	15.6209	12.1765	14.5854	60.6045	11.0112	24.0778	1.08256	6.7123	7.13395	1.03798	0.0484232	0.324944	0.874671	1.26478	0.521331	1.15262	0.032724	2.34785	0.773909	0.481121	0.671984	1.03735	0.743127	1.05395	0.143506	0.950905	1.14623	0.1253	5.76182	0.0843047	0.0103833	0.00286788	0.395162	0.645499	9.56241
ENSG00000083622	0.00406184	0.00637809	0.00132765	0.000528339	0.00242487	0.311491	0.119276	0.000125704	0.0522339	0.00948345	0.154164	0.120215	0.00176793	0.00797696	0.00059505	0.000883007	0.00205957	0.00023178	0.000322689	0.000594529	0.0103187	0.000215215	0.0013793	0.00145303	0.00103651	0.0395632	0.0185074	0.00112477	0.0509117	0.00873363	0.00551902	0.192331	0.0374175	0.000357869	0.000537688	0.00584892	0.00182622	0.00341888	0.000444544	0	0.00575149	0.00147914	0.00143914	0.00170116	0.00108949	0.0634163	0.00326117	0.0225208	0.155757
ENSG00000088970	3.87563	3.53639	4.68478	4.56939	4.05389	3.80723	3.48976	4.94074	3.01776	4.71042	4.38467	3.18977	3.47394	5.85303	5.04639	3.46961	4.84986	5.3925	3.42951	5.75592	3.29136	9.1717	6.05697	4.98856	6.53254	5.3987	5.23191	2.68233	3.2462	8.7018	2.36283	3.6471	5.56713	7.32497	5.47323	6.27171	4.92383	6.23481	8.4619	6.22339	2.75832	5.36955	6.17637	5.17347	5.91351	1.27651	4.66449	5.29623	3.31175
ENSG00000093100	3.7466	3.53143	2.36146	3.34286	2.92338	2.98542	2.48216	4.14384	3.03816	5.5038	3.15133	2.7564	7.83987	4.03063	3.68071	5.37585	4.3304	4.3406	3.92075	3.96741	1.82504	2.23151	2.50294	0.899887	1.40244	2.76141	2.0775	2.34632	1.45401	2.06651	1.96745	1.36875	2.32628	2.04022	4.45359	5.68707	2.37243	3.66858	2.46321	4.14968	2.64234	3.29447	1.69865	0.670757	1.65103	1.40362	1.89232	2.72845	2.88113
ENSG00000099869	0.0543961	0.0208808	0.0784453	0.0134303	0.00258807	1.12543	0.388842	0.0477729	1.277	0.00739435	1.02492	0.778634	0.00238446	0.0311489	0.0710318	0.00955036	0.0469463	0.0891088	0.0469277	0.0965652	0.0109253	0	0.0050475	0	0	0.0163838	0.0231697	0.00256823	0.22784	0.0110364	0.129041	0.055039	0.013315	0	0	0.241021	0	0	0.538896	0.00182343	0.00213228	0	0.00307556	0	0	0	0.00222867	0.345926	1.21492
ENSG00000100181	0.660297	0.154802	0.509841	0.167429	0.881523	0.583832	0.597317	1.07021	0.155123	0.546342	0.604869	0.692314	0.332783	0.331554	0.609754	0.274184	0.304503	1.02661	0.078712	0.335323	0.0537423	0.373255	0.453749	0.427039	0.12154	0.320476	0.159597	1.20698	0.121562	0.166733	0.0488776	0.0874546	0.245805	0.229659	0.29529	0.0831178	0.0665702	0.158597	0.0391441	0.117775	0.147529	0.271163	0.313087	0.0588793	0.363457	0.349998	0.162862	0.193577	0.120889
ENSG00000104691	6.98586	14.1154	8.73306	11.3209	14.5966	9.39644	10.6067	13.3794	9.67753	16.3038	11.3852	14.1849	10.6683	13.2941	13.4385	10.4489	7.8178	11.4092	14.6263	9.89398	6.41545	8.42025	9.49553	13.5881	9.72384	9.59965	11.4552	21.3727	9.75088	19.6608	10.7091	6.31101	14.6025	10.0499	3.76949	10.3201	14.2262	8.88386	20.0102	12.8744	9.01149	11.7149	8.77555	10.9392	7.88103	3.89912	9.42809	16.7104	11.1807
ENSG00000104725	0.107674	0.0139923	0.0116636	0.0405911	0.119378	0.00906704	0	0.116049	0.0137548	0	0.00293523	0.00629554	0	0.0252544	0.0145936	0.00433096	0	0.00506281	0	0	0.0061414	0.0567394	0.0207533	0.00444802	3.14597	0	0.00354311	0.265551	0.00745035	0.0424049	0.00609737	0.0513388	0.0284793	0	0.00391161	0.0134433	0	0.00466755	0	0	0.00877102	2.71306	0	0	2.13382	0	0.00920043	0.138422	0.0438731
ENSG00000105663	2.08986	2.17556	1.48599	2.22002	3.38204	1.51379	1.11051	2.92598	1.12512	2.64622	1.30979	1.28802	2.67427	3.13758	2.32479	2.24411	3.26525	1.84134	2.11762	2.61833	1.82636	2.24754	2.12561	2.50034	5.5758	1.24342	1.46435	3.63057	2.08311	4.30799	1.31328	1.52574	2.48565	2.95046	3.57175	6.81431	4.39367	3.02209	2.72972	10.0486	2.60785	2.73069	2.05624	2.53515	6.16266	1.67231	1.68266	2.29279	1.45169
ENSG00000110347	0.0919796	0.0123939	0.0273164	0.720246	0.300875	0.0441028	0.0535156	0.0968446	0.238289	0.0231406	0.0269277	0.0150251	0.0113391	0.0469274	0.0123082	0.0402212	0.216577	0.0283935	0.0326483	0.0413124	0.432044	1.0226	4.7305	1.45034	6.07419	0.219487	3.62116	96.2044	9.20865	4.43271	10.0887	2.31175	0.123735	1.00978	0.16611	10.7939	4.34766	39.146	4.65996	0.191671	3.74965	5.00987	23.2208	7.49037	28.978	2.90895	24.9993	0.743189	0.205443
ENSG00000115934	0.000468406	0.0162064	0.000643902	0.00032031	0.00742411	0.0107026	0.00148788	0.00087657	0.00207711	0.0347452	0.00197648	0.0112087	0.00434231	0.0344123	0.000270639	0.00120259	0.00137381	0.000421637	0	0.0144978	0.00664677	0.0163038	0.000645086	0.000491682	0.172041	0.0018493	0.00106829	0.00175375	0.00173784	0.00470738	0.000836269	0.00197345	0.0735707	0.0240853	0.00239105	0.00323558	0.000635379	0.0158598	0.000359393	0	0.00871706	0.0532728	0	0	0.0285696	0.00185291	0.00156444	0.0193442	0.0194571
ENSG00000117242	1.42725	1.45007	1.57305	1.68113	1.98039	3.68061	4.13908	1.56414	5.16821	1.59586	4.41565	4.40198	1.44082	1.75584	1.69612	1.47827	1.22945	1.65361	1.80399	1.83474	2.04166	3.4165	2.08773	2.32716	2.32602	3.82911	2.93951	2.75244	2.9246	2.48835	2.88731	3.91666	1.22397	2.38012	1.79672	1.97659	3.49702	1.82379	4.98386	1.71355	2.35842	2.84828	1.25351	2.06504	2.19755	2.18938	2.14431	2.20204	4.88515
ENSG00000118412	5.2605	3.928	4.04674	5.67016	4.73342	3.40013	3.18769	5.13101	3.01537	3.98514	4.25233	2.36943	3.0524	4.99161	3.95709	3.91725	4.4786	4.6007	3.25482	5.35418	16.8108	7.17812	6.30102	8.12151	8.06057	8.67224	6.19665	8.17897	5.22746	5.73311	7.50166	2.81535	18.8052	5.99674	4.21433	8.57632	11.2603	4.8044	9.38284	8.70092	15.4075	10.2509	5.78187	6.31273	6.34166	8.69762	5.33241	7.68404	3.55898
ENSG00000122043	0.0156418	0.0227621	0	0.0109179	0.0759697	0.0153753	0.00512195	0.0203433	0.0165725	0.0136455	0.0140165	0.0151422	0	0.0469765	0.0197354	0.00116975	0.0145753	0.00957006	0	0.00701376	0.050701	0	0.0254149	0.0969998	0	0.0772889	0.00189484	0.00142185	0.0129217	0.00143105	0.070841	0.0446598	0.025694	0	0.002114	0.0206501	0.00211906	0.0219826	0	0.00504869	0.00117918	0	0.00340022	0	0.00107202	0.00154957	0	0.00878077	0.0219966
ENSG00000124835	0.0636988	0.0760323	0.0827517	0.0426783	0.0951611	0.0380193	0.0133721	0.0303925	0.0144303	0.0479492	0.0572767	0.0428696	0.0466635	0.0768267	0.0410636	0.0741453	0.0616191	0.0240152	0.0371293	0.0547582	0.00744202	0.019876	0.092753	0.0350847	0.14561	0.00706405	0.0111331	0.0302128	0.0214298	0.0101049	0	0.0450282	0.0419318	0.0123744	0.0268126	0.0212598	0.0765135	0.0123006	0.0179246	0.0290153	0.0138299	0.0213925	0.132995	0.0199486	0.125704	0.0273179	0.0177915	0.0146902	0.025848
ENSG00000124915	0.0504561	0.0280099	0.186925	0.0466165	0.00751587	0.117965	0.136785	0.032045	0.0894764	0.0532716	0.164326	0.137834	0.122982	0.0525836	0.0396952	0.0220933	0.0350594	0.17399	0.0849576	0.145769	0.0466483	0.0316975	0.0183671	0.010997	0.00803562	0.132681	0.12818	0.00559678	0.249187	0.00906851	0.539983	0.0730794	0.127704	0.0138572	0.0263469	0.0466606	0.194615	0.145523	0.00837573	0.0847598	0.0735649	0.265196	0.0353275	0.00919987	0.0168852	1.42724	0.0824362	0.0279844	0.14937
ENSG00000125514	0	0	0	0	0	0	0	0	0	0	0	0	0	0	0	0	0	0	0	0	0	0	0	0	0	0	0	0	0	0	0	0.0127373	0.0148018	0	0	0	0	0	0	0	0	0	0	0	0	0	0	0.0125986	0
ENSG00000125804	0.216312	0.0956697	0.0605239	0.0277155	0.0865239	0.0401001	0.16502	0.0821186	0.0109245	0.175575	0.0611525	0.283999	0.00944707	0.0523291	0.0932556	0.0113086	0.0970845	0.211916	0.107563	0.141998	0.0968492	0.0691377	0.0555521	0.0457768	2.31279	0.0214229	0.719587	0.0515525	0.0236217	0.0230857	0.164666	0.0516318	0.091643	0.27393	0.786532	0.0867547	0.103347	0.063725	0.0788263	0.0762111	0.0209571	0.281355	0.0510526	0.0131846	0.376537	0.152758	0.592732	0.0899209	0.0453237
ENSG00000126005	2.96478	3.86711	3.39371	3.27823	3.86458	2.2896	1.78113	3.9791	2.68688	3.82144	3.53101	2.35974	5.00782	4.33637	4.85204	4.1724	3.60713	4.26573	4.92595	5.42149	5.39273	5.18116	2.03286	1.58851	0.438769	2.06046	1.85931	2.56234	0.784859	3.36628	2.83891	2.44125	3.40051	2.39385	2.58882	2.38422	1.36482	6.33959	3.41635	2.70015	2.89367	4.23586	0.870585	1.04021	1.07154	3.53686	1.55434	0.677157	2.983
ENSG00000129816	0	0.00129312	0.000538406	0	0.000983263	0.00111101	0	0	0	0.00187512	0.000269981	0.000866835	0.00045354	0.00187428	0.000452114	0.00120569	0	0	0	0.000401614	0	0.000436399	0.000479399	0.00041106	0	0.00371435	0	0	0	0	0	0.000791769	0.0177323	0.000362708	0	0	0	0	0	0	0	0	0	0	0	0	0	0.00603354	0
ENSG00000129845	0	0.00129312	0.000538406	0	0.000983263	0.00111101	0	0	0	0.00187512	0.000269981	0.000866835	0.00045354	0.00187428	0.000452114	0.00120569	0	0	0	0.000401614	0	0.000436399	0.000479399	0.00041106	0.000700619	0.00371435	0	0	0	0	0	0.000791769	0.0157057	0.000362708	0	0	0	0	0	0	0	0	0	0	0	0	0	0.00603354	0
ENSG00000130600	323.987	97.0752	60.6471	54.4246	97.5829	130.705	335.521	186.806	501.069	135.02	358.986	174.415	88.3489	350.904	175.191	104.75	168.507	319.931	49.3133	101.079	141.288	6.11361	50.1938	13.22	491.473	115.575	279.035	45.4	95.9675	26.6223	16.6756	26.908	13.1105	1410.73	79.9153	42.9115	14.2866	46.5192	32.3399	4.6839	208.339	3.27311	41.6039	1.64466	312.097	713.194	271.744	88.467	525.715
ENSG00000131007	0	0.0556007	0	0.0171097	0	0	0	0	0	0.179749	0.00745801	0.0013311	0.0124987	0.0107594	0.0143279	0.00184553	0	0.0149708	0	0.0018444	0	0	0	0	0	0	0	0	0	0	0	0	0.00232656	0.00166676	0	0	0	0	0	0.0108748	0	0.00318278	0	0	0	0	0	0.0296878	0
ENSG00000131484	4.98446	2.73508	3.77087	3.35302	3.18831	2.19583	3.99276	3.16722	2.20956	2.44809	3.44121	2.99274	3.55495	2.38223	4.08388	1.49001	3.28851	3.03895	1.96147	2.92112	6.688	10.8866	8.01855	4.99238	2.48277	6.08839	5.71803	4.51336	5.83761	4.64858	9.56945	1.21734	10.0222	5.72554	3.3474	1.98396	3.66145	5.02239	5.01373	3.06664	8.82962	6.60534	9.82666	4.42491	3.56494	11.3469	4.94641	4.8544	1.75018
ENSG00000131538	0	0	0	0	0	0	0	0.027376	0	0.011792	0	0.00812943	0.00570117	0	0.0478961	0.0286425	0.010455	0	0	0	0	0.0420786	0	0.0313494	0	0.331053	0	0	0	0	0.0477076	0.00500421	0	0	0	0	0	0	0	0.04943	0	0.0043984	0	0	0	0.0137649	0	0	0
ENSG00000131548	0	0	0	0	0	0	0	0.027376	0	0.011792	0	0.00812943	0.00570117	0	0.0478961	0.0286425	0.010455	0	0	0	0	0.0420786	0	0.0313494	0	0.331053	0	0	0	0	0.0477076	0.00500421	0	0	0	0	0	0	0	0.04943	0	0.0043984	0	0	0	0.0137649	0	0	0
ENSG00000132204	0.478706	0.671499	0.436996	1.61707	0.0931249	0.38494	2.2761	0.448451	0.255667	0.547741	0.93026	1.36367	0.829318	3.68187	1.34052	2.00177	0.305569	2.8676	1.30301	0.478145	0.0297617	0.503788	0.701317	0.874124	0.406024	0.0474659	11.1085	0.0345779	2.11868	0.373674	4.26071	0.184183	0.909219	1.65844	2.87731	1.46935	0.00254755	5.31528	0.479322	0.0762188	0.0542432	1.08122	1.22148	0.324451	0.445584	0.0235963	10.8448	0.299925	2.34419
ENSG00000132832	0.0744305	0.0292984	0.00628305	0.0282548	0.0198214	0.045462	0.00653421	0.0393415	0.0446841	0.040143	0.0381857	0.0319317	0.0750418	0.0571187	0.143134	0.0132995	0.0323211	0.123129	0.0447441	0.157538	0.00994343	0.00108023	0.0795405	0.0285425	0.0377736	0.0440923	0.01815	0.00259225	0.0492215	0.0337327	0.00296816	0.0543858	0.0418134	0.0188713	0.012518	0.112239	0.0314213	0.00287271	0	0.036533	0.0206106	0.0200249	0.00267446	0.00204247	0.00390601	0.00450988	0.030107	0.0296407	0.0539378
ENSG00000135253	0.0344929	0.0812512	0.0336942	0.0248308	0.0348522	0.0851129	0.11547	0.0621837	0.109221	0.0488618	0.0785363	0.138519	0.0379611	0.0445265	0.0117486	0.0412725	0.0487597	0.073326	0.0161826	0.0845808	0.137224	0.1969	0.115149	0.0578907	0.621846	0.148774	0.586523	0.704268	1.00578	0.196849	0.207329	0.294358	0.0461119	1.65872	0.807867	0.0465128	0.0340255	0.344709	0.0482257	0.721122	0.290886	0.0989412	0.169919	0.0175648	0.656916	1.61487	0.741742	0.141866	0.0820156
ENSG00000136315	0.156962	0.0464426	0	0	0.106093	0	0.0682312	0.130815	0.0729467	0	0.0470295	0.0721269	0	0.0482833	0.0456213	0.0825682	0	0.096738	0.0665389	0.0827942	0	0	0	0	0.192445	0.0722416	0	0.255198	0	0	0	0.0444413	0	0	0	0	0	0.0446027	0	0.102918	0.185809	0.0752974	0	0	1.79117	0	0.0493598	0.258799	0
ENSG00000137808	0.00777153	0.0543296	0.0242758	0.0865068	0.0194836	0.0130092	0.00739527	0.0513442	0.0591645	0.089576	0.038294	0.00676408	0.0103205	0.0422048	0.160884	0.0181238	0.14062	0.0282592	0.0293218	0.0181795	0.00739803	0.00124569	0.0891602	0.0188738	0.383731	0.0056214	0.176028	0.00959823	0.0162809	0.022279	0.0267749	0.0185272	0.0331281	0.449681	0.4188	0.0113508	0.594756	0.0197483	0.0205908	0.0038343	0.00599539	0.0162185	0.00316596	0.00405008	0.5273	0.0256041	0.178024	0.0253001	0.00771073
ENSG00000142396	8.9863	9.20997	9.06496	9.57402	9.87307	6.31563	7.19694	13.0953	6.39436	9.15762	8.03331	5.57764	8.49512	10.2457	10.3983	7.3414	9.98955	10.3565	9.92664	8.62215	28.2691	17.1304	13.4364	13.2555	27.1441	11.6747	10.2811	16.3589	19.3698	19.1686	11.8548	10.4282	13.7251	17.8809	15.7673	22.9712	17.129	17.2293	17.396	18.6404	34.7493	17.762	13.958	12.9934	28.415	13.4958	7.83312	42.2786	6.34822
ENSG00000144596	0.0937843	0.199206	0.158157	0.188061	0.137139	0.107987	0.138855	0.231502	0.0676659	0.117081	0.205022	0.312505	0.0704757	0.281127	0.261859	0.18792	0.304219	0.262709	0.0965115	0.318355	0.0380821	0.0282301	0.0663359	0.1119	0.16938	0.093514	0.0202239	0.064033	0.0554221	0.0965352	0.0211525	0.393452	0.046357	1.08727	0.00935402	0.103831	0.0713536	0.0178109	0.00464268	1.32546	0.0376572	1.00945	0.00598937	0.0506566	0.295525	0.0200566	0.0371409	0.041317	0.167458
ENSG00000145063	0.0011433	0.00440426	0.00137521	0.00205222	0.00282563	0.0031913	0.00149602	0.00390563	0.000806862	0.00539004	0.00310223	0.110025	0.0017383	0.0531238	0.00173316	0.00256742	0.00159972	0.00360068	0.000835461	0.00256555	0.00111336	0.00278659	0	0	0.004921	0.00237077	0.000830057	0.0233682	0.00217617	0.0161395	0.00142944	0.0175252	0.0142406	0.000463322	0.0396109	0.00478218	0.0160486	0.0482833	0.00057552	0.00132974	0.00362003	0.0226507	0	0	0.0434011	0.000678745	0.00269571	0.0752538	0.064235
ENSG00000146666	0.0980559	0.131926	0.0473281	0.211077	0.301155	0.0610445	0.105217	0.347063	0.0278897	0.109052	0.0331695	0.213461	0.118536	0.284379	0.0111247	0.140114	0	0.0805421	0.199645	0.0344014	0.0382233	0.56127	0.104953	0.326016	0.0154347	0.167697	0.0627678	0.274728	0.0282716	0.300107	0.0246106	0.161266	0.281841	0.0657575	0	0.288904	0.187322	0.0778269	0.160494	0.119544	0.0368497	0.0450164	0.0521088	0.151204	0.0642364	0.0522507	0.0610834	0.464062	0.0124948
ENSG00000147753	0	0	0	0	0	0.000707988	0	0	0	0.0189711	0	0.000736815	0.00115243	0.00119044	0	0	0	0	0	0	0	0	0	0	0	0	0	0	0	0	0	0	0.0141578	0.000922184	0	0	0	0	0	0	0	0	0	0	0	0	0	0.00656949	0
ENSG00000147761	0	0	0	0	0	0.000707988	0	0	0	0.0189711	0	0.000736815	0.00115243	0.00119044	0	0	0	0	0	0	0	0	0	0	0	0	0	0	0	0	0	0	0.0141578	0.000922184	0	0	0	0	0	0	0	0	0	0	0	0	0	0.00656949	0
ENSG00000149656	0.330917	0.368484	0.422689	0.288166	0.263057	0.256223	0.100366	0.231071	0.0447291	0.126656	0.0906037	0.156835	0.291129	0.137469	0.35121	0.257767	0.347229	0.208592	0.155225	0.27875	0.142196	0.257044	0.484911	0.35406	0.306059	0.123939	0.205406	0.723439	0.136352	0.319666	0.132565	0.128192	0.323867	0.221966	0.349479	0.320883	0.368117	0.373604	0.253904	0.333715	0.140538	0.335308	0.378925	0.538804	0.395076	0.0794698	0.296899	0.408736	0.133051
ENSG00000151303	0.0247945	0.0151863	1.54736e-07	0.128298	0.037751	5.06286e-08	1.94554e-06	1.66043e-06	0.0297572	0.0276297	0.0132105	0.0126994	9.37597e-05	0.101721	0.0265856	1.80463e-05	0.0230435	0.0141141	0.0414694	1.40019e-10	0.17692	0.0388127	0.0394116	0.0645869	0.0939056	0.0855033	0.00161059	0.089701	0.0468745	2.72359e-49	0.0245384	1.42606e-09	0.130361	0.0231577	0.029624	0.0728812	0.0426969	0.10721	0.0825938	0.0563925	0.0632893	0.109293	0.0598194	0.0468224	0.152302	1.20083e-05	0.00872752	0.0827828	2.8335e-06
ENSG00000152268	5.54141	4.5305	1.72159	2.16237	3.95541	1.2396	1.56918	3.50553	0.621933	0.733851	1.96444	2.56473	0.436037	1.38861	1.52546	0.749239	1.55478	1.75008	0.608017	1.5099	0.641102	0.00466072	2.57379	1.69672	3.94328	0.906864	0.86933	0.167211	0.880363	0.0708906	1.25295	6.49271	0.212106	0.144309	0.0182887	2.29044	0.413606	0.0466201	0.714279	0.242585	0.0422146	0.0940852	0.00113173	0.238339	5.17055	0.69514	0.644083	0.0785549	1.62358
ENSG00000152487	5.02787	8.33954	10.3145	6.42426	9.10609	5.43577	3.78816	9.75416	1.77347	6.89116	3.61606	2.89628	15.6901	9.1167	7.34043	14.5148	8.38708	8.42036	16.5561	15.0158	2.86696	6.38172	3.18218	6.36644	2.99591	1.68002	1.78235	2.03848	1.66837	7.67949	2.40262	1.52958	4.7433	3.03957	3.1566	7.62883	13.5276	12.3806	7.84206	10.6888	3.24997	4.18294	3.10603	7.58372	2.51041	1.13929	1.59889	4.3795	2.62237
ENSG00000152931	0.0204693	0.00970474	0.0054358	0.0015005	0.00350079	0.0148781	0.0320869	0.00292338	0.0144917	0.0165488	0.0194391	0.0155454	0.00497924	0.0209576	0.00163748	0.00260538	0.00372953	0.0020848	0.00171864	0.00309094	0.00512351	0.00305601	0.00279807	0.00211135	0.047131	0.0197101	0.28819	0.0109027	0.0865984	0.0221238	0.0862099	1.05878	0.0179013	0.640509	0.00830043	0.246386	0.00818492	0.00151736	0.0398344	0.00275555	0.00708701	0.00971429	0.00320143	0.00283696	0.0309556	0.0718685	0.242601	0.0236445	0.0124575
ENSG00000153363	4.44111	5.75853	6.33221	6.62577	8.16064	8.96021	9.73132	8.75299	16.4708	11.1092	10.1524	8.30902	9.91515	7.63374	7.04347	8.50468	8.16587	10.7848	11.3815	6.95488	29.1015	21.161	5.99644	4.41157	8.91546	23.2946	12.8415	14.8185	6.45694	10.4853	27.7638	9.32849	6.50404	18.7848	25.1038	8.48838	21.4736	21.7096	17.2902	5.63493	28.9233	8.45419	7.95135	3.59961	5.66828	7.9763	12.7443	17.5305	13.7599
ENSG00000157152	0.0624899	0.00653414	0.0047355	0.0044516	0.105624	0.00604173	0.00417625	0.00212953	0.00396799	0.0122247	0.045807	0.00337421	0.00972765	0.0327914	0.00262025	0.00440622	0.00546482	0.0198292	0.00254059	0.00434885	0.0103553	0.00176679	0.0031079	0.00290583	0.905129	0.00438899	0.137209	0.0252555	0.01796	0.010436	0.00392357	0.0640946	0.0401332	0.122313	0.088076	0.00384035	0.00263788	0.0511156	0.00279605	0.0472767	0.0137648	0.00361592	0.0128351	0.00255397	0.903399	0.00931193	0.00470711	0.0297116	0.00454661
ENSG00000157306	2.90382	3.61634	4.35478	3.66774	3.15997	2.17183	1.50156	4.32439	1.64629	4.75574	2.12918	1.96467	4.90112	4.60396	4.9583	4.1906	4.32851	6.18567	4.44654	4.63013	4.4978	2.52045	6.00924	4.24038	3.83003	2.01913	2.75321	2.60336	2.46058	2.42302	3.38787	2.01598	5.87679	5.73001	4.60233	4.87355	5.58734	6.9532	3.43101	3.51527	6.20055	4.98633	6.14816	4.58538	3.25432	2.36958	1.73096	6.60713	2.04477
ENSG00000160336	2.71611	2.23998	2.81265	3.72345	3.2875	1.52115	1.70156	2.39573	1.61234	2.49861	2.14588	1.47423	1.98848	3.19321	2.56568	2.85708	2.52018	3.7771	2.09458	3.79552	3.95884	3.93088	7.08548	4.93784	15.7535	2.16503	2.64236	3.7412	4.81007	7.17572	6.03115	2.2099	2.19343	3.25986	6.20366	12.217	8.53744	9.80233	5.18492	8.04107	2.59631	5.11499	12.519	6.12479	9.68253	2.39967	2.38529	9.05813	1.60788
ENSG00000162947	0.0196193	0.0122213	0.0129256	0.014137	0.00878248	0.393145	0.215204	0.00389111	0.279308	0.0130322	0.218065	0.264626	0.0526931	0.0517631	0.00736174	0.010169	0.0152258	0.00599773	0.00791667	0.00629529	0.0105783	0.00688434	0.0179684	0.0106352	0.0109006	0.0460045	0.0950814	0.0633914	0.0636397	0.0123921	0.0157604	0.101949	0.0380666	0.00824153	0.011634	0.0230782	0.0598658	0.0133114	0.00502288	0.00610673	0.0116967	0.00993552	0.00463435	0.00609531	0.00895776	0.0983803	0.0545346	0.0256641	0.143158
ENSG00000163364	0.117437	0.152287	0.0621801	0.112592	0.185883	0.157466	0.151977	0.0660622	0.107318	0.106952	0.123952	0.136588	0.0655567	0.0792748	0.226994	0.0598829	0.146132	0.100477	0	0.204746	0.344338	1.23631	0.449323	0.138962	3.59884	0.129855	0.0987605	0.21153	0.252444	0.155868	0.0292405	0.218696	1.68735	0.171906	0.300134	0.0459298	0.192411	0.0987907	0.120675	6.54988	0.323053	0.325066	0.126905	0.170432	1.41231	0.0976385	0.127014	0.605645	0.0438674
ENSG00000163597	16.911	18.2743	16.3182	30.3452	22.711	8.60453	12.9514	19.2358	12.4982	27.937	9.07276	11.9222	23.5686	21.7982	15.4226	14.0945	19.1687	17.1832	23.9542	17.5989	24.056	56.3209	27.5423	54.4272	46.5054	9.3512	28.2282	94.9404	33.7529	37.1786	17.0479	13.6426	30.6953	52.5105	21.5412	20.8131	40.8385	56.3905	83.3191	43.7172	31.8356	36.0901	27.4054	44.8108	51.5858	5.9252	27.4948	40.7239	12.004
ENSG00000164621	0.107847	0.0472086	0.0930681	0.0557638	0.073249	0.243228	0.457628	0.122989	0.319609	0.0972576	0.350369	0.315619	0.0936032	0.0875115	0.073153	0.0389357	0.0214676	0.0604148	0.216714	0.0413628	0.0799318	0.0343984	0.101859	0.134955	0.00918326	0.246779	0.408692	0.0379946	0.429904	0.271567	0.908781	0.206495	0.786987	0.0566833	0.170542	0.534454	0.148388	0.0223718	0.00364088	0.10411	0.0595792	0.186791	0.0535481	0.19817	0	0.24076	0.382698	0.36574	0.362616
ENSG00000166770	3.12515	0.828213	0.950832	2.02366	1.09934	0.837611	1.49084	1.37479	0.94306	1.22449	0.927403	0.60593	1.39079	3.38374	2.19216	2.19328	1.12452	4.15277	0.54899	2.588	3.39459	0.0416014	0.536274	0.779883	0.254694	0.303477	3.11815	0.347652	0.364033	1.68122	1.78555	0.820382	0.349525	2.71022	4.33307	0.653539	0.611816	8.48642	0.389182	0.345529	2.0527	0.0946826	0.0792795	0.0921458	2.77758	0.112292	2.3805	0.147563	0.673878
ENSG00000166917	0.0156975	0.0150626	0	0	0.0171862	0	0	0.034607	0	0	0	0.0283755	0.0156502	0	0	0.0353075	0	0.016179	0	0.0138379	0	0	0	0	0.0325894	0	0	0	0	0.0169493	0	0.0360385	0	0	0	0	0	0	0	0.11939	0	0	0	0	0	0	0.0151294	0.0148482	0
ENSG00000167117	0.00296805	0.0412916	0.00357024	0.00355081	0	0.0258833	0.0731585	0.0282042	0.010515	0.144695	0.0125567	0.0338739	0.0250078	0.0572929	0.0252474	0.0339546	0.023646	0.0269999	0.0599059	0.00265643	0.637697	0.00718548	0.069839	0.0747075	0.0971937	0.0041168	0.170512	0	0	0.20279	0.0761236	0.0673387	0.104833	0.112687	0.0408146	0	0.0312539	0.0711478	0	0.447169	0.231329	1.58968	0.1201	0.0597109	0.0909732	1.95742	0.0350187	0.057404	0.0296407
ENSG00000167355	0.045424	0.146643	0.0819262	0.0404539	0.0557756	0.0250661	0.0260797	0.0572786	0.0340401	0.0497821	0.0942452	0.0354231	0.0211518	0.0732019	0.0443753	0.0624083	0.0522577	0.348215	0.101384	0.0888729	0.0120876	0.191157	0.0370048	0.039916	0.0130978	0.00809621	1.07309	0.0038491	0.0177545	0.00860968	0.00338904	0.21482	2.20121	0.235356	1.74443	0.0360828	0.00363361	23.3327	0.0157781	0.0066845	0.00969381	0.0422773	0.0264066	0.00463956	0.0815479	0.00755406	0.622808	0.166731	0.0261338
ENSG00000167459	0.00176807	0	0	0	0	0	0	0.00150782	0	0.00924999	0.00106732	0	0.00894884	0.0018489	0	0.00158572	0	0	0	0.0138375	0	0.00172392	0	0	0	0	0	0.00192767	0	0.0155204	0	0	0.0179912	0.00143187	0	0.00820423	0.0125375	0	0	0	0.00799729	0.0121916	0.00230648	0	0	0	0.00167035	0.0153062	0
ENSG00000167912	0.130997	0.0629897	0.157588	0.807965	0.379853	0.107903	0.198181	0.216161	0.282508	0.218982	0.10395	0.0576499	0.19454	0.284912	0.24942	0.0952564	0.138621	0.111662	0.0309144	0.230484	0.127249	0.0213146	0.1716	1.17169	2.19026	0.0614432	0.0163822	0.0232925	0.292543	3.76374	0.0806844	0.0657665	0.0917547	0.188636	0.447004	0.0789488	0.971088	0	0.107819	0.473641	0.268134	0.0674416	0.222536	2.45892	1.8992	0.309633	0	1.09146	0.0818795
ENSG00000168367	0	0.00102321	0	0	0	0.000659492	0	0.000906945	0	0.0279532	0.000641017	0	0.00215294	0.00556061	0.00107298	0	0.000990485	0.00222965	0.00155182	0.000953208	0.00724291	0	0	0	0	0	0	0.00231878	0	0.00350074	0	0.00187942	0.0108222	0	0	0	0	0	0	0	0.0256718	0	0	0	0	0	0	0.0486558	0.00119499
ENSG00000170161	1.20967	0.682116	1.48987	1.99372	6.03056	0.591888	0.37934	0.846732	0.483983	0.860753	0.641418	0.496531	1.00855	1.49484	0.896404	0.548146	0.46137	1.85555	0.853861	2.05797	0.332059	0.326557	1.31669	1.47562	1.36324	0.703912	0.150185	0.297808	0.469101	0.496741	0.0990396	0.515653	0.216829	0.475417	0.825352	0.845435	0.401446	0.925735	0.758262	1.50145	0.307109	0.843499	2.27973	1.87614	2.24049	0.217334	0.0727744	0.233036	0.803633
ENSG00000170590	0.234576	0.17715	0.136882	0.150955	0.142781	0.100474	0.121858	0.126808	0.0467212	0.098473	0.0538559	0.0633722	0.107789	0.0827132	0.127938	0.228768	0.332447	0.0861743	0.112036	0.16604	0.0994967	0.143045	0.270799	0.164272	0.209859	0.142244	0.0972985	0.180434	0.120826	0.125512	0.0598637	0.0768987	0.160271	0.154402	0.304026	0.19775	0.555984	0.126882	0.154598	0.266544	0.116302	0.212701	0.434605	0.312591	0.189058	0.0773296	0.118058	0.110824	0.0941318
ENSG00000170846	1.48948	1.78689	2.30601	2.55768	2.73265	1.34015	1.10628	1.7687	1.55016	2.16017	1.23966	0.936814	1.81649	2.34174	2.8536	2.39118	1.82294	2.53305	1.22674	2.51297	3.08201	7.54011	4.79524	4.26756	4.95324	2.2742	1.97118	1.61603	2.2387	3.66854	2.66409	0.983008	5.11125	1.93285	4.85405	4.1197	5.80065	4.17395	4.25771	2.516	2.60481	2.23663	5.49675	3.53791	5.24689	1.40767	1.36853	2.23857	1.58276
ENSG00000170919	2.40062	1.82865	3.29094	1.32033	1.55359	1.88682	1.49268	2.74658	2.57007	2.02662	1.61221	2.35408	2.34779	3.55489	2.04101	2.83018	2.69468	2.57276	2.01765	3.17484	1.20636	1.08953	2.49731	1.36071	1.38542	1.11918	2.27522	2.32531	3.61534	0.924849	0.572593	2.07098	0.933074	1.71169	1.3023	2.17266	1.2328	1.90524	7.00557	7.78965	0.903908	2.01063	2.01007	1.52209	1.0979	3.06693	2.41822	1.09332	1.87025
ENSG00000170983	0	0	0	0	0	0.00242441	0	0	0	0	0.00235505	0	0.00393188	0.00406085	0	0	0	0	0.00566196	0	0.00378993	0	0	0	0	0.00540711	0	0.00423511	0	0.0085229	0	0.00343755	0.0175606	0.0031485	0	0	0	0	0	0	0	0	0	0	0	0	0	0.00746999	0.00439759
ENSG00000171671	0.0128083	0	0	0	0	0.122587	0.0515102	0	0.0550276	0	0.0648817	0.046485	0.00893441	0	0	0	0	0	0	0	0	0	0	0	0	0.0540397	0.0523384	0	0.0344781	0.0096802	0.145617	0.0705029	0.0598221	0	0	0.011717	0	0	0	0	0	0	0	0	0	0.0155257	0.135093	0.060474	0.0506303
ENSG00000171889	0.029454	0.0255735	0.0161432	0.0206294	0.0708616	0.007406	0.00564103	0.0147288	0.0125077	0.0116405	0.0172334	0.00554854	0.00809864	0.0511537	0.00787893	0.0059888	0.0500672	0.0353002	0.00379772	0.0300159	0.00986467	0.00181681	0.0239774	0.0204689	0.342501	0.0263467	0.00405875	0.0153796	0.00730795	0.00619229	0.00296353	0.0147221	0.0352587	0.00415481	0.0295977	0.0100213	0.00418865	0.00519224	0.00289099	0.00481521	0.00933784	0.00902142	0.00569	0.00448794	0.514307	0.00633451	0.00546017	0.0262703	0.0158491
ENSG00000172250	0.412162	0.364282	0.390877	0.149626	0.503288	0.825578	0.769747	0.477387	0.794528	0.640714	0.576526	1.11611	0.402059	0.151974	0.472827	0.51479	0.537999	0.306386	0.402421	0.334019	0.209044	0.250508	0.135505	0.0851006	1.1206	0.563872	0.914563	0.187044	1.89592	0.542685	1.77023	1.29245	0.144528	0.0368863	0.164618	0.0860003	0.156128	0.393925	0.0339265	0.366307	0.167954	0.310297	0.00207649	0	0.382833	0.375236	0.947349	0.263713	0.75724
ENSG00000172965	14.0735	7.04057	2.94371	15.8281	15.5046	6.11115	8.26346	14.3454	5.29828	2.36133	4.9964	6.11175	4.48477	5.20088	3.98367	3.15896	4.86837	6.22276	3.99231	4.75398	28.6511	61.1886	34.7616	37.9327	11.8511	20.797	23.5543	48.5226	14.2501	89.4969	33.7618	30.9627	14.5426	42.0958	25.9098	25.1108	38.5574	59.7094	7.2692	68.6082	32.7371	26.8458	26.6025	23.0633	6.9057	14.7517	23.7923	30.0722	4.20363
ENSG00000173811	0.00290303	0.00193518	0.00134305	0	0.00196199	0.0832101	0.04147	0.00114322	0.0149424	0.00981806	0.0442056	0.106353	0.0027139	0.0106161	0	0.00360702	0.00124844	0.00468416	0	0.00120154	0.00521862	0.00130636	0.00143489	0	0.00734079	0.0430553	0.0527296	0.0883896	0.0873644	0.00441279	0.0523128	0.0536102	0.0295563	0.0688924	0.00815049	0.0024883	0.00163358	0.129332	0.001348	0	0.00242419	0.00310755	0.00262138	0.000528296	0.0137742	0.0246415	0.0391202	0.0225362	0.0113081
ENSG00000173867	6.82899	9.799	11.1967	10.1924	9.33079	7.46248	5.42684	17.154	6.56711	18.0619	4.84872	5.37927	15.4728	14.7293	12.5355	16.3366	10.8417	19.3136	14.8548	11.0977	9.99558	14.5441	17.8625	7.51944	6.30869	7.68305	7.31119	13.7911	5.86495	13.782	4.76241	3.50183	9.03565	34.1186	19.1932	9.44386	6.14357	6.60131	15.2848	17.3637	9.23465	7.89692	25.6288	8.49404	5.17187	2.9016	5.77943	30.6605	6.16473
ENSG00000174171	0.994392	0.302568	0.159182	0.411743	0.202586	0.308989	0.296251	0.83113	0.243111	0.138167	0.245328	0.213044	0.233346	0.297525	1.34906	0.043624	0.391591	0.869335	0.339796	0.312633	0.189414	0.00328258	0.161233	0.336399	0.0199457	0.617601	0.392719	0.054389	0.415081	0.0457153	0.831652	0.438144	0.16241	0.0530398	0.270251	0.167308	0.0522721	0.209757	0.0244522	0.0591198	0.111458	0.290198	0.00913595	0.0701902	0.00276745	0.434449	0.297135	0.277862	0.250745
ENSG00000174365	2.29354	4.41845	3.32576	4.16427	6.64499	1.39423	1.31987	4.13812	2.06258	4.04299	1.03969	2.36435	4.11115	4.14331	4.00716	5.0568	3.21609	4.96628	5.07586	3.39961	3.52594	11.5648	6.58555	5.05375	3.71121	2.7472	2.9381	2.37094	4.06437	2.6708	7.62489	1.75843	24.3468	6.59182	5.28732	22.6365	2.37122	22.4576	8.66456	12.4555	3.5461	7.09746	7.60592	5.25103	3.37435	1.17199	2.30514	6.46822	2.2737
ENSG00000174403	0.0792554	0.012941	0.00646871	0.0407444	0.00869718	0.00991163	0.0119107	0.0644252	0.0127287	0.00924147	0.0163106	0.0155315	0.0238848	0.0164715	0.0237078	0.0670578	0.00876147	0.0376164	0.0114603	0.0239565	0.00855249	0.00262191	0.0180931	0.0360942	0.0273073	0.0503501	0.0116331	0.00292868	0.00612674	0	0.00337166	0.0413908	0.0121463	0	0.00217612	0.0306447	0.0334747	0.00763768	0.0027019	0.0190693	0.00813847	0.0245516	0	0	0.00739029	0.00320392	0.00754882	0.020582	0.013276
ENSG00000174680	0.110544	0.0576749	0.0405945	0.0129185	0.0707743	0.0130311	0.010997	0.0596205	0.151104	0.0163269	0.166579	0.0466387	0.0603752	0.0303258	0.0602083	0.0360031	0.0293517	0.0294513	0.0956017	0.0268979	0.0438703	0.00116957	0.0716985	0.124347	0.0354551	0.00663905	0.0484639	0.174454	0.0519338	0	0.0446651	0.0860572	0.147319	0.0398296	0.0392208	0.124601	0.116604	0.00348023	0.191579	0.153114	0.0429626	0.0111288	0.0450277	0.191967	0.0226916	0.0531529	0.00226474	0.13135	0.0134933
ENSG00000175061	67.0272	71.7002	85.5849	97.3255	75.4323	47.4789	79.9637	71.6031	82.6849	104.524	40.427	74.7835	51.7131	94.9062	69.4668	67.1511	57.1024	83.4444	59.5635	81.6643	93.4221	99.4067	156.007	166.429	168.698	57.8793	174.247	117.303	296.28	226.571	107.204	64.3329	125.13	134.182	121.96	84.4486	69.255	141.354	382.066	321.459	91.227	182.462	205.828	141.655	128.028	92.5802	155.637	91.4759	75.9084
ENSG00000175147	0.35194	0.234351	0.098977	0.11108	0.13735	0.200888	0.39601	0.192042	0.272097	0.0454557	0.425661	0.268037	0.0371139	0.136511	0.141459	0.0526437	0.178114	0.123462	0.088973	0.1883	0.1637	0.206959	0.137942	0.0942845	0.682325	0.090573	0.0637467	0.242051	0.0843482	0.0604901	0.259016	0.19137	0.0326534	0.0745435	0.0350346	0.166351	0.224629	0.0975363	0.0320055	0.0842624	0.0776988	0.411725	0.0476055	0.134851	0.580206	0.74944	0.0544946	0.0838245	0.2193
ENSG00000175164	0.114526	0.0823439	0.00802547	0.0216511	0.138359	0.00660797	0.00995724	0.010393	0.00672264	0.0258419	0.0243179	0.0232328	0.0771916	0.0111513	0.0153491	0.0593649	0.0703571	0.0159692	0.0144549	0.0197983	0.0316382	0.00296681	0.0276368	0.0457645	0.384621	0.0136756	0.0121548	0.0275544	0.0127479	0.0050145	0.0104655	0.0423907	0.0161773	0.00184956	0.0407476	0.0239961	0.00742559	0.00809716	0.000765783	0.0153332	0.00862697	0.040207	0.00198409	0.00204716	0.587353	0.00180715	0.0244016	0.0124542	0.0368281
ENSG00000175611	2.89442	2.67787	3.18191	2.61873	2.02944	1.92211	1.33286	2.66866	1.9297	3.0985	2.23194	3.28294	2.18983	2.92714	2.84917	2.65158	3.55759	4.1327	1.63185	3.25044	2.53403	0.592368	3.36226	1.18567	2.302	1.15078	1.36775	3.03766	2.06798	2.19613	0.775683	2.59242	1.36482	1.61369	1.62247	3.16152	4.13287	4.61726	5.6488	2.83713	2.78252	0.701625	2.83097	0.902457	2.75617	1.07184	0.508085	1.47281	2.33469
ENSG00000175699	0	0	0	0	0.00289514	0.00685191	0	0.00224932	0	0.00689901	0	0.0117606	0.00133491	0	0	0.00118282	0	0	0	0	0.0105468	0.00128511	0	0	0.00103163	0.00182401	0.000958046	0.00143775	0.00100513	0.0190789	0.00329931	0.0941502	0.016402	0.00878569	0	0.00122395	0	0.00764688	0	0.00918921	0.00596192	0.001019	0	0.0117409	0	0	0.00248886	0.0202948	0
ENSG00000175701	5.62395	12.8255	8.65735	10.2946	11.2266	4.31872	6.47061	11.777	8.43922	14.5275	4.6788	6.68286	7.14624	14.3618	11.3096	10.7871	8.65873	12.8285	10.9463	7.76731	13.8243	14.0227	8.24821	12.8974	14.8919	6.17614	9.03899	17.9267	5.96979	25.8194	10.2366	6.87556	6.37895	23.7635	14.2839	14.971	15.732	21.2278	8.38015	17.3698	20.8953	10.9494	7.68252	10.5638	7.94638	1.92126	6.91666	16.6101	6.1609
ENSG00000175772	2.59332	1.06404	0.863026	0.702676	1.00059	1.06282	0.38944	1.30831	0.318327	0.745209	0.884783	0.551751	0.230817	1.10136	0.837421	0.594738	0.968727	1.35452	0.617822	1.15416	1.41722	0.367677	1.03199	0.805552	3.14157	1.13706	0.464194	1.43642	0.666056	1.1565	0.946427	0.673043	0.40398	0.640601	0.0967745	0.668012	2.57685	3.44578	0.329592	3.11144	1.60995	0.951662	0.535081	0.48413	2.96288	2.41668	0.375438	1.95004	0.536637
ENSG00000175773	0.252811	0.0454406	0.418465	0.317323	0.19078	0.21366	0.129454	0.249367	0.137667	0.31428	0.221284	0.0633195	0.228678	0.565614	0.134007	0.26885	0.265215	0.42437	0.476042	0.230464	0.0264497	0.163091	0.0429819	0.188847	0.065721	0.0131681	0.158534	0.0192533	0.102989	0.045045	0.00833664	0.211934	0.0356252	0.00888452	0.340042	0.0192748	0.0904579	0.210978	0.00911739	0.0595238	0.157453	0.135653	0.119062	0.163704	0.0176381	0.00607854	0.040685	0.0358131	0.124981
ENSG00000175873	0.620142	0.536774	0.512966	0.635404	0.612344	0.362589	0.26852	0.315832	0.303263	0.506432	0.262485	0.293083	0.387154	0.743771	0.715858	0.475849	0.874306	0.54647	0.42468	1.08877	0.442637	0.216831	0.467628	0.482323	0.366295	0.157787	0.138272	0.437759	0.353834	0.506398	0.218726	0.356955	0.355523	1.00923	0.648292	0.349402	0.553541	0.447008	0.45538	0.66073	0.599975	0.170892	0.560339	0.514215	0.317591	0.117412	0.118488	0.251783	0.34104
ENSG00000175898	2.95108	2.41887	1.44932	3.27192	2.99674	2.28781	2.4751	2.93143	1.58444	4.15605	1.35771	1.12609	2.72776	1.73413	1.90577	0.764636	2.28842	0.969761	1.52082	1.45409	1.70409	7.04407	3.63681	3.71145	0.9625	2.08577	2.6985	2.04671	2.2894	3.57483	3.37047	1.86064	6.42317	7.93635	3.8964	4.41147	4.28467	8.92922	6.8135	3.44863	2.26718	1.86174	2.03997	4.17375	1.09869	1.32596	2.34517	3.43263	1.6985
ENSG00000175967	0.297584	0.32062	0.417103	0.0826691	0.0226089	0.0794828	0.160074	0.0710443	0.0279325	0.290454	0.154951	0.112569	0.27175	0.116733	0.147737	0.255139	0.135742	0.148931	0.0663224	0.44062	0.0645117	0.0091005	0.0524438	0.0337081	0.0522728	0.00749237	0.0559105	0.0287259	0.0253344	0.0400498	0.023309	0.0243742	0.0512141	0.0453576	0.0148261	0.0421402	0.0229487	0.0353102	0.105029	0.0672393	0.0526654	0.0357235	0.0120604	0.00990396	0.0377779	0.0228818	0.017487	0.0239821	0.0576956
ENSG00000176075	0	0	0	0	0	0	0	0	0	0	0	0	0	0	0	0.0148844	0	0	0	0	0	0	0	0	0	0	0	0	0.0266941	0	0	0	0.131391	0	0	0.0153942	0	0	0	0	0.015301	0	0	0	0	0	0	0.0798948	0
ENSG00000176320	0.115756	0.151774	0.0504992	0.125889	0.0347124	0.0924951	0	0.0799531	0.150341	0.0982576	0.0639627	0.0758546	0.0422361	0.0980786	0.0941672	0.0373705	0.0677914	0.0436493	0.0151667	0.205424	0.0127141	0.0205532	0.0900663	0.0675421	0.0127802	0.0589873	0.0776563	0.193386	0.114667	0.0686007	0.0400543	0.157489	0.0736833	0.203651	0.0252888	0.289883	0.0338585	0.0201403	0.0105089	0.0241875	0.0571325	0.113939	0.041357	0.0565637	0.0172613	0	0	0.160368	0.119981
ENSG00000176395	0.0145505	0.00582391	0.00969888	0.0136693	0.0059045	0.0198259	0.167549	0.247241	0.0517986	0.00774277	0.00202602	0.0148477	0.0735612	0.0256831	0.00271583	0.0945646	0.0133258	0.00634779	0.0532998	0.0105548	0.177422	0.0950563	2.3546	0.0219799	0.215721	0.0414101	3.23131	0.0474214	0.05052	0.0314548	0.309573	1.2804	0.0490605	0.00217828	0.172564	0.027772	0.00054661	0	1.65637	0.00312566	0.0656295	0.00207797	2.45035	0.0906615	0.0950442	0.00239387	3.65608	1.36032	0.0527638
ENSG00000176728	0.507996	3.02936	3.62328	2.63574	1.46783	2.10481	0.142042	2.01713	0.0530956	3.91796	2.0608	1.73666	3.73269	2.19704	2.5233	2.14713	3.63757	3.16044	2.45382	2.04711	0.638514	3.16707	0.76394	3.03071	1.205	1.81274	0.726484	4.08675	0.545	0.877529	3.36876	0.399699	0.648602	1.15084	0.430025	0.751956	2.35616	1.62883	0.598265	7.76789	0.364167	3.24927	0.0539833	2.47749	1.13623	2.76886	0.590435	0.98808	0.0786253
ENSG00000176734	0.331797	0.319279	0.147295	0.557551	0.377195	0.18941	0.197314	0.305745	0.145533	0.387616	0.205494	0.176729	0.131633	0.308977	0.31358	0.240227	0.296997	0.293196	0.160829	0.240114	0.565228	0.134823	0.532723	0.478475	0.389709	0.669324	0.170084	0.249197	0.305954	0.657127	0.501135	0.627746	0.503273	0.277897	0.507378	0.749334	0.518451	0.319797	0.321138	0.71357	0.40377	0.427475	0.361003	0.254892	0.350685	0.457512	0.202137	0.556999	0.191866
ENSG00000176754	0	0.00419249	0.0134896	0	0	0.00135323	0.00142777	0.00185609	0.016027	0.00910974	0	0	0.00220324	0.00455187	0.0021947	0.00195192	0	0	0	0.000975368	0.0201845	0.00212321	0	0.0102721	0	0	0.00316967	0	0.00332717	0.00716455	0	0.00577344	0.0590565	0.00352594	0	0.00504935	0	0	0	0.00168491	0.00492461	0	0	0	0	0.00259241	0.00205836	0.0397729	0
ENSG00000176840	0	0.0756811	0	0	0.120008	0	0.00769234	0	0	0.0121621	0	0.0431958	0.00588181	0.0242939	0	0.0052075	0	0	0.0169272	0	0.00568037	0	0.102885	0	0.599802	0	0.108349	0	0.83944	0	0	0.00514764	0.0393923	1.31916	0.00470257	0.0835131	0	0	0	0.0443557	0.00527964	0.0477864	0.00762591	0	0.272355	0	0.39607	0.0111723	0.00661244
ENSG00000177112	0.152134	0.0265342	0.0100187	0.0853914	0.0281524	0.446871	0.463042	0.0117679	0.270542	0.0120855	0.677369	0.457362	0.0115306	0.0125846	0.0144131	0.042864	0.0626348	0.00773739	0.0690007	0.0423775	0.0140387	0.11188	0.186659	0.00706167	0.674875	0.108906	0.203132	0.0253616	0.0779672	0.00352111	0.0392384	0.482818	0.032839	0.039574	0.00351191	0.0087375	0.0198143	0.139109	0.000806487	0.0732667	0.0450827	0.0108978	0.0429921	0.0105063	0.0811928	0.0619742	0.241925	0.0784005	0.322703
ENSG00000177133	0.0483255	0.39666	0.176145	0.0561847	0.0195671	0.0509226	0.0621908	0.404743	0.021549	0.169801	0.186668	0.0670555	0.135648	0.329563	0.2396	0.140417	0.119471	0.325612	0.0760344	0.156848	0.040998	0	0.0978249	0.208298	0	0.0290033	0.00679602	0	1.39858	0.0450848	1.5811	0.436911	0.00737884	0	0.00993408	0.0723906	0.0112444	0	0.0410441	0.418282	0	0.0325533	0	0.0187249	0	0.0112537	0.00673948	0.111884	0.128111
ENSG00000177337	2.98842	5.7804	4.24676	3.59141	4.15568	2.71269	2.95916	7.59727	3.12033	3.88168	2.17452	2.74374	7.77453	3.5847	6.00078	5.87084	3.22223	4.65118	5.99828	5.18056	5.38286	8.89306	6.20897	4.61677	3.10719	3.87049	5.74356	17.7568	4.61527	13.5828	3.30883	6.25442	6.45114	3.03342	5.29182	4.23186	1.42284	3.24934	10.691	29.274	5.90549	9.97194	10.1393	5.25462	5.10648	2.90332	4.07784	17.0029	2.36163
ENSG00000177338	0.00190088	0.0033918	0.000625764	0.00216465	0.00213209	0.000880874	0.000795582	0.000376093	0.00101632	0.00704595	0.0013195	0.0009291	0.00345725	0.00445251	0.00238748	0.00130181	0.0340503	0.00126084	0.00210656	0.00237169	0.0469526	0.00198972	0.00312923	0.00264647	0.00228606	0.00282013	0.00386222	0.00747314	0.00430825	0.00457493	0.00150034	0.00553061	0.0427562	0.00312093	0.00516758	0.00537737	0.00137452	0.000542445	0.00247853	0.00256104	0.0149338	0.00148202	0.00394958	0.000568008	0.00280467	0.000712339	0.00166744	0.0356305	0.000988852
ENSG00000177369	0.0269258	0.0170264	0.00220721	0.00439103	0.00201501	0.00455957	0.0237176	0.0546586	0.00518763	0.0134395	0.00664665	0.0023723	0.00371469	0.00575609	0.122841	0	0.0119601	0.0184126	0.012823	0.00815702	0.00869159	0.00871597	0.00982457	0.0610068	0	0.00254113	0.00133481	0.00600137	0	0.00972134	0	0.0235765	0.040156	0.00148597	0	0.00816622	0.0511882	0	0	0.00142048	0.00663988	0	0	0.00197326	0.00301798	0.00218333	0	0.0167467	0.0101896
ENSG00000177406	1.91291	2.60209	4.8836	2.04344	2.39712	2.45345	1.67004	2.12606	2.8916	4.63569	2.29975	1.40625	3.52995	5.47344	2.55013	5.54199	2.64271	7.19076	4.97926	4.77056	4.32766	1.3529	2.98401	1.04318	1.1733	2.0339	2.60429	1.28143	1.47672	1.64746	2.46223	1.61363	3.76548	8.85081	3.54115	5.76782	1.07872	5.73996	7.77461	6.95703	3.33467	2.24355	1.66314	0.45724	1.29115	1.3801	2.0784	1.02253	2.07233
ENSG00000177410	14.5908	16.9971	13.7129	22.8642	14.4594	12.2336	30.3028	19.899	13.9455	17.0663	13.0937	15.6754	11.4543	20.724	17.2971	10.2826	10.6084	16.2981	12.042	14.0637	23.0417	14.926	38.3011	50.3239	42.3094	16.938	133.489	29.1923	47.0596	31.5766	32.7722	24.4889	13.1928	36.0824	13.1805	18.0019	12.5837	41.7678	85.3368	41.1475	18.2549	40.3781	45.6379	41.6693	30.743	14.5772	123.485	52.166	12.7729
ENSG00000177553	0.016128	0.0218418	0	0	0	0	0	0	0	0	0.00979512	0	0.0113884	0.00836884	0.0112852	0.010073	0	0.0117794	0	0	0.0110584	0	0	0	0	0	0	0.00873299	0	0	0	0	0.0127013	0.00914867	0	0	0	0	0	0	0.00729427	0	0	0	0	0	0.0153742	0.0324295	0
ENSG00000177640	0.298406	0.222798	0.116776	0.363052	0.371715	0.555502	0.839514	0.231321	0.512026	0.16327	0.43912	0.58138	0.188119	0.192819	0.225641	0.0887191	0.253874	0.295767	0.18104	0.25428	0.098888	0.0279232	0.214332	0.186559	0.642884	0.84865	1.01103	0.0836361	0.51267	0.0622473	0.766451	0.849411	0.458603	0.142881	0.0493693	0.0678299	0.378093	0.13248	0.133917	0.501967	0.329539	0.627138	0.201973	0.13792	0.725656	1.09558	0.986479	0.177636	0.762675
ENSG00000177699	0.0668737	0.0960184	0.0268346	0.0268164	0.0488617	0.0208223	0.0296142	0.0188397	0.038866	0.0143558	0.0206263	0.0143675	0.0223821	0.0236796	0.0553716	0.00986723	0.0204039	0.0117067	0.0160466	0.0400701	0.0328751	0.0108406	0.0358956	0.0252107	0.00884133	0.0456991	0.0247305	0.00299122	0.0927273	0	0.0103325	0.129104	0.0250296	0.0264195	0.0089282	0.0305825	0.0541703	0.0426243	0.0110385	0.0170237	0.0603877	0.0257384	0.0107524	0.0238702	0.00926365	0.027504	0.0214236	0.0530405	0.0379393
ENSG00000177738	0.383523	0.358683	0.725564	0.628383	0.673584	0.316643	0.21714	0.618131	0.212528	0.178507	0.343975	0.578294	0.185982	0.425459	0.546452	0.281275	0.419792	0.486423	0.0840002	0.728347	1.29961	0.509424	0.40427	0.702108	0.265572	0.58384	0.15302	0.656825	0.225767	0.655258	0.0998116	0.399447	1.16377	0.727496	0.551753	1.0778	3.25923	1.68392	0.869498	0.549511	1.25067	1.55259	0.742239	0.279378	0.462623	1.39715	0.334982	0.516533	0.308403
ENSG00000177757	0.0271694	0.058545	0.0261488	0.0389706	0.0238216	0.133123	0.129808	0.04126	0.140137	0.0450559	0.240892	0.170899	0.0167793	0.0226464	0.0269913	0.0144524	0.0299664	0.00868082	0.0547514	0.0481769	0.0158567	0	0.0294725	0.0199136	0.0298191	0.152597	0.0460084	0.00903789	0.109894	0	0.054888	0.172195	0.0187222	0.0349334	0.0695569	0	0	0.0200084	0.0108411	0.0166325	0.0113277	0.0125978	0.00711343	0	0.008923	0.183639	0.0829366	0.0155084	0.117945
ENSG00000177788	1.06308	2.27484	0.922134	2.722	1.59626	1.70778	0.975295	1.93798	2.08092	2.36128	1.74588	1.86892	2.3752	3.47825	1.28951	1.40168	3.74016	2.23126	1.62887	0.943164	5.66085	17.6254	3.73591	4.64797	2.58702	3.34792	2.99187	3.29545	1.96272	5.2818	6.23025	1.68541	5.29887	2.38651	5.814	1.98023	18.9357	5.74153	2.76792	5.37883	6.32307	4.97998	8.48623	4.92762	1.47206	0.791228	4.03639	10.5747	0.826475
ENSG00000177822	0.00114159	0.00258782	0.000682408	0.000441591	0.0301857	0.000580453	0.000542819	0.000413859	0.000959703	0.00986075	0.00589568	0.000425266	0.00919574	0.00671828	0.009139	0.00229263	0.00842888	0.00103564	0.000480661	0.00131735	0.070069	0.000103422	0.000595373	0.000402484	0.377475	0.000629223	0.000179855	0.000831272	0.0436095	0.00370197	0.00030255	0.0917222	0.0283723	0.00125465	0.00377029	0.00196811	0.00737518	0.000770513	0.000557494	0.000270195	0.1607	0.000775627	0.000631376	0.000241782	0.647638	0.000478798	0.000657494	0.0144476	0.000349599
ENSG00000177853	8.09822	8.09494	7.30065	7.78004	7.87873	3.92124	4.37514	7.4693	4.16415	6.12499	4.39195	4.19013	5.39747	7.28251	6.75122	6.72429	5.80512	7.03725	5.75822	7.48271	9.42108	9.29777	12.8153	8.52699	18.2669	3.61743	7.36177	10.0838	8.41004	9.3052	13.0347	5.38801	16.6743	20.5776	7.76672	6.46965	12.1464	28.974	12.1838	11.3101	7.70028	17.2159	13.7106	7.70176	15.8403	3.70547	6.17964	7.36166	4.02761
ENSG00000177993	0.0255475	0.00576003	0.00719868	0.0229177	0.0737487	0.181245	0.157134	0.0178756	0.0677786	0.0156347	0.119035	0.120128	0.0211856	0.0249964	0.0286388	0.0170242	0.0166888	0.0250566	0.0225694	0.0187461	0.0746792	0.0374884	0.00320344	0.00274655	0.00937124	0.12117	0.120715	0.0130324	0.29785	0.0163935	0.10135	0.148027	0.042856	0.0230697	0.0153997	0.0110915	0.00773048	0.0642476	0.00901789	0.0588667	0.132138	0.0393237	0.00390531	0	0.0024602	0.0577379	0.123954	0.0459793	0.081019
ENSG00000178107	0.00221827	0	0	0.157508	0	0.00275726	0.00290915	0	0	0.00231997	0.00133968	0	0.00448878	0.00463686	0.111317	0.104633	0.0020643	0.00697207	0	0	0.0151184	0.00432593	0.011876	0.0020365	0.106517	0.0030736	0	0.00241735	0	0.00486555	0	0	0.0551458	0.0107755	0.0923449	0.00617233	0.00360218	0.00642767	0	0.00343272	0.00602016	0.00171489	0.0318372	0.0166986	0.00182409	0.0132056	0	0.0106619	0.182955
ENSG00000178130	0	0	0	0	0	0	0	0	0	0	0	0	0	0	0	0	0	0	0	0	0.0394042	0	0	0	0	0	0.0314492	0	0	0	0	0	0.0211043	0.0320811	0	0	0	0	0	0	0	0.0311026	0	0	0	0	0	0.0179678	0
ENSG00000178193	0.0149362	0.0117668	0.0244993	0.0308699	0.0119299	0.0126454	0.00177865	0.0057927	0.0477357	0.0156351	0.00983233	0.00613983	0.0192518	0.0440394	0.00548176	0.0194951	0.024038	0.0185129	0.0099107	0.0340965	0.0409869	0.0321894	0.0348994	0.0211961	0.0255837	0.0206706	0.0210019	0.00148106	0.0134621	0.0357753	0.0118966	0.00120062	0.0906243	0.115494	0.020919	0.0113473	0.0430425	0.0302065	0.0309018	0.066262	0.0491344	0.0514376	0.12728	0.0219021	0.020101	0.0161434	0.0076923	0.053572	0.00152772
ENSG00000178248	0	0.00365348	0	0	0	0	0.0055448	0	0.00214239	0.0100068	0.000915192	0.000489704	0.0357947	0.00565364	0.000766573	0.00204417	0.00235861	0	0	0.00147529	0.00734953	0.000184937	0	0	0.010198	0.00104919	0.0300759	0	0.00544761	0.00520969	0.0352363	0.000838915	0.0236216	0.0257136	0.00114942	0.0014102	0.00502626	0.00232487	0.000763767	0	0.00297446	0.00158386	0	0	0.008412	0	0.0108819	0.0145728	0.00170581
ENSG00000178412	0.0474991	0.0488543	0.0693372	0.0750523	0.0516689	0.0343232	0.0337914	0.02521	0.0331917	0.0579828	0.0333644	0.029155	0.0537615	0.0656887	0.0596655	0.0584148	0.0546402	0.0653646	0.0411191	0.0815551	0.154035	0.102956	0.0706348	0.117322	0.100687	0.0376072	0.068289	0.0478315	0.0340493	0.130751	0.0622602	0.0354931	0.0668485	0.079618	0.0673928	0.190347	0.143716	0.0839179	0.0770777	0.115154	0.113475	0.0926988	0.131681	0.16835	0.0948314	0.020803	0.0678385	0.0719675	0.0310881
ENSG00000178440	2.50433	2.34892	1.96876	2.32244	2.31564	2.00886	1.22771	1.79777	1.25251	1.87157	1.4731	1.98069	1.3068	1.59204	1.9115	1.28221	1.80464	1.57302	1.73249	1.62256	2.14121	2.20026	2.85453	2.45624	2.64631	1.93185	1.59694	2.95836	1.46777	2.22136	3.00188	1.59282	1.68371	2.48073	1.82412	3.99222	1.30381	3.49198	3.22812	4.17299	3.05945	2.41078	3.02772	1.99488	3.69915	0.981202	1.97419	1.38264	1.88314
ENSG00000178457	0.00194012	0.00186782	0	0	0	0.040985	0.0810882	0	0.143569	0.00405931	0.0619103	0.139108	0.00589067	0.00405679	0	0	0.00180617	0	0	0	0.00377803	0	0	0	0	0.00806146	0.00423462	0	0.0402018	0.00212841	0.00729083	0.0842471	0.0175446	0	0	0	0.00157578	0	0	0	0.00526529	0	0	0	0.00797719	0	0.00366668	0.00932811	0.0553788
ENSG00000178803	2.02823	1.52982	6.39038	4.33007	1.99477	4.47679	2.03545	2.63416	5.45678	5.45697	3.61484	3.5467	5.96523	6.00011	3.96485	4.58386	4.54279	7.74296	3.64916	7.65525	6.16266	6.35862	2.99807	5.40922	3.04174	4.82712	2.5576	3.77651	1.431	6.51648	6.3374	1.28825	4.38713	3.10168	5.70185	4.60753	3.70463	5.25469	5.38715	2.97207	9.16859	2.28663	5.734	6.817	1.73725	0.339471	2.35165	5.83346	4.4196
ENSG00000178947	0.168202	0.140282	0.14388	0.0670699	0.0779227	0.0488706	0.0622208	0.0540631	0.0529546	0.10538	0.0542562	0.0823808	0.0578476	0.152078	0.114604	0.110349	0.218658	0.168076	0.0271856	0.213907	0.0218318	0.032806	0.18052	0.058315	0.438257	0.02076	0.0300151	0.00406648	0.0525293	0.340838	0.0469384	0.0618791	0.039346	0.0382924	0.0453087	0.0518988	0.420768	0.145945	0.0150096	0.0346374	0.0124163	0.0202259	0.224471	0	0.919281	0.02677	0.0177056	0.0201373	0.0590936
ENSG00000178977	0.808919	0.576646	1.12845	1.08497	0.789438	0.690788	0.461241	0.685546	1.13685	1.48583	0.636683	0.716275	1.00371	1.11051	1.30887	1.08705	1.20684	1.19795	1.12134	1.15695	0.564651	0.789431	1.20979	0.934133	0.11898	0.348577	0.391589	0.363791	0.550703	1.79066	0.258918	0.311719	0.867021	0.732509	1.02644	0.537895	0.581461	0.722135	0.338068	1.43231	0.33227	0.303502	1.24849	1.28001	0.15754	0.521048	0.178969	0.35426	0.947683
ENSG00000179082	0.403202	0.284734	0.0924368	0.366218	0.431514	0.127293	0.423295	0.26298	0.10138	0.127704	0.154523	0.222085	0.18076	0.287009	0.133084	0.150393	0.17971	0.149172	0.103779	0.353959	0.155816	0.781428	0.20752	0.293468	0.0351832	0.234279	0.0335795	0.11088	0.14124	1.23738	0.476381	0.382727	0.545838	0.41972	0.0514967	0.320645	0.594542	2.41705	0.312126	0.747449	0.15234	0.25246	0.0533306	0.213945	0.0251654	0.103792	0.0242202	0.0183736	0.132824
ENSG00000179136	0.0757612	0.0582349	0.010672	0.0268276	0.079168	0.0119212	0.0284082	0.0074031	0.129595	0.014525	0.00352445	0.0674355	0.0193281	0.0665196	0.0631837	0.035619	0.00489266	0.00338819	0.00265354	0.0229209	0.0132664	0	0.0045355	0.0174441	0.00118334	0.0826191	0.0289599	0.000440395	0.0153952	0.0208833	0.0499042	0.0676958	0.0458647	0.000980751	0.0153068	0.0660413	0.00196937	0.00136657	0.000676863	0.0157853	0.00346566	0.0478208	0.025605	0.000993683	0.00248785	0.0103772	0.0415019	0.0180667	0.0244825
ENSG00000179141	0.00420088	0	0.0127227	0	0.00153784	0	0.00366873	0.00886922	0.00593514	0.0218308	0.0191331	0.0027138	0.0105562	0.0043949	0.010509	0	0.00130463	0.00146852	0.00204398	0.0187237	0.00272698	0.00136528	0.0256046	0.0025716	0.0590115	0.00193801	0.00101794	0.0113646	0.0163978	0.0114717	0.013405	0.00247624	0.0470538	0.0011343	0.00846243	0	0.00849765	0	0	0	0.0221577	0	0.0036529	0.0015058	0.0285515	0.0144327	0	0.0100051	0.0236059
ENSG00000179219	0.181533	0.132653	0.121317	0.0562835	0.0663755	0.042006	0.0709733	0.068399	0.0598955	0.104975	0.0367015	0.100679	0.101531	0.0838634	0.0941498	0.143803	0.1927	0.0570593	0.0989141	0.119805	0.0654264	0	0.0719236	0.0634547	0.0436821	0.0195671	0.0204456	0.0446705	0.062244	0.0451919	0	0.0735188	0.0155633	0.0542687	0.227234	0.0761922	0.0335767	0.0516662	0.181749	0.0362037	0.0547397	0.0467687	0.0543141	0.0149828	0.0165726	0.0506736	0.0796458	0.00642786	0.0228827
ENSG00000179406	0.783207	0.539821	0.683319	0.548447	0.386259	0.502563	0.277441	0.445406	0.410978	0.543588	0.43315	0.366627	0.838033	0.766091	0.842772	0.660669	1.06654	0.897546	0.783731	0.570288	0.22908	0.297042	0.306437	0.428215	0.365735	0.348847	0.420251	0.20988	0.25669	0.368752	0.595285	0.342577	0.197316	0.885376	1.43151	0.25473	1.09018	0.755992	0.466299	0.344117	0.463746	0.517164	0.470244	0.728157	0.245582	0.38675	0.460081	0.407518	0.542628
ENSG00000179428	0.018684	0.0179528	0	0	0.0179354	0.035119	0.0742085	0.0546293	0	0.0337697	0.017037	0.0488334	0	0.0193548	0	0.0248868	0	0.0333925	0	0.0165924	0.0159277	0.00911196	0.0199761	0.00855935	0.0257129	0.0392096	0.0137491	0.0175881	0.0144926	0	0	0.0246616	0.0418383	0.0391689	0.00748759	0	0	0.0311131	0	0	0	0.0144411	0.0214957	0	0.0134396	0.0225075	0.00891887	0.017802	0.0572826
ENSG00000179447	0.000741613	0.00178559	0.000267612	0	0.00146633	0.0139365	0.0177553	0.00107686	0.0176219	0.0061776	0.0253071	0.0464176	0.00270652	0.00314589	0.000449785	0.000199877	0.00228329	0.000622926	0.000108406	0.000599189	0.00498316	0.000867612	0.000357458	0.000204339	0	0.0104553	0.00883701	0.00182184	0.00567304	0.00244503	0.00444987	0.0825349	0.0183935	0.00952583	0.000361269	0.00303357	0.000633627	0.00100499	0.00201613	0.000345075	0.00382415	0	0.0029492	0.000239234	0.000427012	0.0149857	0.00489518	0.0138599	0.0402286
ENSG00000179452	0.00938118	0	0	0.0112151	0.0102849	0	0	0.0237855	0.0133797	0.0292145	0	0.0122642	0.0282522	0	0.00934251	0.00833257	0	0	0	0.0166641	0	0.0183062	0.0100307	0.00859786	0.00735246	0	0	0.0304361	0	0.0102032	0	0.0165148	0.0630371	0.0151178	0	0.0258603	0	0	0	0.0359614	0	0	0.049097	0	0	0	0.00895964	0.0715254	0
ENSG00000179523	1.74036	1.74732	2.04537	2.03582	1.16746	1.89733	1.89734	2.16476	1.87428	2.1855	2.84314	1.06709	2.02418	3.08721	2.33963	2.3884	1.06378	2.72868	1.2443	3.46415	2.21507	2.83949	3.64651	2.24988	1.73529	1.80713	3.5812	1.42942	2.72909	2.45513	2.5891	1.30245	0.659652	3.262	2.04686	2.43277	2.2389	1.83649	3.37413	3.71153	1.08181	4.15431	4.24466	2.39677	1.4079	1.89238	2.07849	2.80295	1.67408
ENSG00000179600	0	0	0.00386697	0	0	0.0387921	0	0.00547366	0.00910318	0.0134344	0.00388665	0	0.0129961	0.0234908	0	0.0115115	0	0	0	0.00575271	0	0.00313486	0	0.0118024	0.0025169	0	0	0.0174975	0.00246149	0	0	0	0.00725615	0.0182065	0.00259979	0	0	0	0.00645764	0.00248417	0.00581621	0	0.0778284	0.00691461	0.00528603	0	0.00304332	0.0216058	0.00362732
ENSG00000179676	0.000544222	0.00270812	0.000981913	0.00113972	0.0313748	0.00506183	0.00142365	0.000464943	0.00345543	0.00598852	0.00295252	0.0188993	0.00606992	0.00769683	0.00110055	0.00220064	0.00126968	0.0031434	0.000795727	0.00329849	0.00768476	0	0.0306424	0.000749786	0.000319406	0.00112804	0.000197465	0.0011886	0.00124225	0.00508473	0.000680144	0.000481502	0.0255836	0.000220589	0.000220981	0.000506056	0	0	0	0	0.00615417	0	0.037848	0.000146297	0.000223833	0	0.000256527	0.0175668	0.00275079
ENSG00000179743	0.842932	0.799328	1.48577	1.07825	0.926187	1.04375	0.668996	0.83088	1.05862	1.31639	0.597844	0.512585	1.09091	1.55855	1.41491	1.12577	1.18882	2.16491	0.836651	1.62085	2.26251	1.00836	1.01481	0.738804	1.0889	0.799116	0.834579	0.922745	0.761897	0.695575	0.254106	0.597804	0.51757	0.935491	1.69931	0.7179	2.19155	0.71478	2.34505	0.916406	1.74837	1.44907	1.02556	1.04829	1.13086	1.28801	0.9479	2.11973	0.898706
ENSG00000179818	8.83555	9.28899	13.1218	10.5994	7.09056	7.32051	6.69833	12.3119	7.66761	13.1419	7.01307	5.92355	13.2446	12.664	29.1492	15.4924	10.5299	15.2653	14.1827	15.118	6.08987	6.78317	10.1449	7.1682	13.2453	12.08	7.17331	6.1549	11.4128	3.92224	4.75157	5.5575	17.2877	7.70817	13.9424	25.0949	5.16285	8.85618	21.6653	12.2693	7.02405	16.1149	14.9448	6.81126	8.35227	4.66397	6.23796	12.8498	7.48962
ENSG00000179859	0.303972	0.304156	0.409903	0.262262	0.2758	0.156397	0.0840998	0.408469	0.193969	0.177939	0.174825	0.188537	0.215945	0.541447	0.372534	0.267048	0.389272	0.464128	0.199324	0.284714	1.17219	0.872036	0.945758	0.654511	0.683539	0.0777429	0.244338	0.202065	0.324373	0.672197	0.0819993	0.350158	0.860937	0.378387	1.16407	0.184548	1.31693	1.08499	0.758735	2.24684	0.731374	1.19941	0.908788	0.724602	0.473044	0.730663	0.224289	0.0464599	0.119912
ENSG00000179935	0	0.0120524	0.0150997	0.059949	0.0366913	0.00540459	0.0166957	0	0.0180879	0.0259384	0.0227604	0.00814798	0	0.0256743	0.0124339	0.00259397	0	0.0618401	0	0.00259254	0.0367225	0	0.0134116	0	1.1834	0	0.0253847	0.0135278	0.00443249	0	0	0.0307599	0.041793	0.0504026	0.0100175	0.00268404	0.0100629	0	0	0.0381373	0.0113524	0	0.0164418	0	0.216345	0	0	0.0325339	0.0163328
ENSG00000180081	0.015149	0.0436942	0.0273359	0.0452854	0.0332297	0.00473732	0.0100068	0.0192458	0	0.0393878	0.0045981	0.0197516	0.0228563	0.0393278	0.12862	0.0404596	0.0419682	0.0394197	0.0109557	0.0606775	0	0.0147783	0.00810182	0.034725	0.569729	0.0211482	0.378036	0	0.00585465	0.00825544	0	0.0400437	0.620643	0.513282	3.11094	0.00697635	0.140526	0.552408	0	0.0116411	0.00685164	0.286863	0	0	0.0124454	0.00910015	0.367986	0.0144689	0.0344189
ENSG00000180139	0.490951	0.322226	0.162777	0.127208	0.270632	0.501393	1.06043	0.145549	0.595144	0.0808538	1.04326	1.27256	0.0659967	0.130026	0.221545	0.0993866	0.200097	0.0835245	0.0211313	0.268352	0.0870477	0.285104	0.186282	0.154708	0.189162	1.46169	0.793328	0.0868961	1.20415	0.0902955	1.60949	4.16131	0.0659678	0.0801992	0.13501	0.0694603	0.178913	0.0275448	0.148221	0.241044	0.177062	0.0691189	0.0914383	0.0363807	0.169462	1.40041	2.30374	0.095236	0.99598
ENSG00000180279	0	0	0	0.0703625	0.0614347	0	0.0257358	0	0	0.0196983	0	0	0	0.0555179	0	0	0.0937792	0	0.0763733	0	0	0	0.0279183	0.102616	0	0.0751086	0	0	0.0489054	0.235791	0	0	0.0287369	0	0	0.0701838	0.0866211	0	0.0569532	0	0	0.0436577	0	0	0	0.156585	0	0.0570161	0
ENSG00000180422	0.276648	0.0801241	0.0763335	0.0784131	0.0383847	0.016728	0.0571959	0.0313107	0	0.0120206	0.0140344	0.0024879	0.0233512	0.0410821	0.0848552	0.0183235	0.0255017	0.0288721	0.00558118	0.00343094	0.146237	0.0620029	0.0122089	0.0311609	0.0237731	0.0599419	0.0228906	0.0328981	0	0.050419	0	0.0135539	0.141499	0.0434499	0.0999686	0.124336	0.00915063	0.0108594	0	0.0154526	0.212607	0	0.0122183	0.00825428	0.00760558	0.027335	0.0114783	0.0552259	0
ENSG00000180458	0	0.00591191	0.00739399	0	0.011804	0.0100659	0.0162094	0.01043	0	0.0128044	0.013033	0.0319903	0.0054232	0.0063937	0.0161769	0.00548227	0.0170642	0	0	0.00548066	0.0104702	0	0.00657674	0.00986858	0.101107	0.0171275	0.0118028	0.0133407	0.00827542	0.0268426	0.0232349	0.0237256	0.0363234	0.0608367	0.255858	0.005672	0.0261031	0.00590887	0	0.0124346	0.0111209	0.00950236	0	0	0.0404705	0	0.0116872	0.0206034	0.0278701
ENSG00000180712	0.0774598	0.374879	0.425486	0.0811753	0.204844	0.0850034	0.0522898	0.20853	0.61423	0.90093	0.241601	0.190951	0.418151	0.162504	0.540135	0.317962	0.475829	1.07202	1.16294	0.34466	2.1225	1.43508	0.146779	0.102781	0.0684032	0.106885	0.0467319	0.209226	0.138427	0.738338	0.0739174	0.34399	0.804699	0.117857	0.609633	0.320642	0.537658	0.334898	0.153173	0.922683	3.46322	0.0975006	0.0244183	0.213728	0.0805265	0.130414	0.0523876	0.120048	0.447302
ENSG00000180769	0.421959	0.492526	0.603136	0.356642	0.301107	0.248658	0.233374	0.445651	0.217659	0.505538	0.452347	0.333692	0.336867	0.475308	0.579747	0.338083	0.427539	0.527213	0.235686	0.717139	0.175149	0.0667736	0.188639	0.159327	0.200831	0.109111	0.246249	0.161341	0.136052	0.157112	0.162875	0.395597	0.0986195	0.312922	0.154322	0.189339	0.148452	0.200477	0.108712	0.122099	0.0964239	0.264407	0.126192	0.115987	0.111387	0.226679	0.154811	0.184102	0.161334
ENSG00000180846	0	0	0	0	0	0.192063	0.324727	0	0.0874167	0	0.186311	0.220388	0	0	0	0	0	0	0	0	0	0	0	0	0	0.128685	0.106575	0	0.166588	0.011088	0.219822	0.20654	0	0	0	0	0	0	0	0	0	0	0	0	0	0.172406	0.136605	0	0.201592
ENSG00000180910	0	0.00159784	0	0	0	0.000343038	0	0	0	0.00173823	0	0	0.000560581	0.00231672	0.000558929	0.000993558	0	0	0	0	0	0	0	0	0	0.000764512	0	0.0012075	0	0.0006077	0	0	0.0237972	0.000448245	0	0.000514068	0	0	0	0	0	0.000427572	0	0	0	0	0	0.0143829	0
ENSG00000181097	0.0644955	0.0622659	0.103454	0.0513945	0.151026	0.0676296	0.0285262	0.0362802	0.015355	0.0668547	0.00654512	0.0281624	0.0861973	0.0781036	0.0750868	0.0574461	0.0990116	0.0782354	0.0154745	0.133484	0.0941938	0.0985659	0.229635	0.197399	0.269899	0.0150726	0.0202715	0.185591	0.0669299	0.34996	0.149943	0.0485226	0.0411494	0.0605734	0.0344044	0.228199	0.224413	0.0411019	0.0550473	0.568082	0.0586365	0.127752	0.365359	0.217353	0.18856	0.0442535	0	0.173978	0.0613599
ENSG00000181123	0	0.00390555	0	0	0.00668203	0.610008	0.800497	0	1.39954	0.00636545	1.16538	1.49912	0.00410542	0	0	0.00363721	0.056782	0.0021256	0	0.00181749	0.055386	0.0019778	0	0.00186227	0	1.034	0.202208	0	0.161114	0.0678759	0.587012	0.329885	0.00917048	0	0	0.0512764	0	0.00195962	0	0	0	0	0	0	0.00166801	0.267986	0.138025	0.00780124	1.12285
ENSG00000181171	0.000110598	0.00854224	0	7.94114e-05	9.11177e-05	0.00118628	0.000434014	0.000102171	0.000702272	0.00773617	0.00201685	0.00196172	0.00478667	0.00425771	0.00092249	0.00248437	0.000567612	0.00169824	0.000485086	0.00105259	0.00393505	0.00137474	0.000473864	0.000787252	0.00011684	0.00148784	0.000300999	0.00307958	0.111393	0.00814452	0.026462	0.0157245	0.0273772	0.00494532	0.00701182	0.00478178	0.000796562	0.000160604	0.00893707	0.000394598	0.00826441	0.00108594	0.00202285	0.000356772	0.00131914	0.0145863	0.00119914	0.0513746	0.000838611
ENSG00000181211	0.0290766	0.0420052	0.0089934	0.0193881	0.0253432	0.00412172	0.00271705	0.00319328	0.00117236	0.0120316	0.0120204	0.00830647	0.00589547	0.00870165	0.00629846	0.00671736	0.00620087	0.00218072	0.00303606	0.0149168	0.0186075	0	0.0146824	0.0114451	0.00292553	0.0051669	0.00602998	0.00272119	0.00221303	0.00456505	0	0.0492422	0.0282265	0.000673397	0	0.0146747	0.0184704	0	0.000836497	0.00886271	0.00638817	0.000321142	0	0	0.00341674	0	0	0.0356281	0.000466669
ENSG00000181798	0.255918	0.231933	0.129659	0.0790807	0.062588	0.163287	0.147528	0.163577	0.104185	0.24293	0.0808032	0.100224	0.0349304	0.120953	0.0863491	0.146009	0.186636	0.296567	0.0503133	0.0913797	0.246374	0.3253	0.195008	0.369532	0.410583	0.393981	0.54938	0.157456	0.219123	0.417761	0.375564	0.126123	0.217879	0.148327	0.0293342	0.112225	1.27857	0.543449	0.428182	0.198294	0.437212	0.436827	0.170578	0.25442	0.313161	0.321411	0.427897	0.342515	0.165852
ENSG00000181800	0.00833278	0	0	0	0.137045	0.396734	0.33173	0	0.348009	0.00865931	0.429355	0.310109	0	0.00864516	0.00831285	0	0	0.00689451	0	0	0.00810766	0.0162592	0.0178235	0.00606772	2.81001	0.221381	0.130919	0	0.260269	0	0.0844928	0.608818	0.0297454	0.0320453	0.117149	0.00766717	0	0.0239672	0.024994	0	0.00753746	0.0128807	0	0.00896422	3.49439	0.0872957	0.17623	0.0476957	0.555386
ENSG00000181995	0.00049964	0.00215281	0.000395384	0.000104898	0.000866611	0.00070658	0.00138727	0.000112332	0.00185517	0.00753277	0.00417955	0.00144722	0.00342185	0.00642817	0.000132948	0.00114213	0.000797573	9.20552e-05	0	0.000846117	0.00640221	0	0.00122061	0.000322042	0.00102891	0.0016473	0.00182877	0.00129226	0.00196747	0.00414313	0.000766831	0.0022103	0.0208766	0.00220285	0.000587287	0.00259609	0.00124849	0.000636498	0.00158893	6.79938e-05	0.00666108	0.00103349	0.00148567	0.000518399	0.00189274	0.00189843	0.00161964	0.0214532	0.00142762
ENSG00000182021	0.212955	0.0635615	0.0405323	0.110168	0.0659755	0.231558	0.983608	0.10461	0.236884	0.163381	0.162799	0.0765742	0.105546	0.0594222	0.071617	0.117579	0.17502	0.214374	0.217738	0.187809	0.344629	0.191793	0.185059	0.0907074	0.12488	0.287627	1.76308	0.819846	0.152271	0.184423	0.404662	0.363104	0.159825	0.392011	0.356936	0.126988	0.0154553	0.0305921	0.273576	1.06434	0.329803	0.0793644	0.17668	0.118873	0.121923	0.141545	2.63531	0.414723	0.407272
ENSG00000182057	0.302215	0.187893	0.272341	0.241402	0.165275	0.179976	0.414908	0.106632	0.144375	0.666713	0.193279	0.355672	0.411471	0.595681	0.311355	0.29706	0.333751	0.408261	0.558302	0.21797	0.225899	0.0908946	0.247911	0.461146	0.251705	0.154267	0.92765	0.829581	0.787003	0.153202	0.458933	0.308102	0.315501	0.454329	1.35992	0.0838371	0.13975	0.651096	0.302807	0.330336	0.132616	0.292758	0.175086	0.309578	0.313351	0.315927	0.697127	0.415874	0.610207
ENSG00000182109	2.53519	2.1855	3.48719	1.83305	1.70786	1.50065	0.99538	2.87134	1.43532	2.1373	1.08253	1.92679	1.68824	1.69171	1.80481	3.71751	2.77727	1.2471	1.09836	3.96004	0.533283	0.627368	3.06885	1.38783	2.26473	0.946571	0.78949	2.46675	1.47286	1.45709	0.24335	1.4671	0.648477	0.349268	0.595809	0.939392	3.77002	0.357434	0.931456	1.76533	0.248892	0.485977	1.13419	1.12399	1.51896	2.45951	0.334898	1.36166	0.801709
ENSG00000182165	7.34017	15.7436	22.9233	14.8773	7.80492	8.79255	9.11171	9.82495	17.5487	21.6205	12.6341	14.2116	21.1992	17.5478	20.6341	16.3518	9.26599	19.8859	20.128	14.2247	11.3497	10.2724	15.2543	20.1425	4.87626	7.54975	7.22499	5.10397	6.73001	15.3366	17.102	7.94847	8.24488	10.8314	21.2556	12.4038	9.74704	20.7076	5.1627	5.44302	8.54476	9.21188	18.5644	29.3068	3.12989	6.40669	5.9934	8.49188	16.6036
ENSG00000182310	1.99684	1.26732	1.01269	0.559842	1.01677	0.833294	0.989609	1.22985	0.376404	0.936098	1.63764	0.902776	0.509136	1.33332	1.3237	1.12721	1.11923	1.82938	0.838251	1.66989	0.547413	0.140695	1.63752	0.527105	0.070624	0.828142	0.78842	0.965211	2.48704	0.791569	0.853357	1.4372	0.156239	1.31121	0.881817	1.42948	0.52603	0.846744	2.06365	2.27539	0.313715	1.40908	0.38949	0.358421	0.183731	1.38049	0.611995	0.815635	0.653115
ENSG00000182366	0.00246875	0.00237503	0	0.0118131	0.0343871	0.0594698	0.00649947	0.00340662	0.0482943	0.00557648	0.0431425	0.019238	0.0144255	0.0125842	0.0297898	0.00358236	0.0237674	0.0151305	0.0314437	0.0132261	0.0255167	0.00963119	0.0461959	0.00453	0.182581	0.0934448	0.0481284	0.0207913	0.0411175	0.00292213	0.0248445	0.0771266	0.0156942	0.00571722	0.467344	0.0131905	0.0039956	0.11526	0.00536148	0.0190378	0.123491	0.190439	0.00967356	0	0.162481	0.0584764	0.0265063	0.0635442	0.0195515
ENSG00000182376	0	0	0	0	0	0.254245	0.17899	0	0.111901	0	0.167906	0.189883	0.0111735	0	0	0	0.030739	0	0	0.00604188	0.0131999	0.0108826	0	0	0	0.104028	0.115539	0	0.167448	0	0.0744297	0.173382	0	0	0.0446552	0	0.0219021	0.00651387	0	0	0	0	0	0.011999	0.0111449	0.141385	0.170274	0.00648328	0.138503
ENSG00000182404	1.09037	0.812286	1.24484	1.1304	0.865736	0.607962	0.487454	0.516123	0.397539	0.830069	0.704851	0.517707	0.76921	0.885862	0.673957	0.897331	1.21649	1.02626	0.832471	1.73562	1.00648	0.716589	0.725445	1.1722	1.27352	0.718073	0.468069	0.732631	0.667343	0.507227	0.550564	0.420704	0.870347	0.349229	0.631766	1.16285	1.12595	0.446506	0.754554	1.01284	0.905754	1.01459	0.466156	1.48444	1.3063	1.16999	0.756362	0.529085	0.406717
ENSG00000182586	0.0463519	0.0380424	0.0177024	0.0590878	0.0102094	0.0120145	0.120542	0.00595216	0.0021871	0.00811323	0.00093429	0.0109984	0.00392475	0.00810972	0.0462905	0.00208675	0.00722322	0.00243884	0.0011317	0.00208527	0.00603422	0.00151035	0.0157627	0.0149385	0.091542	0.00856876	0.0275643	0.000845405	0.00117999	0.00425458	0	0.0422945	0.0166604	0.00564941	0.021372	0.00359894	0.00441019	0.000749464	0.00155937	0.000600439	0.00630654	0.00359307	0.00505035	0.00166583	0.0293067	0.00368003	0.0365372	0.0119343	0.149381
ENSG00000182648	2.06066	1.0892	2.54581	2.71286	0.943021	1.30673	0.976653	1.82097	2.01729	2.28248	1.23812	0.96926	3.0717	2.36745	2.50801	1.96191	2.38657	3.39531	2.27611	2.37267	2.50755	6.34607	1.69482	3.90329	3.93043	1.52146	2.5668	0.83522	1.9065	4.60167	2.3845	1.85408	2.0726	1.07886	6.04251	2.53168	4.79977	5.43809	1.82698	0.956798	4.11185	2.75526	2.22127	6.05309	2.21283	0.345151	1.83044	1.34963	1.02658
ENSG00000182873	0.147886	0.04554	0.0549768	0.0650217	0	0.143863	0.143854	0.0303605	0.101021	0.0588789	0.273586	0.14273	0.0368825	0.106672	0.08384	0.0384806	0.201461	0.0371329	0	0.064246	0.0593499	0.106201	0.0581114	0.102523	0.155139	0.14161	0.191139	0.0387194	0.364946	0.0195394	0.0813401	0.125625	0.0206038	0.133608	0.147333	0.048738	0.104762	0.0846666	0.00917396	0.09881	0.0356598	0.0262068	0	0.0593681	0.230898	0.138042	0.201667	0.311759	0.167337
ENSG00000183242	0.223464	0.395985	0.150349	0.100035	0.119574	0.0193987	0.188502	0.0867616	0.00229537	0.0204579	0.0675027	0.0755136	0.00524285	0.021736	0.140486	0.0157724	0.130047	0.128906	0	0.175397	0.0663643	0.000792526	0.597597	0.209571	0.00763202	0.0136347	0.00354235	0.457203	0.00185767	2.64206	0	0.186997	0.447042	0.00419419	0	0.00483959	0.0543099	0	0.00972318	2.55455	0.185825	0.00758959	0.661394	0.156432	0	0.000965568	0	0.823301	0.00182765
ENSG00000183308	0.135173	0.119564	0.248743	0.0677726	0.209591	1.09024	0.957589	0.1841	0.898853	0.265985	0.936629	1.02816	0.121387	0.271119	0.115438	0.0635066	0.223892	0.328045	0.116088	0.395715	0.286236	0.24001	0.107258	0.0882007	1.61573	0.740478	0.763756	0.86921	1.18648	0.070811	1.3424	1.32076	0.139308	0.814837	0.385151	0.172132	0.0811512	0.0751782	0.547017	0.544376	0.178239	0.56665	0.180589	0.153821	1.57094	0.9099	1.24511	0.413011	1.40586
ENSG00000183385	0	0	0	0	0	0	0	0.00300858	0	0.0110823	0	0	0.0071457	0.0110663	0.00709802	0.00316254	0	0	0	0.00632362	0	0.00346323	0	0	0	0	0	0	0	0	0	0	0.0558223	0	0	0	0.00859619	0	0	0	0	0	0	0	0	0	0	0.016964	0
ENSG00000183535	0	0.00350948	0	0	0	0.179357	0.115015	0	0.0619925	0	0.143354	0.121192	0.00887162	0.00915777	0	0	0	0	0	0.00326127	0	0	0	0	0	0.167085	0.0399049	0.00396804	0.2875	0	0.110701	0.206107	0.00989812	0.0206477	0	0	0.00295579	0.00351622	0.00882154	0	0.0161608	0.0341309	0.00476082	0	0.00299803	0.143633	0.138181	0.00349958	0.152364
ENSG00000183674	0	0.040639	0	0	0	0	0	0	0	0.0191224	0	0	0.0138746	0.0245137	0	0	0	0	0	0.00310185	0.0178041	0	0	0	0	0	0	0	0.0110648	0.031046	0.00435315	0	0.0622326	0	0	0.021156	0	0	0	0	0.0094111	0	0	0	0.0242534	0	0	0.0541859	0
ENSG00000183822	0	0.00157816	0	0	0	0.0381385	0.0268139	0.000699581	0.0289222	0.00343291	0.0261924	0.0301467	0.00166066	0.00085785	0	0	0	0	0	0.00147054	0.000797917	0	0	0.000752508	0.00192382	0.0260622	0.0178538	0.000894279	0.0299612	0.000900104	0.0143476	0.054368	0.0176234	0.00199204	0	0.00456834	0	0.000792786	0	0.00127029	0.0570939	0	0.0032056	0	0.00269584	0.0116797	0.0162346	0.0173582	0.0267677
ENSG00000184068	0.0338216	0.0260187	0.0325489	0.0485345	0.0148401	0.405199	0.687557	0.0860192	0.428089	0.0704095	0.519908	0.497515	0.0408595	0.0773426	0.0541262	0.0783672	0.0187612	0.0916195	0.0391822	0.0241065	0.0921585	0.112173	0.130256	0.0372202	0.0900866	1.02517	0.780675	0.0880528	1.36131	0	1.81778	0.552194	0.0836033	0.0600588	0.119747	0.124648	0.065541	0.10396	0.501166	0.124882	0.226335	0.350302	0.12378	0.0509339	0.105601	0.72906	0.657216	0.278081	0.472824
ENSG00000184115	0.495854	0.622708	0.743101	0.692638	0.527965	0.598334	0.293443	0.799227	0.565855	1.28242	0.336683	0.205448	0.259704	0.568532	0.233527	0.620098	0.578224	2.24819	0.342045	0.769227	3.10546	0.952981	1.2216	0.703267	5.7304	2.47968	0.500069	3.24357	1.18387	0.137792	1.38475	0.453277	0.507442	0.168383	0.592451	0.964915	1.31547	10.444	0.0902715	3.7142	4.84927	0.189673	1.52158	0.855423	2.68929	0.228445	0.254029	3.87458	0.901212
ENSG00000184274	0.0117213	0.015039	0	0.00467375	0	0.0437969	0.0827312	0.00664708	0.00553642	0.00407901	0.0432444	0.0481333	0.00394577	0.020376	0.0117797	0.00792904	0.0145084	0.0204247	0.0128591	0	0.0258651	0.00869103	0.00836422	0	0	0.0217057	0.037067	0.00974245	0.0479378	0.00969381	0.0336648	0.0485083	0.0132169	0.0126387	0.00315662	0.0163232	0.0221873	0.00853003	0	0.00301652	0.00706882	0.00302026	0	0.00958331	0	0.0139953	0.0555413	0.018741	0.00441329
ENSG00000184324	0	0.0315119	0.0198423	0.00648347	0.0737067	0	0	0	0.150458	0.004832	0.0185661	0.0224969	0.0247588	0.0664356	0.0790239	0.0142194	0.00286535	0	0.0459763	0.00137942	0.0158327	0.563054	0.0175485	0.00141486	3.60142	0.0578426	0	0.00167824	0.0420545	0	0	0.145889	0.477304	4.9712	0.212244	0.00428424	0	0.0153492	0.16554	0	0.0348453	1.07481	0.00201189	0	5.10611	0	0.0378574	0.29843	0.039012
ENSG00000184441	0.281519	0.261631	0.207287	0.151842	0.159142	0.352815	0.369708	0.0847143	0.235416	0.165333	0.336252	0.361539	0.105247	0.212598	0.21368	0.144666	0.248211	0.180072	0.0723999	0.344174	0.846406	0.66002	0.252117	0.0976881	0.0709508	0.363176	0.310918	0.073867	0.581658	0.361621	0.283622	0.357096	0.163686	0.0769919	0.17918	0.309938	0.664094	0.1048	0.249893	0.195654	1.02439	0.266086	0.289815	0.0682121	0.0326105	0.381549	0.294711	0.0653313	0.322431
ENSG00000184586	0	0	0	0	0.0407509	0	0	0	0	0	0	0.0255023	0.0364256	0	0	0	0.0331192	0	0	0	0	0	0	0	0.0294475	0	0.0287861	0	0	0	0	0.0972103	0	0	0	0	0	0	0	0	0	0	0	0	0	0	0	0	0
ENSG00000184856	0.00105827	0.0020381	0	0.00126632	0	0.00131361	0.0706691	0.00180652	0	0.0110813	0.000638406	0.00159438	0.00536047	0.00775321	0.00106862	0	0.00098646	0.00222059	0.000515173	0.000949333	0.00515246	0	0.00188898	0.00194363	0.0107672	0.0322069	0.420586	0.0046187	0.209706	0.00581085	0.00132401	0.00842299	0.0479072	0.00514465	0.00114461	0.00491517	0.000860468	0	0.00141995	0	0.00765885	0	0.0027603	0	0.00899403	0.0113179	0.454441	0.0132433	0.00119012
ENSG00000184991	0	0	0	0	0	0	0	0	0	0.00722496	0	0	0.00174744	0	0	0	0	0	0	0	0	0	0	0	0	0	0	0	0	0	0	0	0	0	0	0	0	0	0	0	0	0	0	0	0	0	0	0.00498096	0
ENSG00000185044	2.08798	3.43993	3.22528	4.22587	4.7862	1.74468	2.71836	2.23982	0.423095	3.72219	0.836114	0.678502	1.41335	1.24451	2.53159	4.18391	4.67602	1.70663	2.48252	1.46778	0.377722	2.7903	4.81323	4.13115	1.20593	2.05134	3.9246	3.23792	2.43473	3.10211	1.45441	2.00636	5.00052	7.13506	8.25398	6.52165	7.60726	9.06824	14.8245	1.66134	0.168401	7.11352	5.99514	3.21658	3.95944	1.33396	3.87922	3.71808	0.276576
ENSG00000185065	0.122201	0.115089	0.144092	0.143181	0.131296	0.189781	0.0996002	0.101156	0.156704	0.234182	0.182924	0.150243	0.0801052	0.165579	0.18722	0.0265753	0.0826698	0.107386	0.143857	0.177176	0.378687	0.064201	0.181841	0.109759	0.501921	0.355223	0.172982	0.291405	0.328257	0.0817888	0.249857	0.154505	0.315811	0.507457	0.512015	0.0863721	0.240959	0.306014	0.391814	0.236288	0.488461	0.352095	0.172224	0.107386	0.270205	0.132448	0.199864	0.259828	0.102433
ENSG00000185168	0.377907	0.525957	0.513364	0.761599	0.646406	0.695026	0.262043	0.315751	0.281273	0.631269	0.383351	0.466554	0.70639	1.08115	0.506504	0.719222	1.07718	0.657476	0.91913	1.1925	1.5892	2.73744	1.19896	0.640376	0.574626	1.217	0.662216	0.817314	0.392819	7.66009	0.874384	0.399618	2.31676	1.59187	0.534789	2.35757	2.43651	0.65772	0.151048	3.30882	1.3859	1.62518	2.86952	0.808328	0.776387	1.06674	0.624813	2.81021	0.331669
ENSG00000185186	2.32854	3.44814	0.441232	1.8888	1.98043	0.880295	4.42028	7.21491	1.17867	1.83068	1.91452	0.877817	3.9193	0.549296	3.53749	1.41291	2.85282	0.302715	10.3307	0.267644	0.351925	0.769045	1.02306	1.56181	0.222317	0.601249	0.789252	0.141841	0.350708	16.6091	0.885815	0.426332	1.00107	0.585224	0.3766	5.20336	14.9957	0.894215	1.90552	0.832713	0.943499	1.79067	1.22544	2.36213	0.187921	0.296426	0.603236	0.959138	0.810327
ENSG00000185203	0	0	0	0.0178941	0.00343173	0.00477172	0.0101091	0.0062379	0.0108584	0.00767538	0.00190352	0	0.0062845	0.00764585	0.00311725	0.00982262	0	0.00766214	0	0.00278011	0.0105799	0.0327297	0.0315314	0	0.0968465	0	0.0167486	0.0398494	0.00242904	0	0.0193272	0.0196459	0.00825901	0.0716707	0.0501604	0.0744871	0	0.00706457	0.00739998	0	0.00677817	0.0145236	0.0392234	0	0.104042	0	0.0145907	0	0
ENSG00000185433	0.0158531	0.0301552	0.115941	0.037973	0.065025	0.00996611	0.0708174	0.0874005	0.0235062	0.0154668	0.107307	0.0098832	0.0701219	0.0436623	0.108869	0.0142973	0.00879884	0.0585178	0.0623736	0.0317036	0.0063886	0.00399734	0.0819829	0.0620911	0.0594181	0.00170007	0.0748625	0.00283534	0.221879	0.00630866	0.0606531	0.0387792	0.0999868	0.0762359	0.0275637	0.0141043	0.118521	0.0443014	0.0682825	0.000953964	0.00593484	0.144692	0.00267299	0.0387701	0.0334341	0.00146011	0.00592809	0.0772204	0.00598839
ENSG00000185495	2.11395	1.66445	1.85973	1.68166	1.60863	0.760627	0.74206	0.995556	0.747793	1.64026	0.950523	0.878399	0.979612	1.55061	2.02322	1.15543	2.67969	1.62117	1.40386	1.79496	3.19223	4.09993	2.70508	1.3465	1.94191	0.590605	0.884509	1.74545	1.11484	1.49113	0.827478	1.36415	2.44097	2.10375	2.98492	2.75804	6.94284	4.231	3.6032	2.58645	2.9951	2.05741	4.1049	1.11777	1.76494	0.873105	1.29252	1.90316	0.876495
ENSG00000185700	0	0	0	0	0	0	0	0.00300858	0	0.0110823	0	0	0.0071457	0.0110663	0.00709802	0.00316254	0	0	0	0.00632362	0	0.00346323	0	0	0	0	0	0	0	0	0	0	0.0558223	0	0	0	0.00859619	0	0	0	0	0	0	0	0	0	0	0.016964	0
ENSG00000185837	0.35642	0.10489	0.18893	0.31837	0.369583	0.141611	0.0555459	0.102703	0.52981	0.693277	0.194473	0.547105	0.178184	0.281468	0.344782	0.382833	0.348583	0.450476	0.111991	0.666232	0.566446	0.272831	0.389178	0.124973	0.420096	0.102291	0.115427	0.722334	0.0981715	0.172054	0.858446	0.101926	0.497442	0.492742	0.338552	0.279102	0.63922	0.522594	0.386497	0.554841	0.996035	0.376644	0.563311	0.223435	0.300428	0.118504	0.124385	0.357857	0.102004
ENSG00000185847	0.00772673	0.00589642	0.00526079	0.0036635	0.00464365	0.00515635	0.00229011	0.00808994	0.000617537	0.0389905	0.00448451	0.00254089	0.00782928	0.00961492	0.00353423	0.00615238	0.00679657	0.00535462	0.00255564	0.00627886	0.0374927	0.00255844	0.00562111	0.00803303	0.00308059	0.00544382	0.0311161	0.0138417	0.00299886	0.00624528	0.00492346	0.0030946	0.122473	0.00673376	0.00425852	0.0126651	0.00379409	0.00282084	0.00293468	0.0109042	0.00738564	0.00236692	0.0079849	0.0018812	0.00419682	0.00450286	0.00832211	0.0338018	0.00491715
ENSG00000185904	0.269475	0.0633961	0.116344	0.0521271	0.208582	0.0631746	0.0615329	0.222195	0.0946458	0.0189975	0.104798	0.0704868	0.0960811	0.259156	0.126452	0.0325615	0.096214	0.12955	0.0816355	0.126632	0.0622551	0.0102618	0.174035	0.0904834	3.36355	0.103999	0.0682075	0.121777	0.123107	0.0358618	0.0349532	0.173631	0.111622	0.0223671	0.287601	0.125506	0.0622297	0.0403699	0.131297	0.104537	0.0572006	0.0365071	0.0112265	0.0198274	1.21605	0.141127	0.0646496	0.0972577	0.0649943
ENSG00000186019	0.0766133	0.0665105	0.060507	0.132345	0.100061	2.45984	1.65891	0.0319992	2.20568	0.0392484	2.90415	2.346	0.0931872	0.0604504	0.0331973	0.0636747	0.116706	0.0655449	0.0273337	0.15222	0.132595	0.0367579	0.0322478	0.0722147	0.598316	2.15485	1.71614	0.0499345	3.55446	0.0963683	2.43974	2.77411	0.193958	0.266702	0.0643424	0.199261	0.228833	0.21599	0.20125	0.296503	0.264594	0.10141	0.181825	0.0474841	0.421027	4.06193	1.46427	0.145254	2.2143
ENSG00000186056	0.22523	0.531521	0.418147	1.28862	0.343244	0.398705	0.331381	0.439051	0.249604	0.221641	0.224826	0.257069	0.303324	0.535223	0.774776	0.205452	0.393439	0.28323	0.432268	0.379107	0.376902	0.533323	0.303853	0.669357	0.127669	0.695853	0.720467	0.292628	0.212491	0.830652	0.183078	0.310791	0.363144	0.302756	0.514137	0.413391	0.948496	0.285641	0.696164	0.882206	0.383853	0.482181	0.457734	0.500244	0.0904675	1.32932	0.390951	0.948941	0.319151
ENSG00000186148	1.97879	1.01983	1.83664	1.69895	0.470358	1.10349	0.631281	2.59071	1.40986	2.65437	0.875565	0.689976	0.37033	1.48018	0.56863	1.20033	1.94423	4.71204	0.856461	1.5018	6.7709	2.08475	2.60409	1.78608	3.28949	3.1849	0.78153	5.6341	1.99485	0.38868	2.48899	1.28023	1.10463	0.260342	0.600806	2.24009	3.54674	25.5709	0.155771	4.35098	9.71583	0.160036	2.7554	1.95418	1.48481	0.317466	0.435754	8.30539	1.6413
ENSG00000186369	0.0111155	0.0104366	0.0700272	0.0902218	0.0117881	0.00675223	0	0.0453141	0.00221669	0.0223643	0.0028403	0	0.00794133	0.00656311	0	0	0	0.00164475	0	0.0170544	0.0211483	0	0.0406792	0	0.18825	0	0	0.0208099	0.045425	0.0469183	0.049678	0.0192581	0.0529329	0.00127055	0	0.0177864	0	0	0	0.0409408	0.00949848	0.0300066	0	0.00168687	0.305458	0	0.00296309	0.0150916	0.0449321
ENSG00000186526	0	0.0212914	0.00716167	0	0	0	0	0.00105114	0	0.00386876	0	0.00420794	0.0065112	0.0477408	0	0.0385762	0	0	0	0.00110476	0.0210467	0.0454805	0	0	0	0.00511318	0	0.00268749	0.0563281	0.0121722	0	0.00108923	0.0253314	0.017331	0	0	0	0	0	0.00497532	0.0438488	0	0.0286328	0	0	0	0	0.0489945	0
ENSG00000186530	0.0080279	0.00067004	0.00482406	0.00479447	0.00880485	0.00499165	0.0105446	0.00340962	0	0.00291531	0.00241816	0.000449005	0.00424856	0.00437113	0.0010545	0.000624868	0	0.000730296	0.000508331	0.0071696	0.0117491	0.00391097	0.0312684	0.0153308	0.174333	0.00224467	0.00293485	0.00870414	0.0123001	0.0087801	0.015114	0.000718005	0.0270985	0.0064884	0.00282345	0.00452692	0.00324898	0.00453828	0	0.000988893	0.0492688	0.00363674	0.0314232	0.00433482	0.0659271	0.00956551	0.000218771	0.0234695	0.00452756
ENSG00000186594	12.5552	10.7235	7.31798	6.92579	7.41429	3.79978	6.88196	6.29435	4.74962	13.5449	5.42726	6.24672	10.0058	8.94579	9.41778	3.98217	7.67463	9.24189	7.96737	5.52287	7.8558	4.87271	6.79076	8.86717	1.24215	1.72568	1.49321	2.84705	2.55193	10.7569	2.64543	4.78979	10.3109	7.23643	6.67741	5.78923	4.3195	3.63115	2.63716	7.02945	7.25818	5.00704	2.03533	8.50894	1.55773	2.56826	1.38187	5.38578	3.50107
ENSG00000186615	0.450878	0.480352	0.666755	0.671644	0.585532	0.258536	0.244876	0.492753	0.402005	0.316615	0.229002	0.186057	0.435096	0.630288	0.418301	0.586411	0.275581	0.345933	0.331187	0.488021	0.793401	0.777376	0.335744	1.17956	0.57274	0.600326	0.498331	0.41688	0.330094	0.527781	0.370266	0.340258	0.195951	1.03558	0.544945	0.451597	0.60685	1.41819	1.50031	1.68422	0.858666	0.670692	0.193021	1.08547	0.66488	0.290887	0.542196	0.924073	0.586992
ENSG00000186842	0.0437606	0.0841854	0.115806	0.0850466	0.144045	0.0580129	0.0159868	0.0307241	0.0543566	0.0399275	0.0666367	0.0391041	0.0689892	0.102589	0.0657944	0.166011	0.166452	0.17413	0.0793623	0.218311	0.00532376	0.0117371	0.0362653	0.0221048	0.00943018	0.0168953	0.0444609	0.00594012	0.0210433	0.0179285	0.0206565	0.0241265	0.030779	0.00441885	0.0479512	0.0202072	0.0699514	0.00526233	0.0164488	0.0421485	0.0760257	0.00929381	0.0357292	0.0353004	0.013486	0.0785801	0.0103898	0.0104751	0.0630048
ENSG00000187008	0.0680878	0.0686982	0.239843	0.147524	0.464652	0.224447	0.267826	1.22569	0.236129	0.100928	0.225027	0.100973	0.738371	0.151222	0.136397	0.469294	0.0809003	0.130519	0.900089	0.132598	0.0523489	0.0398329	0.0886955	0.178375	0.00946521	0.0152899	0.029095	0.0594202	0.0657608	0.142055	0.0457214	0.0996629	0.0626115	0.0774491	0.082468	0.055287	0.079911	0.114478	0.0651345	0.0648274	0.135062	0.0155873	0.0273706	0.134499	0.00783035	0.0461717	0.0144739	0.0649734	0.484154
ENSG00000187012	0	0	0	0	0	0	0	0	0	0.0280232	0.00408234	0	0.00677596	0.0139922	0	0	0	0	0	0	0	0	0	0	0	0	0	0	0	0	0	0	0.00756241	0	0	0	0	0	0	0	0	0	0	0	0	0	0	0.0128695	0
ENSG00000187156	0.0108825	0.0187124	0.017847	0.0116883	0.250726	0.0619976	0.222708	0.0438602	0.00689242	0.0144551	0.0180203	0.017298	0.017806	0.080496	0.0148842	0.0260389	0.00964366	0.0838707	0.00231995	0.0122752	0.00982865	0.878847	0.0117696	0.00863427	5.35426	0.00759427	1.73152	0.0421415	0.0764519	0.00514313	0.000610523	0.662304	0.0166969	6.33023	9.12903	0.00923113	0.00264911	0.399179	0.309821	0.00145173	0.0113675	3.97991	0.00180418	0.0019255	9.45597	0.00168136	1.51594	7.19395	0.0158116
ENSG00000187229	0.00704891	0.0108647	0.0135723	0.0101213	0.00464478	0.744034	0.297206	0	0.549742	0.0314639	0.564045	0.663287	0.00428295	0.00589951	0	0	0	0	0	0	0.0164731	0.00137454	0.00150975	0.00388353	0.00801772	0.374498	0.124009	0.00153764	0.182145	0	0.103594	0.476916	0.0223599	0	0	0.00785375	0.00821374	0	0	0	0.0114781	0.015777	0.00367767	0.001516	0.00463772	0.243056	0.265371	0.0271305	0.625014
ENSG00000187621	0.240989	0.200833	0.153957	0.0825116	0.0622625	0.0338221	0.000421588	0.218743	0.0543523	0.0969398	0.238727	0.0417691	0.271014	0.0715564	0.0992634	0.183013	0.0869624	0.245122	0.0495394	0.0976431	0.0385882	0.01591	0.087206	0.0263253	1.01412	0.141114	0.0936278	0.0977817	0.314245	0.0384591	1.45123	0.150813	0.0788364	1.63541	1.01145	0.109647	0.0941453	0.0836495	0.4212	0.113903	0.025049	0.224345	0.00797731	0.0686818	0.806624	0.0232098	0.119683	0.462311	0.115553
ENSG00000187904	0.451964	0.355221	0.437599	0.547155	0.526158	0.268228	0.203315	0.669184	0.258228	0.471059	0.233748	0.240009	0.255599	0.235248	0.535868	0.324705	0.433918	0.287568	0.511774	0.427869	0.348692	1.01067	0.931861	0.657305	0.794329	0.299217	0.197672	0.945681	0.292648	0.903244	0.326125	0.262554	0.545828	0.22708	0.373207	0.458115	0.396688	0.418885	0.447489	0.305759	0.294167	0.31101	0.921695	0.580987	0.98295	0.164972	0.225104	0.427467	0.212207
ENSG00000187979	0.000846153	0.00359853	0.000678526	0	0.00313996	0.000419939	0.00853402	0.000289017	0.000955564	0.0157528	0.000796007	0.000268057	0.00990165	0.00798104	0.000683985	0.00100313	0.0146471	0.00108949	0	0.0050567	0.0102842	0.0693928	0	0	0.0348606	0.000421165	0.0630765	0.0233251	0.0663121	0.0041281	0.000564308	0.0104985	0.0287361	0.180409	0.0109097	0.00410148	0.293199	0.0601812	0.00159002	0.000524801	0.0397177	0.0279703	0	0	0.0461873	0	0.0586775	0.020519	0.000912977
ENSG00000188070	2.56749	2.58479	3.10344	2.09087	2.33185	1.69596	1.87258	1.60707	1.56755	3.3155	1.81613	1.60719	2.39253	2.98005	3.00273	2.34472	2.61987	3.52125	1.94569	3.66928	2.04976	2.22296	2.62175	1.63236	3.98013	1.23321	2.72061	1.91436	4.35699	3.1511	3.48909	1.44019	3.57583	2.52391	3.22606	3.65744	3.74316	7.27789	5.78558	3.01578	1.5774	4.13896	2.05271	0.935204	4.64202	0.678217	1.63576	2.62587	1.3803
ENSG00000188185	0.413415	0.464462	0.313752	0.197965	0.43539	0.20386	0.371681	0.407834	0.289605	0.274586	0.147968	0.205693	0.272822	0.283679	0.229372	0.208706	0.304032	0.228881	0.175694	0.475408	0.185279	0.243237	0.265662	0.154521	0.79114	0.210192	0.210841	0.248221	0.117636	0.214249	0.195914	0.185332	0.244966	0.311648	0.459035	0.236556	0.418886	0.570404	0.188679	0.769072	0.181607	0.298778	0.10376	0.172019	0.948261	0.303789	0.41832	0.214304	0.160908
ENSG00000188206	19.2989	14.3114	17.0179	15.4633	16.0281	7.20011	8.78377	16.9972	6.18226	13.4542	8.79523	8.16892	11.4986	13.2876	13.6635	13.2942	18.9896	16.4832	14.9047	13.4811	28.3007	34.8091	34.5333	18.7112	24.781	7.67498	7.97478	28.101	8.36485	28.5117	12.752	8.52912	26.3385	17.656	14.6216	24.8587	53.84	30.2876	21.2066	21.707	28.7131	28.993	47.411	18.3482	17.8537	7.23198	8.43952	26.9519	6.76289
ENSG00000188338	17.2708	31.9069	58.2947	45.3843	30.8191	87.4415	28.4367	35.1357	104.492	72.2719	55.0726	61.0999	101.941	77.8815	64.1612	92.914	60.6682	62.4377	57.2105	84.5888	41.9229	16.8747	35.519	6.71156	1.82828	24.7736	17.9839	13.0081	27.8201	15.0744	40.4665	5.42548	42.5031	40.2138	55.9421	21.2525	10.302	61.8761	47.3061	4.32888	43.5861	2.79849	58.9939	14.5675	1.56315	0.293285	12.2392	78.4061	69.7762
ENSG00000188365	6.48473e-09	0.0296126	0.0847263	0.0146545	0.00765499	1.08806	0.532218	0.0276106	0.774712	0.0063816	0.720538	0.848684	0.0343773	0.00848754	0	1.80058e-08	0.00652079	0.00638838	0	0.0361834	0.03023	0.0298808	0.00655524	0.0112392	0.036889	0.913335	1.30477	0.070789	1.3596	0.0153939	1.09618	0.731613	0.0367267	0.0226995	0.0545448	0.0282684	0.0269994	0.027084	0.0675146	0.0260539	0.0306862	0.0322253	0.0443789	0.00895349	0.0664105	1.51998	0.968144	0.0586197	0.583338
ENSG00000188424	0.00019576	0.00118317	0.000313958	0.000312337	0.00232262	0	0.0330293	0.000334282	0	0.00854479	9.44497e-05	0.000643225	0.00444367	0.00768842	0	0.00116023	0.043859	0.0031764	0	0.000960315	0.0122354	0.0389109	0	0.000719119	0.0865768	0.00157006	0.12519	0.016067	0.118972	0.00405726	0	0.0337502	0.021348	0.332626	0.0182425	0.00677668	0.147907	0.128157	0.000262729	0	0.0135744	0.0369056	0	0	0.0919959	0	0.128928	0.0178437	0.00105627
ENSG00000188477	0.0449525	0	0.0312413	0.02077	0.0190113	0.0216793	0	0.0217886	0	0.0481828	0.0105359	0	0.0260204	0.0355664	0.00322238	0.0077097	0.0160004	0.00901089	0.0125182	0.0538576	0.0511175	0.0760451	0.130839	0.119759	0.0135866	0.0361908	0.00633215	0.00348638	0.0200625	0.066053	0.0109612	0.0763845	0.0580264	0.00694066	0.00777351	0.0399545	0.0698319	0.0525497	0.00866441	0.0664751	0.055505	0.0133996	0.0407354	0.0373278	0.00790313	0	0	0.0328566	0.0108408
ENSG00000188525	0.00854573	0	0	0.0337729	0.0374839	0.0264785	0.203417	0.289153	0.0243528	0.115401	0.248485	0.0137978	0.575607	0.132858	0.0596582	0.0532444	0.0260988	0.0445727	0.246866	0.0455873	0.224433	0.00833732	0.0182782	0.0453211	0	0.0716803	0.0258892	0.0153087	0.0529566	0.0846968	0.0324121	0.0124455	0.222038	0	0	0.0260298	0.039891	0.327544	0	0.00542902	0.247152	0.0132098	0	0.053164	0.0140392	0.0205683	0.0134413	0.0081526	0.0561001
ENSG00000188585	0	0	0	0	0	0	0	0	0	0.0209829	0	0	0	0.00554166	0	0	0	0	0	0	0.0198677	0	0	0	0	0	0	0	0	0	0	0.00469536	0.0437342	0	0	0.00491629	0	0	0	0	0.0173831	0	0	0	0	0	0	0.0382007	0
ENSG00000188660	0.104838	0.279275	0.0796181	0.190076	0.154473	0.151332	0.448408	0.355478	0.138598	0.291368	0.416886	0.137923	0.452034	0.0905312	0.609967	0.106256	0.481369	0.0769017	0.234238	0.0538586	0.0371521	0.0501817	0.111768	0.196529	1.06671	0.0848085	0.201858	0.0185145	0.113379	0.825933	0.460793	0.0551552	0.466734	0.192833	0.129386	0.0474197	1.44553	0.00646276	0.0625333	0.0526287	0.0781385	0.049619	0.0151226	0.29833	0.553296	0.186105	0.145295	0.0254358	0.152561
ENSG00000188693	0.0410596	0.00650351	0.0493658	0.0165254	0.00755306	0.0254833	0.0360521	0.0174242	0.0582395	0.0284489	0.0103282	0.0179142	0.0086845	0.0354861	0.0136877	0.0181297	0.0379152	0.0213188	0.0197195	0.0244005	0.0264998	0.0333283	0.0144503	0.0125333	0.0641852	0.00970033	0.0351021	0.0075287	0.0104186	0.0896401	0.0171631	0.0363651	0.0327976	0.0331341	0.0659651	0.0313845	0.0106209	0.0196713	0.0273983	0.0210182	0.0430801	0.0316669	0.00880346	0.0145778	0.0506516	0.0326846	0.0325356	0.0456876	0.0542091
ENSG00000188825	0.289549	0.289795	0.302437	0.644009	0.315621	0.905913	0.190829	0.582863	0.658929	0.479334	0.455126	0.29141	0.542468	1.27974	0.657079	0.528733	0.533013	0.581571	0.320118	0.674468	1.32363	1.32955	0.479109	0.705629	0.505575	0.665901	0.916821	0.33232	0.274251	0.403768	0.714281	0.253706	0.495352	0.601669	0.67857	0.354792	1.6958	1.04989	1.15169	1.10117	0.807112	0.769085	0.356277	0.876269	0.354792	0.71352	0.74137	0.867051	0.901981
ENSG00000188971	4.7174	3.70596	1.83365	2.7694	4.39288	1.63859	1.17563	3.39577	1.17518	1.66315	1.5908	1.124	2.10821	2.27634	3.08748	1.939	2.31997	1.83641	1.54841	2.40348	4.44004	5.7219	4.26489	3.88345	5.81877	2.46948	2.13412	6.37426	1.14279	5.23326	1.1538	2.73721	2.69309	4.00012	6.9011	3.75638	2.61976	6.21131	1.61407	4.42237	4.21401	3.34798	3.82155	2.69587	5.17172	1.36499	2.1431	5.90518	1.557
ENSG00000189149	0.349574	0.297928	0.0736603	0.185838	0.192819	0.0762553	0.293147	0.309121	0.0556205	0.217136	0.13538	0.244656	0.0384078	0.0531433	0.255231	0.0431632	0.092039	0.0534695	0.0922789	0.0885615	0.104328	0.192635	0.160578	0.279787	0.162853	0.161292	0.0476023	0.432915	0.0429698	0.0610462	0.0131553	0.0854806	0.0589631	0.0377196	0.0684401	0.0771494	0.207695	0.0986679	0.106268	0.461328	0.0289992	0.561169	0.0266544	0.175467	0.563041	0.538477	0.169495	0.0958582	0.130899
ENSG00000189196	0.0277145	0.0195893	0.0116373	0.0117319	0.0320914	0.00671828	0.0241876	0.00545188	0.00301459	0.0223031	0.0175794	0.00689344	0.00215719	0.0405298	0.00979342	0.00573339	0.0079366	0.0202849	0.0284928	0.0523864	0.0650048	0	0.0105266	0	0.00770865	0.0135719	0.0071364	0.010585	0.00814975	0.0320608	0.0248639	0.0345463	0.0144564	0.0157748	0.00690691	0.0180253	0.00789466	0	0.0196081	0.0150858	0.0175741	0.00164811	0.00278148	0	0.00802503	0	0.0040302	0.112337	0.00480295
ENSG00000189223	4.06865	0.238321	1.78961	3.63699	3.9457	0.216605	0.0553982	0.441346	0.265972	5.89604	3.21179	0.978617	5.98965	4.56889	4.44923	2.03792	2.40872	7.99688	1.10114	0.350723	3.16683	4.8666	1.42276	8.75211	3.99783	0.528634	0.0137766	0.151746	0.2352	7.99679	14.3116	4.27706	4.40259	8.11186	1.07754	7.85508	5.80984	20.5459	0.505709	0.445295	1.80223	0.0696884	0.224088	9.21209	2.15618	0.698831	0.0447628	0.206455	0.27895
ENSG00000189229	0.0228271	0.0683879	0.0110102	0.018701	0.113164	0.00206255	0.171752	0.00296041	0.00106169	0.0156186	0.00526496	0.0818722	0.00636167	0.106606	0.00192242	0.0116556	0.038071	0.336635	0.00615836	0.0128891	0.0161963	0.0602858	0.141399	0.0013978	0.0426951	0.0376217	3.28437	0.760435	1.05505	0.0551982	0.0173906	0.100764	0.261568	2.1508	0.283182	0.12611	0.0170707	1.61223	3.33993	0.991692	0.0284619	0.582637	0.0843308	0.00113463	0.0200443	0.188652	2.45416	1.01971	0.00249825
ENSG00000189238	0	0.0743958	0	0	0	0.0970512	0.0386269	0.000808705	0.0713921	0.0297896	0.078751	0.0557362	0.00287957	0.000991659	0.0284313	0.00255166	0.000883222	0	0	0.00254987	0.048874	0	0	0	0	0.0275756	0.0687849	0.00310137	0.0895698	0.00104051	0.101628	0.0778085	0.066503	0.00153528	0	0.000880142	0	0	0	0	0.00869403	0.000732418	0	0.0317586	0.000779189	0.00450219	0.0682957	0.0263995	0.103374
ENSG00000189295	0.00302127	0.00309645	0.00364924	0.000459996	0.00424362	0.00860656	0.0067131	0.00290764	0.00157335	0.00825174	0.00769855	0.00565749	0.00376796	0.00755803	0.0023422	0.00442337	0.00124715	2.5552e-10	0.00054279	0.0022304	0.0143196	0.00391504	0.00377992	0.00113723	0.114506	0.00688309	0.00311084	0.00107375	0.00207484	0.00492415	0.000619434	0.000864859	0.0354817	0.00185754	0.309649	0.00465946	0.00253826	0.00262404	0.00164534	0.0157777	0.00978171	0.00439685	0.00328409	0.000636619	0.157709	0.00302964	0.0497159	0.0217747	0.00195663
ENSG00000189316	0	0	0.0267971	0	0	0.0436054	0.0300293	0.0185399	0.0322565	0.0143011	0.0548275	0.0640067	0.022046	0	0	0	0	0.0142972	0	0	0	0	0	0.0203487	0.0524777	0	0.0167294	0.0237593	0.0355627	0.0149763	0.0705153	0.0486087	0	0	0.0220549	0	0	0	0	0.0211026	0.0125188	0	0	0.0239775	0.054748	0.0336136	0.0216709	0.0209023	0.0793918
ENSG00000189419	0.128076	0.271615	0.712774	0.245912	0.534475	0.253877	0.0805071	0.361754	0.151349	0.457744	0.210875	0.102289	0.402181	0.487591	0.377941	0.245839	0.635077	1.04738	0.857498	0.464402	7.1331	0.288033	0.454754	0.932262	0.0882843	2.91311	0.0222953	0.69419	0.0329048	0.51932	0.0169192	1.34921	0.518989	0.0991059	0.305163	0.311305	0.128414	0.246579	0.137584	0.390032	3.42373	0.117818	0.45394	0.644853	0.0360375	0.0887596	0.0386077	1.70723	0.147131
ENSG00000196096	0.0503592	0.00484923	0.0333282	0.030147	0.0277533	0.0203584	0.00330465	0.0209422	0.0352889	0.00790038	0.0225016	0.0384905	0.0331204	0.0511885	0.0152235	0.0428817	0.0449745	0.0396465	0.017635	0.051881	0.0416895	0.00982431	0.0296724	0.0231219	0.0118327	0.0174457	0.0456035	0.013441	0.00978988	0.00552282	0	0.0222084	0.0853548	0.0448543	0.006117	0.0233528	0.0449758	0.0829008	0	0.0155852	0.0448854	0.0389441	0.0815803	0.00541753	0.0165691	0.0180054	0.0142946	0.0590865	0.0289959
ENSG00000196243	0	0.015022	0	0	0.000675873	0.000127231	0	0.000525466	0.0227128	0.0135368	0	0	0.00374197	0.00902087	0.000621801	0.00331604	0.0017218	0.000645918	0	0.0137441	0.00898794	0	0	0	0.00112359	0.000850672	0	0.00403014	0	0.016882	0	0.0010886	0.0545757	0.000498698	0	0.00285953	0.344237	0.0149984	0.000309728	0	0.014122	0.000951433	0	0	0.000674823	0.000730643	0.000773813	0.0287956	0
ENSG00000196273	0	0.00193862	0	0.00361351	0	0.0024988	0.00263585	0.000859214	0	0.0862991	0.0172323	0.00866376	0.0101817	0.00316078	0.00203308	0	0	0	0	0.000903042	0.00979453	0.0009814	0.00215613	0.00277315	0.0160637	0	0	0	0.0208079	0	0.00377785	0.000890223	0.0148089	0	0	0.0120778	0.000818511	0.00194736	0.00303905	0.00078006	0.00273186	0	0.00131274	0	0.00579533	0	0	0.0827	0.0152665
ENSG00000196295	11.1887	10.7626	16.8958	9.44082	13.2793	7.22492	6.6469	20.8335	10.7247	12.3341	10.0065	6.7885	9.44817	11.7028	19.9174	10.5673	16.175	18.5857	12.4811	18.9951	8.38409	11.1243	17.3738	9.99722	14.093	7.0503	8.46287	19.3551	9.723	19.2506	17.027	8.49002	9.47057	11.3805	18.196	12.2179	24.3427	19.9975	15.8628	30.6932	7.5369	17.4895	13.6979	7.67357	16.8997	6.22944	6.63868	38.1491	13.6269
ENSG00000196364	0	0.0067356	0	0	0	0	0	0	0	0	0.00424996	0	0.0114159	0	0	0	0	0	0	0	0	0	0	0	0	0	0	0	0	0	0	0.0200409	0.0157363	0	0	0	0	0	0	0	0	0	0	0	0	0	0	0.00669496	0
ENSG00000196421	0.206373	0.151248	0.137914	0.170072	0.0958055	0.115589	0.0683653	0.0827474	0.0875824	0.124532	0.108242	0.110286	0.120335	0.160913	0.15549	0.131207	0.234171	0.100628	0.0757234	0.237873	0.134001	0.28186	1.02606	0.227276	0.298025	0.127446	0.103209	0.0650408	0.23329	0.0873799	0.405766	0.0973088	0.265428	0.135711	0.123343	0.16109	0.57229	0.0909269	0.0828115	0.332506	0.0954366	0.264843	0.8323	0.315754	0.184698	0.327965	0.0763117	0.0956412	0.100606
ENSG00000196553	0.384243	4.26981	1.42384	1.09202	3.46425	1.21866	3.68887	1.72614	2.50912	2.44571	1.44715	1.32607	2.25882	1.60081	2.31308	2.1988	1.47726	1.86391	5.01599	0.824571	0.285377	0	0.264885	0.00287011	0	0.0973599	0.0884262	0.00170436	0.283845	0.00514602	0.00587021	0.131408	0.0212102	0.00126589	0.185455	0.00145083	0	0.293954	0	0.0585802	0.537101	0	0.224812	0	0	0.0446106	0.0236175	0.06937	3.36329
ENSG00000196559	0.218559	0.186904	0.169431	0.197515	0.127919	0.0908364	0.0703186	0.152691	0.0688996	0.177293	0.158795	0.116683	0.200892	0.253	0.20468	0.238635	0.166596	0.157233	0.0634787	0.251551	0.368739	0.217896	0.181921	0.173787	0.110305	0.148598	0.177483	0.174169	0.145549	0.212407	0.0549788	0.12858	0.328205	0.35327	0.239039	0.27833	0.125783	0.271211	0.267904	0.262165	0.289972	0.176452	0.0888087	0.308206	0.119759	0.0406589	0.175129	0.363011	0.0988952
ENSG00000196566	0.00415028	0.00508726	0.0122534	0.00857866	0.00994683	0.344685	0.340921	0.00418984	0.524158	0.0130468	0.265918	0.509058	0.0149181	0.0134373	0.00686568	0.0111867	0.00668884	0.0158471	0.0044126	0.00948468	0.0143295	0.00367832	0.00282895	0.00970291	0.0073814	0.308593	0.269286	0.00288379	0.0570981	0.00414672	0.139787	0.122977	0.0260672	0.009481	0.0270214	0.0108745	0.00245628	0.0295844	0.00797827	0.0026336	0.0187729	0.0110847	0.00688699	0.0146053	0.0121037	0.176781	0.456545	0.0638437	0.379918
ENSG00000196589	0	0.0666337	0	0	0	0	0	0	0	0.061002	0	0	0	0.0101479	0	0	0	0	0	0	0.00953228	0.0635472	0	0	0	0	0	0.010592	0	0.021304	0	0	0.098712	0	0	0	0	0	0	0.0464323	0	0	0	0.0210838	0	0	0	0.0466688	0
ENSG00000196634	0	0.00165046	0	0	0	0.013825	0.00897405	0	0.00725969	0.00269254	0.0124046	0.00995674	0.00347335	0.00448558	0	0.00153893	0.000799033	0.000899298	0	0.00230677	0.00917921	0	0	0	0	0.0118512	0.00497945	0.000935216	0.0058756	0.00470653	0.0053592	0.0128849	0.0446199	0.00069442	0	0.00238871	0	0	0	0	0.00310094	0	0	0	0	0.0447908	0.00646832	0.0214532	0.00674391
ENSG00000196668	0.215527	0.0500879	0.24263	0.310512	0.419236	0.0711974	0.0257652	0.117681	0.146699	0.0733488	0.0644957	0.328735	0.191468	0.261839	0.257933	0.318873	0.516665	0.0700828	0.24306	0.233065	0.182927	0.436268	0.472548	0.0945241	0.598392	0	0.0143115	0.0439563	0.0652979	0.37076	0.00820717	0.295483	0.0878104	2.27489	0.19865	0.534777	1.56832	0	0.0952112	2.15064	0.0252316	0	0.10715	0.0293847	0.0856185	0	0.0185768	0.139299	0.225524
ENSG00000196696	16.8253	20.0213	31.7977	18.0956	17.7874	26.4428	19.1478	31.0671	25.3141	32.9747	27.6	23.6269	30.0529	29.865	29.1868	35.8709	30.8792	28.8515	33.6203	26.9648	23.7497	32.8185	15.5962	13.5772	6.96368	15.4936	11.3699	18.263	19.8208	38.0464	28.8567	14.1159	14.0797	17.2011	18.6335	15.5281	29.409	14.2478	16.4338	27.4178	22.9317	23.2502	13.7629	15.697	7.29818	25.7916	10.0561	16.938	25.9518
ENSG00000196756	2.87975	15.8806	2.28451	10.7314	3.42448	1.36341	1.39472	2.80114	36.2106	9.08183	1.14936	0.850904	17.2174	1.33602	1.96213	1.99887	2.87883	1.36914	2.12709	19.3279	2.46886	4.12196	6.82721	5.22319	9.70328	1.94189	3.91785	8.03914	3.60326	3.49286	3.85026	1.95123	3.83755	5.00764	2.53102	3.64497	4.26842	3.88685	8.94373	19.7564	1.96499	4.42619	9.5742	4.295	25.605	1.09296	4.49095	7.14472	1.36977
ENSG00000196810	1.59919	1.46399	1.17921	1.77628	1.53601	0.784612	0.530952	1.1664	1.05603	2.24816	1.02003	0.726709	2.15684	2.00417	1.90064	1.80052	2.56635	3.01303	1.71659	2.27935	2.73474	0.994863	1.90504	3.35496	3.08986	2.06072	1.09026	1.87216	1.50291	4.11094	2.21688	0.703755	6.60721	2.18214	3.50622	2.73691	4.64892	4.5536	3.08536	5.24643	3.44758	2.19883	2.74998	3.39642	2.30656	1.0774	1.01162	4.02933	1.0073
ENSG00000196893	0.0081269	0	0	0	0	0	0.0107448	0.00687863	0	0.0152452	0	0	0	0	0	0	0	0	0.0234902	0	0.0143596	0	0	0	0	0.0113541	0.0109627	0.0158809	0	0	0	0	0.0364686	0	0	0	0.0236502	0.0140496	0	0	0.0294101	0	0	0	0	0.0179621	0	0.013985	0.0184849
ENSG00000196951	0.756656	0.743341	0.663955	0.945481	0.651408	0.593009	0.155642	0.906875	0.768959	1.31683	0.225489	0.583013	0.699624	0.951628	1.09566	1.16816	0.513748	1.3865	0.676382	0.509542	1.96903	0.674758	0.560947	1.28233	1.11694	0.890759	1.23222	0.586372	0.391916	0.666053	0.586084	0.765294	0.550279	2.51097	1.19341	0.0455173	0.824118	0.941012	1.30603	0.724511	1.73115	1.43678	0.77574	0.997953	0.682297	0.377201	0.729618	2.16936	0.533567
ENSG00000196960	0.00343912	0.0149072	0.0100463	0.00470343	0.00917437	0.549411	0.559882	0	0.377897	0.0164033	0.546428	0.58617	0.00348623	0.00463104	0.0157644	0.00264813	0.000458342	0	0	0.00132309	0.00717656	0.00335286	0.0131559	0.00451229	0.00192239	0.642662	0.350053	0	0.489559	0.00861267	0.157234	1.04094	0.0178039	0.00119466	0.00638325	0.00593731	0	0	0	0	0.00577796	0.00341856	0.00960895	0.00422634	0.00282884	0.967936	0.469334	0.0149079	0.565466
ENSG00000196972	0.249655	0.22548	0.329394	0.20806	0.116143	0.210004	0.420879	0.166596	0.109564	0.283251	0.11022	1.85128	0.152192	0.475641	0.253154	0.250107	0.342329	1.4311	0.175081	0.4377	0.376844	0.110703	0.156814	0.0277463	0.308638	0.158417	0.0666304	0.0737764	0.103305	0.446899	0.0955114	1.81837	0.47768	0.162771	0.27971	0.167231	0.657537	1.09986	0.131254	0.780126	0.266688	0.10525	0.359231	0.0244147	0.524384	0.0363557	0.0432394	0.238396	0.148324
ENSG00000197085	0.193765	0.00570835	0.00993582	0.00435595	0.00738854	0.00257296	0.00129971	0.00156585	0.00161176	0.0128921	0.080399	0.0793508	0.0297084	0.0129568	0.00328758	0.28347	0.0100257	0.0628211	0.0863063	0.00368915	7.28112	0.00185288	4.77179	0.00354917	2.63783	9.08024	0.0181593	6.66298	8.66083	0.0580804	5.19724	0.0036988	0.0662752	1.17101	4.57737	2.40304	0.80805	1.37278	2.50077	0.428517	22.8567	0.101655	6.61585	0.0018212	1.74718	0.163993	0.0297821	10.5396	0.00190242
ENSG00000197099	0.254698	0.036922	0.029278	0.0821713	0.0920093	6.1495	2.99933	0.061251	6.7424	0.0415785	5.45278	4.70813	0.00925343	0.0159343	0.00922679	0.240002	0.0300424	0.00593288	0.00444762	0.0568458	0.0355554	0.103454	0.0400389	0.150782	0.0476938	5.51168	0.613333	0.158946	1.56257	0.0148081	1.45787	1.35895	0.167838	0.392373	0.414204	0.0565728	0.0257875	0.0602539	0.00962835	0.0470357	0.0294911	0.05472	0.0368372	0.115437	0.129998	0.159434	0.705593	0.068271	6.15067
ENSG00000197176	0.00139217	0.00201121	0.000418637	0.000416499	0	0.000431659	0.000455276	0.000891944	0.000982233	0.010212	0.00146871	0.000224491	0.00247006	0.00401039	0.000703735	0.00218901	0.0016238	0.000365471	0.000508828	0.00124993	0.0125007	0	0.0007456	0.000319664	0	0.000480987	0	0.000760075	0.00105944	0.00344278	0	0.000923755	0.0327255	0.00141065	0	0.00291242	0.000283238	0	0.000350467	0.000269943	0.0059823	0	0.000453778	0	0.000286289	0	0	0.0363479	0.000781954
ENSG00000197210	0.0986129	0.0598674	0.039604	0.05178	0.0410479	0.0515994	0.104427	0.0842593	0.0756345	0.0860881	0.136285	0.0890885	0.048356	0.187222	0.0407365	0.0822332	0.0739216	0.0339334	0.0295118	0.0507089	0.0258864	0.00948406	0.0217101	0.0937705	0.100718	0.0565831	0.11195	0.00883399	0.309377	0.0399837	0.42442	0.0932304	0.0731133	0.159404	0.0262679	0.146873	0.358857	0.00980351	0.0121976	0.0456235	0.025811	0.0548673	0.00534505	0.128478	0.0767381	0.0177493	0.0931409	0.0954522	0.0887254
ENSG00000197251	0.029698	0.0025701	0.00321175	0.0117007	0.00293152	0.00616349	0.0070076	0.0083856	0	0.00837342	0	0.00172809	0.00540028	0	0.0394548	0.00239193	0	0	0	0.00478114	0.0129976	0	0.00285868	0.00907174	0.0154932	0.00370191	0.00388961	0.010731	0.0163363	0.0432015	0.033481	0.00707739	0.0180927	0.152186	0.0317787	0.0185333	0	0.0180426	0	0.00619415	0.0179754	0.030962	0	0	0.0489	0.00318143	0.00757716	0.0359138	0.0115088
ENSG00000197291	0.220277	0.452442	0.322752	0.186535	0.338895	0.243591	0.181545	0.3224	0.137187	0.472619	0.179768	0.191523	0.334371	0.490714	0.662927	0.209058	0.295407	0.378273	0.324807	0.370929	0.179188	0.0205085	0.333106	0.2473	1.20398	0.295833	1.3612	0.090257	0.733173	0.138812	0.11439	0.156088	1.36912	5.18547	1.25135	0.958199	0.327897	0.172268	5.1146	5.47541	0.189019	0.141484	0.229101	0.089122	1.19005	0.296405	0.990338	0.0853246	0.274093
ENSG00000197308	0.0266153	0.0825849	0	0.00891702	0	0.00588862	0.0124433	0.0711168	1.51591e-07	0.0437687	0.00403561	0.0568196	0.100195	0.0194699	0	0.110079	0	5.2229e-18	0	5.42446e-11	0	0.00916671	0	0.0172214	0.0108961	0	0.0679072	0	0	0.0456832	0.0503465	0.0165394	0.0149544	1.09544e-07	0	0.0380774	0	0.0269876	0	0.014406	0.0409452	0	0	0	0.00860767	0	0.0358931	0	0.0150962
ENSG00000197332	0.282901	0.642751	0.505701	0.61948	0.440099	0.297183	0.366946	0.370964	0.415088	0.438912	0.38181	0.401414	0.471338	0.16237	0.40007	0.377134	0.505273	0.562015	0.400503	0.26728	0.77894	0.292117	0.441265	0.500109	0.711762	0.520543	0.649313	0.945535	1.05233	0.394692	0.969127	0.27712	0.904709	0.427812	0.337229	0.661496	0.990226	0.320483	1.07527	0.58726	1.25625	0.856563	0.468234	0.51463	0.843845	0.445404	0.637634	0.341539	0.35353
ENSG00000197462	0	0.00114525	0.000238439	0	0	0	0	0.000507499	0.00083998	0.0112071	0.000717584	0	0.00240947	0.00497847	0.00150093	0.002135	0	0	0.00101304	0.00160016	0.0117744	0	0	0	0.00201689	0	0	0	0	0.00534207	0	0	0.0174943	0.00096358	0.00289387	0.00220925	0	0	0	0.00184296	0.00860764	0	0	0	0.000978194	0	0	0.00686843	0
ENSG00000197463	0	0.0315119	0.0198423	0.00648349	0.073706	0	0	0	0.140793	0.00483042	0.0185661	0.0224968	0.0409971	0.0664356	0.0790239	0.0142194	0.00286441	0	0.0459763	0.00137897	0.0158327	0.564542	0.0175485	0.00141439	3.58573	0.0835575	0	0.00167769	0.0427388	0	0	0.145888	0.492267	4.80706	0.199505	0.00428283	0	0.0153492	0.165539	0	0.0348435	1.0148	0.00201123	0	4.92968	0	0.0378575	0.292686	0.039012
ENSG00000197503	0.0128713	0.00486502	0.00795556	0.0127946	0.0138108	0.0155967	0.116908	0.00846729	0.0177062	0.0212954	0.00609592	0.00213539	0.0128547	0.0128247	0.00361734	0.00502986	0.0114701	0.00115645	0.018057	0.0087344	0.0163691	0.0121947	0.010625	0.00509504	0.0492318	0.0137249	0.167233	0.00631409	0.0057975	0.00403496	0.00303427	0.01108	0.034928	0.37693	0.00596091	0.012123	0.0101317	0.00355382	0.00120169	0.00984849	0.00498605	0.00776935	0.00287526	0.00533409	0.102917	0.0151862	0.168466	0.023584	0.00619872
ENSG00000197558	0.892238	0.40262	0.252972	0.319825	0.305559	0.323658	0.223924	0.382849	0.165341	0.245201	0.175073	0.322506	0.754195	0.356159	0.48345	0.571056	0.687188	0.579305	0.729919	0.686971	0.206314	0.459905	0.327635	0.302766	0.724164	0.0126148	0.467198	0.186891	0.187148	0.523582	0.367197	0.441365	0.444654	0.597341	1.42477	0.311997	1.68442	0.263092	0.163249	0.541766	0.22009	0.906912	0.0652459	0.440216	0.254114	0.0551988	0.384724	0.167802	0.255285
ENSG00000197585	0.0453122	0.0668692	0.0161069	0.00980358	0.0900634	0.0132825	0.00929949	0.0121785	0.00725187	0.0218257	0.0890074	0.012083	0.00811579	0.0332676	0.0715927	0.00748357	0.0149819	0.0163151	0.00807309	0.0340473	0.00851318	0.00170111	0.013437	0.00862809	0.056188	0.00653713	0.0035276	0.00666269	0.00516815	0.00589283	0.00162135	0.0148768	0.0312534	0.00292531	0.00568914	0.00686474	0.00467412	0.011192	0.00266281	0.015514	0.0121415	0.177918	0.00499573	0.0102951	0.0665122	0.10414	0.00345564	0.0251729	0.0116976
ENSG00000197644	0	0.00244135	0	0	0	0.00630727	0	0	0.0107641	0.00265161	0.00612863	0.00328229	0.00513035	0.0132485	0	0.00454484	0.00235909	0	0	0	0.009877	0	0	0	0	0	0	0	0	0.0083413	0.0031796	0	0.0429713	0.00410579	0	0.00235135	0	0	0	0	0.0229433	0	0	0	0	0	0	0.0121854	0.00571745
ENSG00000197670	0.00671089	0.0048469	0.00100902	0.00301141	0.00184275	0.606901	0.576479	0	0.388479	0.00263577	0.569691	0.415303	0.000850028	0.00439101	0.000847383	0.009629	0.00078219	0.000880339	0	0	0.00408432	0.00572493	0.00718758	0.00231112	0.00196952	0.749413	0.522152	0.000915497	0.687609	0.000921459	0.758567	0.505266	0.0241434	0.00135955	0	0.00994985	0	0	0	0.00130042	0.00455325	0.00827831	0.00437567	0.0117265	0.00620966	0.769269	0.564308	0.0205126	0.45644
ENSG00000197813	1.33604	1.59762	2.50086	2.76685	0.826697	1.52469	1.03834	2.23802	1.46932	2.21292	1.39948	2.01132	2.70234	2.26602	2.08528	2.43497	2.88337	1.86109	3.00146	2.88254	1.10978	1.11786	1.00918	1.776	1.53034	0.702859	1.08153	1.15725	1.57285	2.98094	0.790324	0.556102	0.551426	0.975531	1.87026	2.10763	2.14185	2.07737	2.02299	2.40605	0.913429	1.9865	1.11071	2.88217	2.29194	0.592074	0.46207	0.799983	1.31209
ENSG00000197934	0.00585212	0.00311667	0.021151	0.00702719	0.00384778	0.0577178	0.0315545	0.00996282	0.0417798	0.0121523	0.0609822	0.0918642	0.0117754	0.00548039	0.000468698	0.0104968	0.0108258	0.00611325	0.00852894	0.0104569	0.0040572	0.000185017	0.00142925	0.00539274	0.00777784	0.0475312	0.0217535	0.00633998	0.0482179	0.00749905	0.0298333	0.129612	0.0226135	0.00099626	0.000467759	0.00546498	0.000157996	0.00562523	0.000341828	0.000860921	0.00347458	0.00103258	0.000294944	8.60783e-05	0.00489477	0.0411636	0.0202204	0.0140195	0.061706
ENSG00000197989	136.837	188.068	55.1518	97.8175	103.294	2.33599	4.40941	10.4216	2.32651	30.6689	3.06466	2.61923	31.8503	75.5014	36.4689	33.248	55.8657	35.9364	20.353	7.27252	96.6168	46.7092	102.251	15.6361	22.5594	5.72382	17.2383	21.4082	8.5382	14.1735	5.75536	5.27059	5.64301	15.1033	7.29811	16.8375	33.6645	29.5591	22.1504	33.8219	20.0193	18.8018	45.1385	69.3416	23.3969	5.51406	17.4588	16.769	33.0932
ENSG00000198106	4.15408	4.32856	8.64054	2.68368	3.12362	4.53671	2.17248	4.40532	3.40377	4.98166	3.98379	2.94065	4.6038	4.94339	4.71882	5.35056	4.22185	5.30401	4.333	7.87668	2.49451	5.21443	3.16379	0.496536	0.10039	3.55964	1.05418	0.682815	1.3341	1.05459	0.820088	1.79792	0.915676	0.334895	0.886186	1.44451	2.83582	3.08966	0.222036	3.45228	2.31824	0.491541	0.68506	0.212429	0.282017	2.4025	1.14565	0.308544	3.76585
ENSG00000198221	0.157775	0.182387	0.21213	0.150393	0.153151	0.168416	0.0378888	0.211861	0.14132	0.406357	0.165803	0.0803172	0.790565	0.192469	0.270944	0.232207	0.429872	0.372146	0.200916	0.209139	0.468727	0.333541	0.199618	0.437058	0.472704	0.179959	0.136613	0.488048	0.136844	0.215016	1.5503	0.0505356	0.329516	0.0448841	0.506919	0.386931	1.11786	0.10688	0.94573	0.308389	0.250439	0.361283	0.658125	0.225177	0.494451	0.178708	0.119992	1.42547	0.0650818
ENSG00000198358	0.00600998	0.00470647	0.00718555	0.0113345	0.00238582	0.0125837	0.0135111	0.00440334	0.0092038	0.00966692	0.0192422	0.00662757	0.0117732	0.00862025	0.00658031	0.00633735	0.00911162	0.0034185	0.0039654	0.00555354	0.0151594	0.00458881	0.00430397	0.00282598	0.006588	0.00525898	0.00714595	0.011495	0.0211379	0.0119274	0.011551	0.0168092	0.0424044	0.00616007	0.0110863	0.0121067	0.0054458	0.00577784	0.00491843	0.00547048	0.0263026	0.00629779	0.00424955	0.00432143	0.010824	0.00993861	0.00785925	0.0236997	0.0155743
ENSG00000198468	1.04016	0.923288	0.0779536	0.533061	1.12981	0.686486	0.13205	1.77325	0.133285	0.66132	0.352368	0.673833	0.129088	0.574452	0.825403	0.938565	0.125809	0.945362	1.23574	0.956575	12.792	3.86487	1.39427	0.270667	2.10173	0.80719	0.547399	6.17317	0.385525	1.69894	1.12261	2.55938	0.636463	2.68766	6.05405	5.78011	0.63176	1.76516	7.46398	1.822	13.0457	2.94858	2.21422	0.778019	2.19506	0.956852	0.476725	6.69883	0.187069
ENSG00000198491	0	0	0	0	0	0	0	0	0	0.0151865	0.00463397	0.00117278	0	0.00189718	0.00182976	0.00162712	0	0.00380353	0.00264671	0.00162609	0	0	0	0	0	0.0106569	0	0	0.00138504	0.0119443	0	0.00320767	0.0348712	0.00615241	0.00147019	0.00168368	0	0.00175327	0	0.00140454	0.00702163	0	0	0	0	0	0	0.0401338	0
ENSG00000198547	0.0364692	0.0419761	0.0231877	0.0101366	0.0141711	0.00766033	0.0110552	0.0144354	0.00251058	0.0200621	0.0117981	0.0157799	0.00819279	0.0385328	0.0388288	0.00599338	0.0290466	0.0171864	0.00594562	0.015573	0.00563032	0.00797581	0.0119097	0.00816947	0.00208825	0.00245885	0.00291347	0.00194232	0.00632183	0.00449346	0.00277978	0.0272876	0.0226656	0.00621838	0.00252762	0.00744232	0.00325703	0.00387446	0.000895612	0.00605301	0.00368431	0.00945216	0.00540901	0.0033476	0.00731656	0.00211181	0.00167751	0.0274436	0.00599621
ENSG00000198671	0	0	0	0	0	0	0	0	0	0.00918231	0	0	0	0	0	0	0.00814922	0	0	0	0	0.00862535	0	0	0	0	0	0.0191327	0	0.00962138	0	0	0.0510675	0	0	0.00812918	0	0	0	0	0.0159937	0	0	0	0	0	0	0.0505862	0
ENSG00000203258	0.0061639	0.00591938	0.0148312	0.0159607	0.0416458	0.164768	0.10383	0.0103828	0.166375	0.0323198	0.130669	0.148382	0.0113077	0.020154	0.00916305	0.0109091	0.0135687	0.0163724	0.0295112	0.0152752	0.0369677	0.0030078	0.00439124	0.0319899	0.0872804	0.0768804	0.139378	0.0221507	0.1372	0.00668126	0.103595	0.223884	0.0588289	0.107729	0.0541335	0.0178671	0.0316374	0.04821	0.0376635	0.0196167	0.0065045	0.0154008	0.0201851	0	0.0387574	0.16425	0.109765	0.0526911	0.184875
ENSG00000203266	0	0.00777122	0	0	0	0	0.0105948	0	0.00380794	0.00281314	0.00975602	0.0104508	0.00272143	0.00281106	0	0	0	0	0	0.00240941	0	0	0	0	0.0268567	0	0.00392049	0.0029312	0	0.0088493	0	0.111754	0.0121567	0	0	0	0	0	0	0	0.00486898	0	0	0	0.0558098	0	0	0.00775645	0.00910229
ENSG00000203279	0.443015	0.498861	0.362409	0.247795	0.152354	0.295048	0.356013	0.312868	0.104326	0.136934	0.271349	0.297894	0.0688653	0.254142	0.192819	0.421139	0.112744	0.297044	0.0437415	0.148957	1.60203	1.33843	0.687149	0.537499	1.33987	0.212001	1.30208	3.22799	1.37685	0.473629	1.27312	0.561366	0.284239	2.47988	0.784375	1.60172	0.90663	0.880425	2.732	3.35043	1.74565	1.27666	1.25206	0.150637	1.08185	1.07498	0.899501	0.325372	0.0637071
ENSG00000203280	0.178957	0.0646823	0.381649	0.213425	0.195183	0.790798	0.682519	0.221364	0.614684	0.47182	0.654608	0.651145	0.249043	0.809695	0.262499	0.509181	0.300856	0.51267	0.209697	0.48802	0.193742	0.381135	0.081722	0.0102807	0.0014608	0.452299	0.396186	0.19352	0.481967	0.55206	0.85793	0.415853	0.14369	0.345736	0.210593	0.44435	0.0621533	0.250894	0	0.315215	0.287722	0.0787819	0.0365567	0.0280966	0	0.341983	0.466623	0.363138	0.84421
ENSG00000203288	0.193821	0.0931849	0.0292325	0.497832	0.371084	0.153182	0.234467	0.133553	0.167517	0.242626	0.184918	0.277447	0.121965	0.289017	0.311295	0.195188	0.284917	0.296504	0.0877676	0.235658	0.93604	0.544502	0.770675	0.828454	0.448347	0.80018	0.743806	1.39021	0.389343	1.30626	0.852446	0.557461	0.481248	0.899438	2.87623	1.17947	0.982383	1.52529	0.980221	2.52272	1.02088	0.703384	1.89486	0.958787	0.631679	1.86962	0.889062	0.674292	0.138884
ENSG00000203307	0.0246349	0.0118552	0.408789	0.177362	0.107755	0.26422	0.204118	0.0391413	0.141176	0.0991431	0.159471	0.0887595	0.286914	0.342627	0.140601	0.12416	0.174242	0.246251	0.0224184	0.344465	0.0936004	0	0.0523889	0.0141323	0	0.0659055	0.188564	0.0100579	0.0141429	0.103399	0.0637276	0.0979378	0.10309	0.0149498	0.00249079	0.0862008	0.0380609	0	0.337597	0.145843	0.0444226	0.00714146	0.0701719	0.0476909	0.00253179	0.0183583	0.0891395	0.182082	0.0625758
ENSG00000203321	0.00716636	0.0110847	0.0122769	0.0280664	0.00811048	0.244312	0.328994	0.0301053	0.386351	0.0172933	0.327577	0.32823	0.0123285	0.0154671	0.00526842	0.00585297	0.0654502	0.00775244	0.00148141	0.00945532	0.165361	0.0107974	0.0130259	0.0366991	0.023622	0.189095	0.382499	0.121623	0.5978	0.0233884	0.437323	0.273575	0.0329562	0.0082732	0.017279	0.0207946	0.0356951	0.0199697	0.0330367	0.0314959	0.0379265	0.0169574	0.0345438	0.0455347	0.0289378	0.273769	0.325793	0.017364	0.353289
ENSG00000203325	0.0452321	0.0411709	0.0268561	0.0224423	0.0501509	0.272656	0.233824	0.00457453	0.12283	0.0910503	0.246443	0.255971	0.0248853	0.0435298	0.0418385	0.0168394	0.120636	0.0440778	0.00652302	0.156229	0.0437322	0.00609501	0.097776	0.0123024	0.0349901	0.2705	0.286735	0.00974617	0.402133	0.0966751	0.137403	0.282383	0.049139	0.011579	0.0699189	0.121668	0.00581046	0.00863997	0.0895627	0.135259	0.167183	0.0110473	0.0116465	0.00768276	0.112537	0.479029	0.269657	0.0400784	0.175718
ENSG00000203327	0.554895	0.69849	0.161197	0.488117	0.733048	0.302403	0.149731	0.259575	0.0705767	0.136539	0.436068	0.161872	0.266871	0.545947	0.757479	0.272728	0.305295	0.272818	0.0756551	0.589189	0.232767	0.523005	0.412424	0.415626	0.272015	0.173255	0.0820418	0.332262	0.134793	0.200443	0.125344	0.205855	0.151315	0.237935	0.21654	0.406251	0.23728	0.208985	0.184224	1.11109	0.156151	0.562052	0.803274	0.384697	0.384536	0.313553	0.0782075	0.247055	0.0987639
ENSG00000203335	0	0.00239781	0	0	0.00273515	0.0144012	0.00328112	0	0.015796	0	0.0181707	0.0154929	0	0.00863771	0	0.00740487	0.00231022	0	0	0	0	0	0	0	0.0522888	0.00231124	0.00104113	0	0.0095942	0	0	0.00586486	0.00280669	0.00167821	0	0	0	0	0	0	0.0112733	0	0	0	0.0496541	0.00496899	0.00630802	0.0238342	0.0118296
ENSG00000203356	0.0610369	0.0331935	0.0523055	0.0314178	0.0573785	0.0163765	0.0127026	0.0368968	0.0495162	0.0630823	0.0266053	0.0228	0.105219	0.0992728	0.0260703	0.0648003	0.0208196	0.0720255	0.0125452	0.0777931	0.0171019	0.00859052	0.0122668	0.0273783	0.0208743	0.0244163	0.0383858	0.00642266	0.0270879	0.00978913	0.00205911	0.00934666	0.0293069	0.0162474	0.0105074	0.0239174	0.0140174	0.00387194	0.00355382	0.0134136	0.00833391	0.0407122	0.0112745	0.0429478	0.0142317	0.00651801	0.00849936	0.0223275	0.0197457
ENSG00000203362	0	0.0154589	0.00773484	0.00768937	0.00705377	0.100401	0.15968	0	0.109542	0.0066951	0.175453	0.207855	0	0	0.00643479	0	0	0	0	0.0212535	0.0236574	0	0.00687903	0	0.019138	0.372388	0.518191	0	0.604933	0	0.494396	0.41592	0.0289099	0	0	0.0439073	0	0	0	0.00989642	0.00581632	0	0.0168062	0.0138327	0	0.501207	0.336327	0.0228044	0.194577
ENSG00000203364	0.0144496	0	0	0	0.0158242	0	0.0385442	0.0364186	0.0207333	0.0885496	0.00883022	0	0.0144256	0.014882	0.042811	0.0127526	0	0	0	0.0255133	0.0280997	0	0	0	0	0	0.021441	0.124344	0	0.0312485	0.0368394	0.0126824	0.016081	0.0580184	0.0677431	0	0.0924688	0.0687573	0.0916127	0	0	0	0.0189431	0	0.0237134	0	0.0139015	0.0136881	0.0165927
ENSG00000203372	0.00762793	0.0394254	0	0	0	0	0	0	0	0	0	0	0	0.0222215	0	0	0	0	0	0	0	0	0.0413306	0	0.0569233	0.0259482	0	0.0234137	0	0.00394159	0	0.0197197	0.0209944	0	0.0224912	0	0	0	0	0	0.0115902	0	0.0318719	0	0.0355416	0	0.0253891	0.00776837	0
ENSG00000203386	0.00191711	0.00563776	0.00195075	0.00166586	0.00570579	0.00268824	0.000878623	0.0740164	0.00078242	0.0529748	0.0582869	0.0313838	0.0321295	0.00788312	0.00300046	0.00335354	0.0361152	0.0026665	0.0577868	0.00298078	0.00691601	0.0825172	0.00275022	0.0390718	0.0011	0.000813664	0.00155011	0.0428065	0.000836429	0.00467371	0.00104741	0.00352205	0.0426405	0.00236634	0.0622791	0.00397626	0.0013483	0.0311323	0.000723665	0.00154063	0.00616597	0.00417581	0.00159085	0.00125933	0.0693994	0.00224663	0.0408229	0.0205615	0.00101499
ENSG00000203394	0.0533702	0.101493	0	0.0635066	0.115535	5.81298	6.98292	0	4.79378	0.025346	6.95292	5.52659	0	0	0	0	0	0	0	0	0.206681	0.364238	0.22422	0.0956809	0.0421346	10.2574	8.10234	0	8.98451	0	7.70254	6.73268	0.0566916	0	0	0	0	0	0	0	0.0448714	0.244481	0.213146	0	0.215505	10.0394	7.82655	0.04834	6.42929
ENSG00000203395	0	0.00434077	0	0	0	0.0196804	0.0830944	0	0.0639753	0	0.0327682	0.0380623	0	0.00470224	0	0	0.0143058	0.00471343	0	0	0.0149834	0.0152987	0	0.0143413	0.00353302	0.0125425	0.0329554	0	0.0450338	0.00493466	0.0170149	0.0637131	0.0152502	0	0	0.0280157	0.0374326	0.00434545	0	0.00348051	0.0204072	0	0	0.0168758	0	0.0215693	0.0256735	0.0288931	0.0357062
ENSG00000203402	0	0	0	0	0	0	0	0	0.112298	0.0293662	0	0	0	0	0	0	0	0	0	0	0	0	0	0	0	0	0.0595811	0	0	0	0	0	0.0315592	0	0	0	0	0	0	0.0215921	0	0	0	0	0	0	0	0	0
ENSG00000203434	0.228182	0.257305	0.0049603	0.228824	0.0105673	0.0307621	0.0703177	0.0164193	0.0798644	0.0215832	0.22145	0.272595	0.142524	0.0521557	0.150908	0.0308362	0.0153688	0.025949	0.142085	0.0160241	0.00936926	0	0.0515226	0.0464881	0	0	0.00299764	0.00149931	0.00314508	0.00150899	0	0.0109387	0.0295435	0.0843763	0.0792797	0.00255268	0	0.0199356	0.00138289	0.0383012	0.00746107	0.0381215	0	0	0	0	0	0.0171953	0.0529935
ENSG00000203441	0.0562125	0.136333	0.0815689	0.161955	0.0556513	0.0535938	0.0453746	0.0475494	0.121956	0.088608	0.106045	0.0571221	0.118119	0.225439	0.155773	0.0759321	0.0463309	0.0878717	0.161427	0.224705	0.197007	0	0.306188	0.155052	0.0674596	0	0.195451	0.0591274	0.147094	0.060974	0.187182	0.0547622	0.112821	0.108701	0.161332	0.101663	0.0677988	0.0269206	0.423801	0.0643477	0.0780612	0.237886	0.406236	0.145931	0.0479649	0.124141	0.212746	0.347062	0.133778
ENSG00000203446	0.0241793	0.0230995	0.0104978	0.0286761	0.0400219	0.484068	0.370935	0.020302	0.339398	0.00456387	0.314912	0.307619	0.00441519	0.00456087	0.0239557	0.00195577	0.00406096	0.0126808	0	0.0213914	0.0365875	0.0824575	0.164346	0.0443985	0.0378197	0.274442	0.322728	0.404222	0.28178	0.0407614	0.137662	0.49966	0.0356746	0.0291212	0.00530115	0.0393631	0.0581157	0.19884	0.0359659	0.0398659	0.0545938	0.00927435	0.0632672	0.00469263	0.107073	0.0584377	0.507004	0.0344519	0.316798
ENSG00000203469	0	0	0	0	0	2.21078	2.09632	0	2.31854	0	2.29915	2.61579	0	0	0	0	0	0	0	0	0	0	0	0.0303247	0.0261847	2.93972	4.86466	0.0701899	2.42435	0	2.00441	2.16745	0	0	0	0	0	0	0	0	0	0.0256905	0	0	0.0272145	1.08668	3.3567	0	2.16577
ENSG00000203472	0	0.00280364	0	0	0	0.00120453	0.00127059	0	0.00137045	0.00203263	0	0.0012531	0	0.00609506	0	0.000871293	0.000904756	0.00203663	0	0.00174137	0.00472515	0	0	0	0	0.014766	0.00352513	0	0.134453	0.00106589	0.14243	0.0441448	0.0065902	0	0	0.00180321	0	0	0.000976709	0	0.00263386	0	0	0	0	0.0138369	0.00457909	0.00654026	0.0054563
ENSG00000203496	0.151601	0.106954	0.103568	0.0850747	0.105305	0.0361202	0.0935442	0.124538	0.030917	0.137545	0.0343133	0.0455295	0.122311	0.0902012	0.180732	0.154947	0.183013	0.106456	0.117933	0.305626	0.0774164	0.080124	0.139445	0.163716	0.202382	0.0804971	0.152514	0.20407	0.0493914	0.180209	0.0907262	0.0768259	0.195185	0.151807	0.145197	0.0993797	0.332109	0.250852	0.200239	0.109458	0.0965619	0.0667619	0.238974	0.193558	0.199954	0.0661935	0.139491	0.228163	0.105384
ENSG00000203497	0.400675	0.316605	0.0805883	0.238466	0.367701	0.14571	0.184819	0.548925	0.187929	0.131913	0.207062	0.157798	0.325215	0.235174	0.578499	0.2207	0.212986	0.572574	0.420586	0.352529	0.650041	0.163068	0.28152	0.305577	1.06373	0.307015	0.611318	0.566335	0.189105	0.177917	0.302535	0.207517	0.435817	0.871673	1.19963	0.180248	0.194503	0.249313	1.84088	0.222678	1.43635	0.371267	0.0887456	0.151816	0.477712	0.0525412	0.226869	0.87824	0.15523
ENSG00000203498	0	0	0	0.0104464	0	0.00547227	0	0	0	0.00907615	0	0	0	0	0	0	0	0.00908167	0	0	0.0611751	0	0	0	0	0	0	0	0.00677073	0	0	0	0.0659997	0	0	0	0	0	0	0	0	0.0135059	0.0228585	0.00939988	0	0	0	0.0166674	0
ENSG00000203499	0.171653	0.340981	0.064047	0.222507	0.172054	0.0809905	0.176175	0.0901853	0.0397658	0.0784393	0.0896182	0.0508184	0.117811	0.101534	0.200777	0.0734284	0.179384	0.0984911	0.12283	0.11264	0.174317	0.0996275	0.349273	0.42651	0.792617	0.131424	0.199373	0.222727	0.159341	0.118456	1.12044	0.0691277	0.11362	0.0331947	0.266288	0.233981	0.326147	0.00714248	0.0372371	0.0691631	0.101332	0.230316	0.147517	0.344283	0.25038	0.0719544	0.0993698	0.602507	0.069041
ENSG00000203506	0.00562761	0.0067744	0.00423071	0.0346238	0.00309067	0.642209	0.772524	0	0.282952	0.0293015	0.816152	0.635118	0.00213877	0.00810218	0	0.00252706	0	0	0	0.000631311	0.00959021	0	0.0037672	0	0	0.132612	0.062888	0.00307131	0.119624	0.000772838	0.0828789	0.714461	0.021503	0.000570095	0	0.0257771	0.000572221	0.000680698	0	0	0.00509102	0	0	0.000756422	0.000578602	0.210752	0.182514	0.0278835	0.457713
ENSG00000203520	0	0	0	0	0	0.0352203	0.00956709	0.00154884	0	0.104912	0.000733855	0.00589874	0	0.00379827	0	0	0	0.00126912	0	0	0.00354389	0	0	0	0.0028504	0.00505415	0.0035408	0	0.00279	0.0548875	0	0.00321475	0.00821264	0	0.00294228	0.0016851	0.000983547	0.00351009	0	0	0.00329319	0.00140708	0	0	0	0.00868948	0.00114947	0.00349348	0
ENSG00000203527	0	0.00235434	0	0.00292614	0	0.00152042	0	0	0	0	0.00659131	0.0015824	0.00494787	0.00511097	0	0	0.00227525	0	0	0	0.00476242	0	0	0	0	0.0905926	0.00178082	0	0	0.0053631	0	0.0188244	0.0119067	0.0019798	0	0.00453552	0	0	0.0107977	0	0.0096462	0.00378147	0	0	0	0.00582617	0.0116153	0.0101933	0
ENSG00000203565	0	0	0	0	0	0	0	0	0	0.00930862	0	0	0	0	0	0	0	0	0	0	0.0174414	0	0	0	0	0	0	0	0	0.0814864	0	0	0.0729866	0	0	0	0	0	0	0.0068757	0	0	0	0	0	0	0	0.00854684	0
ENSG00000203585	0.267099	0.0234452	0.000956687	0.0289794	0.040351	0.0049325	0.00156073	0.0409157	0.00168358	0.0138902	0.000719252	0.0010261	0.00604754	0.00541517	0.0120159	0.00196511	0.00111315	0.000835137	0.000581353	0.0106979	0.0593675	0.00116311	0.19401	0.135007	0.01886	0.153153	0.00957189	0.00521058	0.0196074	0.00349649	0.000497088	0.0741009	0.0808631	0.00969005	0	0.0554715	0.0194827	0.000769919	0.0120352	0.101723	0.00611596	0.0280681	0.00207402	0.00213809	0.0397035	0.0297134	0.0116094	0.0471426	0.0135817
ENSG00000203588	0.0163701	0.0157055	0.0196957	0	0	0.196575	0.0875679	0	0.0470861	0	0.270609	0.140569	0	0	0	0	0	0.0168586	0	0	0.0318278	0.351603	0	0.329526	0.0128452	0.115694	0.109641	0	0.128996	0	0.0627736	0.157878	0	0	0	0.0745335	0	0	0.0558758	0	0.0148061	0.0126478	0.0214769	0.722368	0	0.239578	0.110551	0	0.207406
ENSG00000203593	0.0287772	0.0110794	0.0547581	0.0523422	0.0379126	0.00536958	0.06333	0.00980361	0.0684321	0.0240606	0.0571118	0.0279751	0.0875707	0.0923004	0.0415019	0.0388864	0.018728	0.0462099	0	0.0103034	0.0438835	0.00280614	0.0061618	0.005283	0.00901169	0.007982	0.00419348	0	0.00220185	0.0126143	0.00360946	0.0152539	0.144892	0.00232879	0	0.00800033	0.00233463	0.00555453	0	0.00889885	0.0130163	0.0111231	0.00375567	0.00309481	0.00473217	0	0	0.0377512	0.00324537
ENSG00000203601	0.018384	0.03842	0.0217947	0.0108829	0.0377375	0.0278523	0.00866115	0.0168161	0.00732886	0.0449849	0.0164641	0.0100274	0.0110911	0.0213115	0.0193042	0.021162	0.00980245	0.0147422	0.00752328	0.0277664	0.014331	0.00464066	0.0214754	0.00788274	0.0076101	0.03499	0.00199287	0.00783046	0.0163656	0.0110014	0.0250434	0.0060493	0.0662566	0.00499027	0.00235605	0.00690288	0.00588895	0.186925	0.00168407	0.00558878	0.0156511	0.0450344	0.00371457	0.00121082	0.00829469	0.257228	0.00348951	0.0389191	0.00738586
ENSG00000203605	0	0.0022838	0	0	0	0.000490471	0	0	0.00111606	0.00662394	0.00143028	0.0210183	0.0072097	0.00579343	0	0.00141975	0	0	0	0.00283748	0.00461872	0	0	0	0	0	0	0.00258832	0.000602146	0.0329063	0	0	0.0259514	0.00128123	0	0.00293829	0	0	0	0	0.00429082	0	0	0	0.000650201	0	0	0.0251201	0
ENSG00000203620	3.68348e-36	0.0161503	0.0441611	0.0109458	0.00503531	0.0307469	0.00608867	0.00386655	0.0395999	0.0428258	0.00648244	0.0110281	0.0147992	0.0571573	0.054994	0.032683	0.0973244	0.0286339	0.0298032	0.0312944	0.0310315	0.0222808	0.0196679	0.00344547	0.00717579	0.00146246	0.0406034	0.022345	0.0094868	0.0100325	0.00865676	0.036432	0.0410921	0.0654581	0.0454002	0.00829745	0.00980214	0.0131821	0.0214099	0.0212353	0.0124107	0.00706742	0.0300853	0.0148413	0.0377948	0.0332391	0.0292709	0.0217192	0.0103735
ENSG00000203635	0.0319453	0.0125475	0.0337947	0.0157589	0.0144459	0.00857773	0.0532253	0.0110956	0	0.0132131	0.00804903	0.00258931	0.00403207	0.0409336	0.0131007	0.0114897	0.0492348	0.0292569	0	0.00713863	0.0126582	0	0.0423029	0.0036642	0	0.0371125	0.00291434	0	0	0	0	0.0115829	0.0135058	0.00322887	0.0105162	0	0.0105651	0	0	0.0100616	0.00361205	0.0203333	0.0172774	0	0.0216468	0.0159957	0.0126882	0.00766026	0.00451084
ENSG00000203643	0	0	0.0189089	0.0093951	0	0.15731	0.0103847	0	0.100676	0.0163407	0.0763771	0.0536611	0.0135215	0	0	0	0.014508	0.00817562	0	0	0.0152911	0.00766536	0	0.0123885	0	0.131685	0.010024	0.00851127	0.0121541	0	0	0.0355709	0.0753768	0.0126767	0.0968017	0.0123661	0.0316794	0	0	0.0309568	0.0733871	0.0104551	0	0	0	0	0	0.025663	0.140165
ENSG00000203645	0.00802964	0.0201937	0.0245923	0.0121964	0.0453456	0.00713516	0.0272174	0.00111192	0.0147823	0.0209205	0.00667416	0.00283582	0.00659855	0.00272696	0.00131575	0.0363349	0.00940666	0.00449905	0.029538	0.00409025	0.30954	0.0500913	0.000697323	0.0047834	0.852567	0.014173	0.151259	0.199607	0.00779332	0.0111092	0.0257576	0.00355136	0.0265412	0.0329955	0.0327788	0.00927317	0.00822026	0.0492281	0.0614435	0.0157203	0.324635	0.0159631	0.0268078	0.0550467	0.548259	0.197825	0.0883062	0.0293507	0.0116439
ENSG00000203650	0.0976682	0.177384	0.239835	0.203726	0.065359	0.174371	0.143375	0.160269	0.0457236	0.220496	0.170484	0.127554	0.211896	0.0835485	0.0977278	0.319302	0.227688	0.178375	0.19745	0.122998	0.241382	0.296744	0.481642	0.101505	0.344649	0.273175	0.199642	0.260781	0.0693704	0.128508	0.350787	0.0876698	0.533046	0.29561	0.567906	0.647502	0.77798	0.637933	0.177807	0.673739	0.416756	0.300269	0.344937	0.0808642	0.58877	0.124137	0.21994	0.485585	0.0616986
ENSG00000203688	0.0641168	0.0548497	0.00571492	0.0340967	0.0782062	0.161319	0.0625218	0.06118	0.126269	0.0347016	0.0834092	0.0432037	0.0241754	0.0390536	0.0561352	0.0214386	0.0221919	0.0396959	0.020701	0.0891029	0.0832487	0.0417081	0.101688	0.0691978	0.00744192	0.763303	0.188912	0.361237	0.40287	0.088316	0.491604	0.0838549	0.144488	0.129452	0.023003	0.175698	0.157744	0.178741	0.095826	0.113585	0.091866	0.0734477	0.152662	0.025549	0.0117148	1.35557	0.126244	0.146534	0.0537341
ENSG00000203706	0.194293	0.409233	0.11624	0.564573	0.311258	0.131596	0.418532	0.374531	0.178599	0.0926592	0.27204	0.0776421	0	0.111626	0.257508	0.226484	0.0808877	0.272346	0.124498	0.231472	0.840425	0	0.621577	3.14313	0.320585	0.141001	0	0.192568	0.0306392	0.096303	0	0.79609	0.080326	0.0790699	0.132242	0.32178	0.567951	0.0843926	0.22282	0.323352	0.175527	0.367956	0.526183	0.133787	0.538448	0.189587	0.118225	0.0820959	0.0441773
ENSG00000203709	3.76425	2.88468	4.392	1.95557	2.71095	2.15949	1.88934	2.95089	1.31139	4.64415	1.80864	2.26048	3.46939	4.11388	3.81819	3.31009	4.82281	3.55928	3.00228	4.65943	2.25925	2.27905	1.51834	1.03399	0.293	0.483805	0.329521	1.57656	0.535769	2.04758	0.622747	1.41665	1.3073	1.31286	1.16007	2.00599	1.65324	1.26079	0.160904	0.46746	2.59981	1.89863	0.894506	0.931745	0.43648	1.15089	0.403711	0.56412	1.1333
ENSG00000203721	0.601436	0.707062	0.630969	0.395021	0.406461	0.362629	0.480509	0.265896	0.120601	0.713202	0.357002	0.251087	0.431062	0.570967	0.548765	0.465868	1.02937	0.592982	0.498015	0.464914	0.742168	1.63258	0.562535	0.490661	0.201414	0.841231	1.18365	0.651933	0.225618	0.604577	1.28467	0.27702	3.60276	1.79415	0.464896	1.56169	2.1314	3.27107	3.75024	1.97378	0.261458	0.583151	0.321181	0.535943	0.102371	0.290502	0.754822	0.381228	0.151188
ENSG00000203729	0.013423	0.0129205	0.0452096	0.016059	0.00589496	0.023041	0	0.00686084	0.0151945	0.0196441	0.0221716	0.0244835	0.00542962	0.00560846	0.047944	0.0144295	0.0302405	0.0196768	0	0.03366	0.0261367	0.0183244	0.011497	0.0123217	0.00840664	0.0520102	0.00195544	0.0371973	0	0.0378312	0.00336632	0.0498113	0.0724533	0.00217279	0.0551631	0.0124422	0.0290267	0.010366	0.0107906	0.0530568	0.0340078	0.0186782	0.0140134	0.034645	0.00882948	0	0	0.0696384	0
ENSG00000203739	1.01648	1.31717	0.957019	0.823237	0.908837	0.569312	0.259078	0.564993	0.338872	0.991161	0.57577	0.460219	0.728409	0.755763	1.40349	0.687313	1.54495	1.18083	0.895966	1.04845	1.43641	1.4615	1.00811	0.498162	1.2632	0.681763	0.908576	1.21882	0.586635	0.838313	1.48585	0.572789	1.41575	1.05735	1.82385	0.835525	1.47571	2.52062	2.71808	1.61395	1.8113	0.752771	0.562419	0.209115	0.806895	0.55707	0.676496	1.50597	0.519148
ENSG00000203801	0.107902	0.102654	0.116678	0.0730012	0.154665	0.144462	0.123471	0.093648	0.0190233	0.159318	0.046577	0.120069	0.0365889	0.0768908	0.0949505	0.0618521	0.101072	0.0626177	0.0342193	0.0983372	0.130641	0.143595	0.0255178	0.0541019	0.0214266	0.102134	0.0283133	0.134825	0.0502714	0.0441399	0.0825779	0.0348435	0.738438	0.00934254	0.0151306	0.179795	0.169745	0.301013	0.0274123	0.0187032	0.0553706	0.0422241	0.08937	0.0745942	0.0551542	0.152664	0.0118734	0.0361733	0.109116
ENSG00000203808	0.0125698	0.0357649	0.0438144	0.00402253	0.0172308	0.00382257	0.0344542	0.000478465	0	0.0088042	0.00202685	0.00825884	0.00454299	0.0329419	0.00396339	0.00402593	0.0374696	0.311142	0.0024564	0.0279099	0.00818351	0	0.00540063	0.00360175	1.04133	0.0175784	0.215571	0.00244643	0.0388148	0.027792	0.000700444	0.0396499	0.0636269	0.154483	0.0799027	0.0166703	0.0100189	0.00216886	0.457902	0.0506695	0.0555129	0.0034651	0.0164087	0	0.167271	0.00133037	0.385096	0.018887	0.0142522
ENSG00000203809	0	0	0	0	0	0	0.0491141	0	0	0	0	0.00302852	0	0	0	0	0	0	0	0	0.00454138	0.00455028	0	0	0.0657685	0	0.385202	0	0.0322524	0	0	0	0.0499228	0.00754228	0	0	0	0	0	0	0.00422052	0	0	0	0.0536929	0	0.615212	0.00894352	0
ENSG00000203849	0.449423	0.346128	0.468765	0.107898	0.173661	0.195769	0.321031	0.135403	0.0602217	0.205752	0.321807	0.174748	0.0975485	0.104587	0.146006	0.252488	0.226559	0.116175	0.165907	0.246355	0.0328257	0.0616703	0.0617477	0.0518093	0.340872	0.226454	0.678549	0.0186157	0.167957	0.0866261	0.0314892	0.682881	1.12315	0.241461	0.473357	0.0332848	0.225237	0.212336	0.441989	0.00648117	0.0195934	0.36283	0.010186	0.00679703	0.488763	0.0331737	0.671024	0.219843	0.138391
ENSG00000203865	0.3765	0.945277	1.01022	0.877175	0.704141	0.744348	0.825801	0.495931	0.788829	1.06417	0.638959	0.723403	1.05898	1.59259	1.09194	1.17542	0.972008	1.30034	0.362521	1.61214	2.49451	0.825369	1.81273	0.652557	0.851314	1.3677	1.61784	0.914824	0.960799	0.961761	1.64035	0.540136	1.10477	1.33943	1.87354	0.902761	0.98001	2.58817	1.82532	2.06121	1.46874	0.645287	1.24376	0.472533	0.496283	1.66777	1.38785	0.671588	0.642133
ENSG00000203875	43.5585	15.5953	42.9457	60.753	35.491	28.0641	50.5434	48.5108	52.1093	23.748	10.0101	19.1699	29.1971	71.9573	42.0647	13.5248	29.9378	19.4276	31.4903	18.5205	43.964	15.2365	37.2764	72.9847	76.9842	31.9551	93.861	110.094	73.4687	20.4851	14.4364	20.9749	33.1464	101.732	47.6239	20.3553	44.8272	21.1754	112.534	51.9956	46.0775	30.2088	24.8627	53.9903	53.981	29.3288	95.8015	84.4437	42.9486
ENSG00000203886	0.422664	0.392217	1.22139	0.246402	0.338329	0.234229	0.190382	0.193436	0.200204	0.52984	0.197137	0.341093	0.134967	0.499091	0.821602	0.617365	0.760217	0.710157	0.852684	0.899299	0.0115637	0.0645198	0.398681	0.0653409	0.382509	0.0667958	0.165323	0.56409	0.198751	0.141212	0.0453044	0.25207	0.0988924	0.0573986	0.40795	0.456645	0.101655	0.427352	0.195304	0.203489	0	0.157478	0.21403	0.16263	0.342727	0.0287785	0.0799794	0.0338915	0.392179
ENSG00000203897	0	0	0.0207292	0	0.0188565	0	0	0	0	0.0732871	0	0	0	0	0	0	0.0156931	0	0	0	0	0	0	0	0	0	0.0128388	0	0.0136021	0	0	0	0.0801393	0.138539	0.0616617	0.0712571	0	0.0163418	0	0.043	0.0311651	0	0	0	0	0	0	0.0162671	0
ENSG00000203900	0.0738781	0.316922	0.333039	0.110271	0.0877499	0.0954115	0.145447	0.384069	0.241334	0.516219	0.194956	0.0474521	0.257076	0.179107	0.332709	0.666934	0.194481	0.687547	0.536757	0.227908	0.0059655	0	0.0595358	0	0	0.0047265	0.018068	0	0.0189453	0.0656565	0.00989018	0.0108516	0.00965	0.00138232	0.00138327	0.0514113	0	0.0237361	0.00626085	0.00473684	0.0501056	0	0.00445304	0	0	0	0.0234119	0.0177382	0.203692
ENSG00000203971	0	0	0	0	0	0.0144098	0	0.0193349	0	0	0	0	0	0.0251925	0	0.0101582	0	0	0.0164907	0.0101591	0	0	0	0	0	0	0	0	0	0	0	0.0142555	0.00907671	0	0	0.00744776	0	0	0	0	0	0	0	0	0	0	0	0	0.026212
ENSG00000203987	0	0.00597705	0	0	0	0.00190223	0.00401293	0	0	0.0129711	0.00231132	0.000989404	0	0.00481508	0	0	0	0	0	0	0.0181496	0	0	0	0	0.0010599	0.0632434	0.00676997	0.00350294	0	0.105654	0.00406782	0.020988	0.00124232	0	0.00071228	0	0	0	0.000594177	0.00138682	0.00482095	0.00199904	0	0	0.000910389	0.00361553	0.0119303	0
ENSG00000203999	0.562385	0.891711	1.1444	1.18366	0.811534	0.744178	0.740247	0.737893	0.548974	1.44814	0.820782	0.499836	1.16067	0.953746	0.893085	1.69445	1.78207	1.36973	1.09493	1.58942	4.17214	2.14727	1.254	1.38744	0.297849	1.08695	2.65199	1.97444	0.295049	2.17758	2.05109	0.253064	1.75258	3.12725	1.33085	2.28497	4.68041	1.32569	2.84951	3.53693	3.79257	1.44589	1.35736	1.62189	0.542247	1.00886	1.88588	2.31237	0.646199
ENSG00000204011	0	0.00556181	0	0	0	0.046915	0.0228615	0	0.0164239	0	0.04205	0.0902317	0	0	0	0	0	0	0	0	0	0	0	0	0	0.0563645	0.0296255	0	0.0133565	0	0.00728213	0.0612012	0.00650499	0	0	0	0	0	0	0	0.00523072	0	0	0	0	0.0138522	0.027471	0.00553474	0.052405
ENSG00000204025	0.02173	0.00689248	0	0.00204845	0.055604	0.0164207	0.00672253	0	0.0209039	0.0150066	0.0170367	0.00947684	0.01456	0.0017921	0.0072391	0.00644796	0.00668667	0.0226269	0.0012504	0.0193324	0.0351854	0.000834488	0.0155211	0.00663378	0.00569991	0.00828598	0.00062169	0.0157408	0.000652066	0.102659	0	0.0140698	0.0213147	0.00208078	0.00580316	0.013322	0.0467435	0	0	0.00132685	0.0196462	0.0112147	0.00111618	0.000920389	0.00211199	0.061599	0	0.0855734	0.00288681
ENSG00000204044	0.0134515	0.0108064	0.0817575	0.0938833	0.0123084	0.0167204	0.028463	0.0095542	0.0308111	0.0187571	0.0457243	0.0570106	0.0158782	0.120968	0.0112968	0.0478146	0.0100124	0	0.0155305	0.0288515	0.0313883	0.0115082	0.0264056	0.261391	0.271989	0.108806	0.21715	0.0146583	0.261651	0.0878168	0.0028095	0.0669947	0.0456002	0.21962	0.0524107	0.0353507	0.0109224	0.0129931	0.200499	0.214219	0.0283939	0.00346632	0.0263265	0.39198	0.0719068	0.0471863	0.137561	0.20042	0.123826
ENSG00000204054	6.16544	11.9196	7.92533	7.53349	7.02647	6.36977	9.39135	7.96068	7.46456	10.2956	6.86783	8.50182	11.0051	8.2011	9.9492	10.5903	8.54643	9.67747	11.0108	8.64284	10.917	7.51057	9.72	7.77755	6.18169	6.80949	6.13476	13.4171	5.3957	28.1684	6.92917	7.58384	6.34749	8.78887	17.0578	11.6505	14.3206	14.0319	32.2998	10.956	12.9428	8.89515	8.95373	6.73546	4.93883	5.3807	5.25055	9.50037	6.39868
ENSG00000204055	0.0554068	0.131999	0.0739381	0.0366824	0.113932	0.0560264	0.122132	0.0775674	0.0535411	0.0315738	0.0858561	0.0870372	0.0514131	0.0531455	0.0981474	0.0213581	0.0527406	0.0576014	0.072471	0.0542101	0.0480798	0.00997486	0.0642272	0.0468451	0.0240466	0.0603418	0.0405762	0.0438756	0.102761	0.022196	0.156836	0.116472	0.0427374	0.0815947	0.0327434	0.0378036	0.167915	0.138435	0.0204716	0.023696	0.00807536	0.0234488	0.0160086	0.0600645	0.0165205	0.0907118	0.0570122	0.0479871	0.0841204
ENSG00000204091	0	0.000806537	0	0	0	0.000519365	0	0	0.000590904	0.00745871	0.000757328	0	0.00297146	0.00350867	0	0.00112857	0	0.00131896	0	0.000751823	0.00733972	0.0230435	0	0	0.0283638	0.000578725	0	0.000914365	0.000318695	0.00506196	0	0.0313725	0.0403091	0.0381315	0.721126	0.00311427	0	0.0334202	0.0351519	0	0.0060608	0.0277835	0.00163784	0	0.00068885	0.00049704	0	0.0201808	0.000470429
ENSG00000204092	0	0	0	0	0	0	0	0	0	0	0	0	0	0	0	0.0104485	0.0108307	0	0	0	0	0.0551257	0	0	0	0	0	0	0	0	0	0	0.0131748	0	0	0	0	0	0	0	0	0	0	0	0	0	0	0	0
ENSG00000204110	0.244831	0.113483	0.0690477	0.197484	0.103377	0.0697724	0.0270792	0.197214	0.223633	0.157109	0.07044	0.0284287	0.303985	0.0978508	0.026304	0.0801155	0.093382	0.123662	0.0360891	0.0790759	0.0870993	0.00715831	0.325641	0.0539454	0.00261185	0.0516803	0.00193871	0.0160292	0.15245	0.0212673	0.0066772	0.0230267	0.173439	0.0243432	0.0054176	0.0868494	0.00760184	0.00839701	0.00335972	0.0398468	0.130267	0.00516049	0.18365	0.0200969	0.00603925	0.00554862	0.00314806	0.0443563	0.0577652
ENSG00000204117	0	0	0.00368957	0.0118373	0	0	0.00402723	0	0.0141315	0.0511679	0.011994	0.012928	0.0526146	0.0102272	0.0102344	0.0520791	0.048293	0.0421876	0.0187396	0.00274489	0.0029861	0.00299101	0.0138704	0	0	0	0.0668458	0.0033395	0	0.0107633	0.0877239	0.00270947	0.0442109	0.369074	0	0	0	0	0	0.00237066	0	0	0.0129585	0	0	0	0.0305759	0.0755267	0
ENSG00000204119	0	0	0	0	0	0	0	0	0	0	0.0101333	0.0110277	0	0	0	0	0	0	0	0	0	0	0	0	0	0	0	0	0.0368173	0	0	0	0	0	0	0	0	0	0	0	0	0	0	0	0	0	0	0	0.0192559
ENSG00000204148	0.00334756	0.00550925	0.00672795	0.00182548	0.004096	0.00262822	0.00163	0.00152003	0.00394712	0.0687864	0.00338269	0.00388203	0.00541219	0.00976341	0.00278385	0.00636128	0.0040321	0.00347002	0.00074322	0.00346142	0.00635473	0.00148721	0.00136161	0.00271312	0.00646636	0.00228436	0.00359907	0.035759	0.00227094	0.00810221	0.00233088	0.0236909	0.043643	0.00535791	0.00347444	0.00748415	0.00248237	0.00221472	0.00281578	0.00124863	0.00521342	0.00556931	0.00110502	0.000820161	0.00202157	0.00171045	0.00231773	0.0145229	0.00270035
ENSG00000204187	0.0638563	0.0389456	0.00441947	0.12405	0.0223252	0.0266436	0	0	0	0.0424396	0.0126445	0.0144377	0.0207225	0.0306658	0.0201332	0.0181065	0.00341182	0.0211594	0	0.0369074	0.020496	0	0.0441228	0.0101154	0	0.00510101	0	0.00399751	0.00563187	0.00402246	0	0.0352724	0.136823	0	0.0164197	0	0	0	0	0	0.0187118	0.0160752	0	0	0.00302038	0	0.00348038	0.0787004	0.0484002
ENSG00000204241	0.0128119	0.0246758	0.0799606	0.0299443	0.0140969	0.0444821	0.0177293	0.029889	0.0939309	0.0519186	0.0498926	0.0100617	0.0128539	0.0433043	0.0703815	0.0226575	0.11369	0.0158373	0.558291	0.0744935	0.0116966	0.00127141	0.0653903	0.00119743	0.368529	0.00180454	0.00189414	0.0138632	0.0125056	0.0554104	0.00328085	0.0653416	0.0359373	0.00206491	0.0494633	0.102261	0.00975347	0.0116206	0.115566	0.00101016	0.021877	0.00974029	0	0	0.395268	0.046906	0.0386207	0.141754	0.0440007
ENSG00000204250	0.000679999	0.00144088	0.000572547	0.000981947	0.000298799	0.000382232	0.000681762	0.000232414	0.000959296	0.0105484	0.00106561	0.000368315	0.00517189	0.00498747	0.000825262	0.00281127	0.000677018	0.000285695	0.000198891	0.00177097	0.00647208	0.000729216	0.00029136	0.000197786	0.000665142	0.000187894	9.86716e-05	0.00103975	0.0443166	0.0035634	0.000339869	0.0435736	0.0329271	0.00179172	0.00105312	0.00177079	0.000442823	0.000921843	0.000273947	0.00100235	0.00627469	0.000525734	0.000966296	0.000121863	0.000801759	0.000349614	0.00108958	0.0134558	0.000559998
ENSG00000204261	4.57405	4.75238	3.98634	4.36559	5.15624	4.76998	5.74659	9.10561	6.6176	3.58216	4.46495	5.67083	3.69382	5.68793	6.55701	4.71915	3.94481	7.93815	6.10353	5.79007	12.3224	8.92462	5.57182	4.66185	1.92967	7.8008	2.94674	5.31632	5.61651	1.98248	7.21868	9.48741	2.0547	2.69783	7.1132	2.444	5.16762	5.69142	1.39249	2.37116	12.1423	4.42664	1.1907	2.15459	1.63571	7.92257	2.30757	3.13412	6.47561
ENSG00000204272	3.63733	4.92444	2.31386	3.66133	4.95897	1.64434	2.11659	5.89307	2.0037	2.7715	1.95635	2.40113	4.68777	4.08717	3.71822	2.81467	2.6127	3.68809	4.81643	3.15136	5.76767	3.56887	6.40394	4.16811	2.54777	2.69489	3.30294	7.36334	1.97258	0.98549	0.71896	3.45493	2.81437	8.76519	2.09057	3.54126	4.16684	3.40811	4.27428	7.48764	4.39522	4.92487	4.36016	1.95949	2.44675	7.81317	1.6517	5.64107	1.9136
ENSG00000204277	0.075481	0.0198935	0.00133071	0.161501	0.0304884	0.00878957	0.0246271	0.0226607	0.0125009	0.00715395	0.0280341	0.0207168	0.0100865	0.0143313	0.0147206	0.0109235	0.00644825	0.0116064	0.0198158	0.0049618	0.0201223	0.00323582	0.0204159	0.477477	0.0813727	0.0137744	0.00884244	0.041044	0.0548114	0.0206524	0.00415258	0.0527757	0.0463184	0.0233045	0.0613037	0.00632037	0.00539679	0.00749301	0.0200384	0.134032	0.0170137	0.00598898	0.00144281	0.659053	0.152788	0.0166183	0.0229718	0.0106491	0.0248845
ENSG00000204282	1.75947	2.23511	1.2339	0.994774	1.63824	1.03976	1.19778	1.45329	0.806276	1.61452	1.09382	0.970405	1.36727	1.69498	2.83754	1.51388	1.38791	1.74496	0.694991	1.97845	0.615437	0.271845	1.40186	0.610119	0.750656	0.346721	1.12397	0.668851	1.18223	0.641704	1.80861	0.844134	0.262086	1.34731	0.622767	0.587552	0.303419	0.321002	1.23963	1.64715	0.239365	1.29566	0.341107	0.13862	1.13374	0.947587	0.755634	0.289351	0.832971
ENSG00000204362	0	0.00404382	0	0	0.00461265	0	0.00552654	0	0	0.0102847	0	0	0.00248722	0.0128461	0	0	0	0	0	0	0.0122902	0.00409858	0.00449818	0.00385645	0.00660058	0	0	0	0	0	0	0	0.0111115	0	0	0.00456045	0	0.00237431	0	0	0.00444884	0	0	0	0	0.0117154	0.00232532	0.0189044	0
ENSG00000204380	0.00440823	0.0293242	0.00235661	0.00293075	0.00349733	0.23178	0.143038	0	0.152038	0.0089831	0.20269	0.164658	0.00486311	0.00590262	0.000247636	0.0267919	0.000457106	0.000771594	0.000716188	0.00219908	0.030642	0.0310997	0.00314793	0.00359902	0.00421884	0.206818	0.245956	0.00160467	0.201414	0.00566683	0.273774	0.186676	0.0668934	0.00595605	0.0232345	0.00318829	0.00059798	0.0289056	0	0.00113983	0.0563023	0.0047343	0.00159645	0.00342337	0.025876	0.372219	0.28396	0.0167548	0.180453
ENSG00000204460	0	0.00229278	0	0	0.0754328	0	0	0	0.000840104	0.0124707	0.000358891	0.000384041	0.00603272	0.00623284	0.00060148	0.00106921	0	0	0	0.0083411	0.00463676	0.0183226	0.000637495	0	1.64067	0	0.0068472	0.00259892	0	0.00719376	0	0.0256056	0.0485229	0.00241195	0	0.00165964	0	0	0	0.185477	0.00269219	0.199264	0	0	0.744651	0	0.0270081	0.581592	0
ENSG00000204466	0.00260368	0.0109901	0.000214242	0	0.000391325	0.000450928	0.0591043	0.00221999	0.00769069	0.00392027	0.000772979	0.000229715	0.00264324	0.00205279	0.00117081	0.00580484	0.000498722	0.00529016	0	0.00233259	0.0039896	0.000173643	0.181699	8.17993e-05	0.0421759	0.000369139	0.43992	0.00160483	0.328841	0.00788691	0.0963708	0.000328325	0.0163446	0.25278	0.75969	0.00240985	0	0.000172464	0.25285	0.00808438	0.00676759	0.000137707	0.0146542	0	0.0784495	0.0031046	0.463569	0.0113283	0.000500087
ENSG00000204528	0.417758	0.56862	0.319792	1.69535	0.695656	0.652475	0.168685	0.799162	0.303073	0.445661	0.230661	0.416057	0.286461	1.05101	0.209627	0.3311	0.299314	0.153705	0.310281	0.288304	1.09513	7.50564	0.36072	2.17072	0.456909	0.805329	0.671182	2.21343	0.545241	0.747582	0.0119397	0.285331	0.390358	1.85858	0.360098	1.18051	0.718553	0.150848	0.0285691	0.523554	0.936171	3.71574	0.663411	2.72906	1.18307	4.24371	0.423372	6.49247	0.336737
ENSG00000204581	0.171797	0.0867064	0.035718	0.0289523	0.0132869	0.0679703	0.00874389	0.00563195	0.00310655	0.0277268	0.0119427	0.012073	0.0167118	0.0195671	0.0705603	0.00691051	0.0124358	0.101402	0.00642428	0.0325557	0.014993	0.0139507	0.00942284	0.0763265	0.010442	0.0280871	0.0864252	0.00723972	0.039255	0.0147275	0.00963234	0.0614641	0.0953063	0.0151481	0.0543932	0.0060536	0.0608049	0.00646722	0.00332013	0.0213045	0.103186	0.0608689	0.017212	0.0432408	0.00814085	0.0159531	0.00519014	0.0255954	0.0074214
ENSG00000204583	1.26643	3.35833	0.385546	0.983841	2.39426	1.15664	2.36242	4.1367	2.22319	5.98199	1.29041	4.86778	2.93258	8.88473	4.97388	3.56375	1.30255	3.243	7.54067	2.13427	0.0252891	0.09224	0.028782	0.205213	0.0204991	0.0109971	0.0907982	0.00864003	0.0759452	0.0564558	0.0345405	0.156254	0.144921	0.0736833	0.0357909	1.18052	0.193538	0.895174	1.09906	0.0190717	0.10575	0	0.00345036	0.00568689	0	0.0670169	0.0264539	0.0177825	1.69006
ENSG00000204584	0.700879	0.432329	0.592335	0.405296	0.453946	0.26397	0.228244	0.376684	0.147545	0.439875	0.234988	0.229745	0.384403	0.520115	0.580993	0.507752	0.598725	0.561119	0.314916	0.518018	0.141352	0.30365	0.332971	0.902032	0.31971	0.106119	0.229545	0.416918	0.224226	0.286689	0.139593	0.403946	0.170944	0.968628	0.446005	0.427199	0.407699	1.12749	0.336755	0.319182	0.100109	0.624252	0.533439	1.21119	0.312571	0.265363	0.249684	0.285737	0.235492
ENSG00000204588	2.1112	0.979029	0.669795	0.64348	0.852144	0.836453	0.376954	1.12242	0.342065	0.599221	0.671365	0.430864	0.206494	1.02689	0.7228	0.624642	0.900117	1.10082	0.386344	1.20293	1.13509	0.284547	0.963716	0.699926	2.88395	1.02804	0.689222	1.09194	0.668183	0.657132	1.17421	0.548185	0.265413	1.06593	0.0800004	0.585861	2.6418	2.6174	0.282041	2.80096	1.19997	0.948085	0.441318	0.450943	2.75701	2.21376	0.601495	1.29463	0.57825
ENSG00000204603	0.0165385	0.00264601	0	0	0.0181479	0.000486805	0.00205378	0.000335262	0.000830788	0.00855367	0.000828163	0.000379761	0.00397906	0.00698894	0.00238062	0.000176314	0.00219724	0.000824234	0	0.000528551	0.00809969	0.00807029	0.00294281	0.00036048	0.335844	0.00108488	0.00256385	0.0119103	0.00119483	0.0180011	0	0.0156253	0.0324504	0.0362687	0.371902	0.00218942	0.000319388	0.00796581	0.000395204	0.00152198	0.0179307	0.00227582	0.00102346	0	0.171593	0	0.00789984	0.0119108	0.000220466
ENSG00000204623	1.27265	1.25738	1.54552	1.20679	1.42844	1.30663	1.04904	0.931311	1.31845	1.45572	1.2657	1.01521	1.43019	1.49803	1.57554	1.33041	1.78826	1.67445	0.92731	2.03117	1.43692	1.23254	1.69495	1.92686	1.34812	1.80195	2.03118	1.18345	1.85833	1.57992	1.19048	1.37378	2.69298	2.21958	1.68606	1.31707	4.37647	1.74553	2.64097	1.77547	1.4524	2.32059	1.75982	2.02023	1.6974	1.88001	1.72851	2.00323	1.29392
ENSG00000204625	0.0900187	0.0175744	0.0442055	0.2331	0.0400949	0.110281	0.0401525	0.0516783	0.0346132	0.0444113	0.0832267	0.0752792	0.0859114	0.0887084	0.0670898	0.0706262	0.0450935	0.0698637	0.0264877	0.135778	0.100779	0.0712946	0.0456317	0.408794	0.0143133	0.178193	0.0401415	0.0661052	0.0891639	0.292598	0.0230219	0.112797	0.143838	0.132801	0.0981166	0.0449666	0.103364	0.0995426	0.0915291	0.780981	0.104686	0.21186	0.0561778	0.321032	0.0338456	0.160588	0.041474	0.256427	0.0828414
ENSG00000204666	0.0425589	0.0304595	0.0507205	0.0448507	0.0154368	0.0189033	0.0389213	0.0279927	0.0181982	0.0515062	0.0226132	0.0284565	0.0714401	0.0294175	0.0212854	0.0336425	0.0392335	0.0588053	0.0431588	0.0507489	0.0418314	0.127902	0.199205	0.0776741	0.0111446	0.0097233	0.00936277	0.129062	0.154408	0.0617348	0.0914163	0.0155407	0.0792709	0.0189792	0.01805	0.343482	0.0733233	0.0549773	0.0377145	0.35968	0.0525912	0.154786	0.354409	0.0743155	0.017341	0.0139211	0.0110562	0.3277	0.0197617
ENSG00000204684	0.00186546	0.00628733	0.0112193	0.0145095	0.0141863	0.00837866	0.0170804	0.0109417	0.0039512	0.0146582	0.00789769	0.00481709	0.0130406	0.0532069	0.0257649	0.0460206	0.0358659	0.0668338	0.00136244	0.034479	0.0181659	0.0126301	0.0143627	0.0118671	0.0101888	0.0363719	0.0271022	0.0142808	0.00497485	0.0139471	0	0.0112982	0.0348375	0.0128485	0.0108356	0.00519939	0.00455107	0	0.0129632	0.0196136	0.0219386	0.00504775	0.00851459	0	0.00690441	0.00110814	0.0290446	0.0395124	0.00629242
ENSG00000204685	0.759363	0.992472	0.68844	0.760248	0.709728	1.73123	2.41098	0.779053	2.07405	0.815724	1.44708	2.20982	0.888707	0.940126	0.884389	0.73278	0.61818	0.754681	0.513762	0.973872	0.583509	0.343598	0.873557	0.795976	1.45722	3.29423	3.93289	0.626045	3.8172	0.662771	4.13405	2.04262	0.625986	0.954715	2.28919	1.11034	0.972831	0.640797	1.59175	1.14444	0.838252	0.393466	0.686804	0.623252	1.24308	2.02267	2.64181	0.906936	1.91441
ENSG00000204706	0.191143	0.265551	0.557891	0.313349	0.160403	0.118445	0.146063	0.106071	0.0593598	0.32575	0.1697	0.130026	0.179109	0.307967	0.187444	0.296198	0.351176	0.351136	0.318781	0.290475	0.134447	0.0449439	0.114433	0.133985	0.200936	0.0625005	0.0301312	0.0582924	0.0896166	0.0538541	0.092691	0.154183	0.085239	0.175164	0.134417	0.0900722	0.165816	0.0448963	0.22813	0.0622488	0.12279	0.081316	0.164305	0.207195	0.203432	0.0914038	0.0906119	0.0749323	0.130563
ENSG00000204754	0.00196523	0.00118298	0	0	5.39702e-05	0.000304635	0.000642593	0.00041975	0.00103979	0.00746599	0.000296153	0.000190111	0.00423447	0.0112462	0	0.00132449	4.58509e-05	0.000515975	0	0.000441165	0.005263	0.000239487	0	0	0.000192233	0.00033944	0	0.0016096	0.000373801	0.0118992	0	0.000869384	0.0364906	0.000796579	0.000199502	0.00182747	0.000199939	4.75681e-05	0.000247388	0.00839619	0.00377794	0.000379847	0.000960812	0	0	0	0	0.0203568	0.000275914
ENSG00000204758	0.0404973	0.132808	0.024406	0.0505159	0.0222888	0.0691459	0.0842117	0.0377799	0.0578482	0.0628661	0.108192	0.0850671	0.109106	0.0210496	0.0995323	0.0467477	0.117226	0.124565	0.12509	0.0594629	0.174824	0.0973371	0.12435	0.158953	0.0366299	0.0281717	0.0616955	0.0592515	0.0985227	0.0870792	0.0514101	0.108457	0.08249	0.065523	0.0266219	0.00931141	0.0416153	0.0205816	0.0102602	0.0716518	0.0913238	0.148476	0.131119	0.152106	0.0281696	0.0510009	0.0364264	0.0965697	0.0462967
ENSG00000204791	0.0172338	0.0165718	0	0	0	0.696076	0.250808	0.0446975	0.429753	0.0165154	0.350834	0.354447	0.0665187	0.0651909	0.0313389	0	0.0433065	0.0330097	0	0.0141166	0.0308472	0.016974	0.00921491	0.0315954	0.0143426	0.542115	0.760171	0.0712208	0.300397	0.0947245	0.54474	0.242815	0	0.053214	0.0381732	0.00792569	0.0426977	0.0335607	0.00861301	0.0245451	0	0	0.0210145	0.0190511	0	0.207417	0.846731	0.0301252	0.365057
ENSG00000204792	0	0.0104977	0	0	0.00102558	0.261439	0.079543	0	0.0775454	0.0112801	0.00328723	0	0.00851475	0.016996	0	0.0033534	0.000870552	0.00567053	0	0.00167552	0.103804	0.222529	0	0.005145	0.696172	0.438449	0.0959893	0.00407581	0.142897	0.01186	0	0.000825831	0.136967	0	0.0410661	0.00500127	0.042325	0.00180659	0	0	0.297498	0.00421635	0.00121771	0.00100408	0.239685	0.814022	0.124089	0.0311297	0.122694
ENSG00000204802	1.00769	0.393275	0.818805	1.07153	1.05988	1.00237	0.834236	0.840197	0.743218	0.672278	1.83784	0.742469	0.41633	0.708311	0.660344	0.655604	0.371908	0.698662	1.12461	0.889457	1.52591	0.0311242	0.703214	1.74952	2.14665	0.51298	0.780649	0.0996175	0.522011	0.16296	0.535435	0.23411	0.274081	0.432032	0.650926	0.200853	0.437964	0.696972	0.546367	0.443575	0.949029	0.673116	0.598208	1.40221	1.67986	0.518144	0.413996	0.278193	1.07211
ENSG00000204815	0.434484	0.460321	0.0530913	0.166555	0.125528	0.161707	0.421122	0.191089	0.240066	0.295769	0.188096	0.262491	0.145881	0.289965	0.146472	0.0400711	0.44261	0.24137	0.233191	0.261994	0.153958	0.0717415	0.478902	0.219703	1.28426	0.0170399	0.546302	0.0415177	0.190449	0.323515	0.00229946	0.268755	0.471737	0.540941	0.519189	0.215402	3.69412	0.582853	0.575679	0.0687005	0.210591	0.275192	0.0631493	0.0449979	1.41401	0.527766	0.468827	0.205967	0.0568367
ENSG00000204832	0.0894229	0.555262	0.00455849	0.0663636	0.820587	0.129613	0.581011	0.129177	0.178552	0.0711083	0.0788324	0.172622	0.0583304	0.11729	0.215891	0.0879105	2.46844	0.632488	0.226648	0.0890283	0.0162629	20.8956	0.180102	0.0115949	25.1757	12.0766	10.395	0.013752	0.108231	0.0072862	0.00222148	4.72175	0.283416	24.5056	17.6563	0.0941634	18.3083	34.9861	27.9402	0.00348885	0.106863	12.0873	0.148176	0.00152818	22.2608	17.7261	8.48859	7.11887	0.218178
ENSG00000204837	1.34594	0.252525	1.00039	0.98384	1.61928	0.92117	0.81376	1.26444	0.686986	1.66165	1.2253	0.465726	0.247161	0.560849	1.02237	0.384964	0.432504	0.792535	1.38089	0.368199	1.13132	0.0953569	0.391764	0.665048	0.882159	0.49811	0.508812	0.155242	0.508647	0.274051	0.162868	0.323351	0.249395	0.321361	0.471567	0.138209	0.898547	1.62673	0.901016	0.225854	2.03019	0.160077	0.398611	1.05671	0.701864	0.208355	0.521714	1.96524	0.991102
ENSG00000204844	0.245926	0.0274388	0.0943677	0.0803278	0.00974631	0.0551344	0.0101501	0.00407117	0.103311	0.0422974	0.0792991	0.0193418	0.0153979	0.0508491	0.0384186	0.116436	0.00991909	0.0817668	0.123947	0.161421	0.00446953	0	0.0127643	0.00160137	0	0.00117522	0.000334431	0.00599999	0.00319852	0.0130639	0.000575721	0.0582166	0.0687049	0.0558067	0.000445811	0.000851003	0.742501	0	0	0.0187711	0.0110284	0.000532348	0	0	0.00167644	0	0.00260593	0.0642977	0.0116685
ENSG00000204860	0.249065	0.283415	0.03502	0.387035	0.283684	0.171935	0.0517432	0.155589	0.0629739	0.114621	0.109911	0.141414	0.0336998	0.0635622	0.100365	0.0355318	0.0453406	0.0182182	0.0355209	0.119967	0.819352	0.778849	0.223908	0.214628	0.397828	0.103845	0.00318277	0.562935	0.0303766	0.525256	0.392128	0.0649417	0.0392948	0.0099007	0.0687603	0.0112698	0.0197477	0	0	0.0283325	0.999486	1.22781	0.543738	0.132321	0.633036	0.22444	0	0.152025	0.220503
ENSG00000204929	0.124914	0.153602	0.215245	0.127388	0.116611	0.057051	0.192311	0.191436	0.129916	0.202287	0.0443937	0.10621	0.302236	0.293905	0.157959	0.231252	0.336946	0.1474	0.254912	0.157032	0.158749	0.173964	0.0874875	0.179685	0.140373	0.482058	0.187443	0.192715	0.00806296	0.27486	0.344235	0.201174	0.254474	0.258322	0.367135	0.612104	0.342624	0.560019	0.89853	0.0949026	0.14551	0.234827	0.187933	0.190467	0.0732046	0.0654714	0.178712	0.362002	0.144445
ENSG00000204934	0.145018	0.22865	0.137337	0.221822	0.263366	0.607401	0.311055	0.15748	1.40573	0.177094	1.13616	1.2857	0.190984	0.190311	0.361369	0.100546	0.17864	0.235084	0.0811446	0.273736	0.507137	0.532143	0.148249	0.207812	0.659444	0.914176	0.467536	0.604033	0.356527	0.408448	0.123745	2.97904	0.270084	0.129239	0.582656	0.110721	0.669566	0.262338	0.131972	0.627897	0.40891	0.158189	0.260787	0.210373	0.262503	0.365993	0.513331	0.287901	0.993248
ENSG00000204949	0.403017	0.756264	8.44836	0.521359	2.48599	1.19067	0.0222491	7.91582	1.64729	1.92114	0.897679	1.64689	11.7454	2.8652	2.00127	3.76922	1.12985	3.02949	11.0236	0.651008	0.315028	0.0270591	0.581359	3.44719	0	0.0476495	0	0.121878	0	7.40424	0.0404749	0.198028	0.240679	0.0251842	0.0243626	0.0279864	0.0245568	0	0.139475	0.120133	0.489888	0	0.744993	3.7052	0	0	0.0160509	0.298284	4.14623
ENSG00000204971	0.148028	0.155749	0.105708	0.162891	0.143445	0.252138	0.198452	0.0520373	0.0227395	0.0896451	0.22822	0.193866	0.0823564	0.078598	0.154857	0.0725107	0.117331	0.344243	0.0457139	0.273129	0.0240698	0.0663181	0.224502	0.0670519	0.0558471	0.143599	0.0542614	0.0719766	0.128652	0.0425471	0.0463438	0.060707	0.0236242	0.0197583	0.0634947	0.178093	0.0543603	0.153969	0.00831881	0.050106	0.0150839	0.00844612	0.0236803	0.0778006	0.0522311	0.0160475	0.0314822	0.125346	0.177427
ENSG00000204990	0	0	0	0	0	0.00970557	0.027799	0	0	0	0.00940415	0	0	0	0	0	0	0	0	0	0	0	0	0	0	0.0146882	0.0340023	0.0165222	0.0241778	0	0.0990065	0.0134876	0.0341828	0	0	0	0	0	0	0	0.0094782	0	0.0201636	0	0	0	0.0400946	0.0199473	0.0119579
ENSG00000205015	0.016948	0	0	0	0	0.0107187	0	0	0	0	0	0.0047966	0	0	0	0	0.0067988	0	0	0.00655279	0.014324	0	0.0180946	0	0	0	0	0	0	0	0	0	0.00826351	0.0118768	0.0268885	0	0	0	0	0.00565736	0	0	0.0096223	0	0.00604681	0	0	0	0
ENSG00000205037	0.0754955	0.0500577	0.0368546	0.0171941	0.0063214	0.0619497	0.18457	0.0959647	0.0638973	0.0448466	0.0628136	0.296328	0.049329	0.0289886	0.156986	0.0379486	0.0856786	0.0853781	0.0235972	0.0248735	0.00596963	0	0.0063582	0.00528942	0	0.0186724	0.0209631	0.00481416	0.0308667	0.00161507	0.0363418	0.12186	0.00249632	0.00357551	0.00232326	0.0127498	0.00239153	0	0	0.00888281	0.00510248	0	0	0.00214121	0	0.0379134	0.02649	0.0158089	0.0598669
ENSG00000205041	0.465487	0.559013	0.674544	0.429955	0.521792	0.604259	0.435071	0.651778	0.3022	0.756806	0.560357	0.547276	0.837894	0.580154	0.704493	0.694304	0.826848	0.581484	0.594136	0.684942	0.368118	0.340665	0.629578	0.300488	0.762968	0.252134	0.686517	0.342795	0.774239	0.275769	0.375559	0.325699	0.449552	0.621778	0.524964	0.533824	0.782224	0.576562	0.749476	0.786515	0.172261	0.61319	0.747807	0.250413	0.555949	0.383253	0.526308	0.432928	0.458843
ENSG00000205054	0.00165671	0.00878417	0.000711695	0.00127454	0.00207995	0.00198082	0.00123799	0.000505583	0.00150244	0.0192287	0.00299557	0.00244169	0.0186812	0.0508685	0.0371469	0.00265892	0.00331372	0.00963212	0.0634273	0.00382593	0.0180843	0.254641	0.0406534	0.000326082	0.0583943	0.0073569	0.0163369	0.0781812	0.0130514	0.00987333	0.199579	0.00544481	0.103984	0.037872	0.00134571	0.33183	0.00755225	0.247154	0.0862857	0.00165257	0.0168408	0.0894883	0.00123419	0.000636216	0.0100272	0.00716036	0.00278838	0.0546414	0.00146176
ENSG00000205056	0.186587	0.169828	0.0571562	0.0570543	0.066646	0.0957408	0.0142313	0.0934256	0.103977	0.0512886	0.0923487	0.047725	0.0127164	0.0885171	0.106358	0.071646	0.0468966	0.0560734	0.00140547	0.147042	0.0147551	0.0190418	0.311483	0.0231171	0.0111181	0.0644497	0.0108553	0.0141788	0.0813621	0.0118461	0.00627778	0.0382575	0.0515274	0.0715889	0.00175688	0.0335911	0.00629297	0.190375	0.0221699	0.0100623	0.00897501	0.00168645	0.00561881	0.00653676	0.00901204	0.0254487	0.00984847	0.0167014	0.132221
ENSG00000205181	0.861283	0.623949	0.363093	0.312344	0.612755	0.296946	0.311314	0.354825	0.175701	0.275541	0.329595	0.348305	0.305475	0.4808	0.558183	0.324438	0.37942	0.401727	0.187356	0.442118	2.1045	0.0619732	0.398134	0.331385	1.31944	0.288745	0.739691	0.464024	0.338855	0.149683	0.525043	0.61772	0.170759	2.33833	1.07006	0.308199	0.85582	0.122795	0.242556	0.305699	1.34373	0.115582	0.0788033	0.0409936	1.44498	0.933367	0.637436	0.146425	0.310161
ENSG00000205231	0.00298176	0	0	0.00356721	0	0.0111337	0	0	0.00422059	0	0.00540632	0.00386694	0	0.00622704	0	0	0	0	0	0	0.0055037	0	0.00319222	0.00518728	0.00442919	0	0.0043458	0	0.021819	0	0.00712022	0.00526816	0	0	0	0.00276281	0.00725628	0	0	0.00230484	0	0.00437101	0	0	0	0.0035547	0.00282184	0.00859112	0.00673343
ENSG00000205266	0.0595082	0.342348	0.673127	0.0980558	0.547919	0.202878	0.0709425	0.504167	0.194188	0.569982	0.140673	0.0638258	0.350624	0.692647	0.212228	0.421888	0.47862	0.408963	1.01814	0.259498	0.04736	0.0305289	0.0968804	0.00187875	0.00160184	0.113579	0	0	0.00156295	0.0860972	0	0.00180871	0.111292	0	0	0.0147081	0.422356	0.000988464	0.0542865	0.235931	0.0429281	0.495206	0.0013349	0	0	0.143435	0.0129224	0.0163961	0.244736
ENSG00000205293	0	0	0	0.00403708	0.010872	0	0	0	0	0.0106125	0.0119931	0	0.019859	0	0.0493413	0.00880331	0.00912808	0.0102937	0.0714356	0.00301888	0.00964828	0	0	0	0.00799471	0	0	0	0.00770515	0.00369601	0	0	0.0190392	0.0079885	0.00813258	0.012501	0.00273612	0.0284711	0.00338897	0	0.0152639	0.0153296	0	0	0	0	0.00947953	0.028331	0.0110984
ENSG00000205325	0.00150984	0.00648372	0	0	0	0	0	0	0	0.0139915	0	0.00097552	0.00305761	0.00157936	0	0.00135457	0	0	0	0.00135368	0.00659389	0	0	0	0	0	0	0	0	0.0016572	0	0	0.0527304	0.00366885	0	0.00140167	0	0	0	0	0.00136586	0.00116725	0	0	0	0	0	0.0246953	0
ENSG00000205396	0.101804	0.0188696	0.05842	0	0.0197358	0.000972529	0.00791365	0.138476	0.00852753	0.00983387	0.0126379	0.00406287	0.00158561	0.00327607	0.0647163	0.00535497	0.00875224	0.0519778	0.0857231	0.00280796	0.180575	0.0356159	0.0874207	0.00547908	0	0	0.00438804	0.0529725	0.00461744	0.546873	0.00756232	0.0110763	0.00885528	0.00126842	0.00485137	0.0276077	0.00127254	0.00151379	0	0.0452158	0.108706	0	0.0156136	0	0.00496214	0.0143925	0.00147906	0.0455556	0.00352507
ENSG00000205414	0.0152049	0.0479428	0.0264433	0	0.0365354	0.141423	0.0878992	0.0140966	0.0473882	0.017273	0.0913015	0.19074	0.0167423	0.0132378	0.00830948	0.00754375	0.016519	0.0259502	0.0240683	0.0495848	0.0242325	0	0.00271326	0	0	0.0707157	0.0920965	0.00276065	0.237876	0.00907024	0	0.575663	0	0.00672817	0	0.0046989	0	0	0	0.00195997	0.00746646	0	0.00330684	0	0	0.00301882	0.0335767	0.00974157	0.0660389
ENSG00000205424	0	0.0055404	0	0	0	0.00141253	0.00596143	0	0.0064284	0.00713017	0.00411849	0.0112305	0	0.00475025	0	0	0	0	0	0	0.00221273	0	0	0	0	0	0	0	0.00441522	0.00630181	0.00726627	0.0321487	0	0	0	0	0	0	0	0	0	0	0	0	0	0	0	0	0.00256062
ENSG00000205444	0	0	0	0	0	0	0	0	0	0.0438754	0	0	0	0	0	0	0	0	0	0	0.0687505	0	0	0	0	0	0	0	0	0	0	0	0	0	0	0	0	0	0	0	0	0	0	0	0	0	0	0	0
ENSG00000205452	0	0	0	0	0	0	0	0	0	0	0	0	0	0	0	0	0	0	0	0	0.00850466	0	0	0	0.0139698	0.00405635	0.0170564	0	0	0	0	0	0.0329624	0.00941028	0	0	0	0	0	0	0	0	0	0	0.0193203	0	0.0138389	0.00836397	0
ENSG00000205488	0.00476974	0.0459433	0.0260917	0.0415673	0.0585673	0.0453888	0.0114509	0.042744	0.146817	0.0646663	0.105664	0.160109	0.0661831	0.0408407	0.043618	0.0494356	0.0322391	0.13126	0.0315666	0.0422733	0.0461499	0.105939	0.00464943	0.101945	0.00340175	0.00219981	0.00316997	0.00520114	0.010003	0.0669221	0.0732084	0.0084316	0.0245076	0.0210601	0.0455722	0.0482091	0.100565	0.216523	0.0217848	0.00335496	0.0471703	0.00672948	0.069633	0	0.00359245	0.0103813	0.00823814	0.0250101	0.093496
ENSG00000205500	0.0170118	0.0205483	0.0256941	0.00614834	0.0231518	0.136953	0.100059	0.0090872	0.0236044	0.011285	0.123787	0.0913544	0.010724	0.0123382	0.0079892	0.0190734	0.117723	0.0109808	0	0.233843	0.0109592	0.0212089	0.0117722	0.0295439	0.0253126	0.194492	0.0478827	0.0464099	0.0333326	0.00376291	0.0405018	0.112713	0.0604457	0.0259271	0.107417	0.0197248	0.112204	0.020476	0.00342842	0.125441	0.0283814	0.125478	0.00741855	0.00239541	0.0175375	0.117454	0.0922444	0.0204828	0.0491989
ENSG00000205537	0.00501763	0.0106298	0	0.00480329	0.00330658	0.0349014	0.0538699	0.00171318	0.0252938	0.00945784	0.0328914	0.0563682	0.0178309	0.0178235	0.00304032	0.00450456	0.00374203	0.00631759	0	0.00450143	0.0175739	0.0342533	0.0371744	0.0482108	0.000785396	0.0249861	0.0138522	0.00657006	0.082711	0.00661275	0.00627715	0.0559155	0.0329361	0.00243936	0.0147384	0.0018645	0.0148165	0.00097071	0	0.0134166	0.00817053	0.0272238	0.00523492	0.00107911	0.000825375	0.0644168	0.0227306	0.0169065	0.0992232
ENSG00000205559	0.150625	0.287364	0.186154	0.177833	0.225889	0.375293	0.202257	0.287451	0.333592	0.518022	0.427908	0.363652	0.38509	0.568889	0.486565	0.356311	0.250534	0.391344	0.412742	0.213133	0.69738	1.18544	0.189705	0.352013	0.285992	0.587905	0.428249	0.445899	0.351297	0.648519	1.01015	0.516713	0.504706	1.79493	1.06748	0.319154	0.680333	0.671751	0.428022	0.69098	0.920693	0.801575	0.507869	0.274729	0.364609	0.247415	0.284244	0.618014	0.279424
ENSG00000205562	0.205616	0.142691	0.0194376	0.0440917	0.133475	0.0352244	0.0646361	0.113627	0.0404613	0.0463844	0.0754121	0.0998136	0.028552	0.0883741	0.108693	0.0621407	0.00374922	0.10199	0.0176269	0.0976165	0.0120627	0	0.0781315	0.0452383	0.685073	0.0228559	0	0.0132302	0.0673672	0.013302	0	0.102912	0.0276565	0.0394808	0.156335	0.055916	0.00327246	0.105015	0.209433	0.121827	0.011153	0.293993	0.00527421	0	0.174967	0.0445832	0	0.0154982	0.0558757
ENSG00000205611	0.0126415	0.0121714	0	0.0151248	0.0198201	0.0125651	0.0080099	0.0255666	0.00714792	0.00641734	0.00763074	0.00411508	0.0204437	0.0188344	0.00600745	0.0108781	0.016732	0.00644769	0	0.0124437	0.0058649	0	0	0.0165824	0.00472037	0.00350189	0.00735879	0	0.00579448	0.0197394	0.126685	0.00669758	0.0676064	0.0145688	0.0632087	0.0110706	0.00499388	0	0.0242418	0.00924816	0.0163511	0	0	0.006482	0.00207726	0	0.0119462	0.00485514	0.0085431
ENSG00000205622	0.082949	0.210027	0.131741	0.579946	0.485027	0.110392	0.218774	0.512192	0.287224	0.314748	0.236737	0.0778136	0.922474	0.281222	0.500033	0.394681	0.39982	0.189718	1.81095	0.0882256	0.232628	0.0507193	0.061139	0.848616	0.100066	0.123014	0.0113943	0.00596655	0.0159777	0.227335	0.0131056	0.00922968	0.111217	0.00418615	0.046149	0.0384233	0.273387	0.0150347	0.0208996	0.0440903	0.59209	0.0160799	0.0409834	1.56686	0.00859274	0.134738	0.00137224	0.0300977	0.247156
ENSG00000205628	0.0166001	0.0161847	0.00118936	0.000286864	0.165874	0.000321986	0.158358	0.009779	0.0081248	0.0120637	0.000385268	0.0156352	0.0173402	0.0689503	0.0930378	0.0191752	0.333017	0.0652938	0.0419004	0.0254668	0.00784361	2.02512	0.00947783	0.00525863	2.8853	0.00801457	1.73829	0.00625607	0.831933	0.00631095	0.000224635	0.192303	0.715724	1.67631	1.18794	0.00758003	1.30611	1.97691	2.08572	0.000604413	0.00547556	2.7534	0.00903354	0.000676593	2.5999	0.0007584	1.66467	2.37997	0.0260377
ENSG00000205632	0.00356691	0	0	0.00426697	0	0.00364622	0	0	0	0.0149012	0.00431432	0	0.00360356	0.00372189	0.0117043	0.00957513	0.00331288	0	0	0.00521056	0.00347234	0	0	0.00535859	0	0	0	0	0	0.00781138	0	0	0.0241426	0	0	0.00539273	0	0	0.00358141	0	0.00322668	0	0	0	0	0	0	0.0102697	0
ENSG00000205634	0	0.00454423	0	0	0	0	0	0	0	0.0210302	0	0	0	0.00569983	0	0	0	0	0	0	0.0200516	0.00924655	0	0	0.0370046	0	0.015167	0	0	0.00513608	0	0	0.0265768	0.0153189	0.0332069	0	0	0	0	0	0.0187473	0.0329236	0	0	0.0466346	0	0.0204681	0.00873568	0
ENSG00000205636	0	0.00206991	0	0	0.00118045	0.00200122	0	0.00183469	0.00151792	0.00337625	0.00194515	0.00208197	0.00435526	0.00337462	0	0	0	0	0	0.00192828	0.0052329	0	0	0	0	0	0	0	0.000819186	0.00354088	0	0.00285148	0.02919	0.00174164	0	0	0.000873887	0	0	0	0.00583384	0	0	0	0	0.00127722	0	0.0186229	0.00120873
ENSG00000205653	0	0	0	0	0	0	0	0	0	0.0136368	0	0	0.00659475	0.0108492	0	0	0	0	0	0	0	0	0	0	0	0	0	0.0113251	0	0.0113884	0	0	0.0147208	0	0	0	0	0	0	0	0.00948334	0	0	0	0	0	0	0.0125259	0
ENSG00000205662	1.35639	0.447901	0.0118194	0.622087	0.0110294	0.405491	0.239598	0.907663	0.104685	0.468824	0.00873732	0.352607	0.00853537	0.00251907	0.490698	0.271351	0.423933	0.447074	0.495097	0.46969	0.706228	0.32887	0.0120458	0.713547	0.00733923	0.298351	0.181215	0.511797	0.351375	0.784985	0.0124016	0.210298	0.0165162	0.00793412	0.0632318	0.126106	0.0323502	0.686614	0.612059	0.785379	0.759364	0.371251	0.0319764	0.510606	0.0251097	0.47378	0.241749	0.633982	0.261514
ENSG00000205663	5.62227	1.80432	0.56642	3.08607	1.11423	2.1163	1.83263	5.60311	1.6006	2.05884	1.08965	3.18465	1.35921	0.618572	3.00974	2.75076	3.2887	2.28068	3.40754	3.62487	3.71486	0.562146	1.27099	3.54792	1.24112	2.85015	0.678743	3.4916	2.26185	1.98235	1.49202	1.82366	1.12414	0.478397	0.172064	0.872149	0.238434	2.831	2.57508	5.50641	4.16546	0.815871	1.19086	3.08773	1.68021	3.55671	0.754308	4.01416	2.87417
ENSG00000205682	0	0.0193245	0.0121242	0.00602366	0	0.00300152	0.0133604	0.00851049	0.0142688	0	0.0189578	0.0281147	0.00732636	0	0.0150375	0	0.00927339	0	0	0	0.00470102	0.029501	0	0	0	0.00669205	0.0147873	0.00263034	0.0240148	0.00264707	0.0151331	0.0480018	0.0272738	0.00811664	0.0080717	0.00223861	0.0243137	0	0.0100604	0	0.00218398	0.00778854	0	0	0	0.0120777	0.00955841	0.0208818	0
ENSG00000205696	0	0.000598457	0	0	0.00136516	0.00269839	0.000813192	0.000530678	0.000877163	0.00716103	0.000374721	0.00120296	0.00251939	0.00715812	0	0.000558154	0	0.000652324	0	0.0011155	0.00121029	0	0	0.000570718	0.139074	0	0.000451198	0.000678353	0	0.00477949	0	0	0.0197012	0.000503645	0	0.00231031	0.00353882	0	0	0	0.00224869	0.000480438	0.000810299	0	0.0367555	0	0	0.0119703	0
ENSG00000205786	0.000952567	0.0436235	0	0	0	0.0047295	0.00498835	0.000813144	0.00672554	0.00997561	0.00114917	0.0250425	0.00609886	0.0420952	0	0.00085522	0	0.00199905	0	0.000854623	0.00649613	0.00590844	0	0	0	0.00131754	0.00276794	0.00103946	0.00508578	0.00670987	0.0011916	0.0106201	0.0295168	0.022428	0.00077283	0.00176994	0	0	0	0.000738238	0.00344695	0.000736443	0	0	0.00078347	0.00339523	0.00269664	0.0220109	0.00107107
ENSG00000205790	0.00654234	0	0.0104819	0.00347482	0	0.289056	0.302442	0.00557086	0.241403	0.012142	0.228234	0.204779	0.026414	0.0205097	0.00292388	0.00580738	0.00810102	0.0137065	0.00423019	0.0292505	0.0127869	0	0.00310956	0.00533214	0	0.165161	0.112167	0.00316286	0.173376	0.00716866	0.185871	0.179703	0.0146972	0.211354	0	0.00269151	0.00530583	0.00627399	0.00661681	0.0101331	0.00262749	0.00898141	0	0	0.00542556	0.173892	0.0934699	0.0125692	0.160547
ENSG00000205830	0	0	0	0	0	0	0	0	0	0.0110066	0.00105831	0	0.00532414	0.00366671	0	0.00728001	0	0	0	0	0.00788903	0	0	0.00160968	0	0	0	0.00191146	0.00633393	0.0088413	0	0	0.0237866	0	0	0.00747891	0	0	0	0	0.00158598	0	0	0	0	0	0	0.0101182	0
ENSG00000205837	0.00178671	0.055186	0.0235843	0.357701	0.217794	0.117828	0.0388941	0.225246	0.0165108	0.195463	0.00595041	0.0908153	0.0971539	0.290741	0.356346	0.0850068	0.0856644	0.17143	0.200433	0.174362	0.0189095	0.00956565	0.0508727	0.0910546	0.0156121	0.141743	0.00721373	0.0530387	0.00762283	0.0212411	0.0656438	0.0423245	0.0293403	0.191996	0.0738301	0.00207628	0.000363463	0.0458672	0.0464582	0.0150178	0.00444497	0.0758141	0.0034944	0.0533133	0.240982	0.000530246	0.0004212	0.0774667	0.000501856
ENSG00000205861	0.0320773	0.189042	0.024288	0.118623	0.211884	0.0551562	0.131	0.0845892	0.0974701	0.293829	0.0768126	0.158121	0.0602315	0.175425	0.111049	0.139286	0.055168	0.156249	0.156724	0.178455	0.273832	0.22917	0.240495	0.228466	0.0640602	0.0564635	0.040169	0.569339	0.129599	0.194139	0.137764	0.283169	0.0608805	0.384604	0.0884266	0.00638818	0.356432	0.0022175	0.398242	0.461375	0.212479	0.281686	0.232424	0.0790897	0.316869	0.0410118	0.0512057	0.201573	0.0998294
ENSG00000205865	1.85214	5.61952	4.53004	5.62375	5.3064	3.719	2.68888	5.2795	5.71075	12.5714	6.09486	3.26198	9.85057	10.0443	8.20867	9.67468	7.01674	19.4235	14.6036	8.32512	0.574892	0.0256098	0.788862	1.17161	0.220928	0.177421	0.0804323	0.0751494	1.47418	0.00952345	0.0291501	0.378552	1.12612	0.165749	0.68257	0.601971	2.37699	0.576009	1.25982	0.0751995	1.084	0	0.103656	0.591178	0.0669776	0.0158045	0.00834907	0.303471	4.88755
ENSG00000205866	2.19314	8.46806	7.05618	8.4033	11.0148	3.72123	3.25069	6.88496	5.83329	15.2028	6.32757	3.15829	12.736	15.6395	10.6565	15.0396	10.4676	39.7564	17.2571	11.3103	0.48405	0.0150961	1.36116	1.50485	0.235468	0.122071	0.0861864	0.0294754	1.09062	0.0167016	0.0196295	0.376603	1.80845	0.111854	0.560994	0.6826	1.35537	1.2544	0.991565	0.111568	0.991088	0.0119482	0.0420513	0.557789	0.0783489	0.0165949	0	0.154949	4.46504
ENSG00000205885	4.96064	3.25572	3.83825	4.13363	3.83559	3.59378	2.81738	4.52545	5.45903	2.86514	2.90882	3.02983	4.5699	3.16838	1.95833	4.30467	2.78927	3.48085	3.71223	3.29207	3.12595	3.68083	2.52786	2.00292	4.31046	1.8961	5.11536	4.04196	3.04175	3.32153	4.72502	2.28592	8.09478	2.0162	1.89577	7.03578	2.16074	1.0681	7.93051	12.5682	4.50613	8.4276	2.42849	1.62535	4.65368	2.78278	3.14026	3.6599	4.10221
ENSG00000205890	0.0268238	0.0140085	0	0.00789058	0.00723231	0.200968	0.0840627	0.00560868	0.0576788	0	0.131933	0.0848071	0.00588572	0.00911914	0.00879094	0.00260683	0.0122056	0.00609404	0.0169576	0	0.022671	0	0.0213753	0.0106875	0.00227886	0.0040371	0.00636317	0.00715106	0.0178187	0	0.25193	0.0668597	0.0148067	0.00235553	0	0.00809245	0	0	0	0.00450043	0.00591519	0.00225022	0	0.0125217	0	0.013879	0.0110178	0.0223663	0.0722235
ENSG00000205913	0.268056	0.307911	0.36567	0.322736	0.498686	0.212483	0.307849	0.118353	0.202581	0.631431	0.202392	0.288016	0.391406	0.267367	0.312287	0.38095	0.520288	0.380394	0.337627	0.335922	0.395425	0.370012	0.483782	0.490305	0.357896	0.426732	0.237099	0.331112	0.460969	1.12526	0.18151	0.17365	1.1364	1.5806	0.113297	0.226812	1.60035	0.935397	0.798749	0.588802	0.482744	1.35801	0.548427	0.545218	0.594597	0.686811	0.499898	0.433969	0.295418
ENSG00000205959	0.175227	0.340951	0.825184	0.212616	0.250942	0.0884043	0.145529	0.161849	0.238972	0.254099	0.103735	0.14729	0.183862	0.471314	0.303123	0.394762	0.227826	0.35881	0.212804	0.58838	0.0644158	0.133024	0.270696	0.164698	0.0607228	0.087867	0.04149	0.108256	0.0427926	0.109612	0.0435229	0.27297	0.215708	0.164833	0.0180367	0.325338	0.0509644	0.135969	0.10374	0.26987	0.0500597	0.124625	0.261484	0.179861	0.104144	0.0305071	0.103098	0.142502	0.0544682
ENSG00000206028	0.00792544	0.00760027	0.0188336	0.00935978	0.0171697	0.3025	0.503563	0.00662787	0.352564	0	0.453903	0.202299	0.00787144	0.0162524	0.0078157	0.00696659	0.0433563	0	0.0113179	0.0277804	0.00768857	0.015273	0.00845413	0	0.0306673	0.197464	0.247867	0.00847951	0.86618	0	0.153781	0.432356	0.00445281	0.0568244	0	0.0143772	0.0378735	0	0	0.00601332	0.0212424	0.0423507	0.0102357	0.0168416	0	0.0424405	0.0596691	0.0373676	0.374729
ENSG00000206062	0	0	0	0	0	0.0135782	0	0	0	0	0	0	0	0	0	0	0.0319683	0	0	0	0	0	0	0	0	0	0	0	0	0	0	0.156214	0.023566	0	0	0	0	0	0	0	0	0	0	0	0	0	0	0	0
ENSG00000206113	0.00345406	0.125406	0.00880805	0.0444985	0.0585402	0.028583	0.0359903	0.18793	0.171986	0.0565493	0.136805	0.0915993	0.0789981	0.0534511	0.113938	0.065798	0.0163521	0.0829081	0.323628	0.00449308	0.0402766	0.464851	0.0566541	0.0990581	0.0646707	0.00415228	0.00178091	0.0360114	0.0316354	0.375741	0.00277899	0.00645877	0.0805174	0.00196367	0.00146281	0.0735921	0.0471937	0.051967	0.00284235	0.0673616	0.00624945	0.161877	0.0019582	0.0238253	0.021617	0.00626495	0.039756	0.0476971	0.0653778
ENSG00000206114	0	0	0	0	0	0	0	0	0	0	0	0	0	0	0	0	0	0	0	0.00808761	0	0	0	0	0	0	0	0	0.0516268	0.00990375	0	0.00801375	0.0305943	0	0	0.00836744	0	0	0	0	0	0	0	0	0	0	0	0.00216959	0
ENSG00000206129	0.0319487	0.00742849	0.00177618	0.00191993	0.00868047	0.0150061	0.148326	0.00201636	0.0113486	0.0330025	0.00950791	0.0104556	0.0320622	0.00970746	0.0100553	0.00314948	0.0026544	0.00835047	0.00309697	0.00724582	0.00748753	0.0017966	0.017108	0.00125387	0.0213405	0.000678461	0.376518	0.00231606	0.00615469	0.0172441	0.0605301	0.00705806	0.0281907	0.00170333	0.10017	0.0220469	0.00142484	0.000636778	0.000494636	0.0407059	0.00624701	0.0124195	0.0746517	0.00109193	0.00732932	0.000679422	0.328127	0.0223492	0.00393767
ENSG00000206140	0.532354	0.249166	0.474348	0.350759	0.383287	0.533682	0.876068	0.395048	0.686322	0.486747	0.250124	0.581507	0.336813	0.304576	0.381233	0.65811	0.434023	0.276221	0.477202	0.421546	0.93919	0.850735	0.338607	0.245018	0.674905	0.334592	1.28202	0.254885	0.896718	0.721149	1.4366	0.643961	0.516096	0.915336	0.543487	1.22777	1.29374	0.453863	1.18004	1.82041	0.996383	0.537961	0.0932684	0.467865	0.429784	0.158124	0.907274	0.318685	0.478155
ENSG00000206142	0.000981962	0.0184834	0.0011024	0.000313346	0.016655	0.000243701	0.0125877	0	0	0.0149623	0.00697215	0.00031113	0.0195816	0.0207147	0	0.00884145	0.0276399	0.0129527	0	0.00483619	0.0339307	0.0233212	0.000420689	0	0.210253	0.000488836	0.467743	0.0884462	0.323171	0.00356696	0.000654978	0.0786585	0.0231464	1.08331	0.0416884	0.00888948	0.306304	0.221573	0.00311738	0.0016043	0.106674	0.0824345	0.0010244	0	0.236952	0	0.308398	0.0923876	0.000176615
ENSG00000206176	0.502929	0.398555	0.272283	0.637384	0.27624	0.379453	0.416654	0.514453	0.608768	0.558396	0.289236	0.859021	0.274393	0.438801	0.391154	0.574387	0.320107	0.546146	1.07498	0.838262	1.51798	1.49743	0.228705	0.227991	1.03152	0.886218	1.38979	0.413436	2.11046	1.26034	5.29574	0.465876	0.787104	1.37732	0.587068	2.21093	1.62805	0.415598	3.01967	3.05518	3.01564	0.726022	0.0949388	0.585978	1.09703	0.341712	1.86431	0.472176	0.563983
ENSG00000206187	0.00116071	0.00173681	0.000573415	0.000421675	0.000102462	0.000179899	0.000325258	0.000265661	0.000350878	0.00788614	0.000824505	0.000200471	0.0107323	0.00625473	0.000293478	0.000707885	0.0379583	0.000587814	0	0.00126578	0.00452145	0.000303097	0	0.000171342	0	0.000515437	0.000390981	0.00162993	0.000331078	0.00943376	0	0.000733593	0.0236711	0.00141155	0.000303046	0.00973178	0.140058	9.03183e-05	0.000375761	0.000321611	0.0033939	0.000480746	0.000324258	0.000245157	5.11502e-05	0.000147549	0.000175823	0.0225917	0.000349138
ENSG00000206195	0.437378	0.51006	0.109607	0.362393	0.514059	0.130406	0.342277	0.170278	0.116681	0.0944301	0.104259	0.0672768	0.203214	0.21299	0.336479	0.249644	0.271288	0.656743	0.21117	0.178657	0.12871	10.0449	3.28986	0.59568	6.07515	0.241915	1.44108	4.692	2.56435	0.0294709	0.332361	2.37626	3.84443	4.61249	4.28693	0.117903	4.18697	13.2842	7.98793	2.274	0.0392802	8.22395	4.65003	0.28902	9.10552	0.100047	1.19082	3.55753	0.200988
ENSG00000206249	0	0.00237334	0	0	0	0.00275122	0.0012897	0	0.00208679	0.00774596	0.00297164	0.00413364	0.00449657	0.00516198	0	0.00044276	0.000459801	0.0323686	0	0.00176974	0.0062395	0	0.000527913	0	0	0.00204381	0.00107336	0.00107619	0.000750374	0.00433293	0.000616152	0.00392411	0.0338062	0.00159795	0.0248807	0.00320719	0	0.000477048	0	0	0.00579637	0	0.000642638	0	0	0.00643637	0.000929573	0.0232639	0.00221517
ENSG00000206337	7.11271	10.1973	4.50168	6.5444	10.5383	5.72939	5.42818	16.9021	9.65881	4.33169	6.65415	7.06376	8.57691	8.60847	10.4994	7.21718	6.86416	11.5359	9.46727	8.19071	25.7749	20.2287	6.86172	5.50378	6.35933	9.27981	1.56196	13.7139	5.84333	1.9475	3.01298	12.4368	8.14625	5.47688	21.7712	5.40074	11.1119	14.7892	1.91024	10.2741	29.2617	10.9056	2.03564	1.68195	6.54971	10.4513	1.23426	8.11797	6.77949
ENSG00000206417	0.800649	0.600175	1.29227	0.640589	0.745422	1.01967	0.640397	1.47726	0.813345	0.722604	0.715105	0.693007	0.521587	0.609821	1.21847	0.508178	0.961441	0.728635	0.543493	0.770356	0.258084	0.353462	1.00271	0.727457	1.02019	1.20294	0.956176	0.196961	1.03454	0.456313	0.848612	1.07339	0.790258	1.06651	1.71915	0.579169	0.67832	1.62845	1.88884	0.466104	0.570597	1.75947	0.973918	0.161145	1.51215	0.756304	0.944208	0.819478	0.729045
ENSG00000206552	0	0	0	0	0	0.0151984	0.0107025	0	0	0	0	0	0	0	0	0.00868927	0	0	0	0	0	0	0	0	0	0	0	0	0.00760196	0.0264531	0	0.0356656	0.010956	0.00652835	0.00784249	0	0.00787393	0	0	0	0	0	0	0	0.00803794	0	0	0	0.0223158
ENSG00000206567	0.144719	0.247515	0.198052	0.13195	0.190068	0.127627	0.149145	0.0939724	0.282999	0.131711	0.076311	0.119712	0.137874	0.106782	0.153058	0.163901	0.101671	0.220453	0.147281	0.117642	0.541952	0.462224	0.153809	0.128779	0.218912	0.266232	0.67944	0.345456	0.163351	0.384889	0.124441	0.265094	0.221418	0.851958	0.243225	0.101711	0.125353	0.280285	0.196379	0.387635	0.350746	0.362764	0.214849	0.255282	0.126423	0.23938	0.41429	0.436415	0.180171
ENSG00000206573	17.9959	16.6829	22.3725	21.9767	16.1521	9.40993	11.9198	8.47928	11.4063	15.5605	8.50929	8.97818	17.279	20.5039	14.7773	14.5065	11.1804	17.1603	9.77653	19.8549	33.9587	22.0086	64.1927	24.6714	21.5827	8.26708	42.1989	59.1353	24.2597	53.383	44.5058	14.3921	16.4566	42.7591	18.2515	13.2495	14.2883	19.5224	31.7096	45.6336	29.2571	23.2683	103.375	20.5282	18.1791	9.54152	31.2121	19.4949	9.55354
ENSG00000207955	0	0	0	0	0	0.00924198	0.0195491	0	0.0420611	0	0.00895639	0.0193074	0	0	0	0	0	0	0	0	0	0	0	0	0	0	0.010875	0	0.0690174	0	0.0186846	0.0514386	0	0	0	0	0	0	0	0	0	0	0	0	0	0.0534545	0.0282031	0	0
ENSG00000211683	0.109848	0.0656548	0.133586	0.122512	0.166669	0.0912654	0.0699354	0.111291	0.0477609	0.0497411	0.07535	0.0228633	0.0432496	0.1324	0.0640592	0.0594934	0.0608464	0.0375688	0.0612359	0.148871	0.0626207	0.168161	0.0203454	0.117304	0.504788	0.00977927	0.0456222	0.293124	0.0517873	0.0548138	0.0627095	0.0801927	0.070502	0.0882352	0.0343842	0.0996726	0.130032	0.376457	0.322175	0.379292	0.0598293	0.283313	0.0277486	0.137429	0.722005	0.0278745	0.0203499	0.240477	0.0132816
ENSG00000212163	0	0	0	0	0	0	0	0	0	0	0	0	0	0	0	0	0	0	0	0	0	0	0	0	0	0	0	0	0	0	0	0	0	0	0	0	0	0	0	0	0	0	0	0	0	0	0	0	0
ENSG00000212552	0	0	0	0	0	0	0	0	0	0	0	0	0	0	0	0	0	0	0	0	0	0	0	0	0	0	0	0	0	0	0	0	0	0	0	0	0	0	0	0	0	0	0	0	0	0	0	0	0
ENSG00000212663	0.115272	0.0359033	0.0670228	0.0647007	0.0481784	0.0231779	0.0172621	0.00373994	0.00310242	0.0206503	0.0318417	0.0156077	0.0540267	0.0229296	0.106276	0.0373638	0.09713	0.0367759	0.0191912	0.0913339	0.0234959	0	0.0587261	0.0181267	0.157994	0.00607929	0.0255482	0.0191263	0.0268179	0.0120302	0.0192435	0.00387779	0.0223118	0.0177617	0.0035535	0.0610453	0.0480952	0.0381424	0.0530236	0.0850114	0.0238154	0.023744	0.0853349	0.0377478	0.144321	0.00522384	0.0582824	0.0210896	0.0680543
ENSG00000212694	3.32696	4.11289	3.95116	3.94137	3.71949	2.16726	1.03904	3.77315	1.52411	2.66954	2.68753	2.53264	3.5408	5.35399	3.99941	3.35259	3.30772	6.04102	2.07886	6.38978	3.77651	3.1069	5.00133	3.6952	5.96168	2.35384	2.35611	2.59174	3.51327	3.64642	1.80631	2.53276	5.85056	5.33796	4.52167	6.26763	6.05186	6.59753	4.01258	5.3668	4.03796	15.0348	6.49286	3.02758	4.60885	3.20354	1.82298	5.75382	1.76026
ENSG00000212766	2.51289e-08	0.0656667	0.014876	0.374213	0.142421	0.0260989	0.0166301	0.208491	0.0247584	0.0684632	0.0148711	0.0160282	0.0585721	0.1141	0.102155	0.00715965	0.217365	0.171159	0.0524734	0.00740904	0.0546493	0.0361607	0.0175066	0.378931	0.0435991	0.0334859	0.00239878	0.142978	0.0514867	0.117627	0.0911496	0.0259344	0.311309	0.0585411	0.00893419	0.628075	0.11909	0.590855	0.00166218	0.618235	0.0211756	0.119362	0.024891	0.518585	0.0971773	0.00490388	0.0236976	0.162868	0.0329538
ENSG00000212855	0	0.00953171	0.00382147	0.00772927	0.00345344	0	0	0.00359867	0	0.003295	0	0.00413443	0.00107325	0.00841893	0.00317703	0.000475505	0.00587742	0.000555743	0	0.00283169	0	0.0184991	0.000567303	0.00145929	0	0.000732763	0	0.00231183	0	0.00346722	0.000662719	0.000468447	0.0233778	0	0	0.00293053	0	0	0	0.00733285	0	0.00490621	0	0	0	0.0012589	0	0.00934844	0
ENSG00000212856	0	0.00953151	0.00382147	0.00772919	0.0034534	0	0	0.00359821	0	0.00329484	0	0.00413443	0.0010727	0.0101769	0.00317702	0.000475263	0.00587742	0.00055546	0	0.00283169	0	0.0184991	0.000567015	0.00145855	0	0.000732389	0	0.00115533	0	0.00346722	0.000662382	0.000468208	0.0257624	0	0	0.0029445	0	0	0	0.00733286	0	0.00490622	0	0	0	0.00125826	0	0.00900398	0
ENSG00000212930	0	0	0	0	0	0.0379099	0	0	0	0	0	0	0	0	0	0	0	0	0	0	0	0	0	0	0	0	0	0	0	0	0	0.0489054	0	0	0	0	0	0	0	0	0	0	0	0	0	0.149449	0	0	0
ENSG00000212939	0.00508785	0	0	0	0	0.147567	0.0136864	0	0.0594619	0.00258524	0.107541	0.143983	0	0.0106184	0	0	0	0	0	0	0	0	0	0.00680963	0	0.0925386	0.00745389	0	0.0567062	0.00813274	0.02569	0.22286	0.00279309	0	0	0.00229254	0	0	0	0	0	0	0	0.0163885	0	0.073629	0.00233826	0.00976991	0.0863882
ENSG00000212978	1.06854	1.84915	2.17783	1.87325	1.78267	0.849552	0.921271	2.05819	1.1791	1.39767	0.826662	1.4995	1.84439	1.67459	1.80101	1.65928	1.1318	2.55655	1.30428	1.52155	2.08406	2.13097	2.74861	1.42522	2.50593	1.39346	3.63844	1.68474	1.64076	1.86574	1.66716	1.84745	1.89118	4.34747	4.40498	2.49315	1.98548	4.9136	3.23658	2.83506	1.98679	1.97273	3.00982	1.28964	1.17541	0.996173	3.02223	2.6547	1.05348
ENSG00000213279	0.388222	0.238704	0.0313144	0.103848	0.0489083	0.0635955	0.00839401	0.237521	0.0361782	0.0530182	0.0501665	0.0952553	0.0261509	0.026474	0.159247	0.0616577	0.229606	0.0597064	0.0250591	0.158862	0.0675566	0.0169305	0.0278364	0.105069	0	0.0605032	0.0046623	0.218069	0.0196253	0.0486231	0	0.134675	0	0.0139891	0.05124	0.0718213	0.0462727	0.0183485	0	0.0293906	0.0172729	0.142657	0.0166346	0.0616148	0.0285645	0.0228956	0.0121043	0.0243497	0.0505145
ENSG00000213373	0.304244	1.03532	0.552339	0.389762	0.25061	1.09839	0.469861	0.282174	0.262232	0.8886	1.27651	0.515332	0.186544	0.878644	0.556989	0.170491	0.545425	0.683715	0.205489	0.653762	0.0883527	0.0522364	0.33654	0.0880815	0.00430138	0.0846965	0.0713269	0.0576986	0.0510372	0.184486	0.059626	0.0556309	0.107204	0.0950219	0.0620384	0.0590408	0.566392	0.231184	0.0252934	2.17569	0.134385	0.240945	0.190658	0.318956	0.0449537	0.013687	0.117301	0.116649	0.421323
ENSG00000213468	0.0689812	0.0872063	0.0540012	0.109978	0.275114	0.0866742	0.148358	0.184269	0.0723824	0.0387417	0.101524	0.0581835	0.0814809	0.142617	0.142661	0.143723	0.0750408	0.132108	0.0909162	0.115478	0.210764	0.0355349	0.558625	0.132736	2.38246	0.0611694	0.689353	5.34397	12.146	0.0819557	0.090903	0.218559	0.0583118	0.474232	0.096884	0.0806346	0.889533	2.61502	1.88155	0.0445687	0.115195	1.14688	1.08875	0.0252799	4.84382	0.024788	0.429047	0.74835	0.0811989
ENSG00000213599	4.66988	8.3829	5.57519	4.82594	4.58438	4.59719	3.74566	4.42133	3.38259	10.3202	3.41574	4.72545	9.02619	6.74532	6.39286	9.2677	4.66264	6.86012	5.38745	4.1518	9.2599	9.89372	5.75843	4.85462	4.15235	5.78814	10.8898	2.70883	3.1148	5.06063	5.1696	3.7805	9.67206	6.68978	6.74659	5.64015	9.32806	7.7475	3.90991	4.17666	8.83117	9.15984	3.86961	3.89111	3.80272	5.44293	8.85773	4.06506	2.80608
ENSG00000213742	0.764104	1.17258	1.09743	1.846	0.738278	1.69609	1.54763	0.985692	1.5404	1.42662	1.76551	1.77172	1.44285	1.83717	1.1732	1.54192	2.01863	1.56192	1.90402	1.55651	4.39174	3.08606	5.83098	2.70027	2.18883	2.94637	3.51396	1.78381	2.0972	2.52563	5.3478	2.25553	3.71604	3.33761	3.46237	1.77634	1.81572	6.09689	5.11726	7.81452	3.52094	3.41873	8.78454	3.07225	1.52286	2.73852	2.65224	4.8878	1.69668
ENSG00000213793	115.971	52.3615	33.328	97.6289	45.5195	72.4696	127.139	113.849	17.6673	7.31502	60.7117	34.9042	48.5013	50.7416	26.5596	43.6843	1.6988	24.1827	23.4187	57.5751	73.2159	19.4515	60.2475	147.131	93.2367	10.6966	154.52	39.0402	21.545	36.7855	17.091	30.8461	3.14648	129.189	115.785	25.2741	12.6664	174.186	214.553	11.8402	45.2996	124.906	39.7952	122.038	118.192	1.02729	225.821	59.6807	136.526
ENSG00000213863	0	0.0530385	0.00855666	0.0275524	0.013438	0.00757525	0	0.0144	0	0.0381038	0.00705674	0.00198299	0.0302011	0.0311838	0.0217338	0.046876	0.0206879	0.0110076	0	0.00679545	0.00939493	0.0444998	0.00489244	0	0.022287	0.0259925	0	0.0473162	0.00782914	0.0340614	0	0.0858884	0.138264	0.0151808	0.0545906	0.0172046	0.0181558	0.00439584	0.00325753	0.0176049	0.0137879	0.0328715	0.0314433	0.00218602	0.00542763	0.00974223	0.0125103	0.071461	0.00230342
ENSG00000213904	1.75556	2.12949	1.43478	2.31454	2.36675	4.0089	5.10149	3.25214	3.92149	1.1824	4.22759	4.44618	0.866899	0.660685	2.12238	1.44401	1.23129	2.52211	1.65735	1.84846	2.52823	0.0552139	1.27556	2.78298	5.67356	2.24462	3.85411	2.42799	5.75019	5.80174	4.5966	7.81902	0.114977	3.45035	0.766341	1.57474	1.05116	0.315383	3.67304	1.09703	2.40409	0.739041	1.00364	0.0302284	3.67084	4.19055	3.81806	8.12007	6.4593
ENSG00000213963	0.7044	0.901137	0.43617	0.708764	1.15979	0.548932	0.45767	0.346381	0.411796	0.569371	0.356874	0.295746	0.38657	0.524164	0.82497	0.487304	0.701352	0.670693	0.456967	0.656011	0.770913	0.81466	1.09535	1.01633	2.09211	0.553886	1.00918	0.965151	0.585461	1.12672	0.340187	0.655603	0.52956	0.834665	1.17638	1.11104	1.37304	1.34425	1.86206	4.14225	0.829241	1.26835	1.60529	1.06239	1.49419	0.587596	0.679395	0.7139	0.314871
ENSG00000213971	3.21337	6.09714	6.82582	3.08617	6.19932	8.75938	7.42556	5.48557	7.75022	9.49393	7.0967	7.45658	9.02624	6.10523	9.88906	6.76034	6.54358	5.71172	8.69904	6.93529	4.48024	1.56713	4.63025	2.20122	6.34964	5.23067	13.7209	1.25018	6.86818	1.20421	6.02172	3.28991	4.82065	8.67864	11.3307	3.56688	2.2453	10.8939	8.66593	2.02953	3.69629	4.9065	4.48686	2.24952	6.73346	1.68943	11.1089	9.81368	6.53204
ENSG00000213981	0.02148	0.0481446	0.00416874	0.0257023	0.0423224	0.0229414	0.030493	0.0401342	0.0271647	0.0398356	0.0177052	0.00698511	0.00952917	0.0198083	0.0374207	0.0198405	0.0220393	0.0571692	0.0273723	0.0253329	0.0093644	0.0890596	0.00388708	0.0012733	0.030716	0.0101413	0.00993298	0.0101347	0.0362616	0.0210745	0.0119351	0.0172787	0.031571	0.039944	0.00226828	0.0185694	0.10165	0.127285	0.12254	0.032389	0.0293358	0.00394045	0.00240277	0.00199485	0.00795405	0.00116126	0.0575568	0.019151	0.0112091
ENSG00000213994	0	0.0812095	0.00463315	0	0	0.0671572	0.121501	0.00327658	0.0272873	0	0.0838716	0.074916	0.00388999	0.0160704	0.00387119	0.00344524	0.00357586	0	0	0.0683299	0.163646	0.00375615	0.00412279	0.00353465	0	0.131107	0.0224847	0.00418999	0.0383917	0.00421606	0.0193502	0.139452	0	0.00311491	0	0.00356475	0	0	0	0.00297391	0.0174212	0.13227	0	0.00414242	0	0.400075	0.162206	0.00739045	0.0826551
ENSG00000214039	0.00225264	0.0204234	0.0260107	0.107921	0.0159881	0.0106902	0	0.0142428	0.00607237	0.150726	0.0138791	0.00363044	0.125929	0.0967584	0.00450098	0.00644535	0.130425	0.0892013	0.0224438	0.0464478	1.09303e-06	0	0.00478736	0.00512374	0.0218856	0	0	0	0	0.0397553	0	0	0.000495949	0	0.00344469	0.00321833	0	0.00412685	0.0708089	0.00254703	9.47163e-09	8.5356e-07	0	0	0.00459583	0	0	0.00225355	0.0190311
ENSG00000214043	0.00816907	0.00719056	0.000748418	0.00223371	0.00205033	0.000771942	0	0.00265674	0.000878272	0.0052146	0.000375194	0	0.00378385	0.00781871	0.00125752	0.00111772	0.000580356	0.0150871	0	0.00390918	0.00666497	0	0.00133287	0.00171432	0	0	0.00615112	0.000679209	0.000473776	0.00752011	0	0.000550392	0.032407	0	0.000505043	0.00289154	0.00101237	0	0.00187917	0.00646272	0.00337729	0.0238182	0.00162265	0.000669058	0	0	0	0.0276161	0
ENSG00000214049	1.19764	0.784347	0.0108065	0.233655	0.433737	0.11345	0.273412	0.366787	0.12687	0.410752	0.1095	0.16925	0.0452469	0.163366	0.392955	0.0400616	0.540867	0.168065	0.260167	0.497392	1.23507	0.254333	0.171194	0.142635	0.00706181	0.0251178	0.16361	0	0.0279441	0.00973747	0.339248	0.443364	0.0303054	0.571563	0.317142	0.122499	0.00725576	0.0345276	0.0450184	0.112647	0.0245661	0.163573	0.127156	0	0.00215637	0.0217046	0.15773	0.0765247	0.092331
ENSG00000214105	0	0	0	0	0	0.076466	0.107988	0	0.0720641	0.00491802	0.056794	0.0481961	0.00475719	0.0147388	0	0	0	0	0	0	0	0.00459821	0	0	0	0.0434669	0.00570982	0	0.0209992	0	0	0.0449024	0	0	0	0	0	0	0	0	0.0127953	0	0	0	0.00775069	0.0564425	0.0074142	0.00903739	0.106057
ENSG00000214145	0.0232394	0.0908596	0.0200445	0.0184693	0.00770688	0.019265	0.0176213	0.0551145	0.00328122	0.0322942	0.0335929	0.0128425	0.0291716	0.0157277	0.018578	0.00552806	0.0333174	0.0608318	0.0777071	0.0140423	0.420474	0.793485	0.0197818	0.00571411	0.0411987	0.0661598	0.0306725	0.337251	0.046686	0.768577	0.039563	0.134982	0.0528133	0.125974	0.125634	0.0209817	0.198729	0.790126	0.075734	0.102132	0.21697	0.056169	0.00151491	0.0404074	0.175461	0.985548	0.0258654	0.208242	0.0121859
ENSG00000214146	0.135124	0.194704	0.0802121	0.0622503	0.221472	0.0429617	0.091769	0.0491144	0.0546873	0.135231	0.106949	0.0208805	0.197358	0.205114	0.163425	0.262399	0.21171	0.170238	0.331784	0.0875512	0.364943	0.528097	0.143829	0.214358	0.403573	0.405383	0.23405	0.163598	0.026617	0.143336	0.178238	0.0890637	0.141481	0.295115	0.367227	0.149376	0.0168659	0.309775	0.309981	0.401711	0.327724	0.103897	0.0870297	0.084181	0.250053	0.0246024	0.243381	0.801716	0.0785825
ENSG00000214184	0.816906	1.53156	3.3116	0.917647	1.34576	1.16061	1.01108	0.83967	0.925826	3.50171	0.674309	1.83314	2.5571	4.76908	2.43284	2.60293	2.72739	2.43824	2.31143	3.58389	0.279611	0.319429	0.590358	0.55177	0.616885	0.579517	0.943101	0.37241	1.14515	0.416129	1.28642	0.48874	0.124958	0.665533	1.39425	0.590116	0.315005	1.05022	0.951516	0.705893	0.238048	0.217088	0.30015	0.781599	0.110962	0.392428	1.63801	0.295591	2.01077
ENSG00000214293	1.99107	2.42334	3.85067	3.69339	2.67638	1.96668	1.06103	3.50434	2.47175	4.21292	2.35194	1.89805	3.55036	4.84349	3.79432	4.12855	2.69737	5.65151	5.96082	4.69583	12.711	12.1349	2.5819	4.69896	6.21301	2.69788	2.94774	7.10294	2.66523	7.40296	9.99318	2.20278	3.92585	4.67684	8.40261	4.45043	5.44734	14.8445	12.7387	1.90211	11.0606	4.95054	3.91598	5.41661	5.11613	4.21952	3.02389	7.35963	2.04675
ENSG00000214336	0	0	0	0	0.0196842	0	0	0	0	0.00466792	0	0	0	0	0	0	0	0	0	0	0	0	0	0	0.245207	0	0	0	0	0	0	0	0.0151234	0	0	0	0	0.0043093	0	0	0	0	0	0	0.0036774	0	0	0.0171558	0
ENSG00000214347	0.00203774	0.00392449	0.0049022	0	0	0.00569093	0.00400204	0	0.00143885	0.00533462	0.00491694	0.00526264	0.00309669	0.00746495	0.00308674	0.00365869	0.00759834	0.00534507	0.00297615	0.0118825	0.00694495	0.000993365	0	0.000935649	0.0119611	0.0056375	0.00296092	0.00333521	0.0526687	0.00223792	0.00254931	0.00360428	0.0172958	0.0165109	0.00165309	0.00378596	0.00745629	0.00591322	0.00410142	0.00236867	0.0092172	0.00945242	0.00132875	0.00547807	0.00167599	0.00242131	0.00384616	0.0137318	0.00229149
ENSG00000214353	0.0100643	0.0468096	0.0145839	0.17518	0.0641857	0.144166	0.146267	0.131666	0.0973112	0.00655933	0.119782	0.178011	0.0777742	0.0604095	0.0389347	0.0774023	0.0180805	0.0126882	0.0700092	0.0517686	0.113686	0.399465	0.103958	0.366868	0.00633838	0.0962026	0.160043	0.0421013	0.139545	0.634834	0.776058	0.162853	0.152572	0.00767649	0.319991	0.88755	0.0942536	0.186223	0.00971817	0.155769	0.043708	0.345761	0.026929	0.798272	0	0.159242	0.137824	0.0271953	0.1993
ENSG00000214381	0.0244337	0.00791031	0.00979781	0.0292143	0.00893944	0	0	0	0	0.0284826	0.00494686	0.00526916	0.00550998	0.00284572	0.0081276	0.0144911	0.022545	0	0.0235407	0.0144888	0.0158278	0.023837	0.393554	0.0223989	0.568892	0	0	0.370418	0	0.0887307	0.00341648	0.783465	0.0338443	0.0328372	0.111195	0.00748649	0	0.0702916	0	0.118827	0.0369255	0.0124925	0.117154	0.00876161	0.281168	0	0	0.0856457	0
ENSG00000214401	1.72236	1.51939	3.0718	3.13181	1.92863	1.04831	1.10477	1.66314	2.2183	3.58133	1.2764	2.03475	1.97124	3.54466	2.88776	2.21158	2.36172	3.12476	2.9798	2.4715	6.31933	4.61524	1.60382	1.74994	0.507278	1.9638	1.49382	1.19541	1.04735	2.38515	1.84181	0.644414	0.769961	1.52222	3.13862	0.751706	1.45019	2.72839	1.20075	1.4872	4.18328	1.21183	1.21525	3.55879	0.32433	1.17041	0.942896	3.61558	1.67173
ENSG00000214407	0.0172473	0.011451	0.135579	0.0306267	0.0141054	0.0139991	0.0099268	0.0160124	0.0130929	0.100341	0.0073894	0.0773985	0.0552947	0.120743	0.0196946	0.0452537	0.10371	0.0655477	0.192709	0.104864	0.0190481	0.0107024	0.0140213	0.0231007	0.0124451	0.00578352	0.00573303	0.0128883	0.0050003	0.0290073	0.00431219	0.00525469	0.125376	0.0208655	0.0174829	0.0124275	0.00411145	0.1125	0.0714939	0.00986118	0.0172317	0.0278117	0.0192524	0.0267756	0.00533005	0.0631966	0.0062896	0.0199392	0.0150618
ENSG00000214432	0.0417342	0.00261789	0.00490555	0.00325324	0.0146477	0.00846196	0.012465	0	0.037885	0.0605703	0.00424634	0.00263442	0.0193374	0.0194829	0.00274406	0.00487943	0.00126663	0.0219368	0	0.00609522	0.00661847	0.0275599	0.0775576	0.0125197	0.100271	0.0988058	0.0141641	0.0188438	0.00440628	0.00596946	0.00737333	0.00601004	0.044197	0.149068	0.021281	0.0557277	0.0604688	0.0127312	0.00136765	0.0941787	0.0118994	0.0433548	0.0706982	0.0142399	0.0145342	0.0178457	0.0137043	0.300931	0.0015295
ENSG00000214546	0	0	0.00840459	0	0.0153271	0.00436656	0	0.00592141	0	0	0.00423878	0	0	0.0145203	0	0	0.0129144	0.0145543	0	0	0	0	0.0503432	0	0	0	0	0	0	0	0	0.00615794	0.00784776	0	0.00562005	0	0	0	0.0458322	0.0161184	0.00631985	0.0723255	0.00913261	0	0.0387033	0.114912	0.0132995	0.0862167	0
ENSG00000214548	18.0397	11.1148	8.8061	6.56908	11.4293	3.44744	18.2576	10.3858	2.85437	6.28455	7.00736	6.25416	7.71263	7.00444	9.59787	11.0323	10.4911	8.67426	5.17799	8.23185	1.55476	0.179823	5.80257	3.94618	3.42931	1.4365	72.5922	3.73554	3.28951	1.0066	130.3	11.2757	1.32543	62.4454	1.83085	111.079	1.90919	0.681567	3.39894	1.53696	0.713022	3.77823	1.69143	0.640067	4.58383	1.38125	72.2211	1.82148	5.33839
ENSG00000214559	0.0442922	0.0847358	0.0671761	0.101916	0.0528667	0.0478567	0.0252451	0.0279137	0.024502	0.0483516	0.0383686	0.0323701	0.0331338	0.0644291	0.0485442	0.0518038	0.0795622	0.0565117	0.0337054	0.103543	0.0431256	0.0225322	0.0453661	0.0760269	0.0376849	0.026672	0.0392295	0.0377862	0.0974353	0.0380283	0.031359	0.0527687	0.193824	0.112277	0.0468067	0.0670031	0.0719505	0.0316316	0.0716476	0.0551515	0.0505209	0.0774552	0.030148	0.0931907	0.0490924	0.0572927	0.0418537	0.0648143	0.0455402
ENSG00000214614	0	0	0	0	0	0	0	0	0	0.0119863	0	0	0	0.0132254	0	0	0	0	0	0	0.00263343	0	0	0	0.0243485	0.00376573	0.0356251	0	0	0	0	0	0.00644055	0.0154732	0	0.00499813	0	0	0	0	0	0	0	0	0.0115213	0	0.033403	0.00777321	0
ENSG00000214650	0	0.0169287	0	0.0210818	0	0.275354	0.30936	0	0.0979024	0	0.166813	0.287531	0	0	0	0	0	0.0181492	0	0	0	0	0	0	0	0.153861	0.151829	0	0.139087	0	0.158227	0.278196	0.0195659	0	0	0	0	0	0	0	0	0	0	0	0	0.21639	0.236267	0.0166569	0.187983
ENSG00000214691	0.011864	0.00322981	0.0026897	0	0.00122795	0.0223007	0.0314569	0.00997495	0.00789549	0.0093653	0.00674512	0.00866366	0.00453035	0.00468037	0.00112888	0	0.0010421	0.00117293	0.00163269	0	0.149216	0	0	0	0.000875047	0.051264	0.00568687	0.00365949	0.0186558	0.00491097	0.0302472	0.0197748	0.0151816	0.0506828	0	0.00519245	0.00999915	0.00216268	0.0351527	0.0434273	0.0111259	0.0467729	0	0	0	0.0746441	0.0084423	0.0222905	0.0988127
ENSG00000214719	2.96008	2.47423	1.71538	3.29956	2.3183	1.05612	1.6398	2.7861	1.39207	1.8171	1.83644	1.19851	1.82712	2.74128	2.6992	2.37614	2.58667	2.14508	2.14719	2.23068	7.66474	4.96658	4.35222	5.9496	8.5972	2.41268	3.86101	3.31933	1.90088	5.69431	1.64349	1.99054	4.66671	12.0133	4.08624	5.23755	6.10855	6.77953	5.35996	6.05865	7.4342	5.19994	4.75715	6.39054	7.26575	3.91536	4.20899	4.62031	1.41219
ENSG00000214725	0	0	0.00531561	0.0158571	0	0	0.264876	0	0	0	0.00267437	0.00573471	0.0356593	0	0	0.00394982	0.0655376	0	0.0642529	0.0039481	0.0719586	0.145144	0.0386949	0.0797176	0.187177	0.00614166	2.17477	0.0389676	0.00339232	0.00483385	0.325678	0.036049	0.0049796	0.651755	0.0750864	0.032898	0.436313	0.269479	0.036164	0.0846719	0.0159896	0.119859	0.197637	0.0942048	0.153754	0.00528077	1.5752	0.104108	0
ENSG00000214733	0	0.0272565	0.0170812	0	0	0.00894975	0	0.0697272	0.0636588	0	0.00867407	0	0	0.08542	0.076396	0.0125341	0	0	0	0.0616958	0	0	0	0.0129973	0	0	0.0421173	0	0.0111341	0.0900125	0.018092	0	0	0	0	0	0	0	0	0	0	0.0219406	0	0.096991	0	0	0	0.0403601	0
ENSG00000214770	0.0871785	0.0382719	0.0447817	0.208665	0.0547604	0.0329548	0.0165968	0.0315634	0.0192679	0.0253148	0.030302	0.016275	0.0158805	0.116714	0.0611669	0.0443429	0.0389492	0.0256384	0.0362717	0.0665011	0.205967	0.0609517	0.0425677	0.226682	0.108146	0.114683	0.0737853	0.0608654	0.0416068	0.00917997	0.015597	0.0450477	0.0165528	0.281821	0.0704011	0.0799571	0.168517	0.0282993	0.0373613	0.153366	0.295104	0.0857296	0.0191088	0.282618	0.132521	0.121372	0.0595271	0.0708345	0.0430045
ENSG00000214772	0.0297834	0.0793453	0.0429963	0.0861658	0.048327	0.0608753	0.0602579	0.137307	0.12049	0.0311225	0.0553519	0.0198402	0.0405419	0.0236342	0.19997	0.0175817	0.0728019	0.0390989	0.0124363	0.0344432	0.0132648	0.0047567	0.0446203	0.107366	0.0289196	0.122143	0.05436	0.129088	0.0768005	0.00532635	0.0208322	0.0643965	0.0736037	0.246583	0.0747527	0.0727793	0.0274055	0.0899955	0.00716601	0.00487848	0.00691527	0.0609979	0.00499173	0.135728	0.0345853	0.176666	0.0612923	0.0368677	0.0508513
ENSG00000214773	0.651303	0.44415	0.131209	0.222746	0.34028	0.102412	0.268258	0.247455	0.0448829	0.288204	0.170844	0.132178	0.124091	0.142957	0.381537	0.165791	0.369533	0.254877	0.157266	0.303265	0.422148	0.0919371	0.336338	0.539506	0.74525	0.104753	0.207258	0.367424	0.247684	0.233953	0.119911	0.114366	0.175781	0.239059	0.309481	0.169232	0.259229	0.264658	0.353767	0.368377	0.21006	0.241004	0.409562	0.371082	1.17045	0.204843	0.19543	0.116089	0.125516
ENSG00000214783	2.65868	2.2299	2.59298	1.98763	2.13932	3.76211	1.29169	1.98356	5.29081	3.44062	1.7745	1.70849	2.53547	3.27539	2.31223	2.84688	2.41604	3.26588	1.75897	2.47509	2.72391	4.05428	2.73174	2.60394	4.08723	5.58086	2.26181	2.93147	6.45115	4.18248	2.50931	1.4913	2.90279	3.49784	3.45783	5.94931	3.79461	3.07772	2.90657	7.34719	3.23269	3.15239	3.30982	3.78625	4.40879	2.54082	1.68021	4.01157	4.79393
ENSG00000214797	0.0508124	0.0485823	0	0.00299954	0.00412965	0.018175	0.00656637	0.0307019	0.0204666	0.00918682	0.00680644	0.0141	0.00730787	0.00655755	0.0216636	0.0033746	0.0201034	0	0.00548985	0.0130093	0.0036614	0	0.00939781	0.0199383	0	0.0102032	0.000910939	0.0157084	0.0168733	0.00137614	0	0.00554162	0.0325786	0	0	0.00667376	0	0.00121203	0	0	0.00658662	0.00560063	0	0.00134781	0	0.0434229	0.00687086	0.0207727	0.00845985
ENSG00000214803	0.0185474	0.0190384	0.00702335	0.0127419	0.0124507	0.0365281	0.00134788	0.00645504	0.00290798	0.0188008	0.00538352	0.00398773	0.0188669	0.010434	0.00729221	0.00678942	0.00833289	0.00468874	0.00251074	0.0171043	0.0290999	0.0929161	0.0763423	0.0895412	0.045156	0.00996798	0.00523482	0.240086	0.0139978	0.0603677	0.0227527	0.0668829	0.0436657	0.0752612	0.011435	0.116211	0.0237591	0.0049876	0.0892607	0.1279	0.0205113	0.0212446	0.0237343	0.0373025	0.110304	0.0318027	0.0183134	0.102261	0.00617341
ENSG00000214837	3.56813	2.59152	3.82414	4.07924	3.28546	3.52927	3.36755	3.83801	1.73293	3.6275	4.75095	2.21684	3.47585	3.72601	3.82482	2.93381	4.84018	4.3676	2.86588	4.33037	2.53846	4.17943	4.86124	4.04514	4.81041	1.86117	4.7527	3.51425	2.13932	2.29731	3.65967	1.68808	2.50843	4.90428	5.10595	3.77647	10.2323	6.15586	2.50154	4.65735	1.93473	3.97167	5.89342	3.16951	4.28538	3.77564	5.11677	1.90497	2.27899
ENSG00000214851	0.105431	0.0680967	0.0875216	0.180288	0.0754734	0.434476	0.352407	0.0318353	0.542899	0.117917	0.624784	0.325379	0.138537	0.0977196	0.0656174	0.0672908	0.176836	0.108099	0.0383141	0.153922	0.0548616	0.0572258	0.0500817	0.115038	0.0316454	0.0587993	0.154407	0.0305326	0.23152	1.10712	0.0717637	0.280446	0.116057	0.0910907	0.00765897	0.0607332	0.0753396	0.0179449	0.0378737	0.140293	0.0598026	0.0366291	0.0244897	0.282206	0.0384732	0.0408938	0.215395	0.395043	0.660078
ENSG00000214870	0.384309	0.0883133	0.0931816	0.0799184	0.137602	0.260975	0.0370774	0.441524	0.247234	0.208486	0.231562	0.110171	0.0630182	0.314708	0.198163	0.0482071	0.272264	0.159852	0.0728312	0.245947	0.443687	0.0763332	0.288321	0.418037	0.51837	0.446011	0.0330956	0.655792	0.258017	0.207646	0.0707261	0.198659	0.310936	0.0593685	0.439852	0.126783	1.43102	0.474889	0.105818	1.12979	0.539577	0.387512	0.069918	0.0515406	0.842735	0.348227	0.177045	0.637302	0.198254
ENSG00000214888	0	0.0499015	0.0376912	0.0413807	0.047439	0	0.0138512	0	0.014913	0.035957	0.0190717	0.0273488	0.104317	0.0179473	0.0690215	0.00926329	0.0384182	0.11258	0.0249908	0.0153836	0.244142	0.00844183	0.0111638	0	0.861857	0.0241955	0.0318073	0.237209	0	0.0113441	0.0132375	0	0.048496	0.0279014	0.555893	0	0	0.00998658	0	0.0863201	0.219153	0.00807046	0.0136692	0	1.06653	0.0208292	0.0742978	0.140447	0
ENSG00000214894	0.284035	0.656939	0.0453449	0.667656	0.347009	0.302535	0.121365	0.378748	0.172565	0.0530679	0.560098	0.254388	0.0414905	0.199222	0.386082	0.0809362	0.229151	0.0725362	0.0163638	0.211848	0.0294982	0.0202379	0.168439	0.125037	0.0131372	0.0281819	0.0347458	0.132928	0.0799036	0.0221382	0.103632	0.563858	0.056278	0.0510708	0.152423	0.131327	0.184902	0.244366	0.0611121	0.0311644	0.0457867	0.253454	0.0667952	0.0329499	0.016724	0.153099	0.0581653	0.0348921	0.141256
ENSG00000214915	0	0	0	0	0	0.0256913	0	0	0	0	0	0	0	0	0	0	0.0607197	0	0	0	0	0	0	0	0	0	0	0	0	0	0	0	0	0	0	0	0	0	0.0679374	0.0509888	0	0	0	0	0	0	0	0	0
ENSG00000214922	1.14885	1.04085	0.941228	0.742099	0.487635	0.470731	0.37783	0.836855	0.890409	0.79686	0.948716	0.929846	0.946028	1.05655	1.30428	1.33398	0.731442	1.28111	0.22341	1.24084	6.66794	3.30659	1.32441	1.93067	0.814074	0.919456	0.0642343	2.95914	0.40678	0.808188	1.40325	0.953436	7.39427	0.215477	0.702887	1.32935	1.77127	2.30673	0.154609	1.19326	5.17092	1.34319	2.62775	0.695971	0.928763	1.60195	0.0976035	1.30421	0.713757
ENSG00000214942	0	0	0	0	0	0	0	0.00395441	0	0	0	0	0	0	0	0	0	0	0	0	0.00452897	0	0.00248981	0	0.00364374	0	0.00339948	0	0	0.00508835	0	0.00410644	0.015725	0	0	0	0	0	0	0	0	0	0	0	0.00382443	0	0.0022069	0.0133788	0
ENSG00000214955	5.14084e-31	6.25222e-31	3.18775e-12	1.02408e-34	5.09305e-60	0.0206614	2.1659e-50	0.0528072	1.27356e-55	5.68331e-34	0.0598324	4.55441e-43	1.35789e-42	0.0376817	1.48519e-32	0.0348312	0.0310829	6.07425e-30	0.0447783	1.96058e-24	1.41776e-40	1.65101e-19	3.16549e-26	7.83599e-43	1.22062e-15	1.45346e-10	1.51756e-47	1.0704e-14	1.8538e-16	0.038329	2.1143e-07	5.10046e-46	6.1376e-16	1.78899e-21	0.0249215	3.48529e-24	0.029862	2.63863e-70	4.60594e-24	5.62327e-48	8.761e-32	4.0282e-21	4.96182e-22	4.34336e-20	2.23067e-25	5.54231e-53	1.15891e-13	2.29819e-17	0.037887
ENSG00000214970	0.0467135	0.041297	0.00179699	0	1.20021e-09	1.69259e-11	1.57145e-07	7.76717e-09	0	0.138258	0.0278446	7.56832e-08	0.000782999	1.13542e-05	0.115412	3.34645e-10	0.160395	1.71579e-09	0.000625132	8.97522e-15	0.00271197	3.24984e-11	0.0556433	0.000117644	0.0827377	1.18145e-07	0.131774	0.000313024	2.25033e-07	0.0546411	2.66212e-07	0.0476339	0.0392158	0.406551	0.0300382	0.0421147	4.14903e-13	0.0493336	0	0.0663703	0.000833269	6.14944e-08	2.24151e-08	0	0.0102741	0.0627141	0.371011	0.0694423	1.5374e-07
ENSG00000214986	0.0111528	0	0	0.0133304	0.0122225	0.134809	0	0.00940611	0	0.0115559	0.0135875	0	0.0111742	0	0.0221486	0	0.0307397	0.0115581	0	0	0.0108481	0.0108833	0	0.0102172	0.587415	0	0	0.0120386	0.0173759	0.0242105	0	0	0.0373882	0	0.00891898	0	0	0.0106561	0.154529	0.034125	0.138588	0.136371	0	0	0.664152	0.0134808	0.41695	0.0318197	0
ENSG00000215022	0.22463	0.241236	0.226511	0.321036	0.241368	0.239544	0.279324	0.180603	0.0918263	0.129732	0.186469	0.239018	0.144847	0.252275	0.169122	0.149688	0.281005	0.147395	0.244278	0.246372	0.149066	0.236445	0.253794	0.485061	0.338018	0.133596	0.307898	0.601312	0.29163	0.0831468	0.341328	0.303257	0.190771	0.457796	0.223445	0.224375	0.694087	0.257655	0.427961	0.259836	0.130106	0.306316	0.231575	0.511779	0.596214	0.388823	0.313526	0.177732	0.138455
ENSG00000215023	0	0.034534	0	0	0	0.0234119	0	0	0	0	0.022578	0.0162391	0.0352747	0	0	0.0636307	0	0.0743857	0	0.0212	0	0.035371	0	0	0.108086	0	0.146468	0.0517269	0	0.187193	0.157038	0.0424111	0	0.342129	0	0.0321158	0.0576131	1.18893	0	0	0	0	0	0	0.0295648	0	0.0711294	0	0
ENSG00000215039	6.33661	5.77418	9.33111	6.52204	8.89221	2.82627	3.06145	8.94094	2.98136	7.71621	4.44308	3.95174	6.43817	7.1798	9.70102	5.95351	4.52499	10.9061	6.66576	8.78698	9.54343	6.93757	9.46886	5.68452	9.41704	4.50029	7.77586	10.1253	2.91938	3.76301	2.04638	2.82662	15.3199	9.7634	4.74856	7.23595	5.71583	10.328	7.94708	26.7295	8.69117	17.8072	8.96869	3.58911	8.79111	6.72283	7.58274	5.78969	2.93827
ENSG00000215068	0.834274	0.640327	0.493434	0.834554	0.613818	0.658324	0.346887	0.664637	0.422386	0.511249	0.501217	0.712191	0.642132	0.695198	0.909919	0.342185	1.62072	0.791636	0.501465	0.719773	0.992375	0.653367	0.76194	0.745446	0.363667	1.50299	0.454379	0.384715	0.487071	0.251159	0.139258	0.800374	0.585555	0.911179	0.638344	1.42837	3.30853	1.374	1.95141	1.99104	1.30239	1.45255	0.778138	1.17252	0.208129	1.64334	0.29132	1.84296	0.385914
ENSG00000215112	0.012786	0.0533442	0.144779	0.0251423	0.0204722	0.133005	0.181839	0.00699702	0.0454805	0.0698569	0.105987	0.0611487	0.0352929	0.0545941	0.00715106	0.0979549	0.177354	0.151678	0.017843	0.148652	0.0363738	0.00235456	0.0555252	0.0181675	0.00260322	0.00319436	0.00331315	0.0565974	0.0313811	0.0070407	0.00278197	0.00671708	0.0533841	0.00201741	0.000537696	0.0179964	0.0234824	0.00171046	0.0031722	0.00599423	0.00360934	0.000642572	0.00651008	0.000893958	0.00609843	0	0.00209875	0.00125397	0.0803933
ENSG00000215113	0	0.002438	0	0.00686526	0.17627	0.00371226	0	0	0	0	0	0	0.0025561	0	0	0.00508837	0	0	0	0	0.00564882	0.00560535	0	0	4.06067	0	0.0850389	0	0	0	0	0.128682	0	0.0234799	0.0300509	0	0	0.0562635	0.0114535	0	0.0253737	0	0	0	4.17383	0.00303187	0.0337384	0.00728341	0
ENSG00000215115	0	0.002438	0	0.00686526	0.148207	0.00371226	0	0	0	0	0	0	0.0025561	0	0	0.00508837	0	0	0	0	0.00564882	0.00560535	0	0	4.06319	0	0.358188	0	0	0	0	0	0	0.0234799	0.0300509	0	0	0.016458	0.0114535	0	0.0253737	0	0	0	4.10008	0.00303187	0.0337384	0.00728341	0
ENSG00000215117	0	0	0	0.0135317	0	0	0	0	0	0	0	0	0.00380655	0.00393147	0	0	0	0	0	0.00673951	0.021733	0.011048	0	0	0.00887599	0	0	0.0041001	0	0.0082513	0	0	0.0212515	0	0	0.00348835	0	0	0	0	0.00340919	0.22865	0	0	0	0	0.00357054	0.0361645	0
ENSG00000215159	0.0219952	0.0460448	0.0253066	0.0308971	0.0262588	0.0237383	0.017528	0.0130614	0.00675202	0.0140207	0.0173054	0.0135824	0.0222851	0.0370377	0.024146	0.026616	0.032096	0.0200691	0.00838102	0.0592037	0.0214182	0.0447536	0.0204844	0.0509364	0.0523908	0.0132273	0.0937861	0.0281758	0.0342489	0.0178556	0.0227295	0.0177613	0.0746814	0.0852384	0.0581899	0.0639683	0.118206	0.019427	0.191528	0.0281633	0.0285492	0.082806	0.0212013	0.0843247	0.0534855	0.0249964	0.0893396	0.0497172	0.0172047
ENSG00000215162	0.000310506	0.00179418	0.000746978	0	0.000170532	0.00186193	0	0	0.000876581	0.00260228	0.000561708	0.000480863	0.000629429	0.00227607	0.00062755	0.00195225	0.00057924	0.000651891	0	0.000668857	0.00786163	0	0.000665151	0.000475283	0	0.000429276	0.00112725	0.000225968	0	0.00272933	0	0.00233467	0.00703146	0.000754966	0.00100814	0.000865793	0	0.000300492	0	0.000497539	0.00636706	0	0.000809761	0	0.000510801	0.00184353	0.000117147	0.00897179	0.000872392
ENSG00000215190	2.01107	1.52001	1.34146	2.54587	2.23503	1.20643	1.39768	1.06763	1.47181	1.51311	1.14488	1.36406	1.24797	1.32987	1.47692	1.71532	2.48056	1.39753	1.7426	2.00319	5.19304	2.36291	2.21507	4.14299	3.66457	2.37591	3.37136	1.2	2.43042	4.21764	1.87715	2.47008	2.59367	10.8734	3.57838	2.79039	5.45898	2.11422	3.89724	3.10606	4.23133	2.52111	3.04831	4.16928	7.28784	2.40552	2.58059	2.10642	1.42568
ENSG00000215196	0.00684443	0.0022851	0.00363211	0.000774347	0.00284322	0.00850905	0.00620602	0.00377774	0.00213014	0.00745967	0.0209409	0.0179386	0.00697766	0.00384155	0.0030535	0.00193829	0.00221428	0.00714317	0.00189235	0.00608081	0.00657176	0.000420546	0.00742165	0.00118865	0.0010127	0.00178813	0.000626027	0.0149524	0.000984547	0.007579	0.000269536	0.0183057	0.0249226	0.00555284	0.000175174	0.00381095	0.000702223	0.000417671	0	0.000167317	0.0066342	0.00531426	0.0002812	0.000231923	0.0015968	0.000255942	0.000203319	0.0317994	0.00775237
ENSG00000215231	0.000528485	0.00101793	0	0.000632421	0	0	0	0	0	0.0434983	0.0006373	0	0.00428563	0.00719521	0	0.00142421	0	0	0	0.000948776	0.00771967	0	0	0	0	0.00219162	0	0.00115392	0	0.0116146	0	0	0.0430886	0.00171339	0	0.010988	0	0.0521112	0	0	0.00764953	0.000408587	0.00206727	0	0	0	0	0.0456872	0
ENSG00000215241	0.19263	0.450206	0.0363833	0.0761088	0.219084	0.0957745	0.170776	0.159812	0.182482	0.059911	0.186805	0.156908	0.0315297	0.0980908	0.0658143	0.0541057	0.291544	0.100957	0.0275554	0.032658	0.0473529	0.0340917	0.126858	0.0559518	4.2139	0.0524499	1.16155	2.87985	0.302252	0.0345346	0.106037	0.146435	0.122638	0.0621952	0.074979	0.2315	0.81617	0.00521654	0.902834	0.175416	0.0881292	0.547155	0.00705228	0.103681	3.86203	0.0804927	1.36656	0.170886	0.249271
ENSG00000215244	0.495619	0.369887	0.205464	0.209162	0.393759	0.227266	0.0779057	0.404268	0.0742836	0.217162	0.176285	0.236065	0.179375	0.305667	0.332007	0.519903	0.29066	0.259461	0.221227	0.555934	0.271224	0.283487	0.189698	0.11346	0.0667694	0.0908219	0.0811989	0.664423	0.0749791	0.172399	0.208705	0.296777	0.0538	0.0791696	0.0562636	0.661404	0.437924	0.840313	0.0197548	0.30039	0.245364	0.487642	0.0596583	0.20591	0.239912	2.07428	0.131761	0.131157	0.199824
ENSG00000215246	0.249827	0.279234	0.0209589	0.0972631	0.165696	0.0543317	0.0382495	0.192287	0.032936	0.103511	0.0844238	0.0528542	0.0761042	0.0725374	0.133861	0.0881387	0.064549	0.0424099	0.0421154	0.0413788	0.212894	0.164273	0.0310154	0.0213104	0.0409488	1.12446	0.00422308	0.0629558	0.0223196	0.101484	0.00730904	0.0870732	0.0587293	0	0.0421074	0.0321615	0.450806	0.301701	0.00581621	0.00146267	0.278468	0.0493617	0.00493026	0	0.0524908	0.0139112	0.0062531	0.161076	0.0658002
ENSG00000215256	3.34223	6.14104	9.57771	5.92091	4.78598	3.21919	3.06418	7.83341	6.09578	20.6167	5.90205	4.23909	10.7776	11.517	10.2633	10.8154	11.4532	19.9379	10.6744	8.64639	6.02046	1.54028	3.75173	2.7843	3.18003	4.48624	1.61014	2.74995	1.64868	2.88489	2.09698	1.92695	3.15487	1.88178	4.90218	4.94151	4.21924	11.085	2.5984	5.17766	6.92819	2.43876	2.82058	4.27248	3.26409	6.94494	1.34173	5.14219	6.47711
ENSG00000215304	0.430479	0.332785	0.29164	0.418758	0.271255	0.299935	0.09922	0.312045	0.273635	0.186696	0.30829	0.368647	0.2407	0.148625	0.240109	0.212197	0.162321	0.205892	0.143665	0.313963	1.87451	0.266822	0.411495	0.61253	0.624346	1.61011	0.260645	0.621638	0.225319	0.544177	0.0976951	0.554722	0.193344	0.21372	0.239904	0.184146	0.199629	0.312059	0.17285	1.32833	1.68598	0.0846003	0.362759	0.701327	0.943628	1.00372	0.410636	0.887917	0.29046
ENSG00000215374	0.359222	0.34823	0.226749	0.0735077	0.132401	0.0745483	0.0956472	0.140636	0.0747599	0.0460039	0.126265	0.26013	0.100544	0.295761	0.0702318	0.080565	0.117464	0.169446	0.0376546	0.144993	0.151577	0.0586603	0.216105	0.0510465	0.850703	0.0576354	0.0211323	0.077491	0.0764735	0.0554984	0.0393943	0.327762	0.0494629	0.0181983	0.0107476	0.0779688	0.023985	0.0251055	0.0733489	0.0261999	0.0580605	0.31321	0.0410687	0.0129546	0.2778	0.0281074	0.0298645	0.0143346	0.0754103
ENSG00000215386	16.1388	16.9786	29.5298	19.1942	14.8412	39.7232	31.3338	17.008	54.9766	36.4172	46.7794	31.7941	27.5655	24.0298	19.3855	26.2062	17.3747	36.0026	20.3149	30.8197	4.117	4.44599	10.5403	4.25762	5.46586	25.1865	139.07	3.02978	44.5308	1.26913	5.33133	17.6762	8.29586	7.26276	20.7025	19.0253	5.69967	7.62361	22.8085	4.25229	5.20899	4.88609	0.0711061	0.0309526	2.56008	17.5907	111.625	15.7947	42.6947
ENSG00000215394	0.000612466	0.00982908	0.00294683	0.00146572	0.00201796	0.0775682	0.111598	0	0.104303	0.00888537	0.0863165	0.0428003	0.00454927	0.00769067	0.000412191	0.0118338	0	0.00278393	0	0.000732415	0.00468584	0.0163361	0.0394231	0.000562411	1.96007	0.0998174	0.476218	0.00200443	0.966127	0.00201741	0.149836	0.470029	0.0360331	0.00215013	0.00115899	0.00492961	0	0.00157941	0.0120173	0.000790823	0.00997113	0.0141828	0.0170412	0	3.21392	0.0559189	0.493704	0.211431	0.0648849
ENSG00000215403	0	0	0	0	0	0	0	0	0	0	0	0	0.00696996	0	0	0	0	0	0	0	0	0	0	0	0	0	0	0	0	0	0	0	0.0077787	0	0	0	0	0	0	0	0	0	0	0	0	0	0	0.0213594	0
ENSG00000215417	2.20025	2.44311	3.5838	2.4495	2.10292	0.687641	1.29487	1.61912	1.11245	2.92607	0.804307	1.23585	2.71994	2.32068	2.74693	2.54107	1.81084	3.05178	2.15005	2.3652	3.36051	1.27078	8.41159	3.07177	4.11004	0.258106	1.50949	0.762102	2.40236	1.67777	1.57508	0.413931	1.41336	1.0756	3.4753	2.65656	2.09226	2.37851	4.6751	7.07381	4.83467	4.49205	15.1559	3.08905	2.48041	0.944988	1.55925	1.73722	1.29169
ENSG00000215424	0.18999	0.351654	0.183668	0.140268	0.531347	1.39385	1.47108	0.0968211	1.54541	0.148367	1.26445	0.782668	0.162987	0.180608	0.186614	0.243974	0.366357	0.185432	0.0635113	0.170299	0.654025	0.706359	1.3931	0.205866	1.04795	1.59647	2.24781	1.50734	1.50401	0.459771	2.99176	1.79414	0.513173	1.10607	2.23576	1.25694	0.368738	1.60929	1.77204	0.945461	0.415262	0.979641	2.17637	0.356516	1.89945	1.7706	1.82819	0.961056	1.27474
ENSG00000215447	1.93421	1.60658	1.74967	1.42054	1.25783	1.47147	1.53556	1.67875	1.54392	1.47135	2.54368	1.18246	0.93991	1.93768	2.01791	1.09889	2.05019	2.23093	0.957777	2.27499	3.21641	3.18626	2.17293	2.23739	6.07175	2.78641	5.33451	1.88535	3.86303	4.42319	3.8097	2.32749	1.83539	3.81362	4.42336	2.37525	10.6805	2.27234	7.74273	2.50056	3.619	2.59356	2.63218	1.95743	3.96016	2.7215	3.83838	3.68306	1.58615
ENSG00000215458	0.236997	0.199787	0.0629109	0.12605	0.0561551	0.148176	0.275822	0.131199	0.342977	0.214335	0.128067	0.244426	0.0803831	0.0847985	0.205544	0.0575526	0.163779	0.30368	0.0248326	0.208503	0.392263	0.105181	0.0903806	0.238544	0.0289189	0.407826	0.370782	0.0698108	0.163276	0.403254	0.164455	0.27513	0.181833	0.313302	0.162187	0.142783	0.41271	0.470785	0.114887	0.63722	0.324527	0.0812845	0.137049	0.0183916	0.0901932	0.0927482	0.396636	0.0481992	0.140411
ENSG00000215483	0.343473	0.14585	1.8001	0.112047	0.295147	1.95598	0.233622	0.165285	0.219846	0.175772	0.146285	0.0608248	0.184038	0.134901	0.15939	0.273751	0.229179	0.131931	0.148772	0.20429	0.0899562	1.73531	0.218544	0.10273	0.145516	0.0729833	0.0374147	0.0692835	0.120606	0.0704266	0.0282869	1.43247	0.145707	0.0402374	0.126385	0.0666559	0.157008	0.0366143	0.51917	0.455874	0.0733359	0.094323	0.135349	0.109468	0.0754657	0.289214	0.0456395	0.29647	0.187334
ENSG00000215498	0.000774327	0.0187539	0.00108663	0	0.0273484	0.00024021	0.0125539	0.000330566	0	0.0160183	0.00523208	0.000215806	0.0205847	0.0283258	0	0.00930886	0.0409409	0.0136907	0	0.0050341	0.0422861	0.0574715	0.00041467	0.00071112	0.232157	0.000481833	0.681456	0.0857176	0.473418	0.0124921	0.000645595	0.0824799	0.029122	1.35262	0.0466981	0.00938527	0.314473	0.279063	0.00279963	0.00142568	0.0855351	0.0931775	0.00201947	0	0.312194	0	0.428851	0.0939355	0.000174084
ENSG00000215533	0.47655	0.0689616	0.435171	0.14237	0.705359	0.292254	1.15068	0.566826	0.275466	0.298778	0.414769	0.441157	0.257709	0.452799	0.211652	0.396151	0.170346	0.707234	0.188896	0.341364	0.385803	0.170552	24.7151	0.59327	5.541	0.0250904	11.7328	1.32681	0.459394	0.459499	0.437529	0.40918	0.0311757	8.95108	2.5333	0.213313	1.63079	1.46983	0.26345	3.96519	0.345417	0.146508	51.1664	0.358558	3.56917	0.0595326	13.554	0.687431	0.159961
ENSG00000215560	0	0	0	0	0	0	0	0	0	0	0.00852959	0	0	0	0	0	0	0	0	0	0	0	0	0	0	0	0	0	0	0	0	0	0	0	0	0	0	0	0	0	0	0	0	0	0	0	0	0	0
ENSG00000215692	0.0998271	0	0	0	0	1.34541	1.16894	0.117093	2.0458	0.145094	1.25183	1.66483	0.0699371	0	0	0	0.0296373	0.152885	0	0.0615074	0.0968665	0	0.0787227	0	0.0590521	0.791726	1.7893	0.0702624	1.45511	0.0704362	1.42191	0.688676	0	0.115279	0.0558081	0	0.167004	0	0.0655957	0.0528403	0.16483	0	0	0	0	1.37991	1.30339	0	1.60168
ENSG00000215765	0.0056873	0.0163703	0.00964871	0.00274272	0.00680698	0.00339487	0.00199845	0.00826741	0.0014372	0.0224179	0.0101605	0.0014781	0.00994114	0.0173399	0.00952731	0.0150053	0.00689191	0.00962778	0.0246658	0.0149508	0.00892776	0.0172149	0.00300053	0.00187118	0.000199277	0.00105565	0.00055438	0.00514473	0.000871889	0.00531849	0	0.000675928	0.039232	0.00433526	0.00165448	0.0153686	0.0016581	0.00123277	0.00102581	0.00118521	0.0108277	0.00226416	0.000664016	0.000821472	0.00178054	0.00120881	0.00048013	0.0275231	0.00114411
ENSG00000215769	4.04023	3.29207	2.91866	3.30895	3.72973	1.86848	1.62515	3.7933	1.38871	2.33431	2.01631	1.99919	2.67288	2.64578	3.56871	2.18749	3.07793	3.23984	2.71308	3.61829	4.26906	3.87147	4.32962	3.96675	2.53693	2.40847	2.3148	5.43441	2.82738	3.11829	1.70658	3.24901	2.62135	3.13926	3.28705	4.05002	4.22294	4.67824	2.3611	7.63227	4.08985	4.149	2.42988	2.64809	2.95384	10.8724	1.91071	2.88186	2.1159
ENSG00000215808	0.024595	0.0266005	0.0906635	0.00413315	0.17354	0.107587	0.0949576	0.0497746	0.00489317	0.0739349	0.0541057	0.0379174	0.0284193	0.147047	0.0987943	0.0126561	0.141597	0.253979	0.020382	0.0823335	0.110484	2.79525	0.0155518	0.0158548	6.23422	0.0871256	1.10795	0.405291	0.622392	0	0	0.0249245	2.67603	1.01668	1.7585	0.00319932	5.73241	9.07609	0.836485	0.00800705	0.292866	4.8426	0	0	4.06449	0.0172909	0.940558	0.787519	0.0489929
ENSG00000215841	0.0539029	0	0	0.0321576	0	0	0	0	0	0	0.0166727	0.0180888	0.0265463	0.0273505	0.0260819	0	0	0	0	0	0.316987	0	0.0287186	0	0.0211861	0.0386777	0.360278	0.0572265	0.0434944	0.143649	0.0699467	0.0234902	0	0	0.195413	0.0242124	0.196658	0.0505399	0	0.0606308	0.0243729	0	0	0.029025	0.0441343	0.0334784	0	0.125785	0
ENSG00000215859	5.66029	8.99594	7.54845	8.68273	5.75981	4.51429	4.90278	9.80377	6.57084	11.5547	7.16929	5.68082	11.0643	7.87682	8.62732	8.10015	6.36851	11.7166	9.31543	7.05323	23.0658	42.0894	17.0118	7.89822	4.37358	10.849	6.47089	14.8917	6.0663	5.6132	14.5931	3.66278	9.44339	14.9408	4.78029	14.3968	1.76705	19.6141	6.91695	4.34203	26.9588	9.59493	31.2721	12.4015	3.27618	2.09762	5.51994	32.2098	6.22192
ENSG00000215863	8.53666	8.05384	9.33831	11.7496	5.56049	10.428	13.4816	6.58599	5.9418	4.85579	12.6059	10.8398	5.11866	4.96995	2.26214	2.58361	4.80727	6.98321	4.99459	4.27322	12.9538	32.3301	12.305	10.4105	11.4585	38.196	15.8726	11.3676	14.3108	13.4237	36.1878	4.73272	8.03336	8.04529	1.23421	14.7227	9.40183	8.4364	9.73917	18.1289	10.5097	14.6326	11.2022	14.2371	9.19543	28.5951	7.36049	25.9911	8.68098
ENSG00000215866	0.011139	0.0143032	0.0111654	0.0118485	0.0217516	0.0957703	0.0934928	0.00422775	0.0668078	0.011021	0.064031	0.0769588	0.0370983	0.0200894	0.021262	0.0150075	0.0609282	0.0168898	0.00813919	0.0321838	0.0102446	0.0380254	0.0360251	0.0153452	0.0655468	0.0324792	0.138041	0.00540423	0.118921	0.012239	0.0296654	0.0616076	0.024524	0.0294297	0.0296432	0.0120787	0.0264965	0.0114533	0.00934494	0.00623744	0.0134359	0.00884282	0.0145246	0.00931604	0.0783133	0.0142566	0.190561	0.0623729	0.0400976
ENSG00000215869	0.093268	0.142138	0.0673319	0.133254	0.224506	0.118216	0.0495481	0.341993	0.107603	0.229961	0.0686763	0.0862076	0.0553238	0.285759	0.219056	0.211578	0.168558	0.286468	0.211829	0.114705	0.12327	0.431471	0.158963	0.153406	0.306584	0.686909	0.304605	0.29891	0.0886076	0.31765	0.191365	0.178952	0.697952	2.47057	1.47638	0.135343	0.424851	1.4307	0.459627	0.270025	0.23489	0.275118	0.0979787	0.100395	0.122267	0.334321	0.431208	1.44221	0.193469
ENSG00000215881	0.00212327	0.111309	0.00147343	0.000732948	0.000897054	0.000844094	0.0040063	0.000813828	0.00230487	0.00750169	0.0016001	0.000526791	0.00331163	0.00470463	0.00722344	0.00128397	0.096695	0.00514485	0.00417831	0.00265769	0.00516923	0.000796156	0.000437363	0.000843803	0.00146454	0.00056434	0.0894757	0.00112944	0.000621543	0.00314126	0.0010208	0.00469607	0.0282095	0.00033098	0.00273515	0.00227771	0.000193823	0.0013834	0.00164458	0	0.00480207	0.00284118	0.00372668	0.00131718	0.000671739	0.000888588	0.0127054	0.0988202	0.00152912
ENSG00000215908	5.54864	7.32958	15.4947	10.9982	6.96058	7.69162	7.18335	13.6998	6.37162	13.7635	7.0044	8.15294	13.8553	8.66565	11.4348	6.01976	16.0413	12.721	13.0727	10.6697	5.40899	4.50661	9.42783	6.84278	5.17536	6.64619	5.42833	7.9583	5.87032	4.13138	2.22074	4.28949	3.54768	6.09668	13.4933	2.89758	17.1477	7.52958	7.07483	5.2183	7.19191	4.833	9.57211	6.03849	5.031	5.00846	4.80051	9.87799	6.49293
ENSG00000216863	0.0783346	0.0368095	0.0131353	0.0501389	0.0106524	0.0151158	0.0569318	0.00815108	0.12248	0.0418477	0.0264654	0.0118599	0.0248183	0.0703008	0.0396767	0.0445618	0.0973607	0.0988918	0.00290095	0.135581	0.00713205	0.00706604	0.0600208	0.00306755	0.00235243	0.0799241	0.0461788	0.0152776	0.0446102	0.0115909	0.153704	0.0189181	0.121207	0.0207472	0.0409652	0.00381583	0.106078	0.0243404	0.00217421	0.00200367	0.00619585	0.00555642	0.00150282	0.00109978	0.0666261	0.00850943	0.00687841	0.0446283	0.0480467
ENSG00000217258	0.0807859	0.167346	0.187243	0.0966129	0.0477232	0.0931289	0.0901551	0.179741	0.327361	0.354884	0.0791163	0.117248	0.221208	0.239247	0.180418	0.105296	0.160995	0.11662	0.216153	0.261899	0.0605274	0.0788092	0.224769	0.108294	0.0730182	0.247821	0.311487	0.116994	0.0478914	0.189942	0.0234921	0.217989	0.0768575	0.466684	0.175151	0.200688	0.524591	0.117718	0.906419	0.566146	0.164079	0.302694	0.140555	0.0868968	0.0153194	0.221201	0.255939	0.102716	0.114006
ENSG00000217576	0.653742	0.738918	0.69768	0.713054	1.01076	0.503851	0.274927	0.906325	0.49358	0.484239	0.527987	0.494657	0.53303	0.750789	0.950254	0.827667	0.561888	0.859418	0.504755	1.02792	0.575334	0.322049	0.817358	0.759581	1.11355	0.278193	0.424272	0.556355	0.890538	0.594359	0.392668	0.570892	0.327291	0.943321	1.4208	0.58683	0.482053	0.979352	1.74556	1.5226	0.383531	0.656979	1.01409	0.519464	1.23292	0.718754	0.346421	0.487019	0.437734
ENSG00000218018	0.0280338	0.0270122	0.0172302	0.0336775	0.018943	0.0798345	0.0757626	0.0353652	0.182318	0.00902179	0.0871257	0.111385	0.00654592	0.0444747	0.0282998	0.00773233	0.012909	0.0292449	0.00943253	0.0502609	0.0275372	0.00420533	0.0308749	0.00593929	0.0219446	0.0448269	0.0973499	0.0154105	0.121869	0.0153847	0.0913159	0.142825	0.00731083	0.0797345	0.0225663	0.0257733	0.0341897	0.0133463	0.0141196	0.0235312	0.00390157	0.0107875	0.00281354	0.0152786	0.0232643	0.0517267	0.081318	0.0145117	0.116211
ENSG00000218109	0	0	0	0	0	0	0	0	0	0.0125297	0.0038775	0	0	0.00664987	0	0	0.011106	0	0	0.010716	0	0	0	0	0	0	0	0	0	0	0	0	0.0135103	0	0	0.0110833	0	0	0	0.00492139	0.0109486	0	0	0	0	0	0	0.024483	0.0148687
ENSG00000218510	2.74068	3.25669	4.07645	3.99884	3.1102	1.61607	2.67324	2.89763	2.17154	5.48353	0.951238	3.01767	2.63215	4.22097	3.06055	4.40892	4.18618	5.77888	3.67561	4.19139	4.33501	6.63094	3.81559	5.13085	6.32433	3.01979	5.29577	3.59833	2.68083	5.22512	3.62331	2.41609	1.10777	5.65777	5.50173	4.56145	9.37385	3.28744	9.04101	3.03571	5.19485	6.9196	2.67696	5.28648	4.01257	1.02862	3.95652	6.95525	1.85859
ENSG00000218839	0.231474	0	0	0.00630901	0	0	0	0.0063294	0	0.0126348	0.00537837	0.00331331	0.00752164	0	0.00516211	0.0115246	0.00720211	0	0	0.00332538	0.210454	0	0.0032208	0	0	0	0	0.0225988	0.0367274	0.00567026	0	0.00440978	0.0285049	0.00337973	0	0.00458433	0.0187571	0	0.00499496	0	0.131652	0	0.0168779	0	0	0.00649775	0.00362983	0.00993296	0
ENSG00000219159	0	0.0246291	0	0	0	0	0	0	0.00837037	0	0	0	0.00593856	0.0261476	0	0.00525771	0	0	0	0	0.00573553	0	0	0.00540561	0.0227924	0	0	0.0273504	0	0.0128714	0	0	0.0299508	0	0	0	0	0	0	0.00453835	0	0.0197612	0.00770018	0	0.0777019	0	0.00560035	0.00564004	0
ENSG00000219410	0.00217979	0	0.00262201	0	0	0.455788	0.613634	0	0.915247	0.00683944	0.694998	0.702387	0.00220555	0.00683494	0.00219699	0.00390791	0.0491117	0	0	0.00976388	0.0550339	0	0.00233401	0.00200119	0.00341264	0.521578	1.679	0	1.18786	0.00478136	1.38688	1.1315	0.0468019	0.00352963	0.0287172	0.00606555	0.00530979	0.00210549	0.00219137	0	0.00197191	0.0185365	0	0.0398363	0.00537737	1.18241	1.06122	0.0293368	0.636929
ENSG00000219445	0	0.00104546	0	0	0	0.000673338	0	0	0.00153217	0.011278	0.000409093	0.0021012	0.00220074	0.00341064	0	0.00211279	0.000168776	0	0	0.00194885	0.0104832	0	0	0	0	0.00150063	0.0007881	0.00192581	0	0.00298216	0.000678597	0.00792254	0.0319607	0.000439931	0.000660933	0.00252268	0	0	0	0	0.00983121	0.000419639	0.000707732	0	0	0.000322217	0	0.0153361	0.000609922
ENSG00000219665	1.59989	1.49173	1.22094	1.54813	1.52389	1.01638	1.11678	1.81419	0.72678	1.17742	1.67924	1.48484	0.745768	1.41314	1.42378	0.816794	1.20136	0.938447	1.01495	1.44193	2.19914	0.991819	3.47654	2.36666	1.8221	0.74648	0.961699	3.44772	3.29313	1.77985	1.83913	2.02518	1.02669	3.89226	0.849623	1.52133	2.92301	2.44534	6.59028	3.01433	1.73768	2.87244	1.93549	1.69668	2.54934	0.725193	1.11912	3.04679	1.17155
ENSG00000219926	0	0	0	0	0.00136486	0	0	0	0	0.00390313	0.000749822	0	0.00823839	0.0188169	0.00804077	0.00278831	0.0525733	0.0190639	0.0205657	0	0.00544544	0.0193003	0	0	0.0392317	0	0.0220577	0.357978	0.0594505	0	0	0.13485	0.137648	0.00201357	0.287306	0.00230823	0.0902324	0.371104	0.440433	0.194752	0.00337271	0.0266613	0	0	0.068032	0.138161	0.0187561	0.170941	0
ENSG00000220161	0.00623915	0.0340026	0	0.00746146	0	0.00712968	0.00822755	0.0185248	0.00886536	0.0117565	0.0346743	0.0147905	0.00942731	0.0234634	0.0337959	0.0111278	0.0115484	0.0130139	0.00904206	0.011128	0.0166405	0.0121715	0.00445016	0.0114477	0.0195537	0.0159274	0	0.0122476	0.00962185	0.00681057	0	0.011006	0.113395	0.0182646	0	0.0205931	0.0151228	0.00599681	0	0.0172946	0.0205303	0.0192937	0.00815326	0	0.0153807	0.100234	0.0108695	0.0429603	0.0129686
ENSG00000220908	0	0.0479202	0	0	0	0.0331631	0.483599	0	0	0	0	0	0	0	0	0.0267279	0.0276231	0.151163	0	0	0	0	0	0	0	0	2.79587	0.0521966	0	0	0	0.0268828	0.033716	0	0.460466	0.0439486	0.0772362	1.7044	0	0	0	0.265322	0	0	0.531146	0	2.78645	0	0
ENSG00000220925	0	0.121969	0	0	0	0.0559511	0.0592596	0.0183069	0.0318293	0	0.0541334	0.0878659	0	0.0448785	0.0585912	0	0	0	0	0.0535013	0	0.20001	0	0.0602624	0	0.0313226	0.099036	0	0.152446	0	0.0566477	0.0384261	0.0242391	0	0	0	0	0	0	0	0	0	0	0.260348	0	0.135357	0.106917	0.0206395	0.0255465
ENSG00000221571	0.180437	0.679949	0.108696	0.106975	0.292048	0.311187	0.132906	0.0697272	0	0.865679	0.356385	0	29.5556	0.34168	0.317664	0.510008	0.821645	0.256584	0.116593	0.512814	0.0869523	0.443495	0.0950123	0.243831	0.570442	0	0.0754642	0.089969	0.084198	0	0.25502	0	0.27627	0.138311	0.390477	0.0752511	1.78995	0.157814	0.421422	0.125752	0.244544	0.417083	0.365518	0.292912	0.292734	0	0	0.235917	0
ENSG00000221817	1.72984	1.65027	2.2264	2.00686	1.95164	1.82296	1.11637	2.44289	1.65516	3.05399	2.0457	1.53229	2.44527	2.91954	2.4292	2.41566	2.36579	4.09042	2.12693	3.18745	4.93128	2.0207	2.17497	1.94219	2.95894	2.294	3.04516	1.27533	1.29527	1.10934	0.587812	1.59846	1.18132	1.89795	3.19737	2.34897	0.297596	4.43099	4.66718	1.52439	4.08081	2.04667	3.11784	2.17946	3.10651	1.61933	2.28847	4.02307	1.92268
ENSG00000221857	11.3791	27.6469	54.1521	30.7207	15.197	29.1214	19.3954	36.9128	36.3613	70.5793	35.5414	26.725	59.4057	58.7797	36.1499	51.0774	47.084	76.1877	58.9806	54.1098	57.2922	0.419303	7.90574	5.37763	0.734665	13.6062	19.6061	0.110724	8.33956	1.80584	5.03563	5.55739	7.94915	3.76946	10.1351	2.38828	11.5899	46.034	1.14028	1.1334	35.999	0.361559	1.43655	6.66773	0.339306	1.01886	17.0356	13.8806	37.3704
ENSG00000222030	0.00993593	0.00361762	0.00189269	0.000820031	0.124443	0.0126948	0.00999233	0.00249337	0.00487026	0.010864	0.0138391	0.0132211	0.0103032	0.0108306	0.00133434	0.0037491	0.00265252	0.00165241	0.00137294	0.00309913	0.00716746	0.00173198	0.00125051	0.000769242	2.27723	0.00259531	0.1181	0.00310396	0.000830411	0.0109251	0.000348915	0.0016167	0.0266778	0.351262	0.508241	0.00250145	0.00140454	0.00176908	0.00207014	0.0228282	0.0184929	0.00372813	0.00138975	0.000736828	0.934234	0.00153615	0.147189	0.0191567	0.0116436
ENSG00000222032	0.0131803	0.0619239	0	0.0692487	0.0707524	0.0409719	0.0872259	0.0433127	0.00466579	0.0103268	0.00398409	0	0.00665984	0.00343937	0	0.00884847	0.0030616	0.00344762	0	0.00294796	0.0128312	0.00963968	0.335732	0.06817	0.00257984	0.10156	0.00240238	0.189527	0.111034	0.0108275	0	0.258536	0.0185919	0.0213263	0.0492362	0.264767	0.00801556	0.00317843	0	0.0763798	0.00894236	0.0101889	0	0	0.00270904	0.0885633	0.0600557	0.0347972	0.00743689
ENSG00000222035	0.0130383	0	0.0470549	0	0.0143032	0.0081444	0.00860046	0.0110566	0.00926593	0.0303681	0.00395327	0.0042431	0.0262604	0.0135565	0.0130463	0	0.018088	0.0203829	0.00944355	0.0290508	0.0126886	0	0	0	0.0182638	0	0.0298676	0.00707139	0.02011	0	0.00821806	0.0287382	0.00732673	0.0105256	0	0.0161434	0.00471208	0	0.0195855	0.0250828	0.0176915	0	0.00851977	0.0280502	0.0160703	0	0.0124014	0.0311727	0.00739335
ENSG00000222041	15.5146	8.05555	5.48154	18.0101	15.0855	3.77477	7.91354	17.102	5.58774	3.63548	5.41785	7.78042	4.76385	5.81592	7.02195	4.44929	5.12434	6.59668	4.62291	7.61678	29.7419	65.0783	48.165	45.5902	14.0065	17.9771	24.8489	49.2189	15.0798	100.231	29.5513	38.1526	14.2227	47.5996	18.2039	32.568	35.468	46.1876	11.6252	66.8452	28.4964	33.0954	37.6209	31.3315	8.0801	15.3854	22.4689	32.6422	5.55334
ENSG00000222042	0.00478943	0.00735882	0.00109731	0.00368462	0.0067646	0.022236	0.00164034	0.00341043	0.00257388	0.011594	0.00728533	0.0028676	0.00381627	0.00633281	0.0326298	0.00297223	0.00159663	0.00694718	0.000333546	0.00542786	0.00455316	0.0670796	0.0363103	0.00701772	0.00464016	0.000630167	0.00297836	0.000996389	0.00251535	0.00501474	0.000427451	0.0336307	0.0338501	0.0119264	0.0866347	0.00339389	0.00510554	0.00242935	0.0680935	0.000796248	0.00381699	0.00335025	0.000445993	0.000735701	0.0306085	0.000135294	0.000752355	0.0171441	0.000640277
ENSG00000222043	0.125746	0.0383603	0.0963027	0	0.0437731	2.01176	2.11718	0.0501048	1.70635	0.0821748	0.653719	2.78458	0.0794267	0.143307	0.117575	0.0175367	0.1997	0.184649	0.170521	0.0877476	0.09722	0.195412	0	0.0588466	0.0942629	0.489253	1.30601	0.278175	1.42459	0.138422	1.55282	1.37252	0.0884658	0.144085	0.142249	0.0906782	0.222587	0.0567488	0.178193	0.181626	0.21716	0.216401	0.0262888	0.0430802	0.0656147	0.968196	1.53186	0.376606	2.17271
ENSG00000222044	0	0	0.0122229	0	0.011137	0.00637396	0	0	0.06507	0	0.0136948	0	0	0.0105179	0	0	0	0	0	0	0	0	0	0	0.00796401	0	0	0	0.0538148	0	0.0289548	0	0	0	0	0	0	0	0	0.0169352	0	0.00785193	0.0295336	0	0	0	0	0.0193481	0
ENSG00000223342	0	0.00206352	0	0	0	0.00066501	0	0	0.00302644	0.0201949	0.000646379	0.000691843	0.00542727	0.00897122	0	0	0.000998749	0	0.00312954	0.00192233	0.0114768	0	0.00114753	0	0.000838581	0	0	0.00116906	0.000816648	0.00470661	0	0.000947558	0.0630498	0.00173627	0	0.00298585	0	0	0	0.000830261	0.00581581	0.000828364	0.00139738	0	0	0.00127326	0	0.0350688	0
ENSG00000223343	0.105204	0.0974469	0.05553	0.0753483	0.0964657	0.872546	0.860633	0.0679866	1.0708	0.0219875	0.361851	1.2306	0.0600972	0.0968461	0.0936127	0.060316	0.154827	0.124618	0.0494968	0.109762	0.111176	0.0324971	0.17641	0.113847	0.332092	1.54643	1.6171	0.0337564	1.57084	0.0130271	1.50022	1.26805	6.52719e-10	0.182652	0.0250412	0.0320273	0.195131	0.113738	0.0338459	0.00328081	0.087488	0.0482685	0.228878	0.0650864	0.461304	0.71959	1.20447	0.012267	0.693807
ENSG00000223344	0.000598097	0.00287998	0	0	0	0	0.0093917	0	0	0.0106519	0.000360646	0.00038592	0.00181866	0.00501063	0.000604417	0.000537218	0.00111577	0.00125571	0	0.00107366	0.00931885	0	0	0	0.00093612	0	0.0377794	0.00261162	0.210429	0.00722889	0	0.00476163	0.0494371	0.00193899	0.0390954	0.00277957	0	0.000578825	0	0	0.00595176	0.000462404	0.000779875	0	0.00442759	0	0.0558463	0.0241947	0.000672137
ENSG00000223351	0	0.00243375	0	0	0	0.00219435	0.0033064	0	0.00499321	0.00582491	0.0313875	0.017608	0.00307399	0.00688131	0.000510836	0.00136207	0.000471498	0.000530622	0	0.000453692	0.00787487	0	0.000541351	0.000928377	0	0.00489039	0.000366902	0.00165536	0.000769497	0.00722015	0	0.065725	0.0263279	0.00163862	0	0.00187931	0.000411229	0	0	0	0.00594393	0	0.000659001	0	0	0	0.000953255	0.0248295	0.0017037
ENSG00000223356	0.415728	0.290016	0.212634	0.211867	0.220645	0.208222	0.205089	0.180669	0.0366946	0.154673	0.202923	0.185883	0.346137	0.424764	0.212676	0.20202	0.386519	0.442056	0.213585	0.341852	0.0490326	0.448107	0.596214	0.138295	0.178542	0	0.0709127	0.241639	0.101452	0.18873	0.0326768	0.226958	0.0963783	0.253775	0.12481	0.159091	0.913015	0.166015	0.149181	0.512189	0.170936	0.126216	0.265869	0.157259	0.433277	0.364045	0.0941955	0.141661	0.0589778
ENSG00000223358	0.031097	0.0368563	0.0226253	0.0388083	0.0512847	1.94902	1.8679	0	2.60921	0.00611523	2.27018	2.0938	0.00591649	0.00339595	0	0.000582557	0	0	0	0.000582137	0.0293617	0.00695592	0.0194566	0.00893532	0.0035532	1.62505	0.815366	0.000708015	0.428271	0.00285056	0.195018	0.966281	0.0212969	0.00105135	0	0.00361698	0	0.000627677	0	0	0.0269915	0.00150438	0.0169153	0.0328259	0.00693554	0.446021	0.662079	0.0124937	1.92269
ENSG00000223360	0	0	0	0	0	0	0	0	0.00446388	0.019766	0	0	0.00318685	0	0	0.00282284	0	0	0	0.00282134	0.00920866	0	0	0	0	0	0	0	0	0.00345414	0	0	0.0320282	0.0025511	0	0.00584166	0	0	0	0	0	0	0.00411538	0	0	0	0	0.0151376	0
ENSG00000223373	0	0.00209917	0	0	0	0.0243923	0.00857861	0	0.0154179	0.00228061	0.0252013	0.026795	0	0.00455822	0	0	0	0.00228461	0.00317922	0	0	0.00425236	0	0.00200189	0	0.00302118	0.00476118	0	0.0116614	0.00478302	0	0.0578149	0.0197129	0	0	0	0	0	0	0.00168725	0.00394519	0.00168573	0	0	0	0.0155763	0.00206125	0.0251546	0.0221083
ENSG00000223374	0.0121281	0.0232952	0.014591	0.0434841	0.0265771	6.97816	9.12608	0	7.86143	0.0125538	5.85674	8.65264	0	0	0	0	0	0	0	0	0.0353868	0.0118361	0.0518435	0.0555411	0.0570588	11.042	10.0859	0.0261559	12.4883	0	19.2778	10.0726	0	0	0	0	0	0	0.0793401	0	0.0764221	0	0.127337	0	0.0398232	13.2158	8.33802	0	8.2147
ENSG00000223379	0.251544	0.186416	0.0890428	0.128449	0.129151	0.048229	0.0611123	0.139063	0.0178575	0.0767631	0.0985019	0.0716018	0.130118	0.106393	0.129015	0.0400162	0.130281	0.0940915	0.0777663	0.121386	0.0512293	0.00503201	0.228379	0.266805	0.241489	0.0331034	0.132909	0.0454279	0.0564953	0.277155	0.1154	0.0866498	0.137291	0.119325	0.136066	0.053698	0.120366	0.169583	0.267267	0.183283	0.0232676	0.0843735	0.360789	0.143581	0.346132	0.0744935	0.0902575	0.15384	0.0611963
ENSG00000223380	19.6191	31.1788	20.1522	21.1886	24.7815	12.5434	15.2799	31.7064	16.243	26.2816	16.1906	14.8821	22.0331	25.9342	26.7932	18.7117	19.9054	26.5237	30.7781	19.03	35.2599	40.5213	29.9663	19.4917	28.5433	23.1934	19.6704	30.8299	16.5801	53.1142	18.4557	18.4166	25.6934	28.1996	23.628	23.5424	40.6378	54.7492	25.9963	37.2669	35.3026	23.6844	24.8444	15.4997	15.5315	17.1269	15.6399	32.6155	14.1874
ENSG00000223381	0.00121292	0.002243	0.000525219	0.000609641	0.000879402	0.000406072	0.000761374	0.000310916	0.000410671	0.00549198	0.000580464	0.000453628	0.00425583	0.00549017	0.000515202	0.00091568	0.000860408	0.000535071	0	0.000958554	0.00619424	0.000141896	0.000649628	0.000200534	0.000503044	0.00127358	0.000616015	0.00190759	0.000384869	0.00242684	0.000515301	0.000418554	0.0233883	0.00120952	0.000669929	0.00257195	0.000296198	0.000610734	0.000219887	0	0.00506285	0.00151917	0.000822269	0.000599939	0.00153653	0.000431737	0.000411571	0.0625269	0.000408637
ENSG00000223382	0.00380685	0.0404696	0	0.050395	0.00209017	0.00354756	0.00249518	0.0528058	0.00269081	0.00995674	0.0131415	0.00123053	0.00385301	0.0212611	0.0410809	0.00170683	0.0585969	0.00797975	0.00277632	0.00170576	0.0620886	0.0431022	0.0225253	0.0387275	0.0331637	0.0901462	0	0.0901476	0.00145333	0.103904	0	0.0184636	0.0239241	0.0168818	0.0166534	0.0698343	0.0334777	0.0398708	0	0	0.0639626	0.0163107	0	0.0455125	0	0.00226506	0.0223106	0.0498554	0.00214337
ENSG00000223387	0.15497	0.129313	0.754835	0.357601	0.14183	0.138887	0.0329021	0.655855	0.567718	0.605078	0.352567	0.0870879	0.348162	0.11245	0.372903	0.635239	0.122422	0.986968	0.820714	0.17321	1.41597	0.0369292	0.0942712	0.705347	0.0826894	0.634509	0.043358	0.655612	0.0854586	0.229595	0.00882493	0.0276901	0.150043	0.101114	0.217694	0.35645	0.102408	0.498551	0.0627398	0.0743596	1.31592	0.174029	0.600379	2.29784	0.101106	0.347532	0.0107477	0.30357	0.393203
ENSG00000223390	0.00526492	0.0321979	0.00844397	0.00209983	0.00192721	0.353508	0.322015	0	0.225728	0.0355915	0.327356	0.335843	0.0373829	0.0345459	0.00354016	0.00314801	0.0032685	0.0695944	0	0.00314601	0.0669316	0.00684459	0.00187929	0.0314318	0.00412104	0.391248	0.70334	0.109108	0.453394	0.0115543	0.407956	0.444199	0.0119055	0	0.0266432	0.0623781	0.0268582	0.00169603	0.0337215	0.0771598	0.00317523	0.00407024	0.00457877	0.0364347	0.0043297	0.496919	0.593547	0.0168797	0.254902
ENSG00000223392	0.00138049	0.00498585	0.0336113	0.00330404	0.00568665	0	0.000451456	0.00294822	0	0.0280443	0.00291277	0.00378432	0.0275584	0.0275217	0.00279134	0.000310094	0.0183561	0.00108722	0.000504562	0.00619727	0.00537745	0.00403755	0.0620464	0.00126793	0.0021606	0.00143085	0.000500954	0.00226111	0.000525271	0.0110004	0	0.0033587	0.0288815	0.000559526	0.000560489	0.00128355	0.000561726	0.00300695	0	0.0267074	0.00561991	0.161757	0.00224986	0	0.00397443	0.0180234	0.000650782	0.0179556	0.00116309
ENSG00000223393	0.0611122	0.0364981	0.0358776	0.0623813	0.0323847	0.0118216	0.043936	0.0265248	0.0269001	0.0197821	0.0172219	0.00615591	0.0239189	0.0494037	0.0336341	0.00423616	0.030773	0.0338953	0.0483024	0.029641	0.0369196	0.212171	0.0456671	0.0928264	0.284159	0.0725195	0.0381098	0.0515299	0.118678	0.161785	0.113285	0.112976	0.0961316	0.13758	0.249152	0.0482129	0.368418	0.319009	0.130544	0.202559	0.123634	0.0366494	0.0371531	0.0305967	0.436749	0.0396831	0.0360086	0.20536	0.0160873
ENSG00000223396	0.314446	0.678181	0.697894	0.372524	0.443657	0.359491	0.561465	0.689344	0.644008	0.558037	0.215698	0.211106	0.851418	0.800963	0.84627	0.771518	0.612964	0.737768	0.758287	0.743691	1.33507	0.106559	0.420333	0.16966	0.25096	1.09047	0.379859	0.562166	0.0337711	0.195538	0.185658	0.434585	0.283338	0.153984	0.727913	0.0795862	0.972288	0.942934	0.2567	0.703329	1.41448	0.378974	0.0850546	0.0251439	0.150434	0.298537	0.411212	1.74067	0.392821
ENSG00000223400	0.00377171	0	0	0.00451186	0	0	0	0	0	0.00787644	0.00228125	0	0.00761921	0.00393462	0.00379136	0.00337409	0.00350206	0	0	0	0.00367163	0	0	0	0	0	0.00275193	0	0	0	0	0	0.042537	0	0	0.00349115	0.0183393	0	0	0	0.00341194	0	0	0	0.00620129	0.0360193	0	0.240046	0
ENSG00000223401	0.0123685	0	0.0148802	0.0147816	0.0135512	3.84321	3.86548	0.0208331	1.85883	0	2.89659	3.58127	0.0123759	0.0127703	0.0122569	0.0109446	0.0113439	0.057033	0.0355283	0.0109464	0.0535653	0	0.0264343	0.0339832	0	2.59017	1.88417	0.0641609	1.70029	0	1.54062	1.8694	0.0414014	0	0.0197488	0	0.0903186	0.0118004	0.0556144	0.0428732	0.0559444	0	0	0	0.0101527	1.40825	2.71677	0	2.03854
ENSG00000223403	0.288729	0.173007	0.215412	0.11804	0.209832	0.0500272	0.3786	0.214679	0.0220541	0.129644	0.108071	0.0354852	0.0879891	0.156047	0.237288	0.204267	0.210984	0.111251	0.134332	0.148887	0.070552	0	0.0672063	0.0611954	0.0866878	0.0108168	1.23011	0.00839205	0.0910279	0.0168828	3.4181	0.176474	0	0.475226	0.0186746	5.0994	0.0107768	0.032544	0.0346615	0.0263572	0.0650291	0.112206	0.0607764	0.0215332	0.0881351	0.0160092	1.23226	0.0443851	0.0454185
ENSG00000223404	0.227075	0.031745	0.00441312	0.01316	0.0947155	0.0474042	0	0.0207196	0	0.136421	0.0200381	0	0.090949	0.00762114	0.0828609	0	0.169576	0.0305558	0.0159239	0.0609693	0.621225	0.703812	0.337473	0.00336382	1.22217	0.237178	0.0592137	0	0.0793543	0	0	0.090518	2.95979	0.151076	1.90584	0.00337986	0.725202	1.551	0.587751	1.48875	0.297552	2.59415	1.29113	0.00394627	1.70226	0	0.0978155	0.448618	0.019441
ENSG00000223408	0	0.00143745	0	0	0	0	0	0	0	0.0110822	0	0	0.0015059	0.00466485	0	0	0	0	0	0	0.00145453	0	0	0	0	0.011871	0	0	0	0	0.0328855	0	0.01143	0	0	0	0	0	0	0.00115081	0.00135194	0	0	0	0	0	0	0.0124903	0
ENSG00000223410	0	0.00353562	0	0	0	0.00228727	0	0	0	0	0.00222194	0	0.011134	0.0076663	0	0.00328709	0.00341182	0.00384232	0	0.00328548	0	0	0	0	0	0	0	0	0	0.00804492	0	0	0.0331522	0	0	0	0	0	0	0	0.00664712	0.00284011	0	0	0	0	0	0.0246789	0
ENSG00000223414	0.410852	0.0355943	0.0452105	0.00567006	0.00442406	0.020352	0.133479	0.128009	0.00167123	0.0302863	0.0161089	0.0100848	0.00938216	0.059924	0.0300852	0.00447064	0.127477	0.169076	0.0138049	0.0110611	0.00886662	0.00138574	0.00507521	0.0171239	0.0830075	0.0953315	0.0207152	0.0209073	0.0146971	0.143312	0.00177634	0.020309	0.0555826	0.00757581	0.0186274	0.0569118	0.0412761	0.0111154	0.0357734	0.0459079	0.0243571	0.0314264	0.00123544	0.0104911	0.525377	0.0140004	0.101838	0.063792	0.00239474
ENSG00000223430	0	0	0	0	0	0.00316237	0.033384	0.00430791	0.014392	0.005288	0.00614223	0.0329383	0.00511495	0.00528206	0	0	0	0	0	0.00452742	0	0	0	0	0	0.0141096	0.0959593	0	0.00389862	0.00554327	0	0.0134241	0.0114202	0	0	0	0	0	0	0	0.0137625	0	0	0	0	0.00606704	0.0433226	0.0145747	0.0229547
ENSG00000223432	0	0	0	0	0	0	0	0	0	0	0	0	0	0	0	0	0	0	0	0	0	0	0	0	0	0	0	0	0	0	0	0	0.185824	0	0	0	0	0	0	0	0.0868774	0	0	0.216581	0	0	0	0	0
ENSG00000223436	0.00485588	0.00233788	0	0	0.00266654	0.00452147	0.0111292	0.0489092	0.0137181	0.00889674	0.00878933	0.0290087	0.00122962	0.00635162	0.0563299	0.00108954	0.00226269	0.0600193	0.0017725	0.00544403	0.00354626	0	0	0	0.000950131	0.00503912	0.00264671	0.00132434	0.0046277	0.00399876	0.00455743	0.0762179	0.0247231	0.00196699	0	0.00225488	0	0	0	0	0.00439285	0	0	0	0	0	0	0.00934706	0.0163866
ENSG00000223438	0	0	0	0	0	0	0	0	0	0	0	0	0	0	0.0354719	0	0	0	0.0514766	0.0210628	0.0269227	0	0	0	0.155153	0	2.36538e-05	0	0	0	0	0	0.000282133	0	4.57734e-08	0.0545996	0	0	0	0	0	0	0	0	0.399609	0	0.0265264	0	0
ENSG00000223440	0.00124721	0	0	0	0	0.0098231	0.0104623	0	0.0112409	0.0195858	0.0144259	0.0206912	0.00378973	0.00261011	0	0.00111933	0	0	0	0.00111857	0.0154178	0	0	0	0	0.0442749	0.023199	0.00408166	0.00606383	0.00857072	0.0300525	0.00698636	0.0352771	0	0	0.00731805	0	0	0	0	0.00712282	0	0	0	0.00102576	0.0381352	0.0377652	0.00757901	0.00898031
ENSG00000223442	0.17558	0.00323282	0.131909	0.001339	0.0935826	0.278303	0.387321	0.00143342	0.184782	0.0087921	0.22602	0.197094	0.00170128	0.00527317	0.000565421	0.0010051	0	0.00234934	0	0.0030131	0.00817226	0.00109089	0.00239698	0.267393	1.48884	0.187169	0.273364	0.000610766	0.201687	0.00245904	0.154593	0.305775	0.0796813	0.00453454	0.000454161	0.00364028	0.00318627	0	0.00112653	0.00086762	0.00455515	0.00346034	0.008754	0.117273	0.548184	0.192971	0.22214	0.0204778	0.188296
ENSG00000223446	0.0506335	0	0.0609616	0	0.055032	0.446374	0.0709814	0.040814	0.96351	0.0504104	0.0320654	0	0	0	0	0	0.292756	0	0	0	0.395363	0.148778	0	0	0.119868	0	0.0398189	0	0.0863028	0.410888	0	0	0.107905	0	0	0	0	0	0.146389	0.0368893	0.0915539	0.117209	0	0	0.0825916	0.0655309	0	0.282459	0
ENSG00000223458	0	0.0164067	0.0205338	0.0102038	0.00935828	0	0	0.00722008	0.0121598	0.017734	0	0	0.0085753	0.00885216	0.00851117	0	0.0157407	0	0	0.0303506	0	0	0.0456342	0.0469403	0.0401272	0.0238605	0.0062733	0.0184759	0	0.0185827	0	0.022547	0.0191359	0	0	0	0.00687608	0	0.00853118	0.0524014	0	0.013192	0.0111627	0	0.0140203	0.0102701	0.00814103	0.0162838	0
ENSG00000223461	0.0067988	0.0261512	0.0081787	0.0406512	0	0.379952	0.559864	0.0288178	0.589688	0.0424592	0.259824	0.464848	0.00684435	0.0353332	0.0271993	0.0430586	0.0411113	0.0354161	0.0590699	0.0181713	0.0396973	0.00663198	0	0.0187047	0.0479358	0.464563	0.583126	0.0294914	0.786935	0.0148333	1.00319	0.527394	0.0611092	0.0439004	0.0273523	0.0440408	0.0274466	0.0130606	0.0544599	0.0366077	0.0430502	0.00525497	0.0177731	0.087761	0.027931	0.318144	0.465791	0.0649963	0.539994
ENSG00000223462	0.00520136	0.00500863	0.00500517	0.00124479	0.00799782	0.183357	0.0544829	0.00177584	0.0763936	0.00871448	0.149982	0.115527	0.0105389	0.00653276	0.00630291	0.074816	0.000969712	0.00218288	0	0.00559927	0.0141816	0.0111565	0.00334236	0.0819584	0.00488496	0.233121	0.12773	0.00681038	0.125265	0.00913947	0.223853	0.149957	0.089199	0.00674298	0.00675105	0.00773074	0.00592099	0.0777664	0.00523435	0.0636009	0.0131751	0.0120637	0.0108534	0.00447451	0.0713444	0.169349	0.166465	0.0210298	0.0900784
ENSG00000223466	0.0207033	0.028872	0.0083013	0.0710454	0.00757561	0.0375437	0.181315	0.00293677	0.084565	0.00360409	0.0554569	0.0209196	0.00348644	0.0280409	0.028545	0.00617609	0.00320534	0.0301829	0	0.0515994	0.0134364	0	0.0110813	0.0271633	0.00270164	0.00957851	0.880735	0.00375527	0.0158603	0.0315265	0	0.0255873	0.0116792	0	0.0259996	0.0268612	0	0.0276756	0	0	0.0528451	0.00266739	0	0.00742193	0	0	1.07506	0.0274016	0.0317019
ENSG00000223469	0	0	0	0	0	0	0	0	0	0	0	0	0	0	0	0	0	0	0	0	0	0	0	0	0	0	0	0	0	0	0	0	0	0	0	0	0.0804985	0	0	0.0382485	0	0	0	0	0	0	0.10707	0	0
ENSG00000223470	0	0.00432367	0	0	0	0	0	0	0	0.0187885	0	0	0.0113602	0.002347	0	0.00201285	0	0	0	0.00402329	0.00437291	0	0.00240453	0	0.00175792	0	0	0.00734144	0	0.0147765	0	0	0.0532877	0.0365094	0.0018186	0.00416558	0	0.00216896	0.458014	0.0017375	0	0	0	0	0	0	0	0.0194279	0
ENSG00000223473	1.07914	1.38002	1.50519	1.73737	0.611448	1.59061	1.50837	1.84106	1.34885	2.00992	1.11235	1.26412	1.52937	1.71678	2.30922	1.67319	2.64629	2.36393	1.85782	1.94516	0.402118	1.02742	1.28778	1.07157	0.864032	1.12163	2.4857	0.994897	0.741855	1.11896	2.06979	0.800269	0.613332	1.17859	3.62233	0.905611	2.06421	1.62094	1.12387	0.605012	0.883746	1.74672	1.03087	1.64787	0.687435	1.60868	2.0294	0.992197	1.39946
ENSG00000223475	0.011692	0.0525064	0.00851362	0.00766971	0.0123823	0.00505483	0.00533232	0.00427592	0.00707829	0.0161437	0.00340133	0.00375648	0.00793009	0.0542616	0.00874657	0.0081884	0.00525325	0.124299	0.00365794	0.0134821	0.0124421	0.00366414	0.0033987	0.00316341	0.0093144	0	0.00526544	0.0566832	0.00286548	0.0568587	0.000627086	0.00387706	0.050192	0.00296001	0.0547212	0.00465346	0.00371691	0.00595597	0.00409637	0.00768296	0.00566632	0.00629513	0	0.00651094	0.00472214	0.00632867	0.0051641	0.0223039	0.0077507
ENSG00000223477	1.21631	1.30128	0.0315238	0.321671	0.281268	0.887635	0.0650103	1.29041	0.588323	0.45535	0.440706	1.1156	0.112602	0.470443	0.872193	0.236929	0.57284	0.0673515	1.15969	0.404469	0.233365	0.00685884	0.896935	0.239757	0.176525	1.22316	0.0205631	0.00565098	0.453774	0.0154451	0.0735711	0.295955	0.282414	0.0054405	0.223515	0.313414	0.00563242	0.191932	0.028106	0.0684339	0.200151	0.0795162	0.0033638	0.00263984	0.175182	0.284847	0.00180579	0.141964	0.970835
ENSG00000223478	1.04119	1.28034	0.981865	1.26817	1.14234	0.821216	0.851264	0.982113	0.372511	0.696821	0.746474	0.823432	1.05959	1.03577	1.02781	1.21967	0.457433	1.1457	1.01662	0.691133	4.96276	3.4796	3.66168	1.85865	5.56623	0.888185	1.14562	4.00756	1.25131	1.27741	1.50902	0.986935	2.25268	4.05946	1.46663	1.96951	3.42118	0.656769	4.90587	2.20392	6.07615	4.19729	3.04382	2.16013	2.85712	0.801635	0.720437	2.25978	1.16825
ENSG00000223479	0	0.00203416	0.000282269	0	0	0.000145505	0	0.00030074	0	0.0113132	0.000141454	0	0.00285543	0.00639223	0	0.00196823	0.000438015	0.000492911	0	0.000948253	0.00388503	0.000228779	0	0	0.000275456	0.000324258	0	0.000256274	0	0.00464325	0.000293265	0.000207629	0.0319004	0.00152194	0	0.00218223	0.000191002	0	0	0.000182037	0.00424591	0.00127002	0.000611899	0	0	0	0	0.0222733	0.000131786
ENSG00000223482	7.20733	9.90359	7.07983	8.06913	8.17569	7.79859	9.07216	9.40026	7.23832	7.05794	6.3632	7.72692	7.92523	6.66973	7.36093	7.04339	7.89591	7.9372	7.27713	7.76064	7.12018	11.3139	13.0018	10.8043	13.4146	7.60153	11.5013	11.6453	13.9891	6.77686	10.2125	9.85921	8.66423	9.15419	10.8364	11.6651	10.0884	21.0254	17.3031	10.6184	8.5892	14.2908	15.1191	8.65196	16.114	8.92947	11.2031	13.1073	7.50745
ENSG00000223485	0	0.011719	0	0	0.105383	0	0	0.00345264	0	0.0443723	0.00245605	0.0052656	0	0.00423347	0	0.0036303	0	0	0.00590237	0.00362862	0.17656	0	0.141478	0.161755	0	0.0636761	0.0333383	0.045195	0.109972	0	0.172382	0.201793	0.0508864	0	0	0.053314	0.0032887	0.080852	0.0466954	0.063754	0.0392735	0.138404	0.0106011	0	0.0359072	0.0145453	0.138614	0.0401278	0.00458663
ENSG00000223486	0.00757983	0.00728742	0	0	0.0166274	0	0.010014	0	0.00991378	0.00788297	0.013805	0.00494142	0	0.0157429	0	0	0.0069995	0	0	0	0.00737643	0	0	0	0.139	0.0388933	0.022255	0	0.00585886	0.0165232	0.0382828	0.0066786	0	0.11626	0	0	0.0183435	0.0145479	0.00758344	0	0.0137137	0	0	0.00815379	0.0560497	0.136613	0.00722044	0	0
ENSG00000223487	0	0	0	0	0	0	0	0	0	0	0.00653028	0	0	0	0	0	0	0	0	0	0	0	0	0	0	0	0	0	0	0	0	0	0.228848	0	0	0	0	0	0	0	0.00970078	0	0	0	0	0	0	0.0102047	0
ENSG00000223492	0.0133492	0.00505994	0	0	0	0.300346	0.257153	0	0.193136	0.0136672	0.206216	0.200416	0.0133154	0.00183198	0	0.00157122	0	0	0	0.00157021	0.0153517	0.00170811	0.0142735	0	0.00274247	0.147972	0.19113	0	0.137729	0.0019223	0.234745	0.20752	0.0446951	0	0	0.00325167	0	0	0	0	0.00475438	0.0103432	0	0	0	0.310542	0.284659	0.0202201	0.234804
ENSG00000223502	0.0130154	0.0187896	0	0	0.10171	0.0688557	0.0512796	0.0719095	0.0184287	0.010198	0.11999	0.115925	0.0855828	0.006793	0.00654725	0.00291273	0	0.00340465	0	0.074195	0.00316768	0	0.00348331	0.0119459	0.0101902	0.0541799	0.0118608	0	0.0199331	0	0.0163334	0.201181	0.0257042	0	0	0.00301384	0.0680024	0.00313882	0	0.0645202	0.0147174	0.00251535	0	0	0.0294267	0.210208	0.0369662	0.0156198	0.0514035
ENSG00000223504	0.00759391	0	0.00456737	0	0.00416776	0	0	0	0.0107593	0	0.00229657	0.00246151	0.00767	0	0	0	0	0	0	0	0.0036962	0	0.0081286	0	0	0	0.00277046	0.00413074	0	0.00415647	0	0.00670535	0.0621013	0	0.0511248	0	0	0	0	0	0	0.00293513	0	0	0	0	0	0.032787	0.00428814
ENSG00000223511	0.108363	0.320961	0.257782	0.00563754	0.14426	0.154144	0.203445	0.157737	0.30486	0.128911	0.0567509	0.025034	0.00650636	0.135416	0.297168	0.0682025	0.143727	0.0504443	0.000589963	0.263188	0.00353905	0.00472438	0.0424716	0.0022251	0.00695267	0.08406	0.00488806	0.00304098	0.150037	0.00310515	0.081388	0.209051	0.0150849	0.343048	0.0697821	0.0108817	0.00350337	0.00182329	0.000812924	0.0382724	0.00365312	0.00593175	0.0561604	0.0450091	0.0692087	0.0554451	0.042299	0.035688	0.232859
ENSG00000223516	0.0841926	0	0	0	0	0	0	0	0	0.0812191	0.0401383	0	0	0	0	0	0	0	0	0	0	0	0	0	0	0	0	0.0641194	0	0	0	0	0.557847	0	0.0467356	0	0	0	0.0597679	0	0.0760803	0.144925	0	0	0	0	0	0.0561609	0
ENSG00000223517	0	0	0	0	0	0	0	0	0	0	0	0	0	0	0	0	0	0	0	0	0	0	0	0	0	0	0	0	0	0	0	0	0	0	0	0	0	0	0	0	0	0	0	0	0	0	0	0	0
ENSG00000223522	0	0.00952475	0.0119249	0.0118495	0	0.422719	0.3494	0	0.188199	0.0308524	0.334497	0.320863	0.00994492	0.0205292	0	0	0	0	0	0	0.0143016	0.00716858	0	0	0.00776948	0.237763	0.280364	0	0.187348	0.0107744	0.148395	0.472738	0.0165015	0	0	0.00910193	0	0	0	0	0	0.00766058	0	0	0.018112	0.608946	0.279918	0.0210635	0.325465
ENSG00000223523	0.0028343	0.00338989	0.00280509	0.00207644	0.00196667	0.00203422	0.00761945	0.00116996	0.00232494	0.0105927	0.0640077	0.021944	0.00545144	0.00750242	0.0954744	0.00320305	0.00233631	0.00267732	0.000882593	0.00387079	0.0081296	0.00146379	0.00287066	0.00220166	0.00540369	0.00205993	0.082988	0.00360747	0.0558212	0.00581424	0.00245162	0.00516286	0.0264879	0.00598162	0.140884	0.00435385	0.00191961	0.0686054	0.0017084	0.00203896	0.00716392	0.00307928	0.00263081	0.00111634	0.00343491	0.00305612	0.0436946	0.0192201	0.0801687
ENSG00000223525	0.938779	1.26554	0.537266	1.0113	1.02621	0.379211	0.176039	0.800012	0.232327	0.410182	0.331544	0.45947	0.320892	0.32686	0.512987	0.439898	0.434502	0.251514	0.485795	0.860605	0.995382	0.659829	0.708113	0.502039	1.16463	0.0980041	0.232436	0.439417	0.347853	0.147125	0.679424	0.460041	0.403502	0.219421	0.783627	0.516912	0.290092	0.237291	0.316386	0.293372	0.931841	0.371404	0.511987	0.271189	1.01308	0.593075	0.312217	0.343594	0.378397
ENSG00000223528	0.00140771	0.00134599	0	0	0.000790607	0.111573	0.0819571	0.000614605	0.0416603	0.00148579	0.065545	0.0682973	0.000729464	1.07136e-08	0	7.41723e-09	0	0	0	0.00127402	0.00140184	7.95014e-09	0	7.50329e-09	0.000563305	0.0662588	0.0752683	8.95482e-09	0.0270758	0.00153507	0.0656515	0.106005	0.00642044	6.79807e-09	0	0.00200671	0	0	0	6.58814e-09	0.00383343	0	0	0.000773989	0.000592037	0.112839	0.126314	0.0625658	0.0712034
ENSG00000223530	0.0161442	0.0584536	0	0	0	0	0	0.0135364	0.0232119	0.0166415	0.00988208	0	0.0965266	0	0	0.0513528	0.103095	0	0	0	0.0156947	0.173374	0.0172392	0.0295451	0.025335	0.0228123	0	0.104009	0	0	0.0206292	0	0.107577	0.0518	0	0.0530517	0.167541	0.091998	0	0.085901	0.0292036	0.0873147	0	0	0.0132433	0.0196816	0	0.0152627	0
ENSG00000223534	0	0	0	0	0	11.286	18.9938	0	4.87534	0	9.67141	2.97779	0	0.030122	0	0	0	0	0	0	0	0	0	0	0	17.1226	10.1895	0	8.02962	0	11.3046	2.51768	0	0	0	0	0	0	0.0292164	0	0	0	0	0	0.024372	7.02654	4.30732	0	3.78481
ENSG00000223536	0.000477457	0.00413845	0.00114861	0	0	0.000296128	0.000624676	0.000407805	0.000673835	0.00550285	0	0	0.00290403	0.00400054	0	0.0017157	0.000890869	0	0	0.000857219	0.00325469	0	0.00102282	0	0.000373642	0.00131991	0.00242614	0	0.000726888	0.00314814	0.00119375	0.000844766	0.0232502	0.00232201	0	0.00355083	0.0386561	0.000462141	0.000961457	0.000370256	0.0051832	0.000369136	0.000622541	0	0.000392733	0.000566815	0.00225122	0.0137981	0
ENSG00000223537	0	0	0	0	0.00110113	0.0354648	0.031503	0	0.0212367	0.00419944	0.0495909	0.0304222	0	0.00419747	0	0.000900045	0	0.00105192	0	0	0.00488125	0.000977458	0	0	0.000784638	0.00693389	0.00655522	0.00109396	0.0229204	0.00110106	0.00752531	0.0283728	0.222276	0.000812336	0.00081333	0.00186271	0	0.000969775	0	0.0011654	0.00453481	0.00077509	0.00130747	0	0	0.00357371	0.0047306	0.0231637	0.0428401
ENSG00000223542	0.0494329	0.0440357	0.0505647	0	0.00986245	0.0312051	0.0636479	0.00763884	0	0.00468799	0.0299146	0	0.0441292	0.091183	0.0407565	0.0389868	0.0125028	0.00938862	0.00652855	0.00401407	0.0174944	0	0.0482167	0	0.0105558	0	0.013128	0.00488453	0.0103496	0.00491463	0.0529792	0.00793173	0.0516625	0	0	0.00415502	0.003638	0	0	0	0.00406454	0.0138929	0	0	0.0184664	0	0.0340908	0.122627	0
ENSG00000223546	2.05964	2.18935	1.62962	3.12841	1.5726	2.20055	2.1754	2.03624	1.99174	1.65546	3.07232	2.13602	1.92836	2.67482	1.86074	1.85045	2.99448	2.23968	1.30203	2.34445	2.56134	4.14056	2.83292	2.88696	1.5288	2.71355	2.98228	2.71805	1.06286	3.08926	1.39962	2.08995	3.79667	4.65782	2.50741	5.12514	9.06611	4.19018	2.26843	4.17481	2.37609	6.35618	4.23455	3.24949	3.17999	2.60172	2.13565	2.95959	2.25237
ENSG00000223548	0	0	0	0	0	0.0190903	0.015375	0	0	0.00607727	0.00706981	0.00758547	0.00587817	0.0121394	0	0	0	0	0	0	0.00567683	0	0	0	0	0.0162458	0.0341569	0	0.0431167	0	0.00734617	0.0617335	0.0289866	0	0	0	0	0	0	0	0.00527635	0	0	0	0	0	0.0387986	0.0279134	0.00660828
ENSG00000223552	0.0851193	0.0182956	0.00483887	0.00762231	0.0294596	0.115162	0.101168	0.0826249	0.124269	0.0420301	0.175283	0.100347	0.00770324	0.150703	0.126271	0.00642507	0.0449428	0.21797	0.00457369	0.0120381	0.0791137	0.00305042	0.0985682	0.176981	0.0333315	0.0939073	0.0633772	1.00966	0.159908	0.0443126	0.112509	0.370467	0.0310057	0.0333538	0.00834685	0.00706424	0.00521324	0.117001	0.0467221	0.630254	0.0361651	0.0186612	0.0169013	0.00528701	0.0693914	0.340393	0.0559179	0.068562	0.110987
ENSG00000223554	0	0	0	0	0	0	0	0	0	0	0	0	0	0	0	0	0	0	0	0	0	0	0	0	0	0	0	0	0.138288	0	0	0.02148	0	0	0	0	0	0	0	0	0	0	0	0	0	0	0	0.0230373	0
ENSG00000223561	0.0563461	0.0434383	0.0484091	0.0271231	0.125086	0.0142456	0.0497975	0.150893	0.00527069	0.0678896	0.0206468	0.0224782	0.011493	0.119556	0.0339761	0.0201008	0.0244597	0.0235196	0.0252595	0.0602228	0.0337754	0.0774894	0.0367093	0.0817931	0.221764	0.0770659	0.0324732	0.0367533	0.0265556	0.020615	0.00506355	0.428513	0.0505658	0.119933	0.172811	0.146532	0.0094672	0.0108121	0.391045	0.0347991	0.0109838	0.0567201	0.0066682	0.0495939	0.287223	0.00677735	0.0162952	0.0986807	0.00914136
ENSG00000223562	0.0257292	0	0	0	0	0	0	0	0	0	0	0	0	0	0.0249481	0	0	0	0	0	0	0	0	0	0.0202211	0	0	0	0	0.0274649	0	0	0	0	0	0	0	0	0	0	0	0	0	0	0	0	0	0	0
ENSG00000223563	0.00112002	0.00308626	0.00289649	0.00253171	0.174368	0.0607173	0.133574	0.00102053	0.0923271	0.0127927	0.287537	0.132048	0.00473131	0.00645265	0.00592562	0.00222226	0.00203206	0.000914723	0.00163738	0.00134075	0.00752588	0.000303311	0.00187951	0.00212597	1.01646	0.302976	0.236318	0.000917215	0.210928	0.00724906	0.26816	0.164225	0.0389022	0.00192964	0.352357	0.00283475	0.00050636	0.000795102	0.000125311	0.000144777	0.00562907	0.00399288	0.00304229	0.000535261	0.00875227	0.216486	0.215606	0.218337	0.123307
ENSG00000223571	0.256647	0.220001	0.142651	0.186752	0.186019	0.0774683	0.146267	0.212729	0.0323775	0.203335	0.111525	0.0879683	0.169909	0.143693	0.142482	0.0877224	0.163709	0.0447115	0.106828	0.143145	0.232564	0.209048	0.178656	0.294558	0.132485	0.0346176	0.0313489	0.157109	0.0537328	0.11413	0.112982	0.241265	0.188869	0.36124	0.0712499	0.0915098	0.134926	0.078507	0.0394634	0.32397	0.249711	0.284118	0.0711277	0.346224	0.130117	0.0834331	0.0435621	0.135575	0.0454911
ENSG00000223573	0.0272577	0.0308032	0.0140066	0.00655551	0.0564086	0.0377529	0.0140973	0.0961498	0.0109749	0.0166292	0.00703047	0.00501896	0.00541102	0.0166532	0.0564424	0.0142792	0.0271048	0.0277927	0	0.043977	0.00567232	0.156503	0.0103907	0.0146723	0.0393278	0.00268799	0.011724	0.167756	0.00410075	0.00585678	0.0701878	0.00514631	0.0307127	0.00314301	0.00866235	0.00492461	0.0128889	0.0205078	0.00195145	0.00821705	0.00971893	0.0388575	0	0.111502	0.127964	0.0688326	0.0404192	0.0102113	0.00608263
ENSG00000223576	0	0	0	0	0	0.311399	0.467736	0	0.197728	0.0119354	0.238753	0.324999	0	0	0	0	0	0	0	0	0	0	0	0	0	0.224276	0.241905	0	0.703833	0.0125022	0.571878	0.280504	0.0128711	0	0	0	0	0	0	0	0.0104232	0	0	0	0	0.710872	0.353743	0	0.223922
ENSG00000223579	0.00208632	0.00357878	0.000772156	0.000256061	0.00066986	0.000398222	0.00736459	0.000274094	0	0.0419843	0.000464522	0.00104501	0.00989021	0.0207993	0.000648679	0.000807198	0.0288416	0.001314	0	0.00222779	0.0221976	0.0223822	0	0	0.357502	0.000177503	0.441227	0.016187	0.461882	0.00890659	0	0.0318694	0.0227621	0.6998	0.0209886	0.00705387	0.280838	0.136987	0.000646246	0.000497705	0.0294656	0.0541088	0.000837062	0.00069028	0.159563	0.000762295	0.26999	0.0277892	0.000144292
ENSG00000223581	0	0	0	0	0	0	0	0	0	0	0	0	0	0	0	0	0	0	0	0	0	0	0	0	0	0	0	0	0	0	0	0	0	0	0	0	0	0	0	0	0	0	0	0	0	0	0	0	0
ENSG00000223586	0	0.000592441	0	0	0	0.0201774	0.00322003	0	0.00260501	0.00708907	0.0137252	0.0326695	0.00249407	0.0336528	0	0	0.000573801	0.0340652	0	0.0273785	0.00479247	0.000599753	0	0	0.000962854	0.00170095	0.000446657	0	0.00187365	0.00337962	0.000769183	0.00380921	0.0321256	0	0	0.0281634	0	0	0	0	0.0275976	0.000475607	0.00080215	0	0.001012	0	0.000580226	0.0280955	0.00345674
ENSG00000223587	0	0	0.0611262	0	0	0.0231324	0	0	0	0	0	0	0	0	0	0.0428599	0	0	0	0	0	0	0	0	0	0	0	0	0	0	0	0	0	0	0	0	0	0	0.0489208	0	0	0	0	0	0	0	0	0.0461156	0
ENSG00000223597	0	0.00372346	0	0	0	0	0	0.00123548	0	0.0030322	0	0	0	0.00454478	0	0.00129919	0.00134866	0.00303714	0	0.00259695	0.00847393	0	0	0	0	0	0	0	0.00333007	0.00635877	0.00121307	0	0.0522961	0	0	0.0026886	0.00078458	0	0	0	0	0	0	0	0.00119275	0	0	0.0278672	0
ENSG00000223598	0.000801644	0.00115816	0.000321414	0.000479671	0.000146772	0.0184824	0.0117063	0.000228326	0.00711526	0.00749361	0.00545577	0.0391102	0.00440346	0.00685964	0.000810747	0.00130886	0.000249417	0	0.000195392	0.000519948	0.00601165	0	0.000286235	0.000245439	0.000627303	0.0418058	0.0304377	0.00121603	0.0290148	0.00411274	0.0143572	0.0246443	0.0449875	0.000677	0.000325571	0.00161538	0.000326276	0	0.000269128	0.000279868	0.00423041	0.000482053	0.0010451	0.000466906	0.000604479	0.0236196	0.0533956	0.0202131	0.00792709
ENSG00000223608	0	0.0046738	0	0	0.0106627	0	0.0447597	0	0	0.0101337	0	0	0	0.00506131	0	0	0.00450375	0	0	0	0.00472865	0	0	0	0.591361	0	0.149159	0	0	0.0106231	0	0	0.021886	0.208211	0.124335	0	0.0196587	0	0	0	0	0.0610487	0	0	0.343416	0	0.129076	0.00931037	0
ENSG00000223617	0	0	0	0	0	0	0	0	0	0.00353018	0	0.00218956	0.00341496	0	0	0.00302477	0	0	0	0	0.00987002	0	0	0.00310175	0	0	0	0	0	0	0	0	0	0.00273397	0	0	0.00548011	0	0	0	0.00305719	0	0	0	0	0	0	0.0326583	0
ENSG00000223623	0	0	0	0	0	0	0	0	0	0	0	0	0	0.00603982	0	0	0	0	0	0	0.0112974	0	0	0	0	0	0	0	0	0	0	0	0.0326451	0	0	0	0	0	0	0	0	0	0	0	0	0	0	0.0222207	0
ENSG00000223626	0.0177504	0.0598073	0.157715	0.0663666	0.0170542	0.0675692	0.00581969	0.00378238	0.0125512	0.32477	0.0482398	0.0229613	0.0987764	0.0392548	0.122989	0.00994413	0.156924	0.0092983	0.0564619	0.0536674	0.00432058	0	0.00237576	0.00203698	0.00868434	0	0	0.00241792	0	0.0048667	0	0.00588278	0.00752165	0	0	0.00823172	0	0	0	0.122707	0.0020072	0.00171529	0.00578995	0	0.00729808	0	0	0.0277275	0.0514567
ENSG00000223631	0	0.00303974	0	0	0.00346724	0	0	0	0	0.023655	0	0	0.0127775	0.023494	0	0.0101156	0	0.00330509	0	0	0.00614946	0	0	0	0.0268558	0	0	0	0	0	0	0	0.0285225	0	0.00255438	0	0	0	0	0.0347336	0.00285709	0	0	0	0.0317315	0	0	0	0
ENSG00000223633	0.316167	0.189777	0.15325	0.0646752	0.341301	0.0258098	0.0376187	0.145068	0.0106781	0.0293136	0.371389	0.0556538	0.00996461	0.11466	0.117474	0.0552215	0.160668	0.190426	0.0865393	0.0665185	0.118369	0.00129048	0.102075	0.0450353	0.00828714	0.0219635	0.00933799	0.00742988	0.00979367	0.0066474	0.00378364	0.372825	0.0385318	0.00444396	0.00306912	0.0246008	0.0243015	0.00146371	0.00761362	0.0108472	0.00478975	0.00555527	0	0.000203332	0.00373274	0.00179669	0.00463803	0.0174809	0.082744
ENSG00000223634	0.0595734	0.113013	0.0714333	0.0169622	0.129893	0	0.190883	0.0478869	0.010088	0.0221397	0	0.00462033	0.235063	0.00736923	0	0	0.316225	0	0.0806431	0	0.362296	0.579573	0	0.0543887	0.0889046	0.110063	0.196906	0.297616	0.118375	0.0309374	0.333301	0.00625089	0.188184	0.136279	0.0863359	0.164252	1.07589	0.493828	0.0559977	0.233406	0.347959	0.473341	0	0.0800548	0.048889	0.00851402	0.00675153	0.0539784	0.0402552
ENSG00000223635	0.0101185	0.0162302	0.0606157	0.00201745	0.0549591	0.0146932	0.0044303	0.0120578	0.00955269	0.0105696	0.0101961	0.0245835	0.048207	0.048551	0.0573913	0.0411607	0.0422751	0.0117622	0.0685234	0.012069	0.0462532	0.0455598	0.00722124	0.00309561	0.0237669	0.00936179	0.0221344	0.00734201	0.00516686	0.0221641	0.0127001	0.0029789	0.0608922	0.0272856	0.0136352	0.0156179	0.0328158	0.0260251	0.0101614	0.0104233	0.0831789	0.0383842	0.0667082	0.0217643	0.0143268	0.00804714	0.00638743	0.0881212	0.00380666
ENSG00000223641	0	0	0	0	0	0	0	0	0	0	0.00702926	0.00684026	0	0.0140289	0	0	0	0	0	0	0	0	0	0	0	0	0	0	0	0	0	0	0	0	0	0	0	0	0	0.00518565	0	0.00794934	0	0	0	0	0	0.00645182	0
ENSG00000223642	0.00518638	0.00898956	0.00748612	0.00372361	0.00683553	0.541403	0.450655	0	0.467528	0.0043447	0.521859	0.587354	0.0494359	0.101357	0	0	0	0	0	0.00186105	0.0101005	0	0.00777638	0.0938353	0.00324726	0.350113	0.290899	0.00226359	0.434001	0.00797402	0.303667	0.58985	0.0211293	0	0	0.000963563	0	0	0	0	0.00938368	0.00801929	0.0745818	0.0100386	0.0110907	0.575751	0.383773	0.0179737	0.468146
ENSG00000223643	0.0113351	0.0217761	0.231824	0.0474183	0.0248435	0.0160222	0	0.0477892	0	0.152654	0.0483421	0.0594466	0.211679	0.010253	0.0337559	0	0.166584	0.199656	0.0163045	0.135596	0.0110252	0.0110614	0.0403951	0	0.0492475	0	0.069878	0.0122331	0.0088335	0	0	0.0199325	0.0759817	0.0182428	0.0203906	0.0155837	0.0271091	0.0216558	0	0	0.0531437	0	0.0278287	0	0.00465304	0	0.0108562	0.0646661	0.00323818
ENSG00000223646	0.000219011	0.00189843	0.000263434	0.00366929	0.00962342	0.000543174	0.000859318	0.000187119	0.000308996	0.0098699	0.000528053	0.0128517	0.00421948	0.0059658	0.000885865	0.0013777	0.00143079	0.000920058	0	0.00180932	0.00383908	0.0510647	0.000469192	0.0223353	0.585992	0.00302614	0.000476756	0.0262267	0.000333241	0.00746324	0.00301059	0.0194712	0.0856464	0.000887747	0.0509231	0.00448065	0.0211054	0.080081	0.00110281	0.0257051	0.00435885	0.105604	0.00114213	0.00164847	0.433995	0.0464986	0.000619357	0.0361926	0.000491958
ENSG00000223647	0.048201	0.0352198	0.0377716	0.0341899	0.0486199	0.0134605	0.00617437	0.0239641	0.0148707	0.0243108	0.0147873	0.020442	0.0416353	0.0390705	0.0237486	0.0208374	0.0219268	0.0187597	0.0212984	0.0278596	0.0225814	0.0615412	0.0366343	0.0593908	0.0202043	0.007828	0.0246717	0.0852369	0.0232558	0.0434085	0.0153393	0.0488524	0.0662039	0.0290392	0.0648786	0.0653678	0.0362189	0.0160812	0.0265243	0.0523812	0.029259	0.0267555	0.102714	0.0726016	0.0194317	0.0201777	0.014687	0.0295937	0.0210384
ENSG00000223649	0	0	0	0	0	0	0	0	0	0	0	0	0	0	0	0	0	0	0	0	0	0	0	0	0	0	0	0	0	0	0	0	0	0	0	0	0	0	0	0	0	0	0	0	0	0	0	0	0
ENSG00000223652	0.179508	0.030791	0	0	0.0715941	0.0820423	0.0174523	0.005608	0.00940196	0	0.145798	0.00861104	0.0569604	0.116987	0.0550223	0	0.0877228	0.0662725	0	0.0850431	0.063697	0	0.0698384	0.0299028	0	0.0840963	0.00484701	0	0.0153044	0	0.0429342	0.0564304	0.0621963	0	0.0254639	0.206546	0.154106	0	0	0.0485572	0.0296668	0	0.00864418	0	0	0.0079331	0	0	0.038796
ENSG00000223653	0.156856	0.0637264	0.114749	0.0388256	0.0362614	0.500045	0.616587	0.0260571	0.308645	0.217023	0.546984	0.552516	0.0712954	0.0690338	0.131514	0.0138403	0.0195825	0.0412614	0.0121821	0.0612412	0.0315495	0.00844034	0.155858	0.0155199	0.125063	0.658656	0.290648	0.0121834	0.221498	0.0105804	0.375544	0.377368	0.0323392	0.0110387	0.040929	0.0670964	0.0563647	0.0608672	0.00600301	0.0565669	0.0214523	0.020421	0.0216472	0.00823146	0.0143338	0.370577	0.345712	0.0263854	0.326346
ENSG00000223659	0	2.36205e-13	2.076e-17	7.81401e-25	8.64483e-14	9.05164e-70	1.37962e-58	8.39406e-13	0	3.37601e-41	0	0	1.1651e-18	6.22333e-27	6.23216e-32	7.61283e-19	3.80784e-20	6.74937e-118	1.19586e-46	2.84608e-69	5.50042e-75	5.75387e-13	3.03121e-18	9.19826e-16	1.90811e-12	1.73249e-51	2.0995e-27	1.82145e-44	3.11632e-73	5.0915e-64	0	0	6.52736e-16	1.8094e-57	1.16751e-21	2.30352e-20	4.30493e-26	3.65693e-16	0	3.05313e-10	4.57403e-23	5.11921e-19	2.24756e-21	1.55519e-24	7.02807e-09	7.7275e-30	2.18568e-106	6.21818e-67	1.14471e-48
ENSG00000223660	0	0	0	0	0	0.126457	0	0	0.0957962	0	0.0808491	0	0	0	0	0	0	0	0	0	0	0	0.0667244	0.114186	0	0	0.101174	0	0.110639	0	0	0	0	0.0752959	0	0	0	0	0	0	0	0	0	0	0.0799481	0	0.0651112	0.452099	0
ENSG00000223662	0.0147753	0.00491903	0.00177253	0.000940419	0.00377634	0.00402472	0.00861985	0.0211273	0.000832565	0.0480262	0.00873653	0.00228396	0.00776183	0.0040094	0.00476072	0.000793576	0.00741623	0.00649245	0.00258204	0.00317214	0.0072702	0.00252865	0.0299724	0.0274317	0.000845775	0.00543692	0.0047118	0.00643056	0.00389446	0.0643702	0.000368791	0.00755801	0.0304942	0.0188631	0.00374486	0.00218981	0.0228511	0.00494038	0.00296553	0.00114171	0.00853176	0.00546841	0.00435632	0	0.00391061	0.00548787	0.0002782	0.0141833	0.00154701
ENSG00000223665	0.0968798	0.121589	0.0253341	0.0302308	0.110954	0.052479	0.0221564	0.0476899	0.0477664	0.061568	0.0389006	0.016394	0.021262	0.0439173	0.0634645	0.0489689	0.0781704	0.112692	0.0306138	0.056464	0.0123005	0.0164314	0.0360668	0.0193258	0.0527907	0.0117051	0.0184522	0.0320627	0.025857	0.0414787	0.015879	0.0520576	0.0379823	0.00681126	0.0476223	0.0155863	0.00682326	0.0284095	0.0422682	0.0195045	0.00762066	0.0195361	0.0110001	0.0654348	0.100411	0.0100638	0.0119796	0.0525113	0.0142803
ENSG00000223669	0.0723345	0.0690692	0.217053	0.0431096	0.0778796	0.186765	0.0971581	0.147372	0.0532785	0.109578	0.158048	0.0735776	0	0.254509	0.103468	0.496837	0.161563	0	0.250234	0.0305261	0	0	0.0384693	0	0	0.105206	0	0.00792422	0.00564793	0.0379198	0	0	0.0388488	0	0	0	0	0	0	0	0	0	0	0	0	0	0	0.0333986	0.0430026
ENSG00000223675	0.00960248	0.0183794	0.011552	0	0	0	0	0	0.00406342	0.00600136	0	0	0.00580564	0	0	0	0.0026693	0.00300558	0	0.00513991	0.00279519	0.00559936	0.00307381	0	0.00224774	0	0.00418379	0	0.00219675	0.00314634	0	0.00760944	0.0539999	0.00232345	0	0	0	0	0.00958973	0.0073599	0.0173641	0.00221951	0	0	0	0.00684428	0	0.0193043	0
ENSG00000223678	0.0108994	0.0288509	0.0622757	0.153549	0.025429	0.0694733	0.0268198	0.0232112	0.446957	0.0683581	0.0246962	0.00881847	0.0413308	0.0626149	0.111894	0.156217	0.0392747	0.100618	0.0674829	0.0561078	0.0265285	0.00531406	0.287558	0.0225114	0.0789277	0.0302254	0.0700325	0.0178067	0.0416838	0.0328523	0.0313223	0.00962987	0.103052	0.0940851	0.175447	0.100941	0.0420094	0.0184115	0.094015	0.0400318	0.11574	0.0526615	0.0284475	0.0527467	0.080656	0.194982	0.0326086	0.107216	0.0368668
ENSG00000223685	0.86543	0.824607	1.33098	1.04668	1.14532	0.817901	0.13162	1.23152	0.662578	0.966025	0.595316	1.08435	0.609196	1.2504	0.605335	1.12639	0.634302	0.725967	1.07995	1.15635	0.539082	0.061527	0.851025	0.82464	0.242167	0.294702	0.243593	0.843136	0.78244	0.0784406	0.00710516	0.78696	0.196628	0.291194	0.279351	0.149439	0.0917018	1.25767	0.591535	1.51841	0.145854	0.619925	0.579458	1.0119	0.393444	0.306923	0.135761	0.196115	0.697432
ENSG00000223692	0.517945	0.280598	0.190653	0.213322	0.27034	0.116178	0.100303	0.267582	0.0761041	0.150866	0.109459	0.0824506	0.114468	0.206914	0.219414	0.164788	0.271047	0.145189	0.127808	0.222953	0.399545	0.29532	0.261867	0.236418	0.489688	0.0863494	0.12166	0.172608	0.110432	0.229531	0.0603456	0.0975209	0.1695	0.208435	0.20841	0.361973	0.358222	0.0764864	0.33919	0.142232	0.304683	0.288813	0.295515	0.161324	0.630896	0.0910785	0.115151	0.116904	0.0861748
ENSG00000223695	0.0626278	0.137941	0.00880744	0.0741597	0.141684	0.0837297	0.0132645	0.0490722	0.0115082	0.0102078	0.0185516	0.042327	0.0612525	0.0616859	0.012704	0.00874829	0.00605472	0.0153379	0.00237139	0.107037	0.146645	0.182511	0.159733	0.126074	0.20663	0.129641	0.264648	0.0248179	0.112673	0.0616116	0.0737576	0.127678	0.0264227	0.0322694	0.0163016	0.185897	0.146466	0.0575668	0.155333	0.466548	0.261091	0.243292	0.247977	0.0157482	0.0917059	0.085194	0.0637621	0.107426	0.0110024
ENSG00000223697	0.0576546	0.026962	0.103796	0.0688491	0.157383	1.30689	1.40075	0.00267998	1.33799	0.0295696	1.23512	1.62604	0.00636302	0.00985841	0	0	0.00292529	0	0	0.00281661	0.0835673	0.0552826	0.0306959	0.0524213	0.0448439	2.112	1.30676	0	1.55076	0.0137934	2.01305	1.59738	0.0359315	0.0228695	0	0.0514421	0	0	0	0	0.0513714	0.0666571	0.113721	0.0928068	0.0234758	1.85199	1.29198	0.10637	1.34813
ENSG00000223701	0.02792	0.362519	0.440893	0.424828	0.0429625	1.96069e-07	2.87017e-07	0.187388	0.00365723	0.892906	5.17712e-08	0.199761	0.202851	0.228565	0.142848	0.731426	0.512112	0.939761	0.236439	0.764542	0.514083	0.48638	0.0979537	0.23732	0.287238	3.73709e-06	2.7842e-08	0.257305	1.95719e-08	0.481022	0.136352	0.0914546	9.2132e-08	0.38412	2.27808e-08	0.0939276	2.32137	1.45051e-08	0.787952	0.530473	0.48911	0.377909	0.141127	0.39781	0.0459095	1.94516e-07	3.59048e-07	0.650125	2.14827e-07
ENSG00000223704	0.517948	0.296444	0.178235	0.196404	0.252054	0.127644	0.084424	0.186265	0.0382201	0.171566	0.190567	0.090904	0.165695	0.228209	0.312794	0.135489	0.256248	0.13149	0.0890023	0.310903	0.070997	0.100605	0.158564	0.104132	0.101495	0.0579806	0.0295117	0.119065	0.0419447	0.0705073	0.0646232	0.167812	0.100655	0.0349786	0.0572492	0.0778108	0.241095	0.0496366	0.0189978	0.26596	0.0293193	0.236455	0.0462061	0.0435709	0.281632	0.038392	0.0152217	0.096007	0.123061
ENSG00000223711	0.170813	0.147427	0.210116	0.014201	0.102605	0.0407826	0.0116875	0.131526	0.00840089	0.153565	0.0215221	0.0419515	0.156196	0.15622	0.092574	0.00797238	0.214645	0.0310621	0.0086433	0.0555406	0.20396	0.00578758	0.141684	0.0281596	0.0235377	0.00823228	0.0108126	0.0129253	0.0227104	0.0162585	0.00372263	0.0638418	0.19834	0.0240137	0.0240076	0.0261618	0.0168509	0.00286368	0.0320055	0.0137635	0.0289333	0.125685	0.0843839	0.00638293	0.0308989	0.0392764	0.00842509	0.075376	0.0100415
ENSG00000223714	0	0	0	0.0363871	0	0	0	0.0251573	0	0	0.0140906	0	0	0	0.0293559	0	0.0545558	0	0	0.0264309	0.0666521	0	0	0	0.0479943	0.0880175	0.0232234	0	0.0182838	0	0	0	0.0665844	0.0969686	0.0237533	0.0413042	0.0478793	0	0	0.0911074	0.027588	0	0	0	0.0249638	0.0381351	0.0300496	0.0567184	0
ENSG00000223715	0.00900973	0.012726	0.000722485	0.0116441	0.0331646	0.00335329	0.00235795	0.0251992	0.045178	0.0182483	0.0189445	0.0415159	0.00730565	0.102503	0.00445129	0.0793521	0.0326655	0.0034364	0.0140448	0.0575072	0.263668	0.151855	0.0324871	0.00496477	0.0487419	0.0207594	0.0017444	0.0649146	0.0262509	0.0326003	0.00150201	0.00770424	0.0955581	5.10589	0.177324	2.17269	0.0246941	0.323059	1.35667	0.00108666	0.361843	0.213373	0.0407149	0.005167	0.0682927	1.23386	0.00169954	0.0242979	0.00472506
ENSG00000223716	0.0011862	0.00456883	0	0	0	0.000736318	0	0	0	0.00372579	0.00214702	0.00383027	0.0072092	0.00744786	0	0	0	0	0	0	0.00462021	0	0	0.00108927	0.00185679	0	0.00172404	0.00129409	0.00271295	0.00130247	0	0.00419581	0.0161056	0.000961018	0	0.00110169	0	0.00229432	0	0	0.00429237	0	0	0	0.000975592	0	0.00223944	0.0125587	0
ENSG00000223720	0	0	0	0	0.0310819	0.0182561	0	0	0	0	0	0	0	0.028838	0	0	0	0	0	0	0	0	0	0	0	0	0.021599	0	0	0	0	0	0	0	0	0	0	0	0	0	0	0	0	0	0.0233026	0	0	0	0
ENSG00000223725	0.15131	0.307493	0.577067	0.463008	0.101921	0.328863	0.166564	0.295829	0.380188	0.176908	0.287496	0.250459	0.0543425	0.115671	0.144939	0.399638	0.40417	0.114754	0.241136	0.29714	0.95653	1.05414	0.925787	0.710232	0.778433	0.625268	0.446036	0.482713	0.485145	0.302269	2.30846	0.288064	0.0369085	0.13817	0.287786	0.152475	0.58795	0.47757	0.857571	0.657095	0.59945	0.79214	0.113611	0.728062	0.451535	0.235901	0.735302	0.700676	0.45215
ENSG00000223726	0	0	0	0	0.00189752	0	0	0.00147365	0	0.00542421	0	0	0.00699684	0.0126491	0	0	0	0.00181138	0	0.00154881	0.00504734	0	0	0	0.0013525	0	0	0.00565195	0	0.00568828	0	0.00152752	0.0293061	0.00139939	0	0.00481103	0	0	0	0.0013378	0.00468943	0	0.00225408	0	0.00142099	0	0	0.0470743	0
ENSG00000223727	0.128224	0.0563689	0.0561527	0.0853116	0.0393327	0.0498287	0.0389579	0.0455439	0.0495757	0.0543851	0.0345301	0.0429799	0.0366781	0.0702549	0.148229	0.0382831	0.0660555	0.0995887	0.100574	0.0859306	0.0363497	0.00287466	0.0357692	0.101624	0.00703834	0.0133585	0.0262212	0.0251582	0.0215175	0.0115208	0.0283424	0.0472492	0.114842	0.0352882	0.0403153	0.0462017	0.0139917	0.0282391	0.105244	0.0540422	0.0259635	0.125071	0.0476974	0.135794	0.0210426	0.0105179	0.0227701	0.0635646	0.0294468
ENSG00000223729	0	0.0342718	0	0	0	0.0232249	0	0	0	0.036256	0	0.0244197	0	0	0	0.0132548	0	0	0	0.0609196	0	0	0	0	0	0	0	0	0	0	0	0	0.0167145	0.0284174	0	0	0	0	0	0	0	0	0	0	0	0	0	0	0
ENSG00000223732	0.0133688	0.0112665	0.0109436	0.0119989	0.0128501	0.0948023	0.0813488	0.0163405	0.102163	0.0216011	0.111022	0.0917174	0.0201464	0.0186757	0.0142705	0.0145173	0.0211422	0.0113108	0.0149336	0.0161737	0.0150082	0.011947	0.0179003	0.017225	0.0228117	0.0688822	0.0692483	0.033459	0.157777	0.0169416	0.1181	0.108101	0.0260834	0.118998	0.805711	0.0165768	0.0194964	0.019237	0.0388957	0.0378831	0.0144458	0.021246	0.0254175	0.0119792	0.0307001	0.191458	0.0680836	0.0298808	0.10072
ENSG00000223734	0.0262249	0.0952132	0	0.0104513	0.0579969	0.0315993	0.291293	0.0935848	0	0	0.134273	0.0228345	0.270303	0.00906485	0.146793	0.0431686	0.056419	0.104996	0.216446	0.0449344	0	0.208556	0.0564246	0.0464954	0.0800791	0.024447	0.162335	0.330002	0.0135479	0.0552724	0.0110544	0.0456853	0.112091	0.00704658	0.0070145	0.139065	0.32101	0.144176	0.049186	0.0134149	0.0461441	0.321125	0.0114346	0.0574162	0.168513	0.138362	0.0250235	0.352486	0.19059
ENSG00000223742	0	0.00123111	0	0	0	0.00555611	0	0.00109099	0.00180612	0.179725	0.00154292	0.00165161	0	0.00401341	0	0	0	0.00134105	0	0	0.00622484	0	0	0.00117405	0.00100069	0	0	0	0.000974915	0.0056149	0	0	0.0383558	0.00103577	0.027742	0	0.0010393	0.0668896	0	0.00198092	0.00578318	0.000988454	0	0.00137488	0.00315459	0.00303975	0	0.0321502	0.00287668
ENSG00000223745	8.59796	11.9147	10.8487	9.64273	11.3542	6.80414	5.17021	11.2703	5.10083	5.56563	5.93396	6.27013	8.36956	6.79458	10.0588	7.02802	7.36829	15.0647	9.92101	10.9605	7.92931	23.4278	11.3217	12.8556	11.6684	5.77588	14.2663	13.9292	4.91268	17.7815	10.8785	7.05876	3.85718	15.2748	12.5227	8.07634	9.56655	41.0269	17.9961	19.6056	4.67801	25.3734	10.8183	22.5013	8.12526	10.8683	10.7864	14.5172	5.39854
ENSG00000223749	1.45753	1.05983	1.74379	0.874546	1.8312	0.565628	0.778888	0.988655	0.354267	1.13884	0.825508	0.504213	1.08634	1.82472	0.771313	2.19515	1.20938	1.74849	0.554004	1.41173	0.31818	0.146303	1.13137	0.628922	0.872737	0.14883	0.417214	0.365375	0.592896	0.259607	0.360807	0.507843	0.471355	2.946	0.456619	0.708771	0.306117	0.234029	1.79683	0.567775	0.177224	0.291082	0.976658	0.185181	1.40794	0.085351	0.328062	0.766035	0.640293
ENSG00000223751	0.00370072	0.00387881	0	6.30244e-07	0	0.00460805	0	0.00314874	0.00524266	0	0	0	0	0.011583	0	0.00331085	0.00716808	0	0	0	0.0487476	0.00360891	0	0	0.00513351	0	0.00134983	0.020133	0	0.00831347	0.00464701	0	0.00495773	0	0.00598162	0	0.0180905	0	0	0	0.000994472	9.06052e-05	0	0	0.0368129	0	0	0.0505043	0.00417883
ENSG00000223754	0.0457	0.0658487	0.0658316	0.0136554	0	0.0430695	0.0151743	0.046498	0.0490031	0.0236693	0.0765756	0.0674182	0.0228872	0.0236188	0.0340187	0.0202435	0.0524974	0.0118363	0.0328635	0.060736	0	0.0222985	0.0244223	0	0	0	0.00843619	0	0.0178107	0.0123968	0	0.0401793	0.038288	0	0.00913321	0.0523515	0.0275181	0	0.0113913	0.0420063	0.0495636	0.017658	0	0.0122929	0	0.0138163	0	0.010862	0.0261146
ENSG00000223759	0.473595	0.504318	0.213118	0.474816	0.438175	0.190565	0.162351	0.239694	0.185842	0.179882	0.171157	0.141757	0.219627	0.327442	0.360401	0.176	0.26296	0.273784	0.166997	0.390185	0.267044	0.151719	0.45027	0.67361	0.422418	0.238641	0.11645	0.294045	0.150074	0.0963837	0.265667	0.207642	0.343522	0.350605	0.0915429	0.583856	0.122839	0.0907792	0.289815	0.503718	0.223914	0.236357	0.311249	0.927254	0.483762	0.409027	0.0843225	0.15646	0.225302
ENSG00000223761	0.00131872	0.00253954	0	0.0047338	0.00289656	0	0.00172731	0	0.00372591	0.0069024	0.000795725	0.000851801	0.00133557	0.00551905	0	0.0011834	0.00122878	0.00276622	0.00192515	0	0.016693	0.00257148	0	0.00847644	0	0	0	0	0.00402252	0.00579103	0	0	2.14077	0.00427314	0	0	0.0010719	0.0102009	0	0.00204305	2.60667	0.00101951	0	0	0.00108456	0.00156773	0.00373514	0.0215737	0.00296724
ENSG00000223764	1.75281	1.16392	0.389612	0.417369	0.904289	0.255965	0.320007	0.437131	0.162148	0.387543	0.478807	0.724726	0.45653	0.625305	0.676654	0.791517	0.509474	0.512377	0.207539	1.13085	0.061265	0.0156529	0.290549	0.117991	0.182772	0.0264919	0.0348442	0.00517631	0.080501	0.0173055	0.149749	0.327868	0.0214628	0	0.0127192	0.347833	0.0308413	0.0183446	0.0143316	0.0697921	0.0344685	0.111106	0	0.0179905	0.0978729	0.0202389	0.0160131	0.00456451	0.296295
ENSG00000223765	0.00239415	0.00230469	0.00575974	0.0100254	0.00525752	0	0.00157028	0.00918103	0.00507975	0.0150207	0.00289228	0.0015489	0.00726562	0.0200138	0.00482435	0.00750934	0.0122507	0.0112849	0.00697908	0.00750492	0.00699293	0.009338	0.00384515	0.00549469	0.00187419	0.00165906	0.0017431	0.00912985	0.000914975	0.00131256	0	0.00317354	0.0243429	0.00484523	0.00290765	0.00222006	0.00388695	0.00693582	0.00240642	0.000926013	0.0162437	0.000925421	0.00312398	0.00257469	0.000984328	0.00142568	0.00113193	0.0184077	0.001349
ENSG00000223768	0.924405	0.833381	0.806948	1.0194	0.964495	0.488253	0.582639	0.632378	0.255328	0.603732	0.279798	0.448507	0.45641	0.709499	0.678456	0.35199	0.928971	1.04138	0.416782	0.838355	1.66747	2.13035	1.60978	1.2725	3.60581	0.940341	1.32966	0.771764	1.30827	1.63276	0.844313	0.772677	0.66293	1.67127	2.11543	1.10605	5.01156	0.833629	4.58583	1.2163	1.66459	1.70994	1.5764	1.21383	2.17608	0.756278	1.07089	1.30182	0.247627
ENSG00000223770	0.0260513	0.00739515	0.00328622	0	0.00847248	0.0435559	0.0476876	0.0215582	0.0220681	0.0261887	0.0933802	0.0952147	0.00831943	0.0256594	0	0.00685869	0	0.000955623	0	0.00408542	0.00620754	0.000887872	0	0	0.00213816	0.0326553	0.0105842	0.00835347	0.0224834	0.00300079	0.0485769	0.124162	0.0340149	0.000737935	0.0205665	0.0070756	0	0	0	0.000705813	0.00164769	0	0.00237521	0	0.00642807	0.0924737	0.0120304	0.0292681	0.0355205
ENSG00000223774	0.0671096	0.0487345	0.045682	0.00378603	0.146335	0.187059	0.570838	0.0381712	0.0537665	0.264938	0.365386	0.51738	0.0127946	0.0396461	0.193798	0.0544181	0.0531708	0.0264942	0.0506815	0.053128	0.0577938	0.707813	0.069259	0.0261428	0.153415	0.461429	0.171728	0.0275621	0.152766	0.26461	0.250174	2.0237	0.0964414	0.15865	0.0460716	0.0439747	0.109072	0.155724	0.00635749	0.822536	0.139274	0.31346	0.0247842	0	0.163825	0.319021	0.367224	0.0564983	0.234136
ENSG00000223776	0.0929183	0.0743029	0.111793	0.0184729	0.0678175	0.232744	0.310313	0.0389755	0.220675	0.0638901	0.397951	0.324221	0.107253	0.159314	0.19851	0.0409393	0.0989884	0.158402	0.199284	0.150222	0.19417	0.329935	0.0496041	0.113389	0.0242873	0.130102	0.47194	0.148583	0.255808	0.0836245	0.411786	0.298905	0.172143	0.273452	0.48017	0.0705871	1.42394	0.206102	0.169254	0.222091	0.364242	0.15557	0.101549	0.0333229	0.0508163	0.433813	0.651182	0.130835	0.282665
ENSG00000223779	0.901905	1.49628	3.54466	2.24437	2.30245	1.25898	0.995766	2.2491	2.29225	1.95237	3.89586	1.28912	2.11752	2.12133	1.52853	2.80374	1.38672	3.27112	2.72876	2.58488	1.15773	1.68083	3.59724	2.93309	1.1746	0.929767	0.638447	1.90362	1.4811	2.80651	1.3864	0.906269	6.964	1.85692	0.935344	4.22117	0.943419	0.858618	1.48251	2.29281	1.23949	1.62075	2.07243	3.91204	1.57363	0.805554	0.623637	4.47603	1.86092
ENSG00000223781	0.00154401	0.038229	0	0.000362768	0.00071352	0.000188122	0.0027781	0.000258802	0	0.0063896	0.000966535	0.000195703	0.00620928	0.00666439	0.000306205	0.00122488	0.000282652	0.000954371	0.000664264	0.00176803	0.00147605	0	0.0012446	0	0.00419557	0	0.00338035	0.00215041	0.000692946	0.0043383	0	0.000536253	0.0254891	0.000772846	0.000421669	0.00112666	0.0182603	0.000293282	0	0.000704889	0.00505218	0	0.0044279	0	0.0030457	0	0.0330645	0.0127283	0.000340855
ENSG00000223783	0	0.00526046	0.000938655	0.00466904	0.00257139	0.000968336	0.0040856	0.000666281	0	0.00735634	0.000470633	0.00151099	0.101416	0.00326807	0.00157674	0.000700769	0.00582164	0.00327603	0.00456053	0.00280108	0.00455943	0.00228243	0.000835803	0.00859994	0.00305359	0.0010791	0.00283369	0.00255512	0.00237761	0.0926266	0	0.0829158	0.0141343	0.0196042	0.00126655	0.00580122	0.00317362	0.00075505	0.00549847	0.00181474	0.00282382	0	0.00508805	0.0569485	0.00256742	0.00092688	0.0014724	0.00450871	0.000877214
ENSG00000223784	0.0531123	0.631178	0.0939308	0.0642229	0.205154	0.130965	0.0856267	0.13692	0.0763654	0.16462	0.232088	0.155941	0	0.28197	0.215233	0.023385	0.193466	0.195008	0.0378468	0.0752758	0	0	0.0573548	0.0120416	0	0	0.0203678	0	0.021714	0.0286896	0.293664	0.187054	0.0297317	1.15793	0	0	0	0.0504694	0	0	0	0	0.0354542	0	0	0	0	0.0251218	0.199119
ENSG00000223786	0.00756626	0.00897458	0.00349931	0.00443962	0.045631	0.00254913	0.00401181	0.00779754	0.00184185	0.0123094	0.00383292	0.004708	0.00698826	0.00872612	0.00516282	0.0054294	0.00674397	0.00503261	0.00251957	0.035556	0.0144819	0.00298281	0.0574248	0.00465381	0.0207004	0.00341523	0.00277918	0.0827832	0.00249416	0.00803132	0.00306745	0.0100748	0.0557353	0.00526561	0.0588711	0.00694932	0.0133613	0.00382559	0.00319674	0.00637994	0.00960103	0.0224518	0.00730182	0.00244341	0.0248597	0.01286	0.00491749	0.027443	0.00317706
ENSG00000223791	0	0	0	0	0	0.04398	0.0650238	0	0.0700539	0.0439324	0.0725773	0.0733358	0	0.0677782	0.00703474	0	0	0	0	0	0.0136946	0.032707	0.0715833	0	0.249822	0.0490777	0.206336	0	0.0869189	0.0360017	0.195292	0.130237	0	0.0799135	0.1043	0	0.00567954	0.0932746	0.0649079	0.00541082	0.00636497	0.0519341	0.018396	0.0362348	0.05289	0.0760147	0.160745	0.0470756	0.0559075
ENSG00000223795	0.0095095	0.0062953	0.00142982	0.0071118	0.000652755	0.00166019	0.00622686	0.00405768	0	0.0103711	0.00444647	0	0.00240809	0.00373172	0.00120006	0.0686793	0.00498521	0.00436425	0.00260348	0.0143932	0.0162046	0.00463579	0.00572866	0.00109155	0.00589215	0	0.00172766	0.0796327	0.00113277	0.0806533	0	0.00315345	0.0336236	0.00337061	0.0588766	0.00772797	0.00193272	0	0.00478427	0.00230238	0.0225822	0.000918982	0.0108522	0.0140606	0.00342172	0.000235473	0.00112207	0.0205935	0.00267412
ENSG00000223797	1.77568	3.15389	3.89182	2.22682	1.62979	2.67083	2.54292	2.99627	4.57333	3.84619	1.92302	2.83674	4.03131	5.14105	3.75279	2.97278	3.02707	4.7055	4.42387	3.18246	3.63974	2.06671	3.25693	3.45183	2.02272	3.14386	3.9015	3.7189	1.48558	4.01742	4.03691	2.95289	1.41886	3.11883	4.15692	0.991758	1.61094	5.36481	3.28451	2.81177	3.71718	2.06315	3.39617	3.33321	1.35446	0.973048	2.27568	5.35104	4.47936
ENSG00000223799	0.072942	0.0896612	0.075843	0.0780759	0.139007	3.03689	3.53867	0.167502	2.14395	0.0290547	2.99982	3.17557	0.065564	0.067675	0.0371683	0.118938	0.0637393	0.082434	0.0499135	0.0651405	0.0363068	0.0702316	0.0698307	0.111161	0.0146233	3.10826	3.21188	0.230828	2.43212	0.0507393	2.82237	2.54556	0.0313477	0.0580149	0.0299199	0.0496967	0.0434991	0.0536033	0.0819477	0.0786866	0.107408	0.0417802	0.024412	0.048434	0.061299	2.71116	2.66824	0.14881	2.52704
ENSG00000223800	0	0	0	0	0	0	0	0	0	0	0	0	0	0	0	0	0	0	0	0	0	0	0	0	0	0	0.0420607	0	0	0	0	0	0	0	0	0	0	0	0	0	0	0	0	0	0	0	0.108887	0	0
ENSG00000223804	4.73419	2.1002	6.57821	7.86791	2.22319	2.93722	4.88633	6.24647	2.43415	2.31723	4.0524	4.02009	2.50706	3.59471	1.39909	1.31712	2.79367	3.8878	2.86385	2.39281	3.21384	15.3634	6.91005	5.1999	8.22801	10.6779	3.14164	6.51673	3.67039	6.79804	10.7955	2.07295	4.42497	4.75855	0.401265	9.12902	3.24907	4.2856	8.1751	7.27357	6.03005	10.975	2.58531	7.97291	4.76935	6.48735	3.53848	12.932	2.97186
ENSG00000223806	0	0.0410403	0.0484344	0.0571221	0.0025012	0.0014158	0	0.00582434	0	0.00476441	0.0068789	0.0281937	0.0790689	0.0247631	0.0386159	0.0409207	0.0109344	0.0125572	0.0553407	0.0163236	0.082193	0.199255	0.0810277	0.0369145	0	0.00946955	0.00165818	0.0024822	0.00174067	0.217302	0.224025	0.0104641	0.026606	0	0.0368093	0.129168	0.0408239	0.00660003	0	0.22883	0.0543473	0.0314369	0.348174	0.079956	0.0332691	0.100433	0	0.0223886	0
ENSG00000223808	0	0.00576634	0	0	0	0.0258977	0.0158069	0	0.0340662	0.0398747	0.0263379	0.00779868	0.00604087	0.043004	0	0	0	0	0	0.00534648	0.0772286	0	0	0	0.00939234	0	0.00438953	0	0.00923648	0.0431098	0	0.0349359	0.133749	0	0	0	0	0	0	0	0.01627	0	0.00783397	0	0	0	0	0.0229484	0.0339706
ENSG00000223809	0	0	0	0	0	0	0	0	0	0	0	0	0	0	0	0	0	0	0	0	0	0	0	0	0	0	0	0	0	0	0	0	0	0	0	0	0	0	0	0	0	0	0	0	0	0	0	0	0
ENSG00000223811	0.00349259	0.0033626	0	0	0.00383538	0	0	0.00148929	0.00246823	0.0091363	0.00316248	0	0.00353555	0.00730474	0.00352271	0.00156624	0	0.00732242	0	0.00939147	0.010202	0.00170269	0	0	0.00273377	0.00241805	0.00508058	0.0114239	0.00933038	0.00191621	0	0.00617501	0.0473872	0.0499474	0	0.00810345	0.0042561	0	0.00351252	0.00135199	0.00315953	0.00270008	0	0	0	0.00831012	0.00329947	0.0218353	0
ENSG00000223812	0.00285286	0.0040754	0.00102946	0.00258319	0.330071	0.00194655	0.00298638	0.00170549	0.00281868	0.0820818	0.00186355	0.00208616	0.00433754	0.00328638	0.00336366	0.0564645	0.0015967	0.00149745	0.00166777	0.00136571	0.00995497	0.00259591	0.00157876	0.0617281	5.47066	0.00315505	0.0231286	0.00373726	0.00086882	0.00475436	0.00214011	0.00401261	0.0213205	1.06967	0.0506634	0.003023	0.000696309	0.00220882	0.0902452	0.00132723	0.0241569	0.00400688	0.00272792	0.00460149	2.51236	0.00237112	0.0270044	0.0127501	0.00160295
ENSG00000223813	0.0808684	0.0780309	0.0390833	0.0386402	0.0926152	0.204636	0.0442556	0.0409192	0.0259544	0.0495759	0.0792763	0.0854541	0.0281924	0.0564738	0.0807851	0.0142088	0.00585531	0.1841	0.00333599	0.0969405	0.226909	0.130389	0.069108	0.273758	0.661436	0.182571	0.0485045	0.176562	0.230783	0.310996	0.144696	0.467978	0.0894941	0.0129551	0.0257406	0.0592559	0.0258294	0.00110451	0.124995	0.481801	0.0903274	0.395582	0.0371538	0.0600071	0.336932	0.539091	0.080216	0.154255	0.0978557
ENSG00000223814	0.564855	0.725255	0.928871	0.177621	0.779825	0.400487	0.193751	0.302227	0.367068	0.512254	0.23501	0.133228	1.05635	0.865287	0.385388	0.875319	0.780682	0.543591	0.220499	1.16372	0.0173777	0.12623	0.181612	0.0696197	0.241163	0.281041	0.543294	0.00485208	0.219304	0.102522	0.392728	0.0709102	0.165964	0.858048	0.0720609	0.565462	0.0325247	0.718966	0.201505	0.0964147	0.0201871	0.269103	0.0116568	0.0336021	0.28766	0.0533405	0.270904	0.0513453	0.186693
ENSG00000223815	0	0.00209893	0	0	0	0.00135497	0.00571841	0	0.00616645	0	0.00395008	0.0028202	0.00441212	0.00911537	0	0.00195441	0	0	0	0	0.00424562	0	0.00233455	0	0	0.0120833	0.0301506	0	0.0416431	0	0.0327846	0.0154155	0.0246383	0	0	0	0	0	0	0	0.0059171	0.00337106	0.00568939	0	0	0.101234	0.0432811	0.0125758	0.0196496
ENSG00000223817	0	0	0	0	0	0.0100109	0	0	0.00759329	0.00557649	0	0.00347597	0	0	0	0	0	0	0	0	0	0	0	0	0	0.00744474	0.00391273	0	0.00822997	0	0.00673289	0.00943887	0.0120425	0	0	0	0	0	0	0	0.00483915	0	0	0	0	0	0	0.0153691	0.00605613
ENSG00000223821	0	0.116096	0.136112	0.0898499	0.0410764	0.317822	0.207798	0.06166	0.457379	0.0380117	0.571788	0.514428	0	0	0.0358607	0.0970258	0	0	0	0.0323881	0.0731223	0.0737448	0.0801681	0	0.0296861	0.384643	0.290322	0.0395777	0.280582	0	0.149035	0.391907	0	0	0	0.0668193	0.0888885	0.0349011	0	0.0278941	0.102255	0.277151	0.0498719	0	0	0.620349	0.450323	0.0347493	0.224662
ENSG00000223823	0.0384388	0.0436097	0.0333401	0.0229943	0.0271302	0.0285995	0.0362855	0.0340226	0.0207121	0.0200894	0.0481115	0.017772	0.0400672	0.0430164	0.0608286	0.0467286	0.0459577	0.0344959	0.00399973	0.0417889	0.0911562	0.0129746	0.0205778	0.0352846	0.0150468	0.0342642	0.0180009	0.0358842	0.0252022	0.0391206	0.0206588	0.0145564	0.0297662	0.00222209	0.0217572	0.0850251	0.0445805	0.0136593	0	0.0339733	0.00993505	0.10318	0.00358308	0.0286095	0.0111276	0.107972	0.0181838	0.12485	0.0306535
ENSG00000223826	0.00346133	0.00333182	0.00416357	0.00103528	0.00356283	0.0102226	0.0130574	0	0.00857006	0.0149267	0.0103774	0.0194598	0	0.00903991	0.00130733	0.000465162	0.00430584	0	0.00472825	0.00569497	0.00126372	0	0.00440078	0.00127097	0.00372583	0.0125961	0.0222782	0.00424176	0.0329194	0.00569156	0.0216988	0.0286343	0.0205244	0.0021012	0.00350209	0.00240659	0.00217703	0.100708	0.00300015	0.00150573	0.00751492	0.00167239	0.00338763	0.00418768	0.00195667	0.0335055	0.0164104	0.0112246	0.0214601
ENSG00000223829	0.11861	0.00375911	0.0580998	0.361594	0.000357291	0.00242034	0.00127638	0.000555718	0.00183582	0.00749861	0.00098038	0.00230767	0.00362752	0.00477013	0.00131538	0.00321478	0.00910529	0.00170778	0	0.00116814	3.72675	0.037707	0.000348397	0.241956	0.0267007	8.55235	0	0.00142067	0.00247508	0.429114	0.000406523	0.00316541	0.0324204	0.00131832	0	1.07681	0.981965	2.05641	0	0.0452962	3.87849	0.000502936	0.000848136	0.335418	0.0312474	6.49145	0.00091996	0.0291444	0.00146148
ENSG00000223831	0	0.0044185	0	0	0.00503979	0.0456454	0.0301004	0.00195592	0.0292122	0.00239998	0.0443549	0.0608647	0.00232178	0.00239835	0	0	0	0	0	0.00205566	0.00223442	0	0	0	0.0898254	0.0381623	0.0317418	0.00250071	0.0631352	0.0100666	0.0201333	0.242706	0.0207442	0.776598	0.0334508	0.0042567	0.0149054	0	0.00692074	0.00177552	0.00622826	0	0.00299443	0	0.193353	0.0191294	0.0282067	0.0176471	0.0258582
ENSG00000223834	0.0803704	0.0257208	0.0161155	0.0480198	0.0146727	0.0168716	0.0178395	0.0719095	0	0	0.0163548	0.0176165	0.0133881	0	0.0662591	0.0118376	0.024535	0.0881992	0.0192096	0.0236809	0.026052	0	0	0.151498	0.0630328	0	0	0.0144248	0	0.0290031	0.0341001	0.0235277	0.0298538	0	0.0106786	0.0122445	0.0429149	0.0255281	0	0.030652	0.0242315	0.0414022	0.0351068	0.0144143	0.0109934	0	0	0	0.121199
ENSG00000223837	2.76992	1.7583	2.42813	1.52093	1.55538	1.45277	2.61647	1.61033	1.67492	1.96582	1.08515	0.772177	1.72712	1.75007	2.2462	2.30337	2.50859	2.13792	2.20597	2.41342	2.24797	1.34558	1.74258	2.04123	1.5652	1.07813	0.704399	0.40565	2.03736	1.62691	1.14664	1.38824	4.68641	3.22581	2.0183	2.01755	2.3288	1.31068	1.92575	1.65011	2.70742	3.35304	2.11784	1.72193	1.80932	1.87562	1.16392	1.66585	0.727023
ENSG00000223838	0.00652351	0.00431713	0.00386408	0.00271521	0.00889048	0.00206772	0.00106153	0.00139806	0.00193796	0.0133339	0.034039	0.00159261	0.0067397	0.00768053	0.00372646	0.00398571	0.00243785	0.00368057	0.0022934	0.00844996	0.00706381	0.000706179	0.00152215	0.00165063	0.198415	0.00162949	0.00103692	0.00274339	0.00163802	0.00728049	0.000658849	0.00134279	0.0314339	0.00298372	0.00246995	0.00382173	0.00126588	0.00123631	0.00144042	0.00179802	0.00642128	0.00259636	0.00339203	0.00132799	0.261802	0.00169076	0.00166622	0.0301611	0.00190884
ENSG00000223839	0.381977	0.530678	0.303094	0.393752	0.693904	0.364135	0.223159	0.541203	0.249319	0.374804	0.356002	0.255864	0.395319	0.528864	0.473089	0.333103	0.665274	0.407527	0.406525	0.296614	0.0183412	0.186625	0.218799	0.316794	5.1636	0.0490668	0.0320799	0.026523	0.084777	0.137524	0	0.126543	0.173594	0.0773241	0.220099	0.0876783	0.0963033	0.18603	0.0865206	0.165849	0.0686842	0.0179904	0.318145	0.222715	1.83698	0.0491999	0.072339	0.0478927	0.358892
ENSG00000223842	0.00618147	0.00594505	0.024787	0.00739252	0.00678164	0.429056	0.260865	0	0.330275	0.0257525	0.202373	0.23361	0	0.0211568	0	0.0187919	0	0	0	0.0110224	0.0201088	0.00602947	0.00661361	0	0	0.486594	0.312515	0	0.220895	0.0202442	0.31392	0.403364	0.0903555	0.0165505	0.0159257	0	0.0164303	0	0.0409305	0	0.0391416	0	0.0080777	0.00664904	0	0.385284	0.452507	0.0473138	0.18919
ENSG00000223843	0.0087617	0.00823455	0.0010969	0	0.0010016	0.0209375	0.0214887	0.00728252	0.0244148	0.00859533	0.0214804	0.0170719	0.00870975	0.00885964	0.00184214	0.00327508	0.0161271	0	0.00266417	0.00763528	0.003552	0	0.0367461	0.000837455	0	0.00882872	0.000662417	0.0185862	0.00277923	0.00200325	0.00114069	0.00806533	0.0206431	0.000738941	0.000739896	0.0280989	0.0206318	0	0	0	0.00784992	0.00141004	0.0487587	0.00921427	0.00225013	0	0	0.0738167	0.0153796
ENSG00000223850	0	0.00351228	0	0	0	0	0	0	0	0.0101835	0	0	0.00369461	0.0012723	0	0.00218248	0.00906484	0	0	0.0010905	0.00355179	0	0	0	0	0.00168233	0	0.0013264	0.00185397	0.00266999	0	0	0.0248817	0.000985028	0.000986075	0.00225839	0.42244	0.00823059	0.00367014	0	0.00659954	0	0	0	0	0	0	0.0163828	0
ENSG00000223855	0.192644	0.137407	0.121152	0.243234	0.0532354	0.118215	0.0159852	0.0831379	0.00809349	0.0474869	0.0845324	0.0945173	0.0450026	0.118308	0.0798272	0.0554852	0.103946	0.0833974	0.0530188	0.230178	0.234992	0.150151	0.0390309	0.308601	0.0539352	0.242022	0.0236607	0.0725679	0.213195	0.617564	0.0360919	0.155872	0.347159	0.0138713	0.0425461	0.281621	0.0919052	0.180584	0.00406641	0.589717	0.150273	0.596047	0.00744657	0.324022	0.139888	0.150014	0.0230453	0.784683	0.0387081
ENSG00000223859	0	0.0149751	0.0651893	0	0	0	0	0	0.0784533	0	0	0	0.0518362	0.0532601	0	0	0	0	0	0	0	0.155618	0	0	0.256489	0	0.0428189	0	0.046521	0.122348	0	0	0.127341	0	0	0.0470352	0	0.0148313	0	0.0511526	0.0564649	0.0421156	0	0	0.227228	0	0	0	0
ENSG00000223863	0.00130639	0.00503161	0	0	0	0	0	0	0	0.00957313	0	0	0.00661549	0.00820129	0	0	0	0	0	0.00117157	0.00254414	0	0	0	0.00102248	0	0.00189908	0.0057001	0.0019924	0.00573696	0	0.00115516	0.0384254	0.00423322	0	0.00242625	0.00106189	0.0483442	0	0	0.00354545	0.00201995	0	0	0	0	0	0.0226295	0
ENSG00000223870	0.00743047	0	0	0	0.00271948	0	0.00974814	0	0.00700755	0.00776902	0.0239391	0.00320515	0.00501054	0	0	0.00221938	0	0.00259408	0	0	0.00482289	0	0	0	0.0271451	0	0.00360704	0	0.00568042	0.00271551	0	0.00875458	0.0195851	0	0	0.00459294	0.00402076	0.00478306	0	0	0	0.00191474	0	0	0.0386955	0	0	0.00952072	0
ENSG00000223872	0.0184027	0.00884301	0	0.0110004	0.0100881	0	0.0121834	0.00777819	0	0.0286599	0.0559447	0.0120259	0.0092387	0.0190726	0.0183323	0.0735724	0.0498873	0	0.119494	0.00817411	0.00895192	0	0.00983879	0	0	0	0	0	0	0.0200194	0	0.0161999	0.0309213	0	0	0	0	0	0	0.0141121	0.0249692	0	0	0	0.0075571	0.099767	0.00878563	0.0175424	0
ENSG00000223880	0	0	0	0	0	0	0.0190323	0	0	0.0147415	0	0	0	0	0	0	0	0	0	0	0	0	0	0	0	0	0	0	0	0	0	0	0	0	0	0	0	0	0	0	0	0	0	0	0	0	0	0	0
ENSG00000223881	0	0.0388563	0.0487772	0	0.0221697	0	0	0.0943742	0.0292876	0	0	0	0.0201085	0.020732	0.0198284	0	0	0.0207767	0	0.0177719	0	0	0.0216265	0.0185291	0	0	0	0	0	0	0	0	0.0223966	0.0978542	0	0	0	0	0	0	0	0	0	0	0	0	0	0	0
ENSG00000223882	0.00385164	0.0148256	0.00463315	0.00460743	0.0507328	0.110324	0.0556879	0.00655315	0.105788	0.072058	0.0629037	0.0649262	0.0667625	0.0691253	0.0116136	0.0137809	0	0.0120816	0	0.0547195	0.0112482	0	0.00412279	0.00353465	0.00603177	0.299582	0.177068	0	0.186052	0.0168643	0.106426	0.142836	0.021717	0.00622981	0.0062241	0.00356475	0	0	0.00773263	0.0118956	0.013937	0.00595479	0.00502861	0.00414242	0.00633261	0.124158	0.316496	0.0147809	0.087535
ENSG00000223883	0.00581512	0.00508121	0.00206752	0.00277262	0.00414879	0.00270168	0.00167797	0.00172728	0.00177598	0.0450963	0.00375154	0.065188	0.00594614	0.00854586	0.00248267	0.00500432	0.00756083	0.00285304	0.00205345	0.00386997	0.0127986	0.00911494	0.00321565	0.00316872	0.00729553	0.00410402	0.0039161	0.00428342	0.00472091	0.00689324	0.00257303	0.00353875	0.131396	0.00563304	0.0330162	0.00613321	0.0114496	0.0023208	0.0053398	0.00367186	0.0131167	0.0929627	0.00527084	0.00326698	0.00683871	0.00494634	0.00323703	0.0300497	0.00235172
ENSG00000223884	0.0560822	0.00120721	0	0	0.00137692	0.0614851	0.0246305	0	0.0336489	0.00656265	0.0582473	0.0445357	0.0575715	0.0065593	0	0	0.00116833	0	0	0.00224881	0.00488317	0	0	0.00115125	0.00294375	0.0399006	0.024602	0.0027353	0.134786	0.0013765	0.070604	0.0476707	0.0269498	0.00304703	0	0.00698579	0	0	0	0.000971258	0.0102076	0.00193852	0	0.00134817	0.00103111	0.0417283	0.0201207	0.0483956	0.0465416
ENSG00000223891	1.75319	2.55519	4.13094	2.16627	2.61839	1.88261	1.76036	1.74321	2.0779	3.5662	1.69281	1.61917	3.79145	2.43054	2.92041	2.19811	3.57212	3.57564	2.72652	3.10798	4.17452	4.32895	2.95195	2.04982	2.71073	2.16445	3.18245	0.912176	1.51113	4.3072	2.31241	1.77852	0.563333	2.11272	2.29036	1.38133	5.13428	2.23584	3.38149	6.25319	2.49589	2.62403	2.61003	2.84607	2.2431	0.511993	1.5997	2.22621	2.10979
ENSG00000223901	0	0	0	0	0	0.192591	0.0823519	0	0.171364	0	0.287321	0.185538	0	0	0	0.0104356	0	0	0	0	0	0	0	0	0	0.430283	0.200253	0	0.504502	0.0127817	0.359191	0.258972	0	0	0	0.0107948	0	0	0	0	0	0	0	0	0	0.142599	0.282351	0.011199	0.296473
ENSG00000223906	0	0	0	0	0	0.0516231	0	0	0	0.0347784	0	0	0	0.0345819	0	0	0	0	0	0	0	0	0	0	0	0	0	0	0	0	0	0	0.0373356	0	0	0.0305925	0	0	0	0	0	0	0	0	0	0	0	0	0
ENSG00000223907	0.17372	0.211875	0.0635618	0.0280575	0.0443482	0.0047503	0.0515935	0.103319	0.0278925	0.0654427	0.0128573	0.0509323	0.00747479	0.0279671	0.135118	0.0721381	0.063666	0.0424692	0.0107492	0.0624357	0.342039	0.388798	0.0728058	0.0477411	0.306998	0.300022	0.0508726	0.329153	0.0156042	0.390405	0.105992	0.0929257	0.018899	0.083845	0.209999	0.0779736	0.0231267	0.0143246	0.131797	0.146731	0.330339	0.114508	0.142839	0.111891	0.145354	0.0267835	0.0568311	0.170816	0.0168778
ENSG00000223910	0.00597331	0.00799773	0.00515281	0.00358282	0.00420672	0.0182108	0.0114069	0.00299092	0.0166226	0.00633092	0.0200104	0.0115438	0.00474102	0.0139918	0.00559983	0.00549217	0.00797776	0.00457107	0.00307408	0.00565473	0.00450986	0.00876537	0.00535349	0.00352996	0.0106165	0.0162885	0.0180699	0.00319917	0.0159249	0.00315392	0.0207525	0.0189465	0.0303248	0.0026585	0.00207164	0.00596525	0.00417792	0.00993123	0.00215338	0.00540738	0.00636751	0.00851526	0.00389952	0.00503919	0.0229923	0.0165743	0.0111379	0.0180584	0.0191305
ENSG00000223911	0.0112285	0.0108005	0	0.00671458	0.00616008	0.357324	0.192325	0	0.344655	0	0.596316	0.510914	0.00565918	0.00584373	0.00562616	0	0	0	0	0.00500886	0.0163925	0	0.00600738	0.0878583	0	0.242296	0.0944845	0	0.870847	0	0.445897	0.460556	0.0189513	0	0.0045249	0	0	0	0	0	0.0101572	0.0043396	0	0.0060387	0.00922772	0.20202	0.186658	0.0268741	0.279774
ENSG00000223914	0	0.00480767	0	0	0	0.00206756	0.0087249	0.0028393	0	0.0139344	0	0.00430271	0.0016851	0.0104448	0.00167906	0.00149301	0.00775089	0.00174501	0.00242865	0.00447616	0.00810341	0.00324579	0.00178242	0.00152828	0.00390847	0	0.00484192	0.00907465	0.00381071	0.00182661	0	0	0.0564075	0.0040442	0.00674522	0.00308984	0.00405709	0	0.00837047	0.0115991	0.0105402	0.00514716	0.00651376	0.00536973	0.0041065	0.00197992	0.00628901	0.0192132	0
ENSG00000223923	0.218372	0.0158037	0.0913253	0.0180026	0.124396	0.23265	0.0143333	0.0860905	0.00386468	0.00715871	0.144984	0.0106025	0.0511168	0.104322	0.0993196	0.102951	0.0709788	0.217309	0	0.292632	0.320837	0.162021	0.226767	0.0100475	0.274243	0.105123	0.0963066	0.114343	0.0135608	0.0135136	0.0670331	0.0946962	0.0548388	0.0511226	0.133076	0.044999	0.0868963	0.0974659	0.00137603	0.636079	0.0235094	0.00951674	0.376779	0.0577132	0.209774	0.502581	0.0180801	0.0963929	0.210373
ENSG00000223929	0.0497877	0.164973	0.00815863	0.0133274	0.0103018	0.00690838	0.0534846	0.063789	0.00496418	0.0454113	0.00843229	0.0264299	0.00623843	0.0181391	0.0343003	0.0109251	0.0141144	0.00517912	0.000856657	0.0205629	0.0118063	0.00114294	0.160798	0.00269172	0	0.000486205	0.001259	0.0389554	0.0675873	0.00451005	0.000732885	0.0145186	0.0380828	0.0906795	0.0053529	0.0092849	0.00210624	0.00113458	0.00118025	0.00266204	0.0134484	0.00287878	0.00216557	0.04189	0.00433929	0.00278399	0.000506774	0.0582613	0.0141625
ENSG00000223930	0.172321	0.0122085	0.00282795	0.0356178	0.0676231	0.0401201	0.0263286	0.13456	0.000793103	0.0145003	0.208325	0.0131486	0.00430213	0.00846171	0.00997975	0.00310842	0.003435	0.0946571	0.0143741	0.0473292	0.00657019	0.000398615	0.118276	0.0182946	0.0077677	0.0278993	0.00163152	0.00195383	0.0155143	0.00494483	0.000510884	0.299633	0.0577136	0.00256915	0.00166067	0.0451916	0.00798981	0.00956005	0.00401528	0.00763481	0.00582592	0.00779739	0.00133263	0.000109914	0.00804412	0.0600803	0.0464172	0.0735853	0.00114787
ENSG00000223935	0.272739	0.168232	0.333945	0.216523	0.176344	0.161334	0.153291	0.102498	0.0688055	0.210295	0.0978559	0.114444	0.266814	0.351371	0.144334	0.443821	0.234255	0.129699	0.124761	0.361312	0.179733	0.0763124	0.20583	0.376882	0.139537	0.102504	0.0770633	0.0521957	0.0829999	0.136994	0.122994	0.0929263	0.231688	0.348447	0.258757	0.295455	0.414205	0.92965	0.281422	0.284818	0.251462	0.255601	0.101638	0.314943	0.123043	0.186763	0.110808	0.314116	0.0781999
ENSG00000223941	0.00642368	0.00428294	0.0106984	0.0100523	0.0621313	0.00275827	0	0.000844073	0.00278951	0.313584	0.0744359	0.135186	0.00400718	0.142677	0.00898989	0.233432	0.0189001	0.055211	0.00433348	0.155427	0.175035	0.058068	0.00211706	0.000453825	0.0997638	0.0958168	0.000717406	0.00215788	0.100463	0.431087	0.00247092	0.00174851	0.155118	2.67005	0.138964	0.127173	0.000402052	1.41823	0.000497508	0	0.193978	0.0881109	0.00966425	0.0132833	0.365571	1.69598	0.000931955	0.879998	0.00610732
ENSG00000223942	0.0212185	0	0.0127633	0	0	0.00665925	0	0.00895343	0	0.0329967	0.0898975	0.102741	0	0.123121	0	0	0	0	0	0.101434	0.01032	0	0.0113411	0	0.00831667	0	0	0	0	0.0115225	0	0.109394	0.119019	0	0.0169816	0	0	0	0	0	0	0	0	0	0	0	0.0203008	0.0100962	0
ENSG00000223944	0.000903824	0.00174098	0	0	0.000661894	0	0	0.000257378	0.000850201	0.00915591	0.00090807	0.000388624	0.00610932	0.00536535	0.00030461	0.00108285	0.0014057	0.00221466	0.000440486	0.00270509	0.00322731	0.000587427	0	0.000276713	0.000235761	0.000416329	0	0.00230291	0.000229246	0.00430491	0	0	0.0208168	0.000732679	0.000244655	0.000840407	0.00147115	0.000291673	0	0.000233684	0.005451	0.000698778	0	0	0.000247821	0.000715107	0.000568065	0.0174169	0
ENSG00000223946	0	0	0	0	0	1.2709	0.564984	0	0.486027	0	0.630994	0.312553	0	0.0173418	0	0.0148581	0	0	0	0	0.0492461	0	0	0	0	0.191095	0.100617	0	0.319729	0	0.129606	0.444042	0.0374741	0	0	0.0307342	0	0	0	0	0.0305468	0	0	0	0	0.164906	0.146735	0	0.564521
ENSG00000223947	0.0860301	0.104911	0.0207015	0.0891765	0.113245	0.0929871	0.147066	0.102206	0.122047	0.209121	0.138888	0.0696425	0.237005	0.10742	0.0976776	0.153462	0.0849414	0.0778332	0.291242	0.0562861	0.0224552	0.0335628	0.0429723	0.0210219	0.0181114	0.248607	0.248135	0.0186971	0.208208	0.012504	0.609881	0.0733358	0.083698	0.0324339	0.0277681	0.0423602	0.055538	0.0165554	0.0459742	0.0310264	0.0622367	0.0355715	0.0150006	0.0431803	0.0282885	0.596831	0.241703	0.0603518	0.0531298
ENSG00000223949	0.0138716	0.00211758	0	0.00204644	0.0378994	0.0188545	0.0131265	0.00480042	0.0272274	0.0142814	0.0244549	0.03041	0.0029725	0.00486277	0.000494045	0.00197575	0.000455973	0	0	0.00197426	0.0068992	0.00142897	0.0619709	0.00872819	0.000382338	0.0607369	0.056264	0.00426851	0.0915997	0.00375949	0.103663	0.169769	0.0249063	0.000396086	0.000595197	0.0262889	0.0229327	0.0182143	0.000492039	0.0156085	0.00464105	0.0220319	0	0.000262683	0.00180857	0.104878	0.0184262	0.0270484	0.0230626
ENSG00000223956	3.45334	1.8857	10.5293	4.6884	3.06993	3.42282	4.35375	6.52415	9.82098	21.2927	7.78501	6.8653	13.3178	22.6234	7.18044	5.60793	8.84403	22.2481	6.88731	11.5699	3.15188	0.857391	2.36892	0.515322	0.644574	0.845978	1.75621	0.425993	1.79806	0.315079	1.00189	0.533609	0.349657	3.41537	4.7559	0.661708	1.43251	3.37495	4.7716	0.364378	3.42197	0.238983	1.54424	0.290201	0.420636	0.565271	0.789961	2.82894	8.56945
ENSG00000223960	4.86499	3.25001	2.38893	3.41905	4.86793	2.96959	2.56835	3.56777	1.73452	1.68825	2.7418	3.22721	1.2501	2.7101	3.26788	2.53586	2.54596	2.7069	1.87742	3.00477	2.16032	0.591781	5.23691	2.31795	4.13431	2.27889	3.67883	4.42714	2.96188	0.904725	1.9075	4.29771	3.75546	1.79896	3.03901	4.36836	3.56946	2.05227	0.90825	13.0555	2.92704	1.6221	3.04262	0.415861	4.77439	2.19116	3.35804	2.4106	2.3661
ENSG00000223966	0.0061106	0.00587988	0	0.0024365	0.0044713	0.00380598	0.00267804	0.0573274	0.00288684	0.00850447	0.160249	0.00396303	0.0681451	0.137808	0.0761078	0.121812	0.0682888	0.00851656	0	0.00546179	0.00396551	0	0	0	0	0	0	0.00443054	0.0046875	0.00445803	0	0.00719301	0.0252592	0	0	0	0	0	0	0.00314449	0.00737028	0	0	0	0	0.00243271	0	0.0117218	0.0046027
ENSG00000223969	0.29952	0.608634	3.46686	0.652712	0.0441771	0.148376	0.229032	0.326964	0.241088	2.13979	0.446251	0.268318	1.07603	0.584188	0.432558	0.609115	0.926791	2.04468	0.364215	0.40125	0.966182	0.55821	0.33882	0.762705	1.01277	0.469808	0.690669	0.489161	0.0901642	1.50284	0.716148	0.180868	1.60385	0.650194	0.689359	0.369937	16.233	8.03905	0.412908	0.909843	2.24223	0.623406	1.46854	0.464901	0.767767	0.284345	0.504863	0.712594	0.367634
ENSG00000223975	0.169364	0.264416	0.0764066	0.196588	0.139223	0.252472	0.702129	0.178669	0.686271	0.362152	0.354447	0.263398	0.409472	0.317619	0.483949	0.341525	0.312494	0.193891	0.762136	0.075104	0.0411869	0.0516448	0.0565773	0.230086	0	0.118719	0.0546406	0	0.0576493	0.22994	0	0.0558654	0.269567	0.00852223	0.0338875	0.0582676	0.399836	0.0202415	0	0.0324119	0.191852	0.0245409	0.0415683	0.0683329	0.00869159	0.0127825	0.0405084	0.373497	0.289959
ENSG00000223979	0	0.0506532	0	0	0.00596879	0.00339356	0	0	0.00772208	0	0	0	0.0164529	0.00566324	0.00545283	0.00485589	0.0971131	0.00567664	0	0.00485415	0.00529439	0	0	0.0149704	0.172499	0	0	0.00590752	0.0125554	0.0564745	0.0736857	0.00479873	0.0183661	0.00878908	0.0823542	0.0150722	0.00879854	0.00523347	0.262296	0.00838303	0.0147621	0.0631592	0.00710632	0	0.0489856	0.0776735	0	0.0208353	0
ENSG00000223985	0	0	0	0	0	0	0	0	0	0.0259887	0	0	0.0125642	0	0	0	0	0	0	0	0	0	0	0	0	0	0	0	0	0.0136099	0	0	0.0560404	0	0	0	0	0	0	0	0.02272	0	0	0	0	0	0	0.0119243	0
ENSG00000223989	0	0	0	0	0	1.17238	1.2315	0	1.64044	0	1.17223	1.42866	0	0	0.080765	0	0	0	0.118603	0	0	0	0	0	0.00908517	2.14741	2.62745	0	2.2498	0	2.89826	0.855699	0	0	0	0.0106171	0	0	0	0	0	0	0	0	0	1.73809	2.0428	0	1.44388
ENSG00000223991	0.132129	0.196874	0.393983	0.0842806	0.0483308	0.204574	0.128332	0.30568	0.832717	2.12493	0.762024	0.219437	1.8005	0.847871	0.820716	0.442373	1.88716	4.41469	1.97675	0.190646	3.34405	0	0.0951085	0.0242421	0	0.160269	0.0129658	0	0.0341623	0	0.0222984	0.0310486	0.0296396	0.00710595	0.377538	0.0162129	0	0.523186	0.00881011	0	7.69082	0	0.0805181	0	0	0	0.00841277	0.0377841	0.694005
ENSG00000223993	0	0	0	0	0	0	0	0	0	0.158556	0	0	0	0.104815	0	0	0	0	0	0	0	0	0	0	0	0	0	0	0	0	0	0	0.339245	0	0	0	0	0	0	0	0	0	0	0	0	0	0	0.0482113	0
ENSG00000223999	0.178938	0.201795	0.195863	0	0	0	0.888678	0	0	0.0786259	0	0	0.642083	0.310686	0.393875	0.198851	0.13606	0.116835	0.240514	0	0.435956	0.239584	0	0.073355	0	0	0.134206	0.0817365	0.0743856	0.204518	0.71024	0	0.0837504	0.515224	0.296347	0.267177	0.0602821	0.405962	0.152909	0.172059	0.630417	0.436517	0.109411	0.0643826	0	0	0.400829	0.214478	0
ENSG00000224000	0	0.0267047	0	0	0.0630797	0.0168373	0	0.0210527	0	0	0	0	0.0275489	0.0512419	0	0	0.0294757	0	0	0.0202988	0	0	0	0	0	0.0314912	0	0.0509506	0	0	0.0806963	0.116863	1.61072e-06	0.000272684	0	0	0	1.60966e-07	0	0	0	0	0	0	0	0.647264	0.0232926	1.57673e-06	0.0312762
ENSG00000224008	0.00301669	0.00271359	0	0	0	0.00141752	0.0119806	0	0	0.0187067	0.00137542	0	0.00285053	0.0147221	0	0	0.00262126	0.00940295	0	0.00160821	0	0	0	0	0	0	0	0	0.00350884	0.00308967	0	0	0.0668498	0	0	0.00261276	0	0	0	0	0.0163612	0	0.00367923	0	0	0	0.00431965	0.0429638	0
ENSG00000224015	0.292625	0.118198	0.753616	0.360999	0.233024	0.203763	0.163372	0.0795913	0.143894	0.254988	0.0545141	0.0879782	0.100865	0.100198	0.322098	0.535305	0.503559	0.142066	0.0482812	0.743253	0.0326414	0.0109158	0.0956508	0.789071	0.00876972	0.0156956	0.544945	0.265632	0.0348582	0.740598	0.287486	0.253951	0.0249989	1.1253	1.17183	0.892586	0.988183	0.459564	0.0446218	0	0	0.0892896	0.0292921	1.5101	0	0.108175	1.08352	1.86691	0.0638973
ENSG00000224017	0.0153635	0.0594368	0.0803726	0.0208682	0.0413123	0.0310173	0.00154644	0.00504633	0.00250216	0.0563788	0.0114112	0.0189086	0.0376213	0.0198017	0.03594	0.0160148	0.0503092	0.0184642	0.0263724	0.0565555	0.00632967	0.0182398	0.0075949	0.00434155	0	0.000816894	0.00128706	0.0197693	0.0479783	0.0273135	0.000738811	0.0109769	0.0807582	0.00191568	0.0110321	0.0505341	0.0383683	0.00171561	0.0485305	0.00412347	0.00748388	0.000913686	0.00385247	0.00254158	0.000486039	0.000701627	0.000557315	0.0520519	0.0215908
ENSG00000224018	0.000965881	0.00409469	0.000227804	0.000339951	0.000332847	7.04849e-05	0.000743444	0	0	0.00952388	0.000342588	7.33182e-05	0.00422327	0.039203	0	0.000510353	0.000706652	0.0395611	0	0.000764973	0.00442626	0.000110784	0.000202852	0.000782718	0.000222317	0	0.000185623	0.000620251	0	0.0404297	0	0.00012565	0.0822852	0.000920994	0.00026904	0.0018484	0.338432	0.0367028	0.000572011	8.81091e-05	0.00376927	0.000197668	0.00064206	0.000152736	0.000584172	0	0.000357234	0.218132	0
ENSG00000224020	0.344491	0.261807	0.205777	0.239025	0.282173	0.484872	0.306603	0.205085	0.21233	0.0898685	0.339948	0.292994	0.168914	0.172308	0.267235	0.206636	0.114128	0.123289	0.0530462	0.305261	0.380217	0.090474	0.39369	0.222575	0.618767	0.263022	0.383095	0.090192	0.917785	0.0917656	0.720676	0.344976	0.875655	0.13076	0.177325	1.21961	0.375287	0.651918	1.03997	0.319574	0.124682	0.725466	0.215405	0.193141	0.382828	0.635477	0.539653	0.0636617	0.236449
ENSG00000224023	1.37479	0.900535	1.38965	1.2526	0.729135	0.488984	0.155023	0.840977	0.979494	1.1771	0.55645	0.636853	0.897204	1.52307	1.26516	1.79633	1.18266	1.701	0.646589	0.848893	1.36393	3.43654	0.514909	0.499036	0.976073	0.622822	0.33358	0.427736	0.206292	2.02154	0.880826	0.308704	0.510558	0.729252	0.548928	1.25701	1.56272	2.15607	0.51867	0.501731	1.28594	0.898568	0.538251	0.410266	0.322372	0.151294	0.0737771	0.351747	0.844207
ENSG00000224027	0	0	0	0	0	0	0	0	0	0.00205861	0	0	0.00199157	0	0	0	0	0	0	0.00176336	0.00766405	0	0	0	0.00308072	0	0	0	0	0.0064763	0	0	0.0088974	0	0	0	0	0	0	0	0.00534056	0.00152131	0	0	0.00161824	0	0.00185962	0.00946114	0
ENSG00000224028	0	0.00257777	0	0	0	0	0	0	0	0.010515	0.00201768	0	0.00339107	0.00140141	0	0.000601012	0.000624125	0.000702414	0	0	0.00325822	0.000652407	0	0	0	0.000925207	0.00534499	0.00292179	0	0.00808737	0	0	0.0310632	0.00108467	0.000543133	0.000621926	0	0.139838	0	0	0.00605374	0.000517358	0.00174517	0	0	0	0.00694332	0.0141784	0
ENSG00000224029	0.519769	0.347744	0.228055	0.338715	0.566889	0.466235	0.126999	0.468449	0.0905571	0.324848	0.379754	0.197505	0.433412	0.27539	0.325959	0.264239	0.445672	0.146204	0.184862	0.319327	0.126038	0.0825611	0.371679	0.245369	0.139369	0.194091	0.058548	0.0938906	0.255452	0.137362	0.0604274	0.26908	0.100089	0.151671	0.160541	0.464056	0.125793	0.0449099	0.234684	0.190722	0.170948	0.0684716	0.144617	0.050869	0.284266	0.211073	0.0759081	0.203169	0.217484
ENSG00000224031	0.527173	0.447889	0.158868	0.78986	0.307936	0.264152	0	0.0981228	0	0.122312	0.12594	0.211842	0.0876109	0.358781	0.33302	0.688343	0.208719	0.269412	0	0.461567	0.458487	0.187282	0.200348	0.514167	0.378274	0.449896	0.160412	0.189033	0.0898087	0.283639	0	0	0.259017	0.218356	0.477948	0.631936	0.630869	0.497164	0	0.198013	0.238022	0.44002	0.772887	0.412305	0.463069	0.397704	0.148246	0.247751	0
ENSG00000224032	9.11089	6.95935	13.5758	10.8952	8.60384	3.92626	5.27826	10.0505	3.53917	12.4389	3.5554	4.96939	7.74335	15.1731	10.4363	6.64857	8.71632	7.22337	7.49381	10.0133	5.39714	12.1813	27.7517	24.9394	15.4806	1.77768	18.6406	6.11789	9.75041	26.472	5.49695	7.18825	6.82989	13.5721	7.90385	10.1494	6.28256	14.2149	35.8078	31.7571	4.54272	24.2738	35.4982	29.3736	7.64063	2.1467	18.2898	22.2764	3.26653
ENSG00000224034	0.162986	0.0756829	0.0497308	0.142901	0.119343	0.0497857	0.0534953	0.0967905	0.00532325	0.0117698	0.0257772	0.0784338	0.0343991	0.0799305	0.0754442	0.0334834	0.0593135	0.119387	0.00546534	0.0403401	0.958612	1.81338	0.643424	0.655324	0.125198	0.691555	0.277755	6.45991	0.0987687	3.3252	0.206609	0.687698	0.303776	0.875957	1.18429	1.56555	1.55756	3.00247	0.116366	1.34936	0.965375	0.302586	0.678361	0.129991	0.127134	0.506625	0.237209	0.838279	0.141341
ENSG00000224037	0.0722302	0.039986	0.185351	0.0864233	0.170534	1.3825	0.553745	0.0721341	0.464546	0.61993	0.886263	0.892977	0.555665	0.917759	0.205789	0.153848	0.0924777	0.183614	0.542653	0.682974	0.145932	0.0440171	0.0754125	0.00828974	0.00848065	0.0679306	0.110336	0.00984341	0.0716807	0.0812342	0.0949861	0.102161	0.167406	0.0862788	0.0863321	0.0184331	0.0322717	0.022594	0.235278	0.0810794	0.129051	0.00279201	0.0824506	0.00194185	0.00742491	0.0295797	0.0818903	0.131999	0.476554
ENSG00000224038	0.00224727	0.0303486	0	0.000362874	0.000999219	0.000470442	0.000396987	0.000647194	0.000642291	0.0103216	0.00128038	0.000195761	0.00601357	0.00642823	0.000306294	0.00122523	0.000282734	0	0.000664458	0.000544167	0.00191942	0	0.00122582	3.13101e-10	0.00413744	0.000629119	0.00198251	0.00125214	0.000346574	0.00526742	0	0.000578873	0.0325327	0.00115675	0.000795629	0.00112699	0.0182617	0.00117347	0.000457814	0	0.00332584	0	0.000938733	0	0.00558487	0	0.0328943	0.0160048	0.000340954
ENSG00000224043	0.578662	0.475719	0.42532	0.331358	0.26296	0.543762	0.327733	0.633252	0.773844	0.156878	0.524047	0.349996	0.334454	0.344124	0.423929	0.177071	0.31304	0.308885	0.171199	1.02198	0.628626	0.177235	0.482497	0.370245	1.46278	0.69847	1.04388	0.757537	0.965657	0.586766	1.23506	0.311385	0.648548	0.703823	1.53084	1.39187	1.03062	0.598378	1.40783	0.755643	0.47009	0.478384	0.203455	0.387771	0.690311	0.85558	0.781756	0.512285	0.494067
ENSG00000224046	0.168741	0.253927	0.58984	0.143861	0.222664	0.160248	0.0468803	0.384225	0.100475	0.245392	0.275944	0.22908	0.477394	0.46284	0.605413	0.536549	0.273697	0.230348	0.380633	0.268699	0.361973	0.922054	0.18188	0.461433	0.764444	0.510403	0.317914	0.467292	0.197951	0.85981	0.764768	0.357624	0.153055	0.46044	1.29728	0.0913189	0.945519	0.460988	1.72761	0.286814	0.65954	0.644408	0.23081	0.449205	0.679451	0.127418	0.215501	1.57202	0.393346
ENSG00000224048	0.031914	0.212679	0.0108899	0.0108336	0.045669	0.0102134	0.152132	0.0977	0.0827723	0.0835192	0.00893506	0.0143435	0.0433806	0.0353279	0.102506	0.0184763	0.0710339	0.0276401	0.351857	0.0641082	0.0374791	0.196465	0.00352602	0.00302339	0.00128824	0.14694	0	0.0940811	0.00125394	0.00542458	0	0.0313727	0.0363347	0.000666959	0.0275267	0.00917721	0.0020082	0.107777	0.000828423	0.0650617	0.13994	0.00254523	0.149847	0	0.000676952	0.00097764	0.000776511	0.0269453	0.00555149
ENSG00000224049	0	0.00814541	0	0	0.00232268	0.00394336	0.00832101	0.00180316	0	0.0154873	0.00127734	0.00273581	0	0.00221104	0.00213218	0.00189627	0.00196873	0.00443276	0	0.00189512	0.00205951	0	0.00226494	0	0.00165579	0	0.0169332	0	0.0145423	0.00696025	0.00795094	0	0.0262959	0	0	0.00196217	0.0366737	0.00204332	0	0	0.00382707	0	0.00275977	0	0	0.0125902	0.0139954	0.0244034	0.00238269
ENSG00000224050	0.243328	0.05582	0.0738301	0.0252609	0.0561332	0.13256	0.206324	0.00149473	0.144711	0.0443618	0.111938	0.139396	0.053081	0.0611209	0.0437005	0.0754306	0.0635986	0.0606232	0	0	0.00513918	0.598817	0.053463	0.142634	0.469646	0.0734744	0.0688657	0.00286761	0.0609149	0.0673473	0.0730939	0.344721	0.0118873	0.492868	0.420146	0.00487773	0.0384403	0.568782	0.0495014	0	0.0913458	0.907339	0	0.0888392	0.366245	0.107425	0.0960889	0.005057	0.19101
ENSG00000224057	0.0941635	0.236912	0	0.0519685	0.0395185	0.436221	0.44323	0.0490713	0.39278	0.01503	0.418436	0.229194	0.00211349	0.0755347	0.0146266	0.0153738	0.0133841	0.0301691	0.0105639	0.0193432	0.00203355	0.00706587	0.752551	0.00191751	1.29257	0.208339	2.30979	0.00227635	0.952787	2.24383	1.77133	0.0829733	0.0243873	3.03618	0.519604	0.00861172	0	0	1.10918	0.00556843	0.0188944	0.00562249	1.12289	0	0.706613	0.450001	1.89907	0.301405	0.338768
ENSG00000224063	0.944956	2.76504	13.5479	2.35929	6.08162	80.9572	69.833	3.12889	60.8848	3.49757	73.4768	45.6207	8.90126	5.7554	2.05371	5.99446	2.01178	2.64097	6.17363	6.21167	3.55484	2.19574	2.29406	1.51174	2.49948	37.4995	109.263	1.46054	49.5528	0.5391	52.5419	11.3161	2.64541	1.33657	2.3038	1.7513	2.65096	2.16763	0.536645	1.53969	2.81316	1.69284	1.89377	4.93985	2.19991	45.3351	94.4203	0.702972	90.1788
ENSG00000224066	0.461717	0.404191	0.432024	0.343423	0.286487	0.341193	0.316457	0.259878	0.131867	0.297951	0.262279	0.275337	0.421894	0.297372	0.353549	0.406069	0.352676	0.471895	0.236512	0.564412	0.259509	0.290341	0.34007	0.526495	0.482564	0.488851	0.455985	0.410179	0.319088	0.222963	0.23008	0.397181	0.2684	0.388337	0.230048	0.329603	0.610449	0.382751	0.41593	0.306444	0.345518	0.666067	0.205031	0.585072	0.370715	0.40865	0.392468	0.547025	0.198984
ENSG00000224074	0.0027741	0.00267019	0	0	0	0.0086706	0.0269475	0	0.00974445	0.0141744	0.00824441	0.030426	0.0185905	0.0145643	0	0	0	0	0	0.00827039	0.0162056	0.027254	0	0	0.0363613	0.0259468	0.0300219	0.0120871	0.015831	0	0.0350319	0.0163939	0.0208942	0	0.00746553	0	0	0.0026776	0	0.00709803	0.0124042	0.00214453	0	0	0.0231835	0.011035	0.058395	0.0440728	0.00625603
ENSG00000224075	0	0.00455506	0	0.00377382	0	0	0	0	0	0.00825197	0	0.00101901	0.00159668	0.0049484	0.00159104	0.00424409	0.00146888	0.00165346	0	0.00282755	0	0	0	0.00144798	0	0	0	0	0	0	0	0	0.0392351	0	0	0	0.00128142	0	0	0	0	0.00121916	0	0	0	0	0	0.0121368	0
ENSG00000224076	0	0	0	0	0	0	0	0	0	0	0	0	0	0	0	0	0	0	0	0	0	0	0	0	0.550078	0	0	0	0	0	0	0	0	0	0	0	0.352061	0	0	0	0	0	0	0	0.333042	0.0333277	0	0	0
ENSG00000224077	0.00417766	0.00804367	0.0100504	0	0.077262	0.00778792	0.00273891	0.00118712	0.00590711	0.064418	0.00441471	0	0.00634117	0.00727828	0.0654198	0.00374528	0.0330514	0.0196988	0.00609181	0.00187149	0.00406755	0.00407345	0.00223665	0.00191772	0.00490528	0.00578745	0.0144408	0	0.00651508	0.00687348	0.0078513	0.0101541	0.0118037	0.00338254	0	0.00193771	0.00593691	0.00100893	0	0.00161647	0.00283444	0.00322965	0.00272526	0.0112315	0.00343537	0.00497292	0.0115167	0.0100413	0.00235282
ENSG00000224078	22.4561	17.72	21.4098	15.6863	13.7115	8.93793	32.8778	17.1081	6.62992	12.7096	11.8703	11.965	13.2694	22.977	20.0488	14.1183	14.827	17.474	13.8474	25.2507	7.69993	6.70504	111.046	15.531	25.7387	2.61423	129.678	1.66932	2.93892	10.4241	51.807	12.5373	18.8657	232.693	27.3378	27.5739	14.4566	11.5662	173.036	34.8162	6.46266	62.0011	161.104	13.0777	18.6423	2.41964	121.567	12.502	10.6084
ENSG00000224079	0	0	0.00669137	0	0	0.069414	0.0293139	0	0.039488	0.00579722	0.0572936	0.0397706	0.00560737	0	0	0	0	0	0	0.00496303	0.0108277	0	0	0	0	0.0387173	0.101746	0	0.0599312	0	0.0560252	0.0392546	0.0125186	0	0	0	0	0	0	0.00857098	0	0	0.0145343	0	0	0.0666026	0.179642	0	0.0314967
ENSG00000224081	3.40296	2.48249	0.289823	0.674855	1.91991	1.00989	1.54615	1.3867	0.630487	0.516773	1.73543	1.21013	0.182391	0.640341	1.23278	0.714212	0.661432	1.2116	1.13324	1.35721	1.53656	3.71884	0.887777	0.961307	6.74211	1.41569	5.02709	3.44584	4.7387	1.3784	3.0092	2.70989	1.21516	2.08113	4.60674	2.00913	1.41767	14.6182	2.93108	6.55771	2.03967	2.65807	0.726186	0.609729	4.10261	4.6138	2.92125	2.64314	0.693794
ENSG00000224086	0.352849	0.324872	0.194857	0.1156	0.213851	0.367516	0.241303	0.118612	0.365562	0.108103	0.503462	0.246727	0.127005	0.320819	0.235711	0.234304	0.215191	0.351816	0.243009	0.375443	0.258147	0.101681	0.216363	0.10028	0.124236	0.702053	0.4135	0.0996763	0.402029	0.0992093	0.679452	0.409942	0.131512	0.255849	0.260048	0.252336	0.123835	0.362942	0.218966	0.309347	0.242262	0.304156	0.08428	0.0243295	0.237615	0.517535	0.33827	0.0911848	0.35711
ENSG00000224087	0	0	0	0	0	0	0.0675767	0	0	0.0211446	0	0	0	0	0	0	0	0	0	0	0.00991592	0	0	0	0	0	0.562561	0.0110142	0	0.0110761	0.137129	0.0450667	0.0456168	0	0	0	0	0	0	0	0	0	0	0	0	0	0.714959	0.0194105	0
ENSG00000224090	0.00422744	0.0210859	0.0772171	0.0503231	0.0114693	0.0261216	0.00738394	0.0178469	0.0453239	0.0339255	0.0385037	0.0091033	0.0564385	0.138322	0.0680357	0.0745928	0.0223219	0.136646	0.0914488	0.0935941	0.0233288	0.0816433	0.0114845	0.0323551	0.0333307	0.00195029	0.0156459	0	0.0128978	0.0123749	0.133356	0.00918869	0.0446304	0.13208	0.00228503	0.0674779	0.0424243	0.0102648	0.0212209	0.0087783	0.00892341	0.136258	0.00551401	0.0804955	0.0433862	0.00670193	0.00997433	0.0217242	0.0190274
ENSG00000224091	0	0	0	0	0	0	0	0	0	0	0	0	0	0.009481	0	0	0	0	0	0	0.00889948	0	0	0	0	0	0	0	0	0	0	0	0.0409894	0	0.00733591	0	0	0	0	0	0	0	0	0	0	0	0	0.00872032	0
ENSG00000224093	1.16322	2.32184	2.22051	1.31851	5.0654	1.96235	2.39513	6.58003	1.54777	3.90061	2.38633	4.34307	2.5413	4.66069	2.50301	7.43176	3.22699	3.57541	3.67445	2.99568	0.537569	0.779792	1.7224	0.656239	2.05018	8.52275	5.02736	0.294926	8.49807	0.920704	1.93219	0.863628	2.79157	7.78324	5.89609	2.31098	6.46214	5.07	20.2489	1.62613	3.94678	6.89923	8.39844	0.270051	2.64652	10.1637	31.7857	1.0814	1.64655
ENSG00000224095	0	0.00429207	0	0	0	0.00414986	0.00145918	0	0.00157383	0.00816735	0.0033613	0.00143912	0.00790173	0.00816338	0.00112513	0.0023339	0	0.000389677	0	0.00199911	0.0043403	0	0	0	0	0.00154162	0.00242909	0	0.00169878	0.00489462	0.00139426	0.000985435	0.0403496	0.00270849	0	0.0043989	0	0	0	0	0.0070565	0	0	0	0	0.00264857	0.00105177	0.0235974	0.00250654
ENSG00000224099	0.000620476	0.00239018	0	0	0	0.0153572	0.112055	0.000794804	0.00613077	0.0130002	0.00598638	0.00400374	0.00314444	0.00389848	0	0	0	0	0	0.000556901	0.0030211	0.000604921	0.00132916	0	0.00437018	0.00257343	0.55638	0	0.00283473	0.00545396	0.0147405	0.0027443	0.0147534	0.000502877	0	0.000576698	0.00100955	0	0	0	0.0224588	0.000479705	0	0	0.00025518	0.0110516	0.828686	0.0137449	0.00767043
ENSG00000224100	0.0371726	0	0	0.102606	0	0.0481852	0	0	0.0548267	0	0.0232291	0.0253419	0	0	0.0353916	0	0	0.0777415	0	0	0	0	0	0	0	0.216576	0	0	0	0	0.0489516	0	0	0	0	0	0.02894	0.0688741	0	0.0275241	0	0.0286955	0	0	0	0	0.147908	0.0756799	0
ENSG00000224101	0.00119904	0.0069274	0	0	0.00131688	0.49868	0.400426	0	0.409862	0.0100428	0.478185	0.389503	0.0109307	0.0050189	0	0.0032285	0	0	0	0.00107544	0.00350266	0	0.00256824	0.00220211	0	0.446275	0.204772	0.00130808	0.217563	0.00789931	0.10353	0.542873	0.0217063	0.000971412	0	0.00222719	0	0	0	0	0.110052	0.00463493	0	0	0.000986149	0.393346	0.265987	0.0346211	0.478798
ENSG00000224107	0	0	0	0	0	0.0109017	0.00922218	0	0.0198452	0	0.0354806	0.00683053	0	0	0	0.0122246	0	0	0	0	0.0269174	0	0	0	0	0.00974672	0.00512944	0	0.0180761	0	0	0.0426247	0.051633	0.00555959	0	0	0	0	0	0	0.00625938	0	0	0	0	0.0168068	0.019956	0.0369838	0.0158783
ENSG00000224113	1.66717	1.39259	1.33743	1.65215	1.61185	1.43855	1.78209	1.12913	1.22696	1.62892	1.42285	1.29076	1.45218	1.81945	1.56433	1.62595	1.91426	1.41783	1.19404	1.9583	2.70982	3.59107	2.15469	2.75927	2.99743	1.60724	2.77104	1.50259	2.31947	5.98291	2.83287	1.56524	3.0707	3.38668	2.46916	4.30166	7.87844	2.82822	3.2398	3.1336	2.66092	2.40074	2.83409	3.13773	3.99026	1.70464	2.2933	2.1225	1.30723
ENSG00000224116	0.0640011	0.0352301	0.0137168	0.057093	0.025078	0.0475879	0.0841532	0.028959	0.0802463	0.0836826	0.0426893	0.0573557	0.0899761	0.0120468	0.0789765	0.142118	0.0209123	0.0853975	0.0516981	0.0437385	0.218631	0.258008	0.233465	0.0477905	0.000343691	0.189591	0.0310728	0.258909	0.042027	0.146344	0.0153808	0.118522	0.292147	0.0368186	0.134592	0.280157	0.258301	0.216051	0.000221157	0.124676	1.12331	0.00883216	0.689608	0.0212014	0	0.0130294	0.0343636	0.474404	0.0771993
ENSG00000224122	0.220676	1.34182	1.95152	1.5593	0.0969232	0.362384	0.400743	0.458005	0.15221	0.294025	0.279276	0.774876	2.81048	1.71174	0.843177	0.362237	1.45283	4.87094	1.76027	0.854525	0.814573	0	0.787759	0.454853	2.0382	0.0861082	1.43883	0	0.733123	0.126411	0	0.394267	0.197602	1.60184	1.60605	0.011219	0	3.78026	4.1476	0	3.76591	0.465389	0.1394	0	2.17663	0	0.536666	0.21621	0.310425
ENSG00000224127	0	0	0	0	0	0	0	0	0	4.43776e-21	0	0	0.00630088	0	0	0	0	0	0	0	0.0395073	0	0	0	0	0	0	0.0436305	0	0	0	0.00553566	0.0295155	0.0030237	0	0	0	0	0	0	0.0370034	0	0	0	0	1.14999e-09	0	0.00717448	0
ENSG00000224128	4.93052e-08	0.00284272	5.92853e-08	0	5.23588e-08	2.96743e-08	5.84637e-08	0	7.22493e-08	0.00365235	2.87919e-08	3.1594e-08	0.00233109	0.00482084	4.51176e-08	3.94747e-08	0.00106857	0.000664496	7.13914e-08	4.60525e-08	0.00636668	4.74058e-08	0	1.72106e-12	0.0590295	6.04288e-08	0.00082359	5.61984e-08	0.000886664	0.00556231	6.08765e-08	3.9082e-08	0.026141	0.00186214	3.57838e-08	0.00213736	3.59517e-08	4.34282e-08	0	3.80883e-08	0.00635742	3.77654e-08	0.000824871	0	0.00477089	5.15889e-08	4.62949e-08	0.0100045	5.33877e-08
ENSG00000224137	0.278222	0.333805	0.332934	0.491428	0.223237	0.190456	0.0111185	1.19805	0.19988	0.0660094	0.221856	0.00274227	0.130057	0.532178	0.317861	0.0570151	0.0597004	0.00441803	0.0122895	0.228063	0.600877	0.405858	2.35004	1.12679	0.163733	0.215819	0.111894	1.47872	1.4206	0.210914	0.380122	0.241323	0.139556	0.371255	0.205139	0.894555	0.62327	0.120386	0.00424203	0.20019	0.123934	0.374312	0.183931	0.0746154	0.226907	0.089982	0.0200386	0.143303	0.354341
ENSG00000224138	0.0159381	0	0	0	0	1.00678	0.702946	0	0.641476	0	1.1217	0.841636	0.0317718	0	0	0	0	0	0	0	0.0154946	0.0155596	0	0.0145846	0	1.35086	1.11416	0	0.740281	0	0.551158	0.950456	0.017705	0	0	0	0	0	0	0	0	0.0123143	0	0.0171533	0.0130747	1.47618	0.645399	0	0.843899
ENSG00000224141	0.00113953	0.00272799	0.00268461	0.00159883	0.503761	0.000321552	0.114718	0.000913299	0.0729648	0.0083116	0.000525753	0.000741831	0.0400084	0.00563591	0.0152454	0.027698	0.0528912	0.138796	0.00579284	0.0355222	0.0111204	0.0620034	0.00167524	0.00168191	11.7414	0.00177743	3.08199	0.00218024	2.37803	0.00422503	0.000481141	0.160221	0.476548	0.0232827	4.41077	0.0260902	0.950859	12.0418	3.53238	0.00142678	0.0343533	0.45828	0.00267404	0.00223088	12.8209	0.000675033	1.8886	0.0682722	0.00219739
ENSG00000224142	0.343487	0.238891	0.599095	0.244381	0.207654	0.126572	0.094447	0.0598871	0.0933282	0.103096	0.129956	0.0699344	0.0830065	0.159076	0.105729	0.104883	0.141325	0.0981154	0.102145	0.209778	0.08064	0.313913	0.167691	0.135352	0.120728	0.0998112	0.0350061	0.108343	0.0554436	0.128455	0.0300864	0.183127	0.0396723	0.133414	0.104091	0.238669	0.306056	0.033922	0.118058	0.0724184	0.196118	0.326015	0.242097	0.127474	0.410576	0.236067	0.0227044	0.0485405	0.0880674
ENSG00000224149	0	0	0	0	0	0	0	0	0	0.00980584	0	0	0.0031428	0	0	0	0	0	0	0	0	0	0	0	0	0	0	0	0	0	0	0.0110022	5.66186e-08	0	0	0	0	0	0	0	0	0	0	0	0	0.0188973	0	0	0
ENSG00000224152	0.411333	0.550645	0.770368	0.693	0.8179	1.09007	1.04626	0.878059	1.29796	0.68851	1.27166	1.36263	0.841039	1.06103	0.59371	0.711514	0.634584	1.24017	0.704934	0.996597	1.20651	0.74633	0.793618	0.754064	1.19381	0.532594	1.33973	0.981903	1.42966	0.922307	1.27877	1.30112	0.712759	0.698277	1.07973	0.590648	1.74429	0.855255	1.50154	0.786889	0.851111	1.65536	0.394388	0.411614	0.719667	1.08556	1.13727	0.875423	1.23037
ENSG00000224157	0.129684	0.223631	0.118244	0	0.348213	0.289213	0.134463	0.215496	0.393272	0.218511	0.379202	0.2883	0.210557	0.264126	0.475148	0.134398	0.217959	0.680738	0.274048	0.345302	0	0.0960617	0	0.119404	0.257616	0.0473971	0.125107	0.138245	0.187451	0	0.0428556	0.085382	0.427704	0.0259852	0.076264	0.20445	0.269955	0.0304981	0.352511	0.073148	0.322522	0.584746	0.0432444	0.431065	0.18752	0.298356	0.064731	0.518405	0.407389
ENSG00000224164	0.113096	0.842194	0.270121	0.00714987	0.18267	0.936962	0.158066	0.0890136	0	0.783207	2.24817	4.52497	0.0100794	0.120515	0.050771	0.0463048	0.00185427	0.0572327	0.00581005	0.0107093	0.114783	0	0.919766	0.00548641	0.0442953	0.00275911	0.0888228	1.41905	0.0015212	0.0571906	0.00499072	0.106682	0.234912	0.606736	0.00322738	0.0964113	0	0.0504211	0.0538052	0.456594	0.050337	0	0.00259874	0	0.00327606	0	0.172025	0.0965738	0.00224334
ENSG00000224165	0.0516708	1.37364	0.983401	0.568369	1.16678	0.344961	0.630719	0.771192	1.51942	0.809835	0.417529	0.557691	1.67951	2.71062	1.25032	0.842523	3.25062	4.16003	1.00942	1.04608	1.20774	1.8524	0.791021	2.06454	0.673298	0.11494	0.768179	0.567279	1.50147	2.63585	0.106014	0.563499	2.20525	2.42826	1.10964	0.524137	6.05938	2.73367	1.68053	1.40583	3.37979	1.79282	0.607827	0.507414	1.22509	0.684711	0.0330315	2.39762	0.800482
ENSG00000224167	0.285012	0.611194	0.600886	0.278581	0.288654	0.228726	0.151866	1.07251	0.578196	0.357641	0.67134	0.433292	0.858659	0.536766	0.652544	0.231634	0.188623	0.968314	0.37686	0.602481	0.0857185	0.147798	0.320107	0.338197	0.46481	0.387368	0.627387	0.156886	0.139638	0.271536	0.184714	0.424343	0.155145	1.21549	0.363692	0.344174	0.628378	0.184628	0.411847	0.314	0.331337	0.131071	0.137415	0.335798	0.832308	0.00603652	0.170995	0.504091	0.530954
ENSG00000224173	0	0	0	0	0	0.00395575	0.0318942	0	0	0.00999906	0.00192225	0.003087	0.00322454	0.00499671	0	0	0.00148322	0	0	0	0.00155053	0	0	0	0.0012464	0.00440899	0.00463177	0	0.00243011	0.00349534	0.0059813	0.0267489	0.030614	0	0	0.00591269	0	0	0	0	0.00432168	0.0180744	0	0	0.00130959	0.0227276	0.0211727	0.0229905	0.00358458
ENSG00000224174	0.737714	0.89343	0.273666	0.703697	0.242749	0.253622	0.090568	0.739271	0.949863	1.64226	0.341553	0.569874	1.45749	1.70282	1.25255	2.92343	0.716438	1.49006	0.946071	1.16388	3.11717	0.982038	0.501754	0.552556	1.28538	0.509481	0.261302	0.880375	0.858027	1.43559	0.130134	0.0957963	0.731508	2.16814	1.15448	1.95728	2.33811	0.557612	2.06871	0.370018	3.43189	1.80816	0.708756	0.402249	0.684998	0.481232	0.165435	2.30759	0.281361
ENSG00000224177	0.122935	0.0807559	0.0228399	0.0400194	0.0367687	0.0322505	0.00276584	0.042389	0.193873	0.211173	0.0516874	0.0910106	0.0839827	0.117854	0.105	0.127122	0.101785	0.175244	0.10849	0.110628	0.00513427	0.238432	0.0179878	0	0.0132519	0.00584435	0.00307007	0	0.00161124	0.00231356	0	0.00466068	0.158289	0.237995	0.000854247	0.00586996	0.00171285	0.00815031	0	0.0823296	0.0151232	0.0652734	0.011008	0.00113416	0.0956399	0	0.0019937	0.0478625	0.0391179
ENSG00000224184	0.071926	0.0181836	0.0029541	0.00782007	0.00503124	0.00385421	0.00193894	0.202222	0.388667	0.099039	0.0824655	0.188019	0.0102475	0.0539599	0.00914199	0.00420374	0.0122206	0.0102675	0.00312619	0.00636145	0.142002	0.00277479	0.260213	0.00312515	0.00422623	0.109192	0.00169952	0.00308072	0.00372679	0.0052883	0.00158812	0.154404	0.0734155	0.00386487	0.00362954	0.00426344	0.0617314	0.0742426	0.137232	0.0061783	0.298846	0.00284689	0.020828	0.00397913	0.00509072	0.00176265	0.00195057	0.021801	0.0901883
ENSG00000224187	0	0.0849934	0.00258667	0.0171154	0	0.0181714	0.0014079	0.0120735	0.04124	0.0293059	0.00129729	0.00138854	0.00108925	0.0146316	0.00434286	0.0129868	0.0131215	0.0443002	0.00157024	0.0124821	0.0188482	0.0283607	0.03065	0.00197477	0.0941828	0.00446233	0.00156247	0.0157664	0.00327806	0.00236154	0.00134526	0.0126148	0.0292017	0.0229338	0.0227768	0.0130281	0.057409	0.0733915	0.057236	0.0645077	0.0354068	0	0.0946786	0.0154404	0.0234469	0	0.0010148	0.0266461	0.00120922
ENSG00000224189	0.0233168	0.168779	0.0168188	0.4415	0.745041	0.00870901	0.078341	0.0831689	0.013231	0.00252216	0.0112946	0.0246584	0.0142263	0.223591	0.0715879	0.0209407	1.11232	0.0697131	0	0.086547	2.99238	5.39106	0.837442	1.37657	8.83189	0.269139	0.0673348	4.52692	4.38699	0.238381	0.0853366	0.0886278	6.52208	0.0415054	2.38742	0.741786	5.43222	0.212661	0.576678	18.1062	2.75848	2.67501	1.2143	0.968054	5.56644	0.450331	0.0429603	2.37918	0.0656724
ENSG00000224190	0	0	0	0	0	0	0	0	0	0.0184489	0	0	0	0.0122838	0	0	0	0	0	0	0.00574481	0	0	0	0	0	0	0	0	0	0.00743491	0	0.0464755	0	0	0	0.00477108	0	0	0	0.00533956	0	0	0	0	0	0	0.0169473	0
ENSG00000224192	0.00149286	0.00143738	0	0	0	0.00278101	0.00391175	0	0.00843756	0.00624996	0.00270286	0.0067517	0.00302328	0.00624653	0	0.00133937	0	0	0	0.00133849	0.00872165	0	0	0	0	0	0.00325615	0.0048843	0.0182216	0	0.00186886	0.0079194	0.0337691	0	0	0.00138594	0	0	0	0	0.00540201	0.00115412	0	0	0.00122774	0	0.0014098	0.0201084	0.0134399
ENSG00000224194	0.00161675	0.00129719	0.00388946	0.000644827	0.00355096	0.00702858	0.00317783	0.00114919	0.00228478	0.00803672	0.00390335	0.00470144	0.00163687	0.00676392	0	0.00290059	0.00564689	0.00254261	0	0.0018117	0.00472267	0.00367817	0	0.00148448	0.00168728	0.00671481	0.00235137	0.00220373	0.00719653	0.0026615	0.0214239	0.0061938	0.0219395	0.00632904	0.000655227	0.000750359	0.00175156	0.00208362	0.00325233	0.000250382	0.00487526	0	0.00210896	0.000579529	0.0013296	0.00240375	0.0106895	0.0174969	0.00181975
ENSG00000224195	0.018747	0.0179756	0	0	0	1.21197	1.28285	0	1.27081	0	1.42655	1.40424	0	0.0795547	0	0	0	0.0796634	0.108757	0	0	0	0	0	0	1.3826	2.56271	0	1.85634	0	1.58688	2.019	0	0	0	0.0170191	0	0.0722914	0	0	0	0	0.0246182	0	0	1.14787	2.28675	0	1.60389
ENSG00000224198	0	0.0214376	0.0269256	0	0	0.569795	0.452666	0	0.259323	0.0229188	0.551234	0.700989	0	0	0	0	0	0	0	0	0.0434785	0	0	0	0.0175766	0.223315	0.588438	0	0.643347	0	0.288479	0.645257	0.0246618	0	0	0	0	0	0	0	0	0.0172846	0	0	0	0.330904	1.00179	0.0209998	0.390313
ENSG00000224204	0.00186661	0.0106388	0.0133695	0	0.00409951	0.00463839	0.00489358	0	0.0105546	0.00781162	0.0269661	0.00362	0.00188932	0.0115323	0	0	0.0101918	0	0.0158955	0.00167284	0.00363492	0	0.00199879	0	0.095472	0.0618519	0.00271581	0.0357148	0.00285022	0.0120153	0.00467592	0.0132006	0.0245977	0.00151157	0	0	0	0	0	0	0.00675441	0	0	0	0.0453761	0.0177689	0	0.00897549	0.00210179
ENSG00000224209	0.00343904	0.00541801	0.00403317	0.00444481	0.00312215	0.00196243	0.000970155	0.00192052	0.00232185	0.0135427	0.00258213	0.00224133	0.00602088	0.0940097	0.00209675	0.0194579	0.00473463	0.0023479	0.00102382	0.00348551	0.0328338	0.0018799	0.00614146	0.00906346	0.078962	0.172495	0.00168424	0.0236495	0.00239175	0.00721036	0.00173423	0.00244955	0.363414	0.00326609	0.00389072	0.0190857	0.00957192	0.00239051	0.000804057	0.00148075	0.0293927	0.00315265	0.00852502	0.0084259	0.0178211	0.00383267	0.00157577	0.0398387	0.00172966
ENSG00000224215	0	0	0.0335929	0	0.0304825	0	0	0	0	0.0284303	0	0.0187634	0	0.0282966	0.0269735	0	0.0250493	0	0	0.0163865	0.0821196	0	0.118962	0.0254729	0.0219476	0.0401172	0	0.118429	0.0451494	0	0	0.0243174	0.0206523	0	0.0436238	0.0250478	0.0439453	0	0	0.0141341	0.0757341	0	0	0	0.0457056	0.0347345	0	0.0260276	0
ENSG00000224216	0.216609	0.174203	0.120443	0.335825	0.125437	0.243533	0.159359	0.113773	0.211421	0.0859214	0.186703	0.215995	0.111835	0.177641	0.151697	0.217517	0.392332	0.135129	0.107256	0.277822	0.472361	0.309284	0.138866	0.428583	0.110294	0.2682	0.189592	0.255124	0.266986	0.249478	0.132265	0.241698	0.226482	0.197446	0.250683	0.396998	0.553013	0.463544	0.249126	0.224238	0.258598	0.266668	0.233126	0.454023	0.207963	0.287358	0.122452	0.224478	0.240143
ENSG00000224218	0.0632866	0.0488438	0.0187702	0.0186741	0.0276166	0.365881	0.246118	0.00814558	0.271605	0.021347	0.278585	0.271239	0.00922816	0.0236091	0.0188414	0.0167455	0.0242654	0.00864745	0.00190092	0.0233486	0.0160406	0.00253558	0.0287864	0.016721	0.00101765	0.252229	0.120507	0.00615258	0.236229	0.00619289	0.222701	0.212831	0.0279822	0.000702716	0.0017597	0.0173284	0.00740716	0.00167835	0.00261874	0.00504245	0.00666638	0.00335129	0.00452142	0.00466103	0.00249588	0.334462	0.110768	0.01211	0.277594
ENSG00000224220	0.0712559	0.261838	0.0178568	0.105947	0.102397	0.179142	0.155927	0.0505673	0.0714417	0.00310267	0.204556	0.10381	0.0240118	0.0341026	0.161007	0.075251	0.0137996	0.00932305	0.12394	0.0106291	0.0988605	0.00289517	0.152533	0.0327027	0.00464883	0.168842	0.108178	0.0942913	0.40215	0.00325325	0.0297953	0.4033	0.0234624	0.0120125	0	0.0110041	0.0144505	0.00573007	0.00298267	0.00918002	0.106119	0.00459036	0.00774985	0	0	0.109722	0.143295	0.0114058	0.150695
ENSG00000224222	0	0.0578866	0.00173363	0.00172453	0.00158282	0	0.00188813	0.0486591	0.00203635	0.00452568	0	0.00279335	0.00145947	0.0594232	0.00290886	0.00387948	0.00537088	0.0015114	0.00210365	0.00258461	0.0592973	0.00140523	0	0.05589	0.0533732	0	0	0	0.00329808	0	0	0.00127431	0.0228227	0.00116746	0	0.0545519	0.00117132	0.00139338	0	0	0.00260764	0	0.0131594	0.00619941	0.0598067	0.0815151	0	0.0180278	0.00162178
ENSG00000224223	0	0.00124017	0	0	0	0	0	0	0	0.00689121	0.000777145	0	0.00130447	0.0040429	0	0.00115585	0	0	0	0.00115507	0.00501652	0	0	0	0	0	0	0.00140495	0	0.00707022	0	0	0.0262276	0.00208678	0	0.00615545	0	0.00124542	0.00129585	0	0.00616683	0	0	0	0	0	0	0.0185926	0
ENSG00000224228	0.0315554	0.0123531	0.0092007	0.0432849	0.0466737	0.0104787	0.0138009	0.0122104	0.00839129	0.0171578	0.0193738	0.020079	0.0119232	0.0146907	0.00946624	0.0371659	0.00725527	0.0129584	0.00741872	0.00874582	0.0189895	0.121568	0.00556193	0.0056671	0.00652621	0.0412665	0.0238305	0.0956505	0.0111642	0.0302373	0.00600379	0.0593796	0.0683041	0.0993446	0.00521923	0.0070476	0.0084095	1.03695	0.0025916	0.00541726	0.027562	0.00582594	0.00581003	0.00273753	0.0059483	0.343058	0.0111221	0.112906	0.00797654
ENSG00000224231	0.0668144	0	0.0237018	0.0662289	0.118568	0.0460673	0.0194521	0.00418508	0.0419305	0.0102742	0.0417567	0.13149	0.00496905	0.0527014	0.014826	0.0473156	0	0.0102873	0.0143053	0.0427914	0.00479456	0.0192168	0.0316291	0.00451932	0	0.097048	0.07561	0.0600107	0.0493895	0.0053852	0.037176	0.0738969	0.0221893	0.00796161	0.0158958	0.0489006	0.0876975	0.0992127	0.00493988	0.00379809	0.0133678	0.0418179	0	0	0	0.0412412	0.0981666	0.00471972	0.0645784
ENSG00000224235	0.0636938	0.045168	0.0371448	0.0401034	0.0956811	0.0214931	0.167322	0.0996637	0.0664634	0.0315165	0.0263479	0.0443721	0.0406561	0.0209932	0.127917	0.0270045	0.0288871	0.0105218	0.00487913	0.0149948	0.137067	0.0315706	0.0251206	0.00307678	0.0963125	0.0476268	0.728471	0.00364874	0	0.205611	0	0.00592159	0.0643057	0.376976	0.403901	0.87438	0.0254223	0.154987	0.0322443	0	0.087454	0.00259146	0.0175034	0	0.0385849	0	0.688808	1.08128	0.0567524
ENSG00000224238	0.191084	0.238612	0.14618	0.0255661	0.100437	0.234066	0.149219	0.207249	0.151817	0.13717	0.193542	0.204106	0.0227494	0.221017	0.16464	0.201507	0.243605	0.148025	0.0732619	0.180712	0.014024	0.00248198	0.0249401	0.0101858	0.0316634	0.0867861	0.0729327	0.0109302	0.0767494	0.0155758	0.0770717	0.277308	0.0685175	0.00707165	0.00805134	0.0655233	0.00909236	0.0586494	0.0101419	0.00211346	0.0169433	0.0163073	0.00853726	0.00293299	0.0128402	0.147717	0.155321	0.0484482	0.174545
ENSG00000224239	0.0250744	0	0	0	0	0	0	0	0	0.0256106	0.0873893	0	0.0640557	0.0255018	0	0.0218376	0	0	0	0	0	0	0	0.0228957	0	0.0358866	0	0	0	0	0	0	0.0826309	0	0	0	0.0510171	0.0235623	0	0	0	0	0	0	0	0	0	0.0604864	0
ENSG00000224243	0	0	0	0	0	0	0	0	0	0	0.0368722	0	0	0	0	0	0	0	0	0	0	0	0	0	0	0	0	0	0	0	0	0	0	0	0	0	0	0	0	0	0	0	0	0	0	0	0.0271798	0	0
ENSG00000224247	0	0	0	0.0113515	0.0177496	0	0	0.0679692	0.0270935	0.00985555	0	0	0	0	0	0	0	0	0	0	0	0	0	0	0.0297685	0	0.0120631	0	0	0	0	0	0	0.0153023	0.0386257	0	0	0.184412	0.0321954	0	0.00858897	0	0	0	0	0	0	0.0153272	0
ENSG00000224250	0	0	0	0	0	0.00364398	0.00769476	0	0	0	0.0141529	0.0151853	0	0	0	0	0	0	0	0	0	0	0	0	0	0	0	0	0	0	0	0	0.0131348	0	0	0	0	0	0	0	0.00528128	0	0	0	0	0.0139874	0.00554776	0.00558787	0.00661452
ENSG00000224251	0.92005	1.02446	0.747425	1.80876	0.0368205	1.10958	2.23794	0.415647	1.03249	0.543646	0.746449	0.568884	0.790532	0.528289	0.414026	0.982746	1.24947	0.951234	1.30458	0.674344	1.05924	1.90466	1.38594	2.60851	0.343699	2.29726	9.28353	0.0483537	1.3538	2.04714	0.872553	2.17761	0.223571	0.403	1.53882	0.936491	0.348793	0.665284	0.413148	0.094233	1.04301	0.790147	4.67563	3.3613	0.0275849	4.3194	10.6599	0.955233	1.91926
ENSG00000224257	0.00282869	0.00681022	0.00255185	0	0.00233026	0.00877439	0.00462755	0	0.0059898	0.00740766	0.0196173	0.010953	0.0693066	0.00592363	0.000714514	0	0.00131905	0.000742257	0	0.00126929	0.00619774	0.0013789	0	0	0.00553431	0.00195557	0.00359468	0.000771885	0.00215427	0.00155384	0	0.0137614	0.0300384	0.00171932	0.000573938	0.00262881	0.0155316	0.00273718	0	0.00109646	0.00575769	0.0054673	0	0	0.00116332	0.0167969	0.00333542	0.0197499	0.010333
ENSG00000224259	0	0.0198229	0.0025557	0.0250643	0.0704647	0.141759	0.0278522	0	0.0294909	0.00778681	0.0294801	0.14885	0.00538113	0.0111187	0.0205158	0	0.00396104	0.0675782	0	0.00381197	0.0280709	0.0307537	0.0225493	0.0583572	0.113705	0.423258	0.00154374	0.03359	0.052641	0.00816654	0.0336609	0.103722	0.0710002	0.00602524	0	0.0576744	0.0754965	0.0396536	0	0.324969	0.0115326	1.86449	0.00415643	0.00571185	0.283318	6.84651	0.020653	0.14348	0.0215049
ENSG00000224260	0	0.00138702	0	0	0	0	0	0.000410031	0.000677517	0.0100598	0	0.00123883	0.00632642	0.00603357	0	0.0012938	0	0.000504024	0	0.00129285	0.0102849	0.0018721	0.0010284	0	0.000375683	0	0	0.00262062	0	0.00791333	0	0.000849378	0.0516472	0.00116734	0.000389745	0.00357021	0	0	0	0.000372277	0.00955444	0.000371152	0.00125188	0	0.000394878	0	0	0.0369958	0.000539396
ENSG00000224265	0	0	0	0	0	0	0	0	0	0.00482634	0	0	0.00466851	0.100114	0	0.00413418	0	0	0	0.00826489	0.199575	0	0	0	0.0217381	0	0.00338002	0.015086	0	0.00505959	0	0	0.0260602	0.0806214	0	0	0	0	0.00464082	0.0820772	0.0926635	0	0.00604196	0	0.0190136	0.00553065	0.00438855	0.00886879	0
ENSG00000224267	0	0.00114004	0	0	0	0	0.00361784	0	0	0.0049583	0.000714313	0.000254866	0.00399752	0.00330389	0	0.00106264	0	0	0	0.00106192	0.00461145	0	0.0023246	0.0010872	0	0	0.385544	0.00129164	0	0.00130001	0	0	0.0308106	0.000319732	0	0	0	0	0	0	0.00240988	0	0	0.00042438	0	0.000469065	0.230661	0.0129147	0
ENSG00000224269	0	0	0	0	0	0	0	0	0	0	0	0	0.0073277	0.0075653	0	0	0	0	0	0	0.0141737	0	0	0	0.00570584	0	0	0	0.0112512	0	0.00919084	0	0.0735975	0	0.0117118	0.00671023	0	0	0	0	0.0065878	0	0	0	0	0.00874537	0.00693464	0.0208749	0
ENSG00000224271	0.0159007	0.0133402	0.0022649	0.000500756	0.155664	0.000363165	0.283137	0.00275324	0.000865727	0.00861855	0.00282453	0.00461796	0.00509234	0.0414888	0.00440155	0.00323441	0.00171862	0.00301814	0.016748	0.0426031	0.00505299	2.11344	0.00333481	0.00149894	3.41174	0.000260127	2.57304	0.00287932	0.418941	0.0127025	0.000104562	0.551194	0.717756	2.45709	2.29824	0.00288	0.000386055	0.190161	7.26867	0.000427459	0.0105176	7.36802	0.00152741	8.99862e-05	4.64125	0.000764492	2.55259	2.64375	0.000845758
ENSG00000224272	0.074392	0.0891669	0.246148	0.0896425	0.0813962	0.298413	0.220521	0.108844	0.42058	0.22963	0.298565	0.122233	0.129387	0.114459	0.0918516	0.240069	0.203638	0.0382035	0.185288	0.0650978	0.126527	0.0544819	0.357297	0.102048	0.413558	0.00747919	0.868599	0.398363	0.0481514	2.2016	1.69091	0.108547	0.0205922	0.938279	0.161913	0.0844351	1.24343	1.42655	0.0184256	0	0.0672824	0.0431035	0.683792	0.0600575	0.137247	0.0332653	0.789349	0.0701256	0.334631
ENSG00000224276	0.00183965	0.00177114	0	0	0	0.0251418	0.0409931	0	0.0390068	0.00577425	0.0111061	0.0142703	0.00744832	0.00577077	0	0	0	0	0	0.00164873	0.00716484	0	0	0	0.00143998	0.0433099	0.100369	0.00401112	0.0660089	0.014129	0.403218	0.171304	0.0311965	0	0	0.0102427	0	0.00355535	0.0953251	0.070377	0.00665685	0.0014222	0.00239992	0	0.00151284	0.682946	0.147743	0.0842061	0.0186421
ENSG00000224277	0.0030086	0.00289574	0	0.0071986	0.00660595	0.00561465	0.00394989	0.00256197	0	0.00628785	0.00363671	0.00389634	0	0.00314144	0	0	0	0	0	0.00269259	0.00585802	0	0	0.00828464	0.037687	0	0.0219254	0	0.0145833	0.00659298	0.00754859	0.00398662	0.00679263	0.241572	0.0413745	0.00557516	0	0	0.0181341	0.0539777	0.0217732	0	0.01178	0	0.0173154	0	0.00284734	0.0057787	0
ENSG00000224281	0.305871	0.458986	0.785076	0.654908	0.436339	0.75454	0.436876	0.387722	1.22389	0.401765	0.634801	0.674122	0.900935	1.24896	0.648173	0.974772	0.863232	1.1697	0.434035	1.21842	0.517939	1.96969	0.59859	0.641201	0.241534	0.942854	0.88328	0.195613	0.411688	0.583185	0.789859	0.493758	1.11524	0.823828	1.15256	0.898236	2.90059	0.818541	0.313281	0.66081	0.672497	1.64576	0.506285	0.9396	0.320966	0.456839	0.626248	1.70126	0.762042
ENSG00000224286	0.0353225	0.0187272	0.0243049	0.0101592	0.0221902	0.0275312	0.0130387	0.00773729	0.0160201	0.0315109	0.0273999	0.0153366	0.0179852	0.0134935	0.0109821	0.0196328	0.0232013	0.0101862	0.00330927	0.0188615	0.0287254	0.0191605	0.0213145	0.0182525	0.0270555	0.114339	0.0198752	0.013326	0.00893761	0.0439178	0.00662359	0.0220973	0.0822072	0.0825439	0.0248564	0.0224305	0.0173312	0.0207021	0.0065893	0.0119021	0.0287178	0.0316512	0.0316803	0.0349998	0.0432425	0.456374	0.0331322	0.056866	0.0150272
ENSG00000224292	0.246205	0.210162	0.623669	0.457244	0.211035	0.240757	0.0828108	0.258266	0.0637294	0.362009	0.119522	0.232333	0.262877	0.48871	0.446352	0.284975	0.298617	0.519906	0.310164	0.592541	1.37087	0.123918	0.417984	0.235115	0.518187	0.189844	0.429132	0.375775	0.0554312	0.273116	0.479947	0.14495	0.184532	0.279576	0.864033	0.381219	0.135148	0.533614	0.481115	0.594976	1.16237	0.221298	1.03495	0.262361	0.835233	0.0107629	0.302087	1.14686	0.165408
ENSG00000224294	0.000758203	0.00109534	0	0.000907332	0.00208216	0.000705296	0	0.000323835	0	0.00635596	0.000685639	0	0.00115303	0.00277971	0	0.00102183	0	0	0	0.000680713	0.00894453	0.0191891	0	0.0031337	0.0845571	0.00261967	0	0.00124182	0.000288514	0.00374987	0	0.0894307	0.0209976	0.0018438	0.000307821	0.000704931	0.0170859	0.00110095	0	0.00029402	0.00838311	0.0796834	0	0.000815281	0.0129636	0.00179991	0.000357444	0.0355638	0.000425888
ENSG00000224298	0.265904	0.0985353	0.452769	0.230338	0.124235	5.61727	6.088	1.92546	1.16531	0.645342	2.93395	3.17081	0.256245	0.617004	1.05921	0.339936	0.391686	0.0881482	0.495367	1.00527	0.111063	0.385668	0.309102	0.212895	0.100066	0.536037	0.530437	0.362574	1.21685	0.0502891	0.481744	2.71608	0.153912	0.462186	0.152721	0.0582922	0.347892	0.103211	0.0973302	0.0738667	0.133158	0.600483	0.0297528	0.0864307	0.0727233	0.488766	1.07691	0.0299759	0.59229
ENSG00000224301	0	0	0	0	0	0	0	0	0	0	0.00829159	0	0	0	0	0	0	0	0	0	0.0396157	0	0	0	0.0106506	0	0	0	0	0	0	0	0	0	0.010823	0	0	0.0129371	0.0135137	0	0	0	0	0	0	0	0	0.0128773	0
ENSG00000224303	0	0.0241562	0	0	0.319469	0.0161681	0	0.00161828	0.00178597	0.035737	0	0.000816588	0.0217691	0.0339549	0.00467955	0.00113465	0.000589085	0.00397839	0	0.00340165	0.0166198	0	0.001354	0.00116097	8.194	0.00174948	0	0.00919454	0.01997	0.00832864	0	0	0.169022	0.0201096	0.439599	0.00821878	0	0	0.00127207	0	0.0188718	0.000977441	0.00164899	0	2.44144	0.0015029	0	0.064488	0.00142228
ENSG00000224307	1.25043	1.28716	0.664086	0.587373	1.69291	0.836932	0.812281	2.01357	0.694167	0.388582	0.735723	1.72684	0.837193	2.13261	1.31984	0.729335	0.605615	2.25896	0.376093	2.30472	0.378897	0.431925	0.905187	0.772913	0.0961168	0.999543	0.511271	0.839875	0.592126	0.214645	5.73769	1.29584	0.638574	0.695255	0.343334	0.57657	0.445702	7.50447	0.558986	0.224098	0.189046	0.0778911	0.146549	0.24389	0.192656	0.283342	0.233674	0.418503	0.724277
ENSG00000224308	0.013535	0.00935503	0.0185186	0.0109353	0.0118818	0.0073063	0.00711415	0.00653571	0.00209271	0.0175633	0.00446963	0.0070694	0.00670632	0.0191309	0.00731678	0.00687388	0.0133854	0.0119038	0.00865792	0.00812474	0.019882	0.0212229	0.0122563	0.0102067	0.0060568	0.00368969	0.00819412	0.0127568	0.00508181	0.0607446	0.00772454	0.00757244	0.0775221	0.0120081	0.0174326	0.0137526	0.0414003	0.017202	0.0107461	0.0146618	0.0278553	0.00632682	0.0238357	0.0191229	0.00832886	0.00303246	0.00839089	0.0537698	0.00444371
ENSG00000224310	0.00198749	0	0	0	0	0	0	0.0016945	0	0.00415822	0.00422923	0.00514015	0	0.010389	0	0	0	0	0	0.00178091	0.00387026	0	0	0	0	0.00550589	0.00144611	0	0.00151779	0	0	0.030777	0.00449298	0	0	0	0	0	0.00199839	0	0.00179795	0.00153649	0.00259294	0	0	0.00837666	0.00187823	0.00764426	0.00223832
ENSG00000224311	0	0	0	0	0	0	0	0	0	0	0	0	0.0075256	0	0	0.00333266	0	0	0	0	0.00725271	0	0	0	0.00291681	0	0	0	0	0	0	0	0	0	0	0	0.00301902	0	0	0	0	0.00287966	0	0	0	0	0	0.0107233	0
ENSG00000224318	0	0	0	0	0.0150485	0	0	0	0	0	0.00839025	0.00903916	0	0	0	0	0	0.0372764	0	0	0	0	0	0.0463586	0.0518952	0	0	0.192478	0.0575316	0	0	0	0.0918289	0	0.174709	0	0	0	0	0	0	0	0	0.1477	0.17693	0	0	0.0260521	0
ENSG00000224322	0.000391051	0.0018831	0.000587963	0	0.0366844	0.000485025	0.000511566	0	0.000551833	0.00983432	0.000235753	0.000504496	0.00356807	0.0069634	0.00019766	0.00140536	0.000364868	0.000410611	0	0.000438849	0.00456978	0.000381239	0.000418864	0.000718325	0.271979	0.00162137	0.00170298	0.00106745	0.000694436	0.00687647	0	0.00069192	0.0270168	0.00158492	0.00206387	0.0036357	0.000318221	0.000757092	0	0.00121313	0.0072522	0.00332567	0.000509861	0	0.414637	0.0030171	0.00184359	0.0278788	0
ENSG00000224326	0.00038079	0.00110021	0	0	0.00125486	0.00708439	0.000996273	0	0.00268674	0.00678327	0.0133148	0	0.00308843	0.00478643	0	0	0.0003553	0	0	0.00102562	0.00407905	0.000371236	0.00244725	0.000699479	0.0157934	0.00736776	0.00469843	0.00665251	0.013041	0.0054406	0.013803	0.00101065	0.0276022	0.0197548	0.00772978	0.00141614	0.00650738	0.00221171	0.00421776	0.000295329	0.00688967	0.000883203	0.00496481	0.000818913	0.232857	0.15051	0.00323134	0.0161418	0.00385008
ENSG00000224328	0.00756678	0.0340517	0.0425363	0.0248973	0.00207729	1.01807	0.828467	0	0.899258	0.0158328	0.933858	0.513262	0.00957327	0.00988944	0.00190754	0.0310213	0.00704487	0.00198267	0.0502876	0.00339054	0.12519	0.0348528	0.0587997	0.0994356	0.00296146	1.85286	1.57645	0.00824875	1.84404	0.0166033	1.55193	0.615722	0.2701	0.0363453	0.0557607	0.193612	0.206297	0.0331753	0.00190224	0.135503	0.117616	0.0511813	0.0419538	0.0630627	0.00311126	3.10224	1.79384	0.032745	1.13086
ENSG00000224329	0	0.00463072	0	0	0	0	0.00157454	0	0	0.0545424	0	0	0.00243558	0.00503242	0	0	0	0	0	0	0.00234141	0	0	0	0	0	0	0	0.000916602	0.00528039	0	0	0.0313029	0	0	0.0011166	0	0	0	0	0.00217527	0	0	0	0	0	0	0.0173572	0
ENSG00000224330	0	0	0	0	0	0	0	0	0	0.00878229	0	0	0	0	0	0	0	0	0	0	0.0122867	0	0	0.119583	0	0	0	0.00915053	0.00645693	0.00460359	0	0.0111427	0.00474248	0.00340181	0	0.00389221	0.00340781	0	0	0	0.0076121	0.00325236	0	0	0	0.0050262	0	0.0363133	0
ENSG00000224342	0.0103294	0.00994827	0.00414154	0.00869856	0.0067239	0.0180311	0.0130122	0.00196079	0.0232141	0.0112247	0.0334427	0.0217163	0.00775719	0.013625	0.00386755	0.00584334	0.00642531	0.00281199	0.00223712	0.00755637	0.00745117	0	0.00409784	0.00316238	0.00628705	0.015862	0.015272	0.00751908	0.0215456	0.00378419	0.0578615	0.0402768	0.0264314	0.0024809	0.000310637	0.0039126	0.00217927	0.00333308	0.00423749	0.00326382	0.00830629	0.00354934	0.00199522	0.00164549	0.00283221	0.0118066	0.0187574	0.0191659	0.0167618
ENSG00000224347	0	0	0	0	0	0	0	0	0	0	0	0	0.00287862	0.00297338	0	0	0	0	0	0	0	0	0	0	0	0	0.00207432	0	0	0	0	0	0.0257171	0	0	0	0	0	0	0.00220112	0	0	0	0	0	0	0	0.00546955	0
ENSG00000224349	0.283125	0.0397997	0	0.0247918	0	0.158308	0.335266	0	0.240161	0.131954	0.127672	0.165668	0	0.0424509	0.0608878	0.0363616	0.0376384	0	0.0294597	0.03639	0.244359	0.260242	0.0443041	0.0759159	0.048915	0.590679	0.886938	0.0443744	0.330452	0.0445803	0.534135	0.43584	0.137575	0.132858	0.0983202	0.0188014	0.257557	0.156896	0.102661	0.17167	0.169012	0.288909	0	0.0894133	0.316629	1.22476	0.645135	0.136661	0.240833
ENSG00000224356	0.457906	0.37812	0.287633	0.413005	0.310178	0.202208	0.117326	0.297331	0.126848	0.26503	0.289633	0.205953	0.529202	0.377924	0.401724	0.279213	0.30183	0.297824	0.353917	0.35095	0.515273	0.421618	0.360134	0.525331	0.31056	0.176976	0.128024	0.398581	0.174265	0.33223	0.210936	0.221306	0.410556	0.515511	0.608645	0.456097	0.387446	0.610384	0.662568	0.664216	0.503234	0.393029	0.482054	0.569431	0.268894	0.108265	0.107544	0.484841	0.141476
ENSG00000224358	0.252117	0.179403	0.276565	0.345618	0.286469	0.210664	0.0978939	0.0409698	0.127538	0.292119	0.204667	0.102608	0.273811	0.53067	0.265719	0.489878	0.350163	0.302395	0.058799	0.619912	1.10991	0.460805	0.837952	0.410702	0.636421	0.559128	0.414339	0.121773	0.171218	0.624281	0.392986	0.123485	0.701269	1.08322	0.690661	0.402925	1.15056	1.43212	0.250473	1.54192	1.13298	0.763652	1.69157	0.494443	0.382661	0.507516	0.226407	0.700971	0.192
ENSG00000224359	0	0	0	0	0	0.204913	0	0	0.30957	0.0935374	0.195289	0.219463	0	0	0	0	0	0	0	0	0	0	0	0	0	0	0	0	0	0	0	0	0.0993984	0	0	0	0	0	0	0	0	0	0	0	0	0	0	0.0849049	0
ENSG00000224363	0.0159712	0.0184173	0.0057638	0.00381825	0.015758	0.156422	0.226386	0.00269873	0.0961341	0.0149179	0.167638	0.147494	0	0.0264721	0.00317974	0	0.0144962	0	0	0.0226908	0.00604435	0	0.0051226	0.00292712	0	0.15866	0.143192	0	0.138674	0.0138932	0.0753984	0.24049	0.0237094	0	0	0.00293405	0	0	0	0	0.00866783	0	0	0	0	0.18419	0.212825	0.0202901	0.130085
ENSG00000224371	0.0053442	0.290851	0.0138454	0.125788	0.00496727	0.00331432	0.0021512	0.00245804	0.266227	0.320873	0.268642	0.00901624	0.0316738	0.158735	0.451756	0.00812541	0.122489	0.987777	0.225517	0.00627409	0.148645	0.0116226	0.343213	0.0158579	0.00128681	0.551344	0.0041774	0.14901	0.00250306	0.115279	0.748041	0.131101	0.0637853	0.000999674	0.117259	0.146143	0.259954	0.00119381	0.0128319	0.106141	0.0839923	0.00158914	0.48197	0.255475	0	0.251304	0.00193813	1.02392	0.0036948
ENSG00000224374	0	0	0	0	0	0	0	0	0	0.0266541	0	0	0	0	0	0	0	0	0	0	0.0253691	0	0	0	0	0	0	0	0	0	0	0	0.0859799	0.0416355	0	0	0	0	0	0	0	0	0	0	0	0	0	0.0732253	0
ENSG00000224375	0	0.00496735	0.0248459	0	0.0113324	0.00644058	0	0	0	0.0107675	0.0031273	0.0067085	0	0.00537762	0	0	0.00478488	0	0	0.013828	0.0100517	0.0151086	0	0	0	0	0	0.00560936	0.00397038	0	0	0.0045559	0	0	0.00416437	0.0238541	0.00417742	0	0	0	0	0.00399137	0.00674495	0.00555388	0.00424388	0	0	0.00989222	0
ENSG00000224376	0.206486	0.237035	0.0904452	0.041409	0.215033	0.0651202	0.0229597	0.42507	0.0501427	0.0550067	0.0518656	0.117083	0.214372	0.0610784	0.142576	0.062402	0.0633329	0.117157	0.0975942	0.125224	0.107559	0.0063011	0.1336	0.0327594	0.0765533	0.0245904	0.0023553	0.077893	0.135286	0.0395484	0.00405432	0.0745947	0.0255241	0.00261392	0.0782521	0.0601426	0.0959313	0.0668768	0.0416114	0.012807	0.209231	0.0528561	0.0168683	0.00694922	0.0982812	0.0115597	0.0734258	0.0902459	0.10814
ENSG00000224382	0.000716043	0.00344782	0	0	0	0	0.000937132	0	0	0.00525036	0.00172726	0	0.00362837	0.00895307	0	0.00128612	0.000667788	0	0	0	0.00557821	0	0	0	0	0.000990064	0	0.00234468	0.000545335	0.00934805	0	0	0.0283732	0.00174088	0	0.0158633	0	0	0	0	0.00787623	0.00110718	0	0	0	0	0	0.0151705	0
ENSG00000224384	0.00178919	0	0	0.00214076	0	0.0022228	0.00703517	0	0.00505796	0.00561617	0.00540048	0.000867365	0.00362221	0.00187094	0	0.0021395	0.00166603	0	0.000652534	0.00641443	0.00174209	0	0	0	0.00280094	0.00991035	0.00347047	0.00195066	0.0639364	0.00196318	0	0.0142347	0.0424799	0	0	0.0016604	0	0	0.00179933	0.00138513	0.0048557	0	0	0	0.00147136	0.00212871	0.00169036	0.017208	0.00604313
ENSG00000224387	0.0799175	0.0242973	0	0	0	0.129724	0.103119	0	0	0	0.0940591	0.101962	0.0250409	0	0	0	0.13398	0	0	0.0665124	0	0.0247983	0	0	0	0	0.0849895	0	0.0204067	0	0	0.0221403	0	0	0	0	0.0200375	0	0	0	0	0	0	0	0	0.0314403	0	0	0.0296553
ENSG00000224388	1.75765	0.34515	0.218964	0.360331	0.788959	0.363626	0.43036	1.01471	0.0918372	0.358581	0.232591	0.342439	0.0576518	0.236795	0.556688	0.354079	0.468484	0.296483	0.244084	0.456843	2.34511	2.13923	0.38502	0.439272	1.53298	0.547325	0.145305	1.67873	0.0528748	0.679903	0.164891	0.673303	0	0	0.0906895	0.104512	0.321635	0.109369	0.0579338	0.0872909	1.69843	1.82335	0.161831	0.0654266	1.57947	4.30794	0.498983	0.326802	0.224774
ENSG00000224391	0.0194481	0.0033196	0.00138225	0	0	0.00285313	0	0.0324737	0.0279961	0.00842222	0.00207986	0.0128468	0.00465616	0.00360774	0	0.00412579	0	0.0012055	0.00167801	0.00103074	0.00223794	0	0	0.00211049	0.000899383	0	0	0	0.00175199	0.00757101	0.00143789	0	0.0429089	0.00372406	0	0.00533661	0	0	0.00693791	0	0.00519783	0.00088841	0	0.00123571	0	0	0.00108468	0.028759	0.00387749
ENSG00000224394	0.0064189	0.00412067	0	0.00512055	0	0.38179	0.289969	0.000913105	0.246274	0.00336064	0.316237	0.326045	0.00541891	0.00223935	0	0	0	0.00168359	0	0.00191936	0.0135426	0	0.00114576	0.00392968	0.00418644	0.464705	0.0660707	0.00116726	0.53897	0.00234968	0.348006	0.267745	0.0548992	0	0.000867811	0.000993749	0	0	0	0	0.00580683	0	0.00139522	0.0034512	0.00263966	0.572083	0.111066	0.0133877	0.317626
ENSG00000224397	0.762835	0.700091	0.906632	1.01119	1.32528	0.863205	0.650039	2.30081	0.679987	1.13982	0.615499	0.799065	0.61985	1.6918	1.74617	1.98752	0.890155	0.860745	1.65631	0.813477	0.268626	0.863218	1.28735	0.585787	0.391674	0.292692	0.569442	9.00683	1.13746	0.423044	0.313177	0.519703	0.175182	1.22236	0.181077	0.787724	0.232424	1.67068	0.374952	0.348523	0.141656	0.339024	1.53113	0.120748	1.11403	1.4531	0.998927	0.214262	0.644166
ENSG00000224400	0	0.00276602	0	0	0.0002629	0.000148393	0.000313017	0.00020447	0.000337666	0.00802617	0.000288523	0	0.00291206	0.00551609	0.000242001	0.000645193	0.000446702	0	0	0.000429805	0.00652582	0	0	0.000219818	0.000561842	0	0.00034733	0.00130679	0.000182084	0.00578764	0	0.000211748	0.0300931	0.00155213	0	0.00356082	0	0	0	0	0.0058457	0.000370063	0.00031202	0	0.00531537	0	0	0.0152203	0
ENSG00000224404	0	0	0	0	0	0	0	0	0.0300542	0.04265	0	0	0	0	0	0	0	0	0	0	0	0	0	0	0	0	0	0	0	0	0	0	0	0	0	0	0	0	0	0	0	0	0	0	0	0	0	0	0
ENSG00000224405	0.00721568	0	0.00578638	0.00575531	0	0.00149515	0.00315514	0.00614891	0.00340221	0.022635	0.00145284	0.00933652	0.00486609	0.0226193	0.00242329	0.042908	0.00447534	0.261801	0	0.0043083	0	0.0023453	0.00515056	0	0	0	0.00175119	0.0546377	0.00183846	0.00527447	0.00301484	0	0.0407587	0.00584112	0	0	0.00195244	0.0023226	0	0.0111634	0.00652752	0.0055782	0	0	0	0.00286461	0.00227436	0.0138695	0
ENSG00000224406	0.00158208	0.00203154	0.000292767	0.000291266	0.000668395	0.000452882	0.00222914	0.000762252	0.00196945	0.0097078	0.0008805	0.00314051	0.00197386	0.0187476	0.000492029	0.000692402	0.00181655	0.00153325	0.000237177	0.000873971	0.00568856	0.000711876	0.00143387	0.000428459	0.00180951	0.0753613	0.00192588	0.00106293	0.000920219	0.00575065	0.000608553	0.00674669	0.0244396	0.00157827	0.00177842	0.00325819	9.90215e-05	0.00117793	0.0019605	0.000534779	0.00352303	0.000815433	0.00121654	7.47775e-05	0.000480494	0.00226347	0.00137716	0.0225084	0.0013674
ENSG00000224407	0	0.044406	0.0165538	0	0	4.98465	8.52524	0	9.11369	0.0237219	5.99956	3.34951	0	0	0	0.0121539	0.0125946	0	0	0	0.0225176	0.01343	0.0146994	0	0.01821	5.76282	10.0137	0	5.44389	0	9.2695	5.13454	0.0459776	0.0221108	0	0	0	0	0	0.0174645	0	0.0106319	0	0.0148066	0.0225852	2.8834	7.84197	0	8.31759
ENSG00000224409	0	0	0.00309223	0.0092267	0.00282249	0.00319664	0	0.00219021	0.00727393	0.00268755	0.00388259	0.00499062	0.00389992	0.00537123	0	0.00230321	0	0.00269208	0	0	0.00750842	0.00250668	0.00275236	0.105534	0	0.00712732	0.0874208	0.208018	0.00491407	0.662433	0.00322298	0.0860554	0.020325	0.0699024	0.074878	0.00238321	0	0	0	0.216709	0.00232552	0.0278222	0.0100637	0.0082937	0.00211375	0.0306253	0.0218825	0.0123505	0
ENSG00000224413	0.00947106	0.00910156	0	0.0226453	0.0103832	0	0.0250908	0.00800358	0	0	0.00575995	0.00619186	0.00950669	0	0	0	0	0	0	0	0	0.00720538	0.039504	0	0.0816555	0	0	0	0.00735109	0.0515007	0	0.00833611	0.0106056	0.0152619	0.037961	0.00870168	0.0458818	0	0.0189194	0	0	0.0219593	0.0991409	0	0.0242816	0	0.0180935	0	0
ENSG00000224417	0.384511	0.508843	0.241462	0.565481	0.412943	0.145832	0.107433	0.251624	0.345697	1.13094	0.166645	0.460251	0.627912	0.809816	0.456053	0.306188	0.325732	0.833147	0.208373	0.363558	1.16889	0.320334	0.214683	0.110135	0.76559	0.592915	0.00588194	0.453406	0.192913	0.157037	0.313632	0.0917122	0.206642	0.322945	0.289485	0.384268	0.251773	0.0230433	0.289292	0.480097	1.18858	0	0.408443	0.0258461	0.421186	0.77031	0.0152674	2.0966	0.174478
ENSG00000224418	0.141743	0.186594	0.489919	0.529053	0.27121	0.314348	0.255719	0.0892644	0.178656	0.182593	0.151156	0.128992	0.40554	0.435388	0.382631	0.466902	0.370933	0.436962	0.101583	0.716515	0.602996	0.155699	0.359342	0.210767	0.13906	0.175553	0.224583	0.206615	0.167272	0.171227	0.249296	0.0722243	0.549796	0.483169	0.71527	0.38673	0.197573	0.453784	0.387932	0.712375	0.817719	0.752664	0.767665	0.324035	0.116666	0.62964	0.205341	1.05427	0.183664
ENSG00000224424	0.168515	0.238559	0.189827	0.357551	0.150316	0.901931	1.16838	0.143634	0.912883	0.0932897	0.980909	0.742198	0.0676704	0.350662	0.252843	0.206469	0.206974	0.348695	0.15218	0.363915	0.984072	0.400222	0.616171	0.630457	0.548405	2.26473	3.16055	0.320019	1.1914	0.355399	1.85488	1.06955	0.309564	1.24888	1.53641	0.28538	0.405522	1.10847	0.430019	0.499133	0.68857	0.402462	1.16557	0.762763	0.493728	1.24017	2.27602	0.697165	0.975726
ENSG00000224429	0.146344	0.22303	0.0500572	0.027971	0.153625	0.203396	0.0548173	0.139375	0.123222	0.039177	0.0936123	0.123899	0.0247646	0.0955875	0.133577	0.155667	0.0524727	0.0358737	0.00790866	0.116329	0.0372853	0.0474667	0.0951849	0.132263	0.00911884	0.0258833	0.054982	0.0360416	0.149726	0.138585	0.08844	0.182535	0.130102	0.09803	0.0204756	0.0442856	0.111344	0.00886257	0.131034	0.0776838	0.0905634	0.0390387	0.164294	0.0417615	0.0500786	0.134899	0.0380638	0.0196452	0.235435
ENSG00000224440	0	0	0	0	0	0	0	0	0	0.0234025	0	0	0	0	0	0	0	0	0	0	0.0453807	0	0	0	0	0	0	0	0	0	0	0	0	0	0	0	0	0	0	0	0	0.0342684	0	0	0	0	0	0	0
ENSG00000224441	0.00805695	0.104286	0.0581545	0.0192669	0.0441781	0.0302516	0.0106513	0.00681999	0.022946	0.00837509	0.0809574	0.0210247	0.00809977	0.0250851	0.0812676	0.4058	0.0148702	0.0586682	0.0116452	0.0143345	0.0391975	0.0235804	0.00861703	0.00738652	0.0189396	0.0337657	0.0355075	0.0349021	0.0249363	0.0877636	0.177928	0.0212913	0.0632662	0.0194928	0.00647132	0.00741604	0.0649517	0.103222	0.0402866	0.0866542	0.029152	0.0747252	0.0210724	0.0173347	0.0198555	0.0581261	0.0537621	0.0230724	0.0366387
ENSG00000224445	0.00861653	0.00998784	0.00336304	0.0076651	0.00781783	0.00237994	0.00398963	0.00286625	0.133256	0.0189117	0.00293267	0.0653432	0.0123649	0.0774656	0.00539674	0.00766931	0.00594187	0.00555188	0.00309931	0.0102105	0.173207	0.275838	0.0951814	0.00744715	0.0838963	0.0177027	0.00479594	0.0199284	0.00422404	0.0150025	0.00458717	0.747073	0.201854	0.0152432	0.135414	0.0695855	0.00415787	0.00863225	0.00909668	0.0660576	0.0258408	0.1412	0.00967654	0.00508354	0.00906563	0.147266	0.0967854	0.254765	0.107988
ENSG00000224459	0.044102	0.00374534	0.00467953	0.0580348	0.00854389	0.282791	0.215477	0.00331698	0.318993	0.0449516	0.301828	0.236427	0.0433237	0.00813461	0	0.00174415	0.00543255	0.00203857	0.00283701	0.048659	0.0427574	0	0.151124	0.0178588	0.0429505	0.257608	0.197423	0.0488389	0.0965464	0.143202	0.306215	0.124132	0.0474924	0.00472528	0.00472771	0.16445	0.168369	0.0505571	0	0.0316017	0.00527897	0.0759365	0.0593556	0	0.00479874	0.108515	0.110288	0.0804793	0.395162
ENSG00000224460	0.00538454	0.0870413	0.118329	0.0150327	0.0157679	0.770127	1.02434	0.0214285	0.306661	0.0319255	0.851991	0.439938	0.0916334	0.284428	0.0878269	0.0289744	0.16381	0.183597	0.122628	0.080371	0.0139808	0.100539	0.106609	0.0148314	0.00561961	0.307974	0.146031	0.0991578	0.188762	0.100646	0.0606921	0.413759	0.0995348	0.0145353	0.00290888	0.167079	0.0233289	0.176455	0.0126351	0.0636583	0.183548	0.0768283	0.139561	0.0115807	0.0796184	0.411503	0.432698	0.0414297	0.119149
ENSG00000224467	0.0211367	0.010744	0.00741531	0.00597225	0.0103193	0.0913816	0.0679655	0.0102825	0.0505346	0.0113828	0.0741483	0.11152	0.00863189	0.0110713	0.0106855	0.00422059	0.0120537	0.00863201	0.00214609	0.00658973	0.0598288	0.00744112	0.0201249	0.0091675	0.0234322	0.0450294	0.0253519	0.00544971	0.0578543	0.0112936	0.0242151	0.315571	0.072529	0.0532129	0.00595991	0.0185619	0.0491729	0.0099474	0.0011825	0.015484	0.0265575	0.0422521	0.0275574	0.0085229	0.0024148	0.043637	0.0468648	0.119355	0.0705668
ENSG00000224468	0.00703909	0.0406108	0.0084678	0.00841737	0	0.281579	0.297365	0	0.210242	0.0146496	0.281877	0.311795	0	0.00731428	0.00703735	0	0	0	0	0	0.0410993	0.0686652	0.0451795	0.0258196	0.00551467	0.726626	0.412966	0.00763147	0.597793	0.00767665	0.888026	0.688651	0.0237188	0.00568059	0	0.0129755	0	0.00675912	0	0	0.0254695	0.0272032	0.0368059	0.0151438	0.0057834	1.14065	0.388614	0.0269096	0.255674
ENSG00000224477	0.475701	0.86544	0.859598	0.847598	0.00966616	0.0220869	0.0233332	0.338337	2.9056	0.865622	0.204215	0.263887	1.22497	1.61375	2.35512	1.5709	0.877607	2.43292	0.808659	0.00783514	0.251649	0.00860096	0.0377087	0.20783	0.190343	0	0.226934	0.00953959	0.00683247	0.426577	0.340493	0	0.158146	0.0142119	0	0.354956	0	0	0.416811	0	0.699192	0	0	0.270281	0	0	0.00841277	0.736978	0.750465
ENSG00000224478	0.00232806	0.00896439	0	0.00835607	0.00255623	0.00434115	0	0.00396812	0.00329275	0.00243451	0.00562451	0.00150599	0	0	0.00234585	0.0280715	0.00216612	0	0.00339354	0.00208523	0	0.0293435	0	0	0	0.00967865	0.0228437	0.0025367	0.00355836	0	0	0.00205736	0.0236729	0	0	0.00215896	0.00188998	0	0	0.00180105	0.00210603	0	0	0	0	0.00554469	0	0.00671287	0.00262326
ENSG00000224481	0.00485651	0.0233818	0.00146042	0.00435839	0.00266689	0.0153248	0.00954052	0.00310829	0.0240098	0.0139824	0.0227087	0.0227396	0.0334186	0.00889342	0.00612845	0.00108969	0.0154987	0.00636787	0.00354546	0.00326684	0.0224626	0.0173699	0.00520109	0.00557452	0.0332402	0.0853966	0.0273706	0.0904243	0.0120336	0.0213335	0.00911605	0.0547554	0.0673105	0.0138555	0.0365023	0.0078931	0.0276362	0.00587062	0.00122164	0.0225754	0.0203209	0.0215889	0.0126681	0.00522237	0.00998554	0.0497909	0.0326976	0.0572585	0.00956008
ENSG00000224490	0.00591939	0.00569985	0.00284806	0.0109371	0.00260046	0.340246	0.258918	0	0.207352	0.00867648	0.307849	0.252684	0.00359754	0.00743328	0	0.00212515	0	0.00248378	0.00172864	0	0.00925459	0.0568388	0.00126788	0.0065228	0.0037063	0.149877	0.307567	0	0.505422	0.00519969	0.366653	0.2366	0.0533259	0.000959136	0	0.00219907	0	0.00879521	0	0	0.0464738	0.00549158	0.00772021	0.00381918	0.00389472	0.308157	0.364312	0.0113946	0.242358
ENSG00000224500	0	0	0	0	0	0.0845013	0.11369	0	0.0349611	0	0.0670372	0.104238	0	0	0	0	0	0	0	0	0.0118801	0	0	0	0	0.034329	0.0632161	0	0.0476888	0	0.0776121	0.0429391	0	0	0	0	0	0	0	0	0	0	0	0	0	0.0147918	0.0468559	0.0116023	0.0838661
ENSG00000224504	0	0.00454122	0	0	0	0.00073186	0	0	0	0.00794006	0.00071134	0	0.00716567	0.00246763	0	0	0	0	0	0.00105751	0.0080365	0	0	0	0	0.00163128	0	0	0.00179767	0.00258922	0	0	0.0186821	0	0	0.00219008	0	0	0	0	0.00681698	0.000911516	0	0	0	0	0	0.0146127	0
ENSG00000224505	1.77101	1.37221	1.74371	1.85758	1.86236	3.42423	5.66753	0.686204	3.87609	0.922082	4.58688	3.32572	0.782958	1.69749	1.20154	2.06597	1.8848	1.41633	0.679747	1.65505	4.7908	3.58715	1.3532	4.29762	0.625736	4.17639	5.0326	0.642019	3.06151	2.76079	4.52117	3.5104	1.24215	1.28226	1.22192	2.1433	2.29903	2.38464	0.855452	3.38131	3.67506	2.08604	1.90399	6.26379	0.687164	7.75335	4.73538	1.12778	5.02081
ENSG00000224506	0.00304199	0.00193559	0.000411125	0.00147248	0.00137844	0.183181	0.0180869	0.00329912	0.0977685	0.0136955	0.0249596	0.0801024	0.00856968	0.00760059	0.00172759	0.00356564	0.00297856	0.00401951	0.00059958	0.00405046	0.00959942	0.000599799	0.00157425	0.000282531	0.00545268	0.171115	0.000297705	0.0592997	0.0422654	0.0107436	0.00102538	0.0119959	0.091818	0.00266289	0.000513804	0.00476653	0.0032486	0.000926405	0.00183781	0.00440558	0.00890518	0.00253683	0.00401081	0.000441033	0.00262592	0.139506	0.00174034	0.0362933	0.061899
ENSG00000224509	0.00450278	0.00623972	0.00361073	0.00326245	0.0801547	0.00336149	0.00132198	0.00104687	0.00440791	0.00982381	0.0031387	0.00250859	0.00531149	0.00704445	0.00270114	0.0604061	0.00377945	0.00318499	0.000806272	0.00844468	0.00961125	0.00225459	0.00359283	0.00624591	0.0093482	0.00507864	0.0646979	0.00572046	0.00244671	0.010405	0.00183729	0.00556954	0.0286548	0.00393353	0.00351429	0.00441538	0.0580736	0.00255069	0.00243268	0.0101942	0.00809153	0.00163762	0.00323469	0.011989	0.00561893	0.00157015	0.0034318	0.0210225	0.0936064
ENSG00000224511	0.148276	0.299424	0.546352	0.335827	0.0685335	0.263587	0.154603	0.229831	0.378179	0.633208	0.275202	0.181151	0.739339	0.843126	0.381843	0.319509	0.648605	1.32384	0.660809	1.05564	1.61671	0.266456	0.100597	0.0575283	0.0428441	0.580019	0.0400697	1.76177	0.0904352	0.699851	0.318908	0.0911937	0.56582	0.258271	1.39905	0.287609	0.365439	0.127358	0.0390713	0.556973	1.78446	0.00610154	0.244936	0.042016	0.0576957	0.00938867	0.0520568	1.1474	0.225084
ENSG00000224513	0	0	0	0	0	0.00177589	0	0	0	0.00298425	0	0.00184851	0.00577386	0.00298196	0	0.00255731	0	0.00597826	0.00415888	0.00255589	0	0	0	0	0	0	0	0	0	0	0	0	0.00322392	0.00231071	0	0.00529222	0	0	0	0	0.00774902	0.00220733	0	0	0	0	0.00270171	0.00274267	0
ENSG00000224514	0.00123876	0.00188385	0.0014116	0.00023407	0.000429726	0	0.00051161	0.000334233	0.0011038	0.0139397	0.000471583	0.000378396	0.00595015	0.00799213	0.000395589	0.00357411	0.0009736	0.000410854	0.000572036	0.00140514	0.00838105	0	0.000209514	0	0.00390298	0.000540499	0.000141922	0.0042722	0.000297596	0.00860057	0.000488837	0	0.0391092	0.00449276	0.000746637	0.00300127	0.000159205	0	0.000196984	0.000834532	0.0215664	0.00128538	0.00204001	0.000841265	0.00174302	0	0.000645303	0.0299685	0.000878684
ENSG00000224515	0	0	0	0	0	0.0425344	0	0	0	0	0.0205246	0	0	0	0	0	0	0	0	0	0	0	0	0	0	0.119519	0	0	0	0	0.043172	0.0286494	0	0	0	0	0	0	0	0	0	0	0	0	0	0	0	0.0611392	0
ENSG00000224516	0	0	0	0	0	0	0	0	0	0	0	0	0	0	0	0	0	0	0	0	0	0	0	0	0	0	0	0	0	0	0	0	0	0	0.0937137	0	0	0	0	0	0	0	0.0134736	0	0.00845306	0	0	0.00980012	0
ENSG00000224517	0.156979	0.174481	0.646619	0.361386	0.219259	0.177913	0.0250406	0.202117	0.222663	0.292748	0.218871	0.194556	0.302368	0.500605	0.324649	0.663059	0.657184	0.462046	0.402787	0.577773	0.0833432	0.013918	0.224698	0.0392803	0	0.013229	0.00347606	0.0465279	0.0182722	0.109876	0.0119641	0.0293861	0.0696562	0.00384469	0.0383856	0.0175895	0.0423532	0.050384	0	0.139408	0.0903649	0	0.153063	0.0358141	0.00390987	0	0.00451317	0.177983	0.145267
ENSG00000224521	0.0113367	0.0238189	0.00454545	0.00301447	0.0013834	0.00156393	0	0	0.00533805	0.0261848	0.0060802	0	0.00893063	0.0504267	0.00254305	0.0220827	0.00234764	0.00132123	0	0.00564847	0.0267833	0.679405	0.0388942	0	0	0	0	0	0.00480223	0.287989	0	0.0863853	0.0826556	0.0205623	0	0.00350932	0	0	0	0.000975825	0.0216922	0.0196716	0	0	0	0.00149733	0.00237831	0.0581885	0.0247984
ENSG00000224525	0.0312302	0	0	1.69361e-06	0	0.0220509	0.000729656	0	0.00627343	0.0118095	0.0100198	0.00928106	0.0335904	0	0	0	0	0	0	0	0.926475	0	2.95306e-07	0	0.620545	0.601712	0	0	0	0.036337	0	0.00234577	0.109272	0.0530895	0.0532455	6.92722e-08	0	0.0190069	0	0	2.53251	0	0	0	0	0	0.00502268	0.0315896	1.68548e-06
ENSG00000224532	0	0	0	0	0.0711945	0.0150192	0	0.0478376	0	0.024101	0.014526	0.0157311	0	0	0	0.0205572	0	0.0240548	0	0	0	0	0.0251212	0.0215204	0.0519686	0	0.0177346	0	0.0377307	0	0	0	0.0668938	0	0	0.021257	0	0.0221789	0.0625389	0	0	0.0181973	0.0309966	0	0.0579124	0	0	0	0
ENSG00000224533	0.22362	0.15942	0.138562	0.428818	0.148038	0.23246	0.194007	0.0917518	0.196669	0.0693572	0.214345	0.189503	0.0821896	0.167236	0.104095	0.134003	0.248524	0.118736	0.086166	0.270919	0.349101	0.257498	0.164558	0.335185	0.0661734	0.745741	0.150721	0.176381	0.288435	0.130246	0.140644	0.371285	0.219283	0.0446525	0.211476	0.187901	0.538147	0.354929	0.070182	0.186022	0.25845	0.224273	0.169692	0.408891	0.169825	0.22788	0.128045	0.102932	0.223699
ENSG00000224535	0	0	0	0	0	0	0	0	0	0	0	0.0177692	0	0	0	0	0	0	0	0	0	0	0	0	0	0	0.0200374	0	0	0.0282566	0	0	0	0.100392	0	0	0	0	0	0	0	0	0	0	0	0	0	0	0
ENSG00000224536	0.366314	0.496214	0.608714	1.78394	0.940758	0.685129	0.60039	1.4703	0.652907	0.62136	0.391681	0.662287	1.25268	0.46747	0.603517	0.486376	0.384723	1.32953	0.510415	0.67682	1.45501	0.287818	0.451642	0.323541	0.200578	0.776778	0.27862	0.50026	0.151784	0.171306	0.402174	0.58142	0.44142	0.216147	0.451437	0.0746963	0.678	1.35228	0.176646	0.39288	1.46371	0.244888	0.0426503	0.164778	0.140391	0.203426	0.735281	1.41045	0.901758
ENSG00000224541	0.0115729	0.0914445	0.0069845	0.00332632	0.00865248	0.559972	0.524912	0.00182486	0.37895	0.00357237	0.448135	0.464501	0.00915513	0.00351781	0.00151142	0.00347586	6.60632e-10	2.1513e-07	0.0215022	0.0072629	0.0796221	0.0150499	0.0138366	0.00143551	0.0186279	0.853241	0.360392	0.0948118	0.759339	0.00300414	0.705819	0.464175	0.00874111	0.0120211	0.015482	0.00455315	0.00798738	0.0298943	0.0136562	0.00738158	0.0560814	0.0125569	0.0112459	0	0.0765737	0.665588	0.715321	0.0650886	0.427807
ENSG00000224549	0.593774	0.573388	0.996895	0.273148	0.0795226	0.491616	0.391274	0.144931	0.429286	0.330794	0.224694	0.214178	0.709259	0.168895	0.555824	1.14584	0.288362	0.75446	0.212897	0.515868	0.145349	0.045998	0.159218	0.148385	0	0.327102	0.148076	9.74479e-07	0.0459365	0.0736992	0.0126434	0.373896	0.335599	2.06875e-05	0.0772966	0.489365	0.291089	0	0.0180152	0.00494841	0.0271382	0.0847136	0.0416097	0.162818	0	0.227969	0.197953	1.98007e-07	0.354795
ENSG00000224559	0.0454177	0.0765486	0.016386	0.0136728	0.318162	0.0221004	0.216992	0.048057	0.0106937	0.0236482	0.0360803	0.0340635	0.011476	0.00527727	0.0285977	0.0169759	0.0265532	0.0150767	0.0044177	0.0304236	0.237892	0.00591077	0.0365612	0.00525941	3.32771	0.055157	1.22035	0.00330114	0.0115467	0.0247761	0.0322109	0.0127123	0.0574312	0.0171626	0.247538	0.0209343	0.0139393	0.00292619	0.00761266	0.315032	0.298943	0.00585039	0.08923	0	3.20162	0.0205925	1.21987	0.0543119	0.00908407
ENSG00000224563	0.0120635	0.063622	0.0072555	0.00721599	0.0066219	0.442758	0.368232	0	0.254814	0.006303	0.359085	0.361291	0.0030487	0.009447	0	0	0.0028033	0	0.00439165	0.00539814	0.00587217	0.00294088	0.00645742	0.00830465	0	0.506193	0.243967	0.00328373	0.300071	0.00330443	0.537251	0.380975	0.141046	0	0	0.00279429	0	0.0029101	0	0.0023311	0.0136411	0	0	0.0064868	0.00991843	0.870128	0.351073	0.0202742	0.350396
ENSG00000224565	0.0129896	0.142517	0.00111604	0.00999229	0.038089	0.0115152	0.0535083	0.0894468	0.00655069	0.00680176	0.0644678	0.0224816	0.0704027	0.016511	0.0431831	0.0302363	0.0598559	0.004868	0.00135529	0.0676752	0.0451984	0.0336768	0.0198744	0.0433356	0.0277212	0.00256655	0.00134798	0.0413195	0.0425671	0.276514	0.00348184	0.0123089	0.0294039	0.0557813	0.00150557	0.0163783	0.699065	0.0364663	0.0688374	0.0601244	0.106141	0.0835635	0.0120998	0.0640984	0.00228938	0	0.000875506	0.0315354	0.0493588
ENSG00000224568	0	0.0054185	0.000845983	0	0.00309009	0	0.00184093	0	0.000992858	0.0088408	0.000848275	0	0.00356394	0.00589139	0.000710626	0.00189494	0	0.000738218	0	0.00189358	0.00890353	0.00205708	0.000753298	0	0.054492	0.0199855	0.0345164	0.00153537	0	0.00386347	0	0.0124228	0.0318505	0.00227995	0.000570814	0.00196088	0.00114423	0.00068057	0	0	0.0127477	0.176994	0	0	0.0335532	0.00250579	0.0535859	0.0203198	0
ENSG00000224574	0.0565895	0.0146416	0.0458007	0.00910493	0.00835127	0.290518	0.422533	0.00644888	0.108374	0.00791888	0.300468	0.168786	0.0923406	0.0950522	0.0152108	0.0338929	0.0140626	0.281858	0	0.108599	0.00740941	0	0.0162892	0	0	0.297657	0.145317	0	0.576839	0	0.403787	0.328745	0	0.0428059	0.0061198	0.0490901	0	0	0.0228537	0	0	0	0.00995595	0	0	0.320211	0.246636	0	0.103809
ENSG00000224577	0.0347856	0.0170001	0.0467089	0.0109767	0.00912465	0.0251502	0.00679864	0.00849461	0.00146658	0.00453099	0.0110153	0.0531016	0.0042083	0.00930354	0.0111335	0.00170913	0.0147627	0.0126208	0.00252779	0.0578402	0.0698625	0.0751509	0.0818087	0.0665783	0.166951	0.0142457	0.00773362	0.0828317	0.0636416	0.0907913	0.00329138	0.0462045	0.0829945	0.0078533	0.100225	0.00385873	0.0083033	0.0101285	0.00505118	1.5418	0.0320297	0.180556	0.0232495	0.0402014	0.0301758	0.00616998	0.00351193	0.168254	0.00544989
ENSG00000224582	0	0.00704331	0	0	0	0	0	0	0	0	0	0	0	0	0	0	0	0	0	0	0.00712829	0	0	0	0	0	0.00348319	0	0	0	0	0.00420654	0.00822495	0	0	0	0	0	0	0	0.00431186	0	0	0	0	0	0	0.0274079	0
ENSG00000224583	3.3772e-08	7.56843e-08	0	0	4.37409e-09	0	0	1.34812e-09	0	2.99938e-08	7.54818e-09	2.14486e-08	4.50706e-08	9.39623e-06	3.05507e-07	4.48043e-05	0	1.25598e-08	0	3.03474e-08	3.2508e-07	0	0.0752808	1.50989e-08	8.79911e-08	0	0	1.22939e-08	0	3.38502e-09	4.57228e-07	1.28316e-09	0.0276301	0	3.20975e-24	3.40484e-07	6.23576e-09	0	0	0	2.29748e-09	2.82946e-09	2.01986e-08	0	3.56054e-06	2.35041e-09	0	0.00137499	0
ENSG00000224592	0.0174145	0.0141241	0.0264591	0.0170794	0.0209996	0.00324754	0.00239762	0.00469827	0.0780567	0.0233274	0.00489352	0.01748	0.0503479	0.0172837	0.0330986	0.0826198	0.0305481	0.0170509	0.00459478	0.0105814	0.00994582	0.00255299	0.0143058	0.0165962	0.00532805	0.00325673	0.00456078	0.0031457	0.00577816	0.00518131	0.00130909	0.0950262	0.0317406	0.00297207	0.0027647	0.0102274	0.0098042	0.000507076	0.00342833	0.0032501	0.0175309	0.00485911	0.0102425	0.00422376	0.0116322	0.00124308	0.00197497	0.0269991	0.135812
ENSG00000224595	0	0.00665991	0	0	0.0037983	0.197104	0.163644	0.00294488	0.176416	0.0180702	0.13599	0.172637	0.00699214	0.00722184	0	0	0	0	0	0	0.00336842	0	0	0.00317565	0.0393932	0	0.0580372	0.00376564	0.127237	0.0113677	0	0.0672282	0.0234228	0	0	0	0	0	0.0504527	0	0.00626015	0	0	0	0.00284464	0.00825657	0.0720888	0.0166058	0.183567
ENSG00000224596	0.0915831	0.0401698	0.163889	0.0418007	0.0974196	0.108527	0.0192323	0.0937228	0.0690446	0.0544865	0.116153	0.0547126	0.10334	0.139628	0.0901193	0.0979662	0.120084	0.114954	0.0569155	0.220382	0.259561	0.354381	0.15976	0.0518877	0.103408	0.0830293	0.207597	1.27519	0.0892333	0.118328	0.736156	0.0462872	0.36796	0.137259	0.149632	0.447155	0.532523	1.15277	0.157459	0.940394	0.168139	0.367345	0.0894877	0.0445199	0.508853	0.093706	0.0969202	0.0843606	0.0527952
ENSG00000224597	4.9566	4.70854	3.6284	6.05835	6.13728	5.97559	4.08342	7.17777	8.87483	6.42009	5.25135	8.99581	6.63698	4.72588	5.63641	5.08954	5.18695	7.87761	5.84792	5.12299	13.4931	14.3172	4.91619	7.38827	7.66905	13.1542	8.68123	18.495	5.11605	10.5645	12.0858	5.39948	7.73035	8.70849	9.31038	12.1718	15.6229	23.4087	8.22033	6.21502	12.2249	5.45354	5.45579	7.54437	7.52039	17.9183	12.1244	18.6265	4.6004
ENSG00000224605	0	0	0	0	0	0	0.0100273	0	0	0.0078934	0	0	0	0.00788136	0	0	0	0	0	0	0	0	0	0	0	0	0.00557076	0	0	0	0	0.0133748	0.0828239	0	0	0.00699036	0	0	0	0	0	0	0	0	0	0	0	0.007249	0
ENSG00000224606	0.147308	0.0806676	0	0.0830284	0.0930518	0.0267495	0.127523	0.017544	0.0304353	0	0.0525776	0.0279957	0.0208596	0.0430093	0.0205603	0.0736784	0.0190655	0	0.029845	0.0803359	0.0408942	0.0205535	0	0.0192337	0.0602039	0	0.0315545	0	0.0502678	0.0451672	0	0	0.046461	0	0.0663955	0.0380963	0	0	0	0.0317949	0	0.257902	0	0.0453104	0.0517437	0.103491	0	0	0.0888723
ENSG00000224609	0.00394344	0.0040693	0.000677616	0.00033708	0.0034036	0.00122262	0.000368427	0.0012032	0.000397436	0.0330397	0.0129141	0.000544997	0.00656879	0.003541	0.000284803	0.0291106	0.00105143	0.00207063	0	0.00354084	0.00658332	0.0205845	0.000905147	0.00103485	0.0275906	0.000778466	0.00122645	0.006767	0.00107161	0.00557299	0.000704058	0.00323975	0.0732727	0.00182672	0.00114372	0.00419068	0.000687739	0.00272704	0.00226924	0.0709788	0.0378558	0.0261635	0.0277749	0.000302878	0.0403428	0.042318	0.000531093	0.0735059	0.00094917
ENSG00000224610	0.0650945	0.0331428	0.00623276	0.0111313	0.0107311	0.00388453	0.00258319	0.0228558	0.0062923	0.0111725	0.00998643	0.0249183	0.00400516	0.0117026	0.0291554	0.00682803	0.00517266	0.00380036	0.00111786	0.0129958	0.00813591	0.0058384	0.0351315	0.00760714	0.00139595	0.00165504	0.0233812	0.00239797	0.0152368	0.00476208	0.00291939	0.00818087	0.0148188	0.00216919	0.00175916	0.00991336	0.003647	0.00187104	0.00149705	0.00208221	0.00622463	0.002627	0.00182736	0.0012331	0.00171893	0.00483872	0.000480477	0.0140886	0.00951732
ENSG00000224612	0	0.00203594	0.00076287	0.00101193	0	0.00118029	0.000829956	0	0.00134287	0.00531522	0.00223092	0.00102313	0.00257124	0.00464892	0.000320443	0.00018988	0	0	0	0.00056923	0.00465263	0.000618324	0.00107556	0.00232989	0.00125738	0	0.0013815	0.00138463	0.000482937	0.00766521	0.000793021	0.000935027	0.0157981	0	0.000171595	0.00176839	0.00128988	0	0	0.000983448	0.00573751	0.000858083	0.00275664	0.000170495	0.000956389	0.00188279	0.000897312	0.0171034	0
ENSG00000224613	0.0319349	0.0377421	0.0464834	0.0408019	0.0376074	0.0225701	0.00913715	0.0100115	0.0147851	0.0231884	0.0165938	0.0169645	0.0210036	0.0308791	0.0259923	0.0284134	0.0395467	0.023115	0.00766271	0.0518153	0.0319644	0.0194931	0.0287663	0.0262439	0.0240468	0.027994	0.00939635	0.0108256	0.0110948	0.0131657	0.00420152	0.0225894	0.0592329	0.0148378	0.0352585	0.0135636	0.031468	0.161672	0.00516006	0.0186654	0.0324116	0.0173776	0.0236824	0.017811	0.0355775	0.00913631	0.00798507	0.0416449	0.01669
ENSG00000224614	0.00632344	0.0121632	0.0240283	0.0238763	0.0547364	0.217196	0.316908	0.0609358	0.241189	0.0263407	0.264547	0.263341	0.0300558	0.0723833	0.08942	0.0265907	0.00919039	0.0414571	0.129541	0.0620441	0.009715	0.0778294	0.0213536	0.0274544	0.0156555	0.352485	0.319614	0.0215864	0.419199	0.0325623	0.270962	0.317808	0.0670552	0.0563047	0.0239986	0.0183384	0.0641716	0.0382214	0.0498543	0.00486698	0.00903321	0.00771784	0.0784172	0.0107443	0.00820088	0.21227	0.246528	0.0241951	0.229426
ENSG00000224616	0.884586	1.37905	1.54549	0.938447	0.571996	0.73564	0.320236	1.14763	0.832076	1.35391	0.646088	0.574234	1.76463	1.70236	1.83851	2.10502	1.41368	1.92737	2.14043	2.30259	3.12243	2.19085	1.23061	0.785062	1.19598	1.45293	1.37902	0.89796	0.35026	2.41667	0.530867	0.966973	1.82639	3.15366	1.29958	1.59217	2.49005	4.53674	1.60777	2.75894	1.84712	1.94343	1.6566	0.745557	0.726101	0.742721	1.74574	3.60553	0.761707
ENSG00000224621	0.19529	0.119096	0.0755631	0.136192	0.0942379	0.092854	0.0752925	0.0727585	0.342753	0.0162441	0.10071	0.115291	0.194371	0.166665	0.0701988	0.0973315	0.103605	0.106327	0.309736	0.0625586	0.0536396	0.0228617	0.0334199	0.0572956	0.0428445	0.0109086	0.170724	0.0338479	0.0489245	0.0766076	0.00986539	0.0980669	0	0.0495881	0.0466806	0.195848	0.0864427	0.0299754	0.0312544	0.0397778	0.0503376	0.175089	0.0761519	0.0590768	0.0907852	0.320213	0.0148875	0.20659	0.062141
ENSG00000224623	1.50932e-06	1.32058e-06	7.6401e-11	4.05593e-13	0.0176659	0.044558	0.11014	0.000112639	0.10686	7.25443e-08	0.0559018	0.0616462	0.00648628	1.81088e-07	6.04012e-07	4.47075e-15	2.25294e-07	3.15573e-07	6.82839e-08	2.83048e-07	2.00089e-06	4.00731e-10	0.0112101	2.9016e-08	0.0167774	0.0771485	0.0121626	1.96361e-06	0.0333165	6.67062e-07	0.201797	0.0972205	5.68498e-07	1.11349e-07	1.11349e-08	6.55691e-06	1.45527e-08	4.40166e-07	5.90625e-07	4.73459e-07	3.55398e-07	0.00757405	1.21635e-08	1.38166e-15	0.000651343	2.49159e-07	0.00167078	5.32058e-11	0.00192938
ENSG00000224626	0.267975	0.257686	0.272771	0.403339	0.218578	0.120228	0.161358	0.163084	0.0781657	0.221691	0.0833662	0.080545	0.18675	0.1714	0.261113	0.299582	0.450963	0.186107	0.398259	0.201995	0.167165	0.100539	0.0441031	0.144927	0.11336	0.0958276	0.0151128	0.0596059	0.0477261	0.0449698	0.00866638	0.170065	0.224115	0.0221828	0.149621	0.0633435	0.826541	0.0329961	0.027515	0.169115	0.155405	0.0637306	0.071851	0.231812	0.112912	0.0329813	0.00653883	0.0929078	0.0623774
ENSG00000224635	0.245776	0.130813	0.163511	0.200153	0.151377	0.0568679	0.139334	0.0313553	0.0892606	0.195893	0.0825734	0.0733005	0.0951673	0.314185	0.198072	0.111702	0.211784	0.0585197	0.0659182	0.213707	0.195297	0.12201	0.179537	0.207477	0.347235	0.015056	0.192156	0.37424	0.416628	0.0908601	0.159474	0.0742711	0.140936	0.253953	0.108784	0.173592	0.143716	0.0702082	0.355653	0.722253	0.302913	0.112727	0.302185	0.282982	0.423602	0.0252972	0.251413	0.178173	0.0858145
ENSG00000224638	0.134727	0.120889	0.0564736	0.0464098	0.0829539	0.0158358	0.0574628	0.0095831	0.00864817	0.0384762	0.0375571	0.0448106	0.0196465	0.0405946	0.0525659	0.0146602	0.07231	0.0331972	0.0163973	0.0869849	0.0347853	0.0358235	0.0743314	0.0365539	0.043934	0.00847103	0.00889827	0.0779204	0.0700352	0.0291436	0.121207	0.0207607	0.0508226	0.0181937	0.0157317	0.100505	0.0632654	0.00789803	0.0872658	0.182706	0.0720195	0.0323521	0.0878508	0.0843714	0.0302204	0.0206171	0.0144483	0.0501101	0.0126252
ENSG00000224643	0	0.00144848	0	0.00269982	0.000826045	0.137595	0.1004	0	0.127406	0.00866519	0.104319	0.12377	0.00228642	0.00787408	0	0.00135075	0.000701337	0.00157865	0.00109882	0.00134978	0.00366171	0.000733211	0	0.00069067	0.00117712	0.0665543	0.178593	0.00328335	0.0847754	0.00660952	0.155185	0.113417	0.017879	0.00243786	0.000610327	0.00139775	0.000611721	0	0	0.00233197	0.00748382	0.00058143	0.000980685	0.000808689	0.000618575	0.0526997	0.112096	0.0210023	0.129345
ENSG00000224644	0.0369028	0.0707736	0	0.0440727	0	0.444242	0.346459	0	0.50545	0	0.44147	0.599049	0.018341	0	0.0181036	0.0162028	0	0.0189545	0	0.0162127	0.0179331	0.0180172	0	0	0.0289669	0.28774	0.661274	0	0.306747	0	0.118273	0.581708	0.186296	0	0	0.016757	0	0	0	0	0	0.0142547	0.0484544	0	0.0302597	0.248421	0.696342	0.0173962	0.554392
ENSG00000224645	0.0170561	0	0.0205214	0	0	2.77265	2.76259	0	2.89689	0.03513	2.3825	2.95467	0	0.0175121	0	0	0	0	0	0	0	0	0.0182097	0.0156036	0.0887098	10.5699	4.89206	0	4.85928	0	6.32857	5.91953	0.0946044	0	0	0	0	0	0	0	0	0	0	0	0	2.95728	3.39309	0.112751	2.67466
ENSG00000224648	0	0	0	0	0	0	0	0	0	0.018597	0.0110861	0	0.0179764	0	0	0	0	0	0	0	0.0175702	0	0	0	0	0.0256141	0.0134892	0	0	0	0	0	0.0600852	0	0	0	0	0	0	0	0	0	0	0	0	0	0	0.034102	0
ENSG00000224649	0.010124	0.00649558	0.175302	0.0161483	0.0407502	0.632152	0.419757	0.367198	0.587814	0.302571	0.173439	0.192402	0.141147	0.143549	0.0033945	0.0181226	0.127488	0.0176528	0.0147345	0.0181133	0.00657053	0.0131635	0.162619	0.0123891	0	0.169079	0.03445	0.158139	0.323414	0.140653	0.0211784	0.0357661	0.0266547	0.124535	0.113556	0.012501	0.336562	0	0	0.408049	0.00915834	0.00521747	0.412109	0	0	0.0563606	0.365961	0.0129579	0.548463
ENSG00000224652	0.18814	0.341155	1.09364	0.956202	0.0905146	0.301777	0.0309776	0.178813	0.197773	0.812442	0.366038	0.305291	0.690865	0.513213	0.273267	0.511481	0.594464	1.02837	0.318373	0.823694	0.129295	0.00101215	0.282995	0.0858833	0.000812489	1.17256	0.000754248	0.0251927	0.0177903	0.0125236	0.00259759	0.0182857	0.619828	0.0186061	0.00280717	0.0742312	0.00920413	0.0588741	0.00208945	0.00892557	0.0375661	0.00900108	0	0.00111633	0.00961274	0.0370549	0.00587849	0.0239849	0.41711
ENSG00000224655	0.141957	0.0029844	0	0	0	0.00578732	0	0	0	0.0064799	0.00187424	0	0.0334056	0.00647467	0	0	0	0	0	0	0.00301873	0.0319645	0.14747	0.0028461	0.00242765	0	0	0.00337588	0.00237366	0.00339713	0.045086	0.00273904	0.0279998	0	0.0253789	0.0057453	0	0	0.00622939	0.00239647	0.00841511	0.026219	0.00404713	0	0.0273079	0.00739467	0.00586995	0.229959	0
ENSG00000224658	0.0073896	0.00118614	0.000493805	0.00343895	0.00232994	0.048268	0.0961351	0.000701343	0.307141	0.00573559	0.0522231	0.0517729	0.0022197	0.00645014	0	0.00319657	0.00306429	0.00172423	0	0.00184281	0.00799573	0.0140082	0.00542335	0.00301644	0.00281108	0.128374	0.0183506	0.00224122	0.0207783	0.0049254	0.256533	0.0827473	0.044868	0.00166386	0.00166664	0.00801514	0.00286741	0.00129154	0.00330697	0.0020695	0.00631364	0.0107915	0.000669084	0.00397296	0.00101307	0.3149	0.0371614	0.0193136	0.0480823
ENSG00000224660	2.16996	1.89487	2.1986	1.33453	1.82816	2.04914	2.25764	1.22357	1.59798	2.21391	2.65363	1.93252	2.09568	3.02758	2.08026	1.6169	1.39315	2.4236	2.41355	2.92609	1.87202	0.903417	1.49049	1.02897	3.09719	1.94556	1.57872	4.06008	1.48993	1.6237	0.978773	2.38491	0.88377	5.9465	1.4196	1.04147	1.01574	1.18414	3.94689	1.00752	2.14884	0.648912	1.95908	0.79851	3.08713	1.60016	1.70438	2.15155	1.70603
ENSG00000224661	0	0	0	0	0	0.0525239	0.0370282	0	0	0	0	0.036568	0	0.0143172	0	0	0	0	0	0	0.0135085	0	0	0	0.200301	0	0	0	0.0270126	0	0	0	0.0329486	0	0	0	0	0	0	0	0	0	0	0	0.137242	0.0168706	0	0	0.0377507
ENSG00000224666	0.175328	0.0255148	0.00911257	0.0181241	0.219837	0.119618	0.0398249	0.123733	0.0268326	0.0118647	0.0481104	0.0613876	0.0114772	0.0395126	0.0456884	0.0237185	0.0281349	0.0475285	0.016528	0.0474141	0.321835	0.0184691	0.0202722	0.0312846	0.0148291	0.110455	0.00829107	0.0206038	0.197713	0.0331714	0.0190275	0.186372	0.200791	0.0643306	0.166423	0.0245413	0.00920845	0.00730294	0	0.0467969	0.731821	0.0380641	0	0.00814737	0.0342519	0.180867	0.0071774	0.0327078	0.0299437
ENSG00000224671	0	0	0	0	0	0.0186881	0.00281676	0	0.00607494	0	0.0129717	0.00694581	0.00217348	0.0044904	0	0	0	0	0	0	0.0020914	0	0	0	0	0.0178559	0.00156331	0	0.00984574	0.00942372	0	0.0286502	0.0121373	0	0	0	0	0.00622466	0	0	0.0077727	0.00166059	0	0	0	0.0332434	0.00203041	0.0103252	0.0145183
ENSG00000224675	0.00087628	0.00506306	0	0.0105916	0.00384986	0	0.00344128	0.000748091	0.00494909	0.00734196	0.00264265	0.00282824	0.00976699	0.00733867	0.00354051	0.00393403	0.00326815	0.00904949	0.00256018	0.0015725	0.0086989	0.00170866	0.000938517	0.0112356	0.00689356	0.00121189	0.00636493	0.00191259	0.00934681	0.00192504	0.0120566	0.0155005	0.0297558	0.0276852	0	0.00569926	0.00498859	0	0.00352787	0.00659783	0.0118912	0.0040648	0.00114273	0.00188455	0.00708786	0.0104724	0.00578762	0.0202493	0.00886663
ENSG00000224687	0.246044	0.170382	0.226445	0.11511	0.832081	0.0675594	0.0658564	0.122939	0.106404	0.112132	0.277636	0.140904	0.437426	0.169826	0.106235	0.128386	0.471306	0.12947	0.0771516	0.0885743	0.395343	0.307332	0.205907	0.168363	0.251706	0.0927882	0.181263	0.356003	0.0963819	0.157495	0.258499	0.270487	0.205225	0.261532	0.454723	0.491393	1.20485	0.544284	0.507981	0.509178	0.385971	0.331274	0.280899	0.0625015	0.471188	0.219645	0.165478	0.33594	0.0505557
ENSG00000224691	0	0	0	0	0	0	0.100361	0	0	0	0.135249	0.100264	0	0	0	0	0	0	0	0	0	0	0	0	0	0	0	0	0	0	0.0961865	0.118712	0	0	0	0	0	0	0	0	0	0	0	0	0	0	0	0	0.0875947
ENSG00000224698	0.0124458	0.007971	0.0249052	0.00273745	0.110307	0.00780799	0.0821313	0.0243897	0.0088361	0.0258343	0.00253728	0.00246369	0.0123533	0.00239312	0.00153893	0.00737209	0.00189435	0.0034651	0	0.00374394	0.0120831	0.00148709	0.0265615	0.00280092	1.05389	0.000703756	0.436305	0.0248497	0.00465477	0.0135006	0	0.0145484	0.0298996	0.374387	0.0165997	0.0152128	0.00333513	0.000737198	0.00562595	0.00177175	0.00689884	0.0160395	0.0324794	0.000820069	0.943114	0.00518068	0.377348	0.0157745	0.0266158
ENSG00000224699	0.492109	1.1196	1.44514	0.504855	1.11742	0.386721	0.492969	1.00419	0.795981	1.24476	0.295349	0.619961	1.61171	1.57062	0.846497	1.39389	1.51007	2.05245	1.77019	0.912732	2.78882	3.27749	1.34456	3.17591	1.73667	0.534366	1.12424	1.66446	0.536377	1.90002	0.55742	1.2196	1.69096	1.83423	1.2519	0.596996	3.01432	1.87282	0.860997	1.72054	1.58644	2.70184	3.44939	2.49578	0.882359	0.191936	0.578914	2.03713	0.740545
ENSG00000224700	0	0.0107682	0	0	0	0.00698527	0.00737483	0	0	0	0	0.00363839	0	0	0	0	0	0	0	0	0	0	0	0	0	0.0545472	0.00409563	0	0.017232	0	0.00704735	0.105282	0.0125967	0	0	0	0	0	0	0	0.00506339	0	0	0	0	0.0201073	0.0212681	0.0457	0
ENSG00000224702	0	0	0	0	0	0	0	0	0.0118915	0.00867496	0	0	0	0	0	0.0340227	0	0	0	0	0	0	0	0	0	0	0.00613445	0	0.0317056	0.00909028	0	0	0.0468054	0	0	0	0	0	0	0	0.0151024	0.0307042	0	0	0	0	0	0.00796581	0
ENSG00000224707	1.02517	0.808488	0.326765	1.14186	0.931924	0.301829	0.347843	0.637321	0.11326	0.318549	0.213005	0.223164	0.255255	0.299843	0.593979	0.29611	0.500817	0.273209	0.506054	0.350459	1.11677	0.769374	0.862031	1.4216	1.54497	0.575865	0.438121	0.881835	0.461729	0.391004	0.531869	0.362614	0.815095	0.868745	0.731194	0.829944	1.17156	0.705271	0.315252	0.558006	0.808429	1.0835	1.29515	1.00861	2.69883	0.601245	0.476574	0.442913	0.189474
ENSG00000224711	0	0.00180782	0	0.00112322	0	0	0	0	0	0.0157283	0.000566193	0	0.00285318	0.00884314	0	0.000842757	0	0.00196992	0	0.00168434	0.0339595	0	0.00100532	0	0	0	0	0.00204862	0	0.00721681	0	0	0.0478124	0.0022818	0	0.0130811	0	0	0	0	0.00764248	0.000725698	0	0	0	0.0011152	0	0.03107	0
ENSG00000224713	0	0.121803	0.0241956	0.0888933	0.499327	0.334479	0.161412	0.0297006	0.0907136	0.0994015	0.281156	0.549249	0.1875	0.130881	0.0523257	0.105722	0.0143132	0.0519688	0.0974673	0.0566893	0	0	0.0274595	0.00809258	0	0.0533426	0.192037	0	0.184704	0.0109284	0.0996805	0.237951	0.0202779	0	0.0080541	0.018197	0	0	0.030117	0.00198352	0.0023201	0	0	0.00275813	0	2.28252	0.141436	0.0123219	0.113525
ENSG00000224714	0.00802967	0.11476	0.028842	0.114322	0.0350434	0.00480617	0	0.0471708	0.226722	0.0498096	0.0484323	0.0830762	0.248119	0.157023	0.198543	0.0284668	0.0365613	0.099421	0.0460528	0.156041	0.015493	0	0.00851351	0.0147485	0.365099	0.00223552	0.0028374	0.0085814	0.00184714	0.0173151	0.00202184	0.00704733	0.107195	0.00442136	0.0191782	0.00300432	0	0.0917626	0.0238926	0.00611078	0.0289106	0.0613711	0	0.0598783	0.163577	0.00336035	0.00754718	0.0304172	0.144882
ENSG00000224715	0.00337303	0.00877391	0	0.00423814	0.00685413	0.0112628	0	0.00771121	0.00309494	0.0106026	0.00276522	0.0748778	0.00341855	0.00535868	0.00272659	0.00474707	0.000838907	0.00106216	0.00295732	0.00407321	0.00879273	0.00482682	0.00491547	0.00402709	0.00149583	0.000932715	0.00293911	0.0147851	0.00269709	0.00222352	0.0113511	0.00803338	0.0175669	0.000656073	0.00219013	0.00313482	0	0.00087041	0	0.000523006	0.00518793	0.000782329	0.00127551	0.00205531	0.00268191	0.00216303	0.001909	0.0134813	0.00303283
ENSG00000224717	0.00704783	0.00420033	0.00349823	0	0.0031939	0.00180583	0	0.00248111	0.00999634	0.00304403	0.00175509	0.00455306	0	0.00727924	0.00440216	0.00130469	0	0.0073205	0	0.00130383	0.00719265	0.0085075	0	0	0.00113814	0	0.00513291	0.00317186	0.0108406	0.00765827	0.00546085	0	0.0551122	0.00235575	0.00353674	0.0129929	0	0.00140581	0	0.00564707	0.00920827	0.0348498	0.00379343	0	0	0.0069164	0	0.020142	0
ENSG00000224718	0	0	0	0	0	0.0148241	0.0170347	0	0.0168663	0	0.0234505	0.0153276	0.0118064	0	0	0	0	0	0	0	0.00627251	0	0	0	0	0.0165597	0.014167	0	0.0198788	0.0255791	0.0324981	0.0227349	0.0263331	0	0	0.00594511	0	0	0	0	0	0	0	0	0	0.0618304	0.0113012	0.0123287	0
ENSG00000224721	0.0376131	0.108576	0.0100545	0.0819859	0.198137	1.56286	1.43376	0.0817427	1.15792	0.113409	1.25773	1.44672	0.111213	0.0399812	0.144033	0.0298954	0.0349036	0.0917279	0.225364	0.0224107	0.0855762	0	0.0413688	0.12273	0	2.1103	0.590481	0.0227309	0.61517	0.052959	0.746246	0.680223	0.0423986	0.0033791	0.0236707	0.0177333	0.0464714	0.11795	0	0.106445	0.14157	0.00746708	0	0.0311421	0.00793473	0.582481	0.276947	0.268533	1.24444
ENSG00000224729	0.0410795	0.0674279	0.0430121	0.0442015	0.0273613	0.667466	0.472575	0.0409433	1.12231	0.0955675	0.967043	1.07353	0.0247034	0.0505017	0.162734	0.0574273	0.0538957	0.144326	0.0131266	0.0809204	0.0777322	0.139263	0.0109995	0.0177297	0.0572702	0.285152	0.404278	0.0210055	0.692728	0.0239598	0.341838	2.70413	0.0270536	0.0636229	0.114759	0.0957314	0.027135	0.208417	0.147997	0.2709	0.0702227	0.0508563	0.0117305	0.00414132	0.0529559	0.212227	0.215903	0.034592	1.17302
[truncated: 12,881 more rows]
[truncated: 11 more columns]
