# Supplementary material for: Recurrently deregulated lncRNAs in hepatocellular carcinoma
Source: Nat Commun. 2017 Feb 13;8:14421. doi: 10.1038/ncomms14421 (PMC5316832; doi:10.1038/ncomms14421)
Supplement: Supplementary Data 6 — Recurrently deregulated lncRNAs in 60 samples (Recurrently deregulated, DESeq2, Wilcoxon, GFOLD+Recurrence) [file ncomms14421-s7.xlsx]

## Sheet: Tumorigenesis upregulated
Tumorigenesis lncRNAs: Recurrently upregulated in primary tumors
GeneID																							DEeq2						Wilcoxon
	Recurrence		GFOLD Values (Tumor/Normal) in individual patients
	#	FDR	Patient 3	6	7	8	10	11	12	13	14	15	16	17	18	19	20	21	22	24	25	26	baseMean	log2FoldChange (Tumor/Normal)	lfcSE	stat	p-value	q-value	Average FPKM (Normal)	Average FPKM (Tumor)	log2FoldChange (Tumor/Normal)	p-value	q-value
ENSG00000034063	18	1.24227e-08	1.66898	2.53714	4.169	0.544964	2.44784	3.65891	1.51932	2.35593	2.56128	4.47606	3.2357	0.0637406	4.7325	4.88728	2.03709	3.26226	2.32271	3.28127	3.51223	2.64832	737.987	2.99103	0.365863	8.17527	2.95199e-16	4.09613e-14	0.547324	4.22983	2.95013	1.90735e-06	0.000132391
ENSG00000110347	15	2.11185e-07	0.422066	3.91376	5.05485	0.562563	3.18496	0.457566	3.29735	8.61379	4.05085	5.08523	6.30015	4.09264	0	2.64483	1.02965	6.05906	3.29189	8.62449	4.41707	0.219142	592.985	6.00481	0.592816	10.1293	4.09616e-24	2.84188e-21	0.104019	10.0118	6.5887	1.90735e-06	0.000132391
ENSG00000163597	8	0.00135592	0.221586	1.78132	0.545202	0.956207	0.680085	0	0.694382	2.09666	1.05435	0.286336	0.757371	-0.0964769	-0.260191	1.12773	0.184836	0.367563	1.01922	1.66586	1.37132	1.44467	4493.41	1.13497	0.208656	5.43946	5.34433e-08	1.06887e-06	17.9785	39.6409	1.14072	1.90735e-06	0.000132391
ENSG00000172965	12	1.27953e-06	-0.392155	2.12932	2.6177	0.851007	-0.951196	1.1261	0.470997	0.858439	0.821846	3.37824	1.68976	1.63876	0.78301	2.11029	1.32791	1.88989	1.71632	2.07926	0	3.16337	1176.04	1.57635	0.246638	6.39134	1.64436e-10	6.57742e-09	6.9772	35.8767	2.36233	5.72205e-06	0.00023786
ENSG00000177410	9	0.000223409	0.0744808	0.0290746	1.22758	1.09742	1.1147	0.224583	1.5405	0.382723	1.38019	0.695464	1.34924	0.251947	0	0.854907	-0.170836	0.400856	0	1.10358	2.44275	1.45784	1083.27	1.21	0.216808	5.58097	2.39179e-08	5.29403e-07	15.8805	37.2856	1.23136	3.62396e-05	0.000863588
ENSG00000197085	13	6.45978e-07	3.71421	0	4.73426	0	3.56724	6.1436	0	6.46504	6.14304	0	5.95584	0	0	1.31419	5.40766	3.45396	1.25743	3.40976	4.20039	0.779254	109.717	5.66796	0.602442	9.4083	5.0423e-21	2.07043e-18	0.0446555	2.88526	6.01372	6.29425e-05	0.00132304
ENSG00000198468	12	1.27953e-06	2.5871	1.92488	1.72841	0	0	0	1.13177	1.20973	0.610955	1.05785	1.47416	0.995897	0.929237	1.29495	2.03469	1.90759	0.91981	1.21462	1.8933	0.421975	118.041	2.04332	0.330506	6.18239	6.31383e-10	2.20545e-08	0.692393	3.02795	2.12868	9.53674e-06	0.000325902
ENSG00000203288	11	4.54669e-06	0.622024	1.35525	1.77031	0	0	0.876485	1.08284	1.44528	0	1.21826	1.66913	1.05745	0	0.0726506	2.13084	0.845759	0	1.12685	1.12315	2.4361	31.6182	2.25811	0.237131	9.52264	1.68837e-21	7.54888e-19	0.220059	1.05074	2.25544	1.90735e-06	0.000132391
ENSG00000204832	10	3.2212e-05	-0.266019	4.5666	0	0	3.06484	4.11752	2.51235	0	-0.944166	0	0	2.27026	0.420844	5.26673	5.3618	0	2.07717	4.9451	5.21614	0	178.236	4.17474	0.684133	6.10224	1.04594e-09	3.41074e-08	0.338657	9.86908	4.86502	0.00729561	0.0405067
ENSG00000205628	11	4.54669e-06	0	5.19	0	0	3.46579	0	2.74727	0	5.11776	0	0	2.78695	3.07472	3.9078	3.08028	0	1.34913	4.30527	4.0512	0	141.09	3.8366	0.751314	5.10652	3.28141e-07	5.15797e-06	0.0534492	0.833662	3.96322	0.00422096	0.027661
ENSG00000206142	8	0.00135592	1.12223	0	0	0	1.21019	0	1.76798	2.19308	3.62573	-0.43092	0	0.256451	0	3.65538	0.575162	0	2.60779	2.71533	0	0	24.2076	3.0772	0.685852	4.48668	7.23425e-06	7.46809e-05	0.00835898	0.146014	4.12664	0.00485992	0.0307189
ENSG00000206195	15	2.11185e-07	-1.08415	4.40048	4.18719	0.660802	3.17681	0.557606	1.73176	3.59382	4.15849	-0.854863	1.06964	4.08792	3.17838	3.51149	3.08616	-0.919172	2.86444	4.31584	5.07363	3.82169	1222.17	3.61962	0.416147	8.69792	3.38016e-18	7.08425e-16	0.263964	3.62033	3.7777	8.2016e-05	0.0016287
ENSG00000215424	12	1.27953e-06	0.488153	1.04964	2.19287	0.479552	1.75556	0.288748	0.269665	3.2722	0.125343	1.61149	0.998771	0	1.01328	2.05805	2.63119	1.6678	0.229142	2.26796	3.16894	1.58986	382.277	1.46221	0.418176	3.49663	0.000471179	0.00250797	0.482968	1.2958	1.42385	5.72205e-06	0.00023786
ENSG00000215808	10	3.2212e-05	0	4.15366	0	0	4.01192	0	2.28057	0.818732	3.08661	0	0	0	3.97492	1.64968	2.80296	0	3.9839	4.3701	2.3836	-0.129551	80.4313	4.18887	0.668119	6.26965	3.61867e-10	1.33592e-08	0.0763955	1.62632	4.41198	0.00638962	0.0370169
ENSG00000222041	13	6.45978e-07	-0.176476	2.07292	2.38817	1.06986	-0.666233	1.24124	0.608827	0.778501	1.02657	3.62402	1.54009	1.40418	0.581126	2.37493	0.75126	1.72466	1.70776	1.73685	0	2.72306	819.249	1.63254	0.235028	6.94617	3.75346e-12	2.1154e-10	7.96854	37.5181	2.2352	3.8147e-06	0.00018846
ENSG00000223404	11	4.54669e-06	2.2053	3.25063	1.56662	0	3.06208	1.3158	0	0	0	0	0	0.589394	3.52708	0	3.2601	0	1.05877	3.13712	1.56992	2.98164	25.0284	4.13478	0.629625	6.56705	5.13205e-11	2.35209e-09	0.0527074	0.636355	3.59376	0.000394821	0.00520533
ENSG00000224034	14	4.09948e-07	0.632917	2.38353	1.07682	1.17235	0	2.04721	0	3.83632	0	3.67508	1.52873	1.89028	0	1.56019	2.49128	3.31073	2.15068	3.49685	0	3.43746	43.044	3.89652	0.421179	9.25146	2.21445e-20	7.68184e-18	0.0659891	1.29494	4.29451	1.90735e-06	0.000132391
ENSG00000224141	9	0.000223409	0	0	0	0	3.45456	0	2.16133	0	3.98729	0	0	2.68844	1.69587	0	3.27234	0	2.27896	4.55706	4.10948	0	91.6038	4.31701	0.785641	5.49489	3.90945e-08	8.14266e-07	0.0515999	1.9455	5.23663	0.00232506	0.0184161
ENSG00000224189	16	9.93813e-08	4.17462	4.6147	2.53079	1.42982	3.28683	2.4604	0	4.81749	5.83978	2.19661	1.44934	0.276074	5.49672	0	3.6991	2.82403	2.29792	0	1.80228	6.86713	233.477	4.58387	0.582319	7.87174	3.49739e-15	3.8877e-13	0.160815	3.15563	4.29445	2.67029e-05	0.000693435
ENSG00000224271	9	0.000223409	0	4.02807	0	0	3.13876	0	1.98118	0	1.49664	0	0	2.90897	2.07995	3.78761	4.02511	0	0	0	4.37554	0	39.9677	4.66216	1.06507	4.37734	1.20137e-05	0.000115764	0.0304578	1.10149	5.1765	0.00830841	0.0444145
ENSG00000225206	8	0.00135592	0	0	0	0	2.86569	0	1.47107	0	0.982188	0	3.7375	0	0	3.59918	0	2.47052	0	3.60451	1.56992	4.01225	24.0837	4.43431	0.729709	6.07682	1.22591e-09	3.91514e-08	0.0130474	0.30047	4.52539	0.000322342	0.00448041
ENSG00000225210	14	4.09948e-07	-0.959029	4.06285	4.11488	0.733914	3.22798	0.522303	1.75903	3.12551	4.13976	-1.06565	0.961903	3.66591	3.21189	3.59055	3.24348	-1.18251	2.71754	4.13472	5.04888	3.85143	2499.39	3.49297	0.406382	8.59528	8.306e-18	1.57657e-15	0.727905	9.17948	3.65659	2.67029e-05	0.000693435
ENSG00000225479	8	0.00135592	0	1.26587	0.337221	0	0.884383	0.663489	0.642819	0	1.68808	0.3703	1.66077	0.372525	0.919669	1.36876	1.19943	1.32144	0	1.14444	1.66595	0	61.5608	1.51883	0.250276	6.0686	1.29028e-09	4.10767e-08	0.45101	1.20324	1.41569	3.62396e-05	0.000863588
ENSG00000225518	8	0.00135592	1.99045	3.40238	0.409632	0	0	0.914537	0.899816	0.513241	0	2.71437	1.97647	0	0	0	1.50795	0.143036	2.66056	1.964	0	3.22612	31.3641	3.25635	0.397934	8.18315	2.76524e-16	3.89067e-14	0.149783	1.36893	3.19211	1.33514e-05	0.000418991
ENSG00000225532	8	0.00135592	0	4.66483	3.00439	0.0658575	0	-1.15452	0	5.58371	-0.110186	4.25787	0.114416	1.58341	0.951453	2.1929	0.575162	0.242001	0.561417	1.48802	0	5.31385	36.2143	4.49418	0.734264	6.12066	9.31888e-10	3.07875e-08	0.00556825	0.421945	6.24369	0.000270615	0.00398254
ENSG00000225546	11	4.54669e-06	3.31912	4.00694	0	0	3.11653	0	2.05935	0.847968	5.7902	0	0	5.39791	3.52708	4.07847	5.5187	0	-4.02129	5.09186	5.35416	0	156.544	4.17929	0.845654	4.94208	7.72948e-07	1.08829e-05	0.100194	2.80757	4.80845	0.00271225	0.020282
ENSG00000225548	8	0.00135592	0	0	0	0	2.70991	3.47756	1.54569	0	3.10358	0	0	0	0	4.38687	3.57585	0	1.90582	0.454606	4.0614	0	41.1517	3.94261	0.688411	5.72711	1.02155e-08	2.57564e-07	0.0658983	3.6749	5.80132	0.000585556	0.00686672
ENSG00000226383	11	4.54669e-06	0.327047	0.0615218	1.21986	0.147571	2.71665	2.99669	1.67989	1.096	1.75162	0.894713	3.52023	-0.0405013	-0.580051	2.23096	1.88155	0.667695	0.424338	1.89943	2.97725	-0.409947	196.604	1.9835	0.347176	5.71325	1.10836e-08	2.749e-07	0.541729	2.31649	2.0963	6.29425e-05	0.00132304
ENSG00000226440	9	0.000223409	0	2.91813	0	0	4.09941	0	2.06923	0	1.01057	0	0.0837902	1.99049	1.39549	5.16737	1.3575	0	0	4.1432	0	0	61.8587	4.085	0.692183	5.90161	3.59963e-09	1.02876e-07	0.0823528	1.89768	4.52628	0.00143242	0.0129791
ENSG00000226453	9	0.000223409	1.40519	2.52002	0	-0.277801	0.235285	0.294532	1.44755	1.0258	-0.0691327	1.36321	3.09627	-0.858082	-1.51882	1.37267	2.04999	0.445006	0.0943385	0.0698025	1.48191	-1.84236	136.931	1.3924	0.317438	4.38636	1.15265e-05	0.000111443	0.937292	2.52415	1.42923	0.00422096	0.027661
ENSG00000226476	9	0.000223409	0	4.11504	0	0	3.74301	0	1.55141	0	0.4068	0	4.05711	0.154528	3.89267	3.47735	4.14732	0	2.26128	0	4.23398	0	65.3761	4.34391	0.603728	7.19516	6.23892e-13	4.17034e-11	0.0379667	0.798411	4.39432	0.00315285	0.0227268
ENSG00000226637	8	0.00135592	0.263119	1.55358	1.35804	0.921451	0	0.455752	0.0815288	0.158567	0.17708	1.16831	1.27494	0	1.79663	1.24657	0	1.56833	0.59001	0.780522	0.0660986	2.35265	224.611	1.29722	0.266071	4.87546	1.08556e-06	1.45983e-05	0.30831	1.16375	1.91633	1.90735e-06	0.000132391
ENSG00000226674	10	3.2212e-05	0.202558	-1.26528	0.522147	0	2.9678	3.32544	1.93426	0	2.76718	-0.495968	0	2.6515	2.43594	3.91376	4.1519	0	0.560913	4.00972	1.07395	-0.893969	333.427	2.46283	0.467628	5.26665	1.38939e-07	2.46295e-06	0.644367	4.59557	2.83429	0.000322342	0.00448041
ENSG00000227036	14	4.09948e-07	2.84739	3.09573	0.861938	0.785151	1.11022	2.96875	2.04852	4.41538	4.03159	2.2229	4.26706	3.25917	2.07043	1.6138	0.125542	3.893	0	0.837632	0.262594	3.33192	143.267	3.64644	0.394408	9.24536	2.34443e-20	7.99492e-18	0.32977	5.22262	3.98525	1.90735e-06	0.000132391
ENSG00000227131	8	0.00135592	1.20254	2.20878	0	0	0	4.91699	0	0	0	1.66952	0	1.78047	0	0	0	0	3.56085	4.25121	0	5.99092	21.6666	6.28638	0.971094	6.47351	9.57519e-11	4.073e-09	0.00582235	1.08862	7.54669	0.00151574	0.0136564
ENSG00000227674	13	6.45978e-07	1.25997	3.79126	0	0	3.03229	0.0605764	2.07264	5.22498	5.03735	0	0	3.96487	2.98837	3.46244	5.27429	0	0.997535	4.74967	5.74756	3.20178	205.523	4.54325	0.571012	7.9565	1.76978e-15	2.11207e-13	0.0583511	1.98311	5.08686	0.000167847	0.0028208
ENSG00000227844	12	1.27953e-06	3.77428	4.83634	4.03203	0	0	0	-1.15672	6.59921	-0.36597	3.56888	-1.68481	3.20095	1.80785	4.40983	3.81341	0	1.95802	3.98408	0	3.52755	258.54	4.0635	0.580128	7.00449	2.47885e-12	1.44146e-10	0.139136	2.83739	4.35	0.00101662	0.0102263
ENSG00000228623	8	0.00135592	1.26653	2.4669	0.564836	0	3.17207	0.242362	0.492019	0	0	0	0.737039	1.38578	0	1.56305	3.46115	0	1.84077	3.96763	0	0	105.316	2.60836	0.455276	5.72917	1.00921e-08	2.55194e-07	0.194207	1.32166	2.76668	6.29425e-05	0.00132304
ENSG00000228651	15	2.11185e-07	1.35348	4.27293	1.94887	3.48192	0	0	1.87704	5.30705	2.75471	5.43423	5.98437	5.26724	0.40099	0.706506	3.05101	3.29143	1.10768	4.37341	0	1.47604	82.2748	5.00563	0.49943	10.0227	1.21159e-23	7.61788e-21	0.0615909	3.38115	5.77865	1.90735e-05	0.000549775
ENSG00000228824	10	3.2212e-05	1.95707	1.67885	0	0	2.32721	0.492126	-0.130471	0	-0.654794	0	0	1.15541	4.05575	0	3.20448	0	1.22794	2.1825	2.23237	3.63588	28.7276	2.96826	0.617461	4.80721	1.53054e-06	1.95397e-05	0.0292986	0.286753	3.2909	0.000585556	0.00686672
ENSG00000228933	10	3.2212e-05	0	0.0849874	0.881161	0	2.30232	0	0	3.22903	3.13027	0	0	2.05051	3.48901	3.37751	3.41196	-0.233574	2.08594	2.16591	3.7019	0	37.2515	3.8449	0.656079	5.86043	4.61663e-09	1.27943e-07	0.0274735	0.373496	3.76498	0.00101662	0.0102263
ENSG00000228971	11	4.54669e-06	1.81409	1.76577	1.77031	0	2.98442	0	0	3.55366	0	2.42938	0	0	2.93111	0	0.214923	0	1.20543	4.44327	2.63149	4.1493	30.3622	5.01467	0.648726	7.73002	1.07526e-14	1.09819e-12	0.0262986	0.98184	5.22243	3.8147e-06	0.00018846
ENSG00000229131	9	0.000223409	0	0	0	0	2.72948	0	1.91355	0	4.03462	0	0	2.42821	2.72834	2.67047	4.21335	0	1.59094	0	2.84998	0	26.5062	5.13224	1.04522	4.91018	9.09923e-07	1.24967e-05	0.0197794	0.678658	5.10061	0.00229968	0.0184161
ENSG00000229155	12	1.27953e-06	1.56091	2.54737	0	0	1.28619	2.83735	0	3.42803	4.06821	2.09489	3.92782	0.585767	0	0.706506	0	2.62477	0	2.22778	2.97291	2.16487	37.6955	3.69698	0.474201	7.79624	6.37806e-15	6.78976e-13	0.102505	1.30693	3.6724	1.90735e-06	0.000132391
ENSG00000229876	8	0.00135592	0	0	2.38138	0	3.20588	0	1.71289	0	0	0	6.83941	0.747063	0	4.3213	4.60936	0	0	4.27193	3.0035	0	39.7462	5.13594	0.912664	5.62742	1.82926e-08	4.20145e-07	0.0113873	0.438787	5.26802	0.00271225	0.020282
ENSG00000229953	13	6.45978e-07	1.31793	3.53868	2.50091	0.599374	-0.483833	1.50473	1.02485	2.9539	1.49291	3.00324	0.387487	0.230251	0	0	1.78236	1.79268	2.07033	3.47222	0	3.78477	35.8784	3.67136	0.414052	8.86692	7.51977e-19	1.84509e-16	0.0765892	1.25337	4.03252	1.90735e-06	0.000132391
ENSG00000230850	8	0.00135592	0	0.932636	0	0.167622	1.538	0	0.694132	0.770741	1.60989	0.928565	0	1.11331	1.91673	2.59311	1.14289	0	0	1.58891	2.46188	-0.766619	237.278	1.29116	0.277762	4.64845	3.3444e-06	3.82979e-05	0.45125	1.37454	1.60694	3.62396e-05	0.000863588
ENSG00000230880	10	3.2212e-05	0	2.4135	0	0	2.7069	0.0666738	1.45205	0.995361	2.04025	0	-1.7311	1.31885	2.11226	3.83713	2.62674	0	0	4.51647	3.29911	0	171.512	2.46169	0.442009	5.56932	2.55735e-08	5.64806e-07	0.239276	2.01085	3.07106	0.00101662	0.0102263
ENSG00000231013	8	0.00135592	0.954424	1.19926	0	0	0.432905	0	0.214351	0.873128	0.629769	2.75936	0.39331	0.983543	1.47042	1.87429	1.31283	1.62672	1.62856	2.19323	0	0.210411	33.8804	2.13607	0.316757	6.74356	1.5455e-11	7.64682e-10	0.0873741	0.428049	2.2925	9.53674e-06	0.000325902
ENSG00000231196	12	1.27953e-06	2.50597	4.37786	0	0	1.63853	5.17708	2.09439	2.47904	0.4068	2.79229	0	6.04789	0	2.56885	1.80025	0	1.69897	0	0	2.51445	29.6639	4.77608	0.637301	7.49423	6.66878e-14	5.61405e-12	0.0379753	0.97093	4.67623	0.00014302	0.00253713
ENSG00000231566	10	3.2212e-05	0	0	2.10785	0.0283562	0.638487	1.44287	0	1.89506	2.62786	1.35576	3.04966	0	0.310248	0.692159	0	2.91539	0.405956	1.31262	2.2097	1.61732	27.2498	2.56276	0.370059	6.92528	4.35127e-12	2.41178e-10	0.0884545	0.533017	2.59117	8.2016e-05	0.0016287
ENSG00000231764	9	0.000223409	1.09241	0	3.33649	0	3.29263	0	0	1.45395	4.37604	0	8.35571	0	0	0	2.36131	1.47873	0.0785408	0	0.412004	5.73681	65.5499	4.51858	0.774303	5.83567	5.35736e-09	1.46454e-07	0.018978	0.653776	5.10639	0.000482559	0.0059966
ENSG00000231776	9	0.000223409	2.46456	3.54113	0	0	3.20076	0	0	0	0	0	0	2.37991	3.48901	1.78198	2.76949	0	0.848633	2.54667	3.01363	0	23.144	4.6766	0.918607	5.09097	3.56243e-07	5.53057e-06	0.0341431	0.933291	4.77266	0.000707626	0.00784019
ENSG00000232019	8	0.00135592	0	0.424483	0.418099	0	0.958178	0	1.27092	2.39723	2.16895	1.33089	1.47204	0	0	0.351568	0.731256	1.44951	0	0.866262	2.59242	2.76088	85.7048	2.001	0.278877	7.17519	7.22095e-13	4.71706e-11	0.0858821	0.348222	2.01958	3.8147e-06	0.00018846
ENSG00000232485	8	0.00135592	0.720915	1.16005	0.16819	0	1.14396	0	1.63637	1.18085	0	0	3.2426	0	-0.490668	2.19689	0.107926	-0.0963212	0	1.1135	0.477685	1.03194	39.6596	1.89589	0.276657	6.85287	7.23831e-12	3.81243e-10	0.254867	0.871862	1.77435	5.72205e-06	0.00023786
ENSG00000232527	9	0.000223409	0.253453	2.91485	0.774994	0	2.44001	0.010381	2.31174	0.105397	1.27716	2.00824	1.00399	0.0118048	0	3.04581	0	0.135231	0.173395	-0.0809879	2.00342	3.49939	178.486	2.25668	0.370679	6.08798	1.14342e-09	3.6927e-08	2.85814	12.5342	2.13272	9.53674e-06	0.000325902
ENSG00000232533	8	0.00135592	0	2.26692	0.485106	0.276491	0.122497	0.717567	1.11415	0	0.204866	1.47206	0.962366	0.540167	0	1.17807	1.7065	2.18804	1.38967	0.848116	-0.0430298	1.16048	104.467	1.50011	0.223251	6.7194	1.8248e-11	8.91139e-10	1.36303	4.17045	1.61339	9.53674e-06	0.000325902
ENSG00000232677	9	0.000223409	0.586608	-1.72381	2.68109	0.895519	2.72332	-0.129135	1.83485	2.69525	0.730953	0.725288	3.72217	0	0	3.88451	2.43267	0	1.52787	3.00759	0.734176	0	329.657	2.34598	0.404487	5.79987	6.63658e-09	1.75695e-07	0.521104	3.41268	2.71126	0.000261307	0.00386599
ENSG00000232694	10	3.2212e-05	0	-2.02983	0	0	0	2.91656	1.23945	1.18898	0.243352	0	0	4.1387	3.66172	2.41228	4.43957	0	2.36199	5.42808	0	2.20414	48.2275	4.31076	0.727267	5.92734	3.07875e-09	8.93859e-08	0.0674392	1.09213	4.01741	0.00352784	0.0248904
ENSG00000233358	8	0.00135592	0	2.56728	0	0	0.404275	1.63739	1.16056	0	0.178027	0	1.75266	2.32993	0.875335	0	1.80025	0	0.856627	1.82545	1.5273	0	9.59011	3.57861	0.649701	5.5081	3.62737e-08	7.65821e-07	0.0238231	0.203379	3.09374	0.000104904	0.00196748
ENSG00000233461	13	6.45978e-07	2.6726	3.27451	2.18889	1.46932	0.557247	0	0.673208	2.75151	0.206046	3.91691	3.12231	1.46411	0	1.60226	1.40191	0.648045	2.30754	1.92331	0	3.12425	191.168	2.70488	0.336772	8.03177	9.6076e-16	1.17869e-13	2.21545	14.4503	2.70543	1.90735e-06	0.000132391
ENSG00000234327	10	3.2212e-05	1.48403	0.80578	1.00781	0.789859	1.06565	0	0.728809	2.17772	0.105298	0.245818	1.46078	0	1.1147	1.61041	1.75214	0	0.74021	0	1.10546	1.88797	75.969	1.86483	0.24156	7.71995	1.16374e-14	1.1766e-12	1.22161	5.11204	2.06511	1.90735e-06	0.000132391
ENSG00000234380	8	0.00135592	0.389484	0	0	0	0	1.91595	1.58644	1.27344	2.0108	0	2.92267	0.102501	0.197884	0.867985	0.346779	0	0	1.96354	1.92143	2.0636	46.2255	1.88941	0.295675	6.39015	1.65723e-10	6.60265e-09	0.132685	0.559775	2.07684	0.000167847	0.0028208
ENSG00000234614	9	0.000223409	1.36223	1.66759	0	0.787339	0.619319	1.43171	-0.00890198	2.1463	-0.636786	1.6308	0.900791	0.789031	0.26621	0	0.558215	1.66295	2.3723	2.63194	-2.22134	4.01939	253.761	1.85127	0.322654	5.73764	9.60056e-09	2.44201e-07	2.12736	7.84665	1.88301	0.000167847	0.0028208
ENSG00000234678	10	3.2212e-05	2.40931	4.58956	0.330632	0.532025	0.164654	0.693092	0	0.432683	0.140486	2.92889	2.83608	0.750508	2.08671	1.02418	1.41001	0.759669	2.91404	2.02611	0	3.64214	160.635	2.2371	0.297291	7.52496	5.27365e-14	4.55389e-12	0.983273	5.49327	2.482	1.90735e-06	0.000132391
ENSG00000234741	15	2.11185e-07	0.0340861	1.60837	1.91839	1.03458	1.59142	0.423374	1.23427	1.64311	1.96432	1.79503	2.04018	0.440865	0.52008	1.75123	0.657167	1.56343	1.37257	2.51011	2.75258	2.19978	4213.56	1.78635	0.188053	9.4992	2.11507e-21	9.05429e-19	35.1349	111.712	1.6688	1.90735e-06	0.000132391
ENSG00000236263	13	6.45978e-07	1.2301	2.98589	1.22452	0.561111	0.527814	1.38371	0.394562	1.89652	0.0397831	2.29745	1.27208	0.161281	0	1.27491	1.22964	1.05513	1.38443	1.58537	0.221861	3.22172	111.106	1.88299	0.361566	5.20787	1.91016e-07	3.23778e-06	0.324196	1.12575	1.79594	1.90735e-06	0.000132391
ENSG00000236824	15	2.11185e-07	0.365422	0.849824	0.713498	0.220652	1.34864	0.765247	2.16347	2.14472	1.91471	1.45405	1.57907	1.63065	2.04158	3.50557	1.37998	1.2748	3.10866	2.60139	1.8035	1.54819	325.836	2.27727	0.245526	9.27504	1.77559e-20	6.43934e-18	0.113725	0.571996	2.33046	1.90735e-06	0.000132391
ENSG00000236947	8	0.00135592	2.9515	1.96062	0.706292	0	0.0593637	1.81412	0	1.50912	0	2.46739	0.207793	0.0573025	0.425497	2.02447	0.154198	0	1.68568	0	0	2.50906	36.2202	2.49896	0.372654	6.70583	2.00261e-11	9.70903e-10	0.137204	0.989639	2.85058	5.72205e-06	0.00023786
ENSG00000237596	12	1.27953e-06	3.95039	5.25378	3.11296	0.114029	0	0	-1.84176	6.00789	-1.95098	2.82187	-1.69075	2.31204	1.31999	4.30574	3.83263	0	2.31711	4.22497	-0.806386	3.76208	316.139	3.61665	0.581827	6.21602	5.09924e-10	1.82232e-08	0.160025	4.34057	4.76151	0.000707626	0.00784019
ENSG00000237686	11	4.54669e-06	1.69195	0	0	0	0.627044	1.21171	0	1.05118	0	2.70991	2.43363	3.44304	1.39549	2.32795	0	0	1.57278	2.25401	0	1.74776	22.0828	3.40017	0.381208	8.91946	4.68565e-19	1.20866e-16	0.0233687	0.206	3.13999	3.62396e-05	0.000863588
ENSG00000237978	12	1.27953e-06	0	1.81455	0.706753	0.211424	2.98005	1.20685	2.3641	0	2.6384	0	3.06732	0.146115	2.11329	2.95548	2.66116	0	1.11092	2.84646	3.62571	0	125.57	2.94633	0.409805	7.18958	6.49926e-13	4.27337e-11	0.353828	5.42022	3.93723	8.2016e-05	0.0016287
ENSG00000238107	9	0.000223409	0	1.73166	0	0	1.43037	5.39739	2.14113	1.16475	0	0	1.1102	6.17401	0	2.32936	1.49409	0	0.561417	0	0	0	20.465	4.61074	0.81069	5.68743	1.28969e-08	3.11134e-07	0.00353431	0.183106	5.69511	0.000482403	0.0059966
ENSG00000239467	12	1.27953e-06	1.7557	2.03089	0	0.67405	1.07808	0.318167	1.06185	2.68406	-0.0116442	1.50818	1.72671	0.0912771	0	1.07045	0.926793	1.10702	1.38861	1.18002	0	2.13615	85.7561	1.89583	0.233358	8.12411	4.5067e-16	5.96545e-14	0.449686	1.93463	2.10507	3.8147e-06	0.00018846
ENSG00000240498	12	1.27953e-06	2.86622	1.59062	2.06753	0.4939	0.288598	2.92483	0.370947	1.429	2.56172	0.834592	-1.20861	1.04217	2.36359	2.22466	1.80992	3.46551	0.841443	0	3.65983	-0.749047	161.501	2.39463	0.372368	6.43083	1.26909e-10	5.2364e-09	0.427766	2.63256	2.62157	2.67029e-05	0.000693435
ENSG00000240541	8	0.00135592	0	0	1.32964	0	-0.0121595	1.52262	1.42726	1.21976	0	1.35576	3.01516	0.354425	0	2.11952	0	0	0	0	0	3.47387	21.3719	2.38019	0.401482	5.92851	3.05694e-09	8.90096e-08	0.0849851	0.486665	2.51765	1.33514e-05	0.000418991
ENSG00000241832	8	0.00135592	0	0	1.03147	0	0.575127	-0.193528	1.16056	1.05118	0.239519	0	2.93349	0	0.52371	4.38418	0	0	0	4.21455	3.51777	2.4968	36.7783	3.99416	0.591298	6.75491	1.42928e-11	7.17136e-10	0.0252835	0.448811	4.14984	0.000585556	0.00686672
ENSG00000242021	8	0.00135592	0	0	0	0	1.81429	0	0	3.40541	1.92577	0	0	0.589394	2.49239	2.99568	2.74575	0	1.68205	0	1.88247	0	16.3875	3.73423	0.738688	5.05522	4.29906e-07	6.47433e-06	0.0243637	0.263067	3.43263	0.00729561	0.0405067
ENSG00000242268	10	3.2212e-05	0.493601	0.468239	0	0	0.776811	2.10049	1.34295	2.82385	1.49664	0.706326	0	0	1.81916	1.94186	3.16291	2.56503	0	1.25826	3.51777	0	20.7159	3.79397	0.510061	7.43828	1.02006e-13	8.30914e-12	0.0265385	0.621765	4.55021	3.8147e-06	0.00018846
ENSG00000243960	8	0.00135592	0.741959	0.834117	1.08505	0.376482	0.749356	0.148772	1.1824	1.07407	0.686302	0.0967451	1.05493	0.130395	-0.483647	1.78778	0.845929	0.369559	1.32733	0.782257	1.22763	1.46165	534.458	1.19049	0.178033	6.68688	2.27972e-11	1.0947e-09	4.22222	9.80781	1.21593	1.90735e-06	0.000132391
ENSG00000244252	12	1.27953e-06	2.50597	4.33177	0	0	2.60338	5.06579	2.0641	2.6425	0	3.30722	0.886118	5.90542	0	1.84605	2.16443	0	2.43695	0	0	1.62752	29.528	5.0969	0.674649	7.5549	4.19192e-14	3.73192e-12	0.0187156	0.790344	5.40017	0.000231267	0.00361603
ENSG00000244306	15	2.11185e-07	-0.963979	4.14277	4.41352	0.702921	3.27661	0.704814	1.67038	3.11185	3.90852	-0.660618	1.00135	3.5413	3.20394	3.39224	3.21674	-1.14294	2.52445	4.20896	4.98299	3.9431	2280.74	3.45387	0.398811	8.66041	4.70079e-18	9.45799e-16	0.762648	9.69955	3.66883	1.90735e-05	0.000549775
ENSG00000244332	17	2.48453e-08	1.77789	1.41579	3.23627	0.820681	2.25188	3.11452	1.35012	1.83717	2.76104	1.03389	2.33838	0	2.24604	3.00763	2.04103	1.64592	1.41115	1.60971	3.51761	0.916855	120.985	2.81351	0.302034	9.31521	1.21707e-20	4.8975e-18	0.345414	2.78987	3.0138	3.8147e-06	0.00018846
ENSG00000245614	8	0.00135592	1.66563	1.35633	0.803432	0.309234	1.87499	1.91737	1.16266	0.489857	0.0619378	0	0.38568	0.202576	2.08502	1.61397	0	0.172309	0.953437	0	1.39497	0.78918	43.8896	2.16528	0.237364	9.12218	7.36294e-20	2.35146e-17	0.122366	0.528093	2.10959	1.90735e-06	0.000132391
ENSG00000245694	15	2.11185e-07	3.12964	3.49561	2.43732	1.34853	1.86844	2.71779	1.24555	3.07214	-0.14307	2.74843	0.473016	0	-0.175166	2.83638	2.16647	0	2.55114	3.51837	3.34742	3.69421	186.365	3.06207	0.393046	7.79062	6.66815e-15	7.02425e-13	0.740399	7.62722	3.36478	1.90735e-05	0.000549775
ENSG00000245910	12	1.27953e-06	0.499212	0.806354	1.25658	1.22471	1.10948	0.279182	1.19722	1.1706	1.32642	1.18625	0.993068	0.305122	0.501806	1.74014	0.338685	1.38641	1.18095	0.562083	2.1758	1.25018	1149.61	1.44179	0.195936	7.35849	1.86002e-13	1.42838e-11	26.3082	67.4779	1.3589	1.90735e-06	0.000132391
ENSG00000246334	8	0.00135592	0.163502	1.18372	1.12257	0	0.942958	-0.0543715	0.360658	3.05617	0.104588	3.35212	0	0.0736165	0	1.25696	0	1.5695	0.755305	1.86754	0	1.15537	40.9663	1.67662	0.458544	3.6564	0.000255787	0.00150568	0.178372	0.477255	1.41987	0.000133514	0.00239906
ENSG00000246876	11	4.54669e-06	0	3.96373	0	0	0	4.01698	1.71132	2.52166	2.19588	0	0.886118	2.64818	3.5519	3.77028	3.75049	0	1.40631	0	4.57544	0	35.1001	4.45628	0.884015	5.04095	4.6322e-07	6.89859e-06	0.0139299	0.269578	4.27445	0.000778798	0.00853117
ENSG00000247844	10	3.2212e-05	-0.62805	0.776655	4.53906	1.13132	0.129705	0	0.636759	1.05743	2.68201	4.06609	2.75749	0	0	4.60314	0	2.19407	-1.02539	0.0470159	1.7349	3.6011	323.551	1.84169	0.444574	4.1426	3.43389e-05	0.000284321	0.81767	3.07773	1.91227	0.000209808	0.00331542
ENSG00000248131	8	0.00135592	0	4.52822	0	0	2.62729	1.49483	1.72496	0	2.52495	0	0	0	0	4.00839	4.60936	0	0	0	2.97765	0	36.2936	4.17964	0.950958	4.39519	1.10675e-05	0.000107366	0.0507534	0.64528	3.66835	0.00943565	0.0478566
ENSG00000248238	10	3.2212e-05	0	3.34639	0	0	1.79455	4.26091	1.13367	0.661951	1.02894	0	0	2.52024	2.77123	1.2755	0.864357	0	2.33111	3.81862	0.50221	0	14.634	6.18379	0.953894	6.48268	9.0106e-11	3.84911e-09	0.0076199	0.83394	6.77402	0.000850677	0.0089957
ENSG00000248323	10	3.2212e-05	0.444702	2.9366	5.5823	2.99494	-1.41673	0.674377	1.45314	4.62756	0.9483	5.67859	-0.0718204	3.88848	0	5.35269	4.5294	0.720463	0	0.698145	0.332878	5.85542	655.938	3.7558	0.500909	7.49796	6.48174e-14	5.50265e-12	0.33669	5.68414	4.07745	8.2016e-05	0.0016287
ENSG00000248515	12	1.27953e-06	0	3.78785	0	0	3.52092	4.75105	1.25914	1.26762	2.66506	0	0	1.85282	3.53954	2.79797	1.97348	0	0.914264	3.05142	2.8149	0	27.9714	4.46693	0.806855	5.53622	3.09071e-08	6.65082e-07	0.0297218	0.836722	4.81516	0.000482559	0.0059966
ENSG00000248528	8	0.00135592	0	4.60796	0	0	0	0	2.0726	1.36374	2.49187	0	3.45105	0	0	2.75011	0	2.3694	0.84107	0	3.77456	0	24.5068	4.27463	0.824987	5.18144	2.20174e-07	3.66107e-06	0.0214916	0.566931	4.72133	0.000261307	0.00386599
ENSG00000249001	12	1.27953e-06	2.65699	3.80143	1.04646	0	1.66667	3.56922	1.02918	1.16475	0	0	0	2.05051	0	2.1929	2.55019	0	0.261844	3.78864	1.99917	0	22.5608	4.20222	0.545613	7.70183	1.34129e-14	1.33598e-12	0.0269465	0.383584	3.83137	9.53674e-06	0.000325902
ENSG00000249395	14	4.09948e-07	-0.04061	0.0788008	4.09449	-0.257188	3.62694	0.0213539	2.37255	2.13231	1.54293	5.2066	0.475701	1.98163	3.09356	4.27643	4.15995	2.45952	1.13759	-0.556446	5.05461	2.85432	150.718	3.45338	0.472703	7.3056	2.76027e-13	2.02689e-11	0.163001	2.22183	3.7688	0.000261307	0.00386599
ENSG00000249413	14	4.09948e-07	1.69908	3.90784	1.12257	0	0	0.544146	0.515581	3.83596	3.06429	0	1.42977	4.24064	3.61215	1.91682	4.44945	2.81635	1.60018	3.94632	3.47346	0.0327773	40.9287	4.14427	0.545175	7.60173	2.92208e-14	2.67809e-12	0.0459009	1.1662	4.66715	1.90735e-06	0.000132391
ENSG00000249464	12	1.27953e-06	1.63203	1.4047	0	0	1.85368	1.80598	-0.419193	0.761555	1.93767	0	1.81847	0.635972	2.42627	1.01753	1.58193	1.42845	0	3.13377	4.09879	0	144.59	2.24717	0.354734	6.3348	2.37642e-10	9.10733e-09	0.238898	1.62849	2.76907	2.67029e-05	0.000693435
ENSG00000249602	9	0.000223409	0.824445	2.43703	0.955899	0.89676	0.752593	1.08041	0.729444	0.407624	0.217291	1.52451	2.06368	0.0753653	0.306502	1.10898	1.1225	0.403393	0.924427	1.26493	1.05024	2.61314	141.095	1.67986	0.206811	8.12266	4.56075e-16	5.99753e-14	0.115465	0.350236	1.60086	0.000104904	0.00196748
ENSG00000249849	8	0.00135592	0.990626	3.27871	0	0.632098	0	4.2168	-0.40781	1.96905	0	2.78308	1.82128	0	4.16438	0	2.31526	0.9313	0	0	0.973336	2.42951	36.9159	3.30382	0.58544	5.64332	1.66802e-08	3.86642e-07	0.0554471	0.526521	3.24731	0.00143242	0.0129791
ENSG00000249859	8	0.00135592	-1.45329	0.571281	2.61861	1.64155	0.350028	0.549796	0	1.57411	0.792137	2.89924	-0.0639308	0.921913	1.27495	1.04625	-0.295357	2.16366	0	0.590505	0	2.00602	294.455	1.44937	0.315666	4.59145	4.40172e-06	4.86608e-05	2.07488	6.05229	1.54445	0.000394821	0.00520533
ENSG00000250033	8	0.00135592	0	0	0	0	2.92935	4.73254	2.12447	0	2.9038	0	2.75278	5.02278	0	1.2755	3.81292	0	0	0	0	0	53.21	4.29051	0.849954	5.04793	4.46628e-07	6.6911e-06	0.0317169	0.416173	3.71386	0.00485992	0.0307189
ENSG00000250049	12	1.27953e-06	2.6854	3.70596	0.790955	1.25722	2.878	0.871099	1.11549	0	1.96691	1.33208	1.96064	0.491256	0.0606047	1.04315	1.7535	0	0	1.62927	1.83762	0.904833	23.3859	3.45285	0.371595	9.29198	1.51451e-20	5.97488e-18	0.0190302	0.207188	3.44457	1.90735e-06	0.000132391
ENSG00000250102	10	3.2212e-05	0	1.65932	0	0	2.29482	0	1.84929	0	2.27578	0	0	3.46755	3.17427	3.33645	4.00524	0	0	2.81	2.95037	0	22.8585	4.78474	0.987445	4.84557	1.26247e-06	1.65263e-05	0.0420978	1.20038	4.8336	0.00365448	0.0252404
ENSG00000250124	13	6.45978e-07	-0.04061	2.9832	5.09892	3.58032	2.27935	4.84393	1.39829	4.60238	3.82839	0	0	0	0	3.0543	4.24445	2.89127	0.319204	3.61367	3.08899	0	81.8505	3.79367	0.656271	5.78065	7.44112e-09	1.94942e-07	0.223394	2.68979	3.58984	0.00137784	0.0129262
ENSG00000250682	10	3.2212e-05	0	0	1.26383	0	3.18332	0	1.99136	3.28668	4.23286	0	0	1.82139	2.10991	2.9777	3.21212	0	0	0.981637	4.27331	0	33.5668	4.5359	0.696994	6.5078	7.62575e-11	3.3282e-09	0.0295514	0.825173	4.8034	0.00232506	0.0184161
ENSG00000250696	9	0.000223409	2.34818	1.46937	0.595729	0.697764	-0.77976	0.881455	1.55152	3.1709	0.288318	1.52757	-0.508957	1.06939	2.24714	-0.805138	0.0708243	0.105041	1.68231	0.100499	-2.16131	1.25136	797.657	1.54116	0.349462	4.41011	1.0332e-05	0.000101389	1.59897	4.84455	1.59922	0.000850677	0.0089957
ENSG00000250874	8	0.00135592	0.387806	0	0	0	3.20582	0.508465	2.31971	0	2.17522	0	0	2.72761	0.315504	4.24183	4.81167	0	1.3406	0	3.05932	0	32.2392	4.00581	0.971065	4.12517	3.70466e-05	0.00030232	0.0133901	0.38521	4.8464	0.00210525	0.0170757
ENSG00000251003	14	4.09948e-07	2.32976	4.56313	2.38139	0	2.17402	2.95116	1.72693	4.85492	-0.359424	0	-1.77596	2.41217	2.18078	4.77113	3.57792	2.95097	1.68583	3.23572	-0.549938	-1.48567	381.559	3.25872	0.46032	7.07925	1.44938e-12	8.90498e-11	0.603745	8.51626	3.81821	0.000850677	0.0089957
ENSG00000251026	16	9.93813e-08	0	5.08186	2.31769	0	2.82673	3.89287	2.10665	2.43512	4.98735	0	4.23483	3.92107	2.8732	4.69128	4.51415	0	2.58096	3.8142	5.27013	2.10596	87.8321	5.40759	0.709932	7.61705	2.59537e-14	2.44013e-12	0.0885643	4.18136	5.5611	3.8147e-06	0.00018846
ENSG00000251129	11	4.54669e-06	-1.08449	0	0	0	2.80469	0	1.79527	4.68513	5.59566	0	0	4.31803	3.61441	4.16988	4.9472	-2.43771	1.91611	3.8016	5.57005	0	152.642	3.75006	0.726111	5.16459	2.40967e-07	3.96099e-06	0.429964	6.88382	4.00092	0.0055809	0.0337811
ENSG00000251138	9	0.000223409	0	0	0	0	2.60248	4.93117	2.49176	0	2.63508	0	0	4.88477	0	4.31376	4.99968	0	0	1.98573	3.1606	0	53.4841	4.26485	0.847907	5.02985	4.90867e-07	7.27264e-06	0.0687385	1.72197	4.6468	0.000261307	0.00386599
ENSG00000251199	11	4.54669e-06	0	2.64459	0	0	3.73344	0	1.81027	4.20699	2.83292	0	0	3.92107	4.02948	4.5313	4.98909	0	0	3.61337	4.33652	0	53.0622	5.0849	0.959817	5.29778	1.17216e-07	2.12659e-06	0.0491848	1.37996	4.81027	0.00232506	0.0184161
ENSG00000251350	12	1.27953e-06	0.748045	3.56125	0	0	2.31876	1.33716	0	1.26762	5.32666	0	0	2.24068	3.43666	3.65279	4.75925	0	1.70999	4.50289	5.48847	0	60.4757	5.66033	0.679401	8.33136	7.99204e-17	1.26614e-14	0.0163799	1.14054	6.12164	0.000316173	0.00448041
ENSG00000251442	8	0.00135592	0.0229681	0	1.01366	1.05284	-1.11186	1.36646	0	0.782442	0.599289	0	1.05773	1.84796	0.102986	0	0	1.16293	1.22878	2.43673	0.0123008	0.359518	68.0267	1.40902	0.278093	5.06672	4.04734e-07	6.16913e-06	0.381881	1.04127	1.44715	0.000167847	0.0028208
ENSG00000251574	10	3.2212e-05	0	0	0	0	2.46494	0	1.1203	0	4.61779	0	0	4.61865	2.92244	3.64588	3.31851	0	-0.347388	3.40976	4.33278	4.24416	54.5212	4.38126	0.83738	5.2321	1.67592e-07	2.9144e-06	0.0406215	0.896626	4.46419	0.000261307	0.00386599
ENSG00000251629	8	0.00135592	0	0	0	0	3.2137	0	2.5627	0	4.07738	0	0	5.31659	0	4.3055	4.56201	0	0	4.54824	3.25525	0	53.8523	5.29347	0.812863	6.51213	7.40941e-11	3.24081e-09	0.0854296	0.804519	3.23532	3.8147e-06	0.00018846
ENSG00000253227	10	3.2212e-05	1.72138	2.25875	0.231727	0	1.27255	3.39627	0	3.74877	0	3.03177	0.904831	5.15158	0	2.45406	0	1.92314	0	0	0	3.56105	19.808	5.12433	0.621335	8.2473	1.62019e-16	2.4327e-14	0.022799	0.671233	4.87977	3.8147e-06	0.00018846
ENSG00000253339	9	0.000223409	1.36735	0	0	0	0	0.647505	0	1.94373	0	2.42347	1.0267	0	1.50091	1.57829	0.464566	3.71593	1.35874	0.296937	0	1.75084	16.6347	3.6854	0.512275	7.19418	6.28391e-13	4.1865e-11	0.0489788	0.740214	3.91772	4.76837e-05	0.00107535
ENSG00000253395	9	0.000223409	0.780669	1.70489	0	0.134986	0	2.29198	0.131544	0	0	3.08507	2.22769	2.37458	0.104061	2.91589	0	2.62477	1.61308	0	0	3.18625	21.6474	3.13593	0.446993	7.0156	2.28958e-12	1.35092e-10	0.0588168	0.538796	3.19544	9.53674e-06	0.000325902
ENSG00000253584	10	3.2212e-05	0	0	0	0	3.11479	0	1.98396	0	3.65836	0	0.294496	3.44744	4.03828	2.82687	4.51415	0	0	2.99276	4.03661	4.11624	49.0169	4.80189	0.787534	6.09738	1.07822e-09	3.49337e-08	0.0175365	0.471638	4.74924	0.00315285	0.0227268
ENSG00000253616	11	4.54669e-06	0.519662	0.230879	0.790955	0	0	1.76748	0	1.5202	0	1.14986	3.33628	2.29944	1.05796	2.99568	1.5558	1.88125	0	2.7407	1.88116	0.230267	29.2228	3.04837	0.320547	9.50993	1.90796e-21	8.34526e-19	0.148384	1.29448	3.12496	5.72205e-06	0.00023786
ENSG00000253877	13	6.45978e-07	0	5.07171	0	0	3.61643	2.19662	2.24315	4.22002	7.05363	0	0	3.94827	5.01967	5.324	5.56214	0	1.94415	4.68372	5.8841	-0.129551	243.052	4.9851	0.910383	5.47582	4.35486e-08	8.92258e-07	0.44982	15.2431	5.08266	0.000133514	0.00239906
ENSG00000253898	9	0.000223409	1.77637	1.50289	0	0	0.877148	0	1.93804	0	2.77912	0	0	3.62124	4.415	5.27807	6.36245	0	0	4.52268	0	0	215.239	5.09353	0.948326	5.37108	7.82669e-08	1.49122e-06	0.177334	4.37058	4.62328	0.000580687	0.00686672
ENSG00000254166	9	0.000223409	-0.56641	0.442373	3.40796	0.744274	0.151742	0	0	1.41894	2.08498	3.67962	2.46187	0	0	2.8462	0	2.34898	-1.71264	0	1.94885	2.22775	87.741	1.77096	0.475186	3.72687	0.00019387	0.00120577	0.600858	2.26323	1.91329	0.000209808	0.00331542
ENSG00000254233	13	6.45978e-07	3.49694	0	4.35729	0	1.58106	1.2722	2.03031	6.84991	2.97136	0.528377	1.90102	4.58719	-0.00524124	4.45489	0	1.25744	0.883479	4.20669	0	1.11731	201.488	4.45884	0.540252	8.25325	1.54147e-16	2.33191e-14	0.0898728	2.42486	4.75387	2.67029e-05	0.000693435
ENSG00000254290	14	4.09948e-07	4.98435	-0.767367	1.39261	0	2.61475	4.32642	1.75709	4.74311	3.69467	2.24852	2.96123	3.98191	0	5.9115	0.548032	0	0	1.1564	5.3194	4.20305	207.513	4.75211	0.601788	7.89664	2.86512e-15	3.22046e-13	0.0915157	2.64059	4.85069	0.000133514	0.00239906
ENSG00000255794	11	4.54669e-06	1.50071	2.03142	0	0	1.68395	2.09866	1.80129	4.36421	0	1.37098	2.69384	0	2.1444	-1.16134	-0.655768	3.18435	0	0	0	1.97719	107.614	2.49961	0.513799	4.86496	1.14479e-06	1.5274e-05	0.3577	1.69719	2.24632	0.00638962	0.0370169
ENSG00000257167	13	6.45978e-07	1.98955	1.07186	1.2528	0	1.12159	1.59794	0.677519	0.389183	1.18192	0.640132	0.507796	-0.151907	2.31643	1.1392	1.79791	1.38093	1.11181	0	1.27965	1.00756	347.216	1.38269	0.367974	3.75758	0.000171562	0.0010889	1.12276	2.86969	1.35384	1.90735e-06	0.000132391
ENSG00000257612	8	0.00135592	0.637449	4.64613	0	0	3.05827	3.39627	0	0	0	0	0	3.95453	0.190688	4.44505	3.71095	0	0	3.60303	0	2.74026	48.175	4.27123	0.78792	5.42089	5.93044e-08	1.16981e-06	0.0211801	0.275195	3.69967	2.67029e-05	0.000693435
ENSG00000257636	9	0.000223409	1.48572	0	0	0	3.45104	0.56045	2.10434	0	0.990021	0	0.599351	0	2.7064	3.99315	4.4929	0	1.14904	3.08512	4.18673	0	41.4671	4.02688	0.706461	5.70008	1.19754e-08	2.92204e-07	0.0321267	1.14648	5.1573	0.00198555	0.0163973
ENSG00000257842	10	3.2212e-05	0	1.49126	0	0	3.34462	2.52823	1.40154	3.9498	0	0	0	2.76574	1.39549	1.84605	1.8821	0	0	3.40486	0.102418	0	22.3775	4.09118	0.708897	5.77119	7.87142e-09	2.04881e-07	0.0263594	0.383119	3.8614	0.000482559	0.0059966
ENSG00000259153	8	0.00135592	1.75837	0	0.0698096	0	1.31736	1.02384	0.557716	1.24751	0.778497	0.0228425	1.59349	0	0	1.56182	1.14669	-0.00321176	0	0.233091	2.28456	0.23834	21.8845	2.49448	0.334247	7.46298	8.45848e-14	7.03243e-12	0.217655	0.925352	2.08796	5.72205e-06	0.00023786
ENSG00000259230	9	0.000223409	2.86997	0	0	0	1.00593	1.47301	1.99817	0	0	0	1.21747	0	0	1.52257	3.21201	1.41666	0	3.95983	0	0	13.4344	4.71787	0.739827	6.377	1.80594e-10	7.11065e-09	0.00718918	0.200479	4.80148	0.000355446	0.00490079
ENSG00000259345	11	4.54669e-06	-1.6086	0	2.68601	0	2.09964	-0.112402	2.03163	1.27628	0.0563536	0	3.56473	0	2.37642	2.60024	0.923359	2.10186	1.15637	2.05038	1.67008	-0.230935	162.477	1.97749	0.366869	5.39019	7.03844e-08	1.3709e-06	0.592685	2.77197	2.22557	0.000850677	0.0089957
ENSG00000259758	10	3.2212e-05	0	0.945189	1.19652	1.12298	0.0469375	0.224908	0.417091	1.24472	1.16716	1.92549	1.78485	0	0	1.1076	0.401114	2.08795	1.12586	0.30714	1.68856	0.839134	1934.2	1.19686	0.185616	6.44802	1.13324e-10	4.73044e-09	1.96986	4.47266	1.18304	1.90735e-06	0.000132391
ENSG00000259899	9	0.000223409	2.06461	4.18398	2.63765	0	0	1.11438	1.49831	3.52349	0	0	0.449775	3.36908	0	2.08139	0	2.29783	0	0	0	0.529611	20.4604	3.9921	0.74997	5.32301	1.02065e-07	1.88226e-06	0.0412633	0.426536	3.36973	0.000322342	0.00448041
ENSG00000260196	9	0.000223409	2.30232	3.0485	0.817606	0	1.21941	2.1355	0	2.62569	0	1.86127	0	0.644986	0	1.74601	-0.995671	2.01211	0.039824	3.18763	0.884283	0	70.0352	2.32057	0.401719	5.77659	7.62283e-09	1.98925e-07	0.115116	0.610875	2.40779	0.00143242	0.0129791
ENSG00000260585	10	3.2212e-05	0	1.4904	2.23531	0.46881	0.765394	0	1.11031	0.812811	0	0	0.274397	1.84579	2.43076	2.41856	2.69964	1.47657	0	2.43189	0.535542	2.03081	59.481	2.12883	0.364939	5.83339	5.43109e-09	1.4813e-07	0.060082	0.301872	2.32893	1.90735e-05	0.000549775
ENSG00000260604	11	4.54669e-06	0.21179	0	2.00882	1.36934	0.783773	3.44371	2.85613	3.30824	1.00272	5.15084	-0.576289	0.907376	0	4.00822	1.83123	0.937589	1.7918	0.44927	0	3.14972	277.683	2.55353	0.438454	5.82394	5.7477e-09	1.55226e-07	0.140583	0.977717	2.798	1.33514e-05	0.000418991
ENSG00000260852	13	6.45978e-07	0.530333	0.589239	0.693265	1.64924	1.12017	0.601535	1.99476	2.64021	1.67418	0.95567	3.0255	0.2582	1.05883	2.38835	1.53825	1.15109	1.87505	1.36834	1.98171	0.317235	189.537	2.14726	0.264169	8.12834	4.35195e-16	5.79876e-14	0.252578	1.20471	2.25388	1.90735e-06	0.000132391
ENSG00000260920	9	0.000223409	0	0.371674	0.946378	0.32768	0.571176	1.10257	0.233703	1.81522	1.15441	1.17107	0.0835669	0.424494	0	1.46865	1.75125	0	1.85871	1.3722	1.44059	0.322183	84.2337	1.58513	0.22742	6.97007	3.1679e-12	1.82109e-10	0.269608	0.823232	1.61044	1.90735e-06	0.000132391
ENSG00000261008	9	0.000223409	1.20995	0.368267	1.28453	0	1.5108	0.486049	1.09912	0.358475	1.20938	0	2.3136	0.146726	0	1.69262	2.30807	0.0204851	0.00508952	0	2.77967	0.628414	51.8384	2.02728	0.301698	6.71959	1.82238e-11	8.91139e-10	0.196521	0.798072	2.02184	9.53674e-06	0.000325902
ENSG00000261054	8	0.00135592	1.72564	2.63818	0.896386	0	0.560503	1.50898	1.24306	0.5649	0	0	0.302197	0	0.00839772	3.74556	1.66894	0	0	1.51448	0	2.73884	135.418	1.78195	0.472362	3.77243	0.000161666	0.00103557	0.312034	0.982203	1.65432	1.33514e-05	0.000418991
ENSG00000261069	10	3.2212e-05	-2.12954	0	3.7412	0	1.05794	-1.6005	1.80799	-1.1582	-0.418016	0	1.84588	0	0.883785	4.58486	1.30371	2.2055	0.0253099	1.26992	4.63138	2.24236	1456.56	2.62083	0.632188	4.14566	3.3884e-05	0.00028132	4.03141	32.8545	3.02674	0.00365448	0.0252404
ENSG00000261589	8	0.00135592	1.33796	1.13195	0.959525	0.612662	0.521537	0.607427	0.710193	0.900339	2.68759	0	0.395958	0.436413	1.68137	1.60624	0.802578	0.773652	1.97116	2.00525	2.43488	0.866637	194.927	1.78891	0.207446	8.62349	6.49411e-18	1.2444e-15	0.272447	0.950915	1.80334	1.90735e-06	0.000132391
ENSG00000261664	8	0.00135592	0	2.3538	0	0.562963	1.06627	0	0	1.36374	-0.622238	2.6196	2.76631	1.82139	0	2.15667	0	0.384562	0	1.69508	0	0	10.2744	3.71789	0.51981	7.15239	8.52786e-13	5.48181e-11	0.019629	0.307216	3.96819	1.33514e-05	0.000418991
ENSG00000261716	9	0.000223409	1.39126	1.37024	0.797958	0.394075	0.328152	1.58653	0.5211	0	0.158233	1.4805	0.274534	0.210331	-0.394848	0	1.7282	0.683052	1.16831	1.69463	1.61164	1.39492	430.676	1.24555	0.17214	7.23566	4.63263e-13	3.21409e-11	0.819056	1.99002	1.28075	1.90735e-06	0.000132391
ENSG00000261761	9	0.000223409	0	4.7374	0	0	3.62975	0.508465	0.876203	0	1.71279	0	0	2.11085	1.93672	5.15751	2.16443	0	0	3.50502	2.83255	0	60.4104	5.22077	1.04555	4.99334	5.93426e-07	8.63322e-06	0.015669	0.770235	5.61931	0.000707626	0.00784019
ENSG00000263443	8	0.00135592	0	4.38816	0	0	1.06627	0	1.77966	0.940887	0	1.44074	4.95921	0	0	3.1139	1.37581	1.41666	0	0	0	0	15.9375	4.6885	0.638129	7.34727	2.02297e-13	1.52263e-11	0.0328089	0.482287	3.87773	0.000270615	0.00398254
ENSG00000263551	10	3.2212e-05	0	1.55548	0	0	2.94723	0	0.791874	0	1.32655	0	2.2107	0.0164212	1.07425	3.68025	1.07668	1.26596	0	0	2.83113	2.43464	63.9949	2.77	0.470168	5.89152	3.8266e-09	1.08438e-07	0.0668534	0.740586	3.4696	0.00232506	0.0184161
ENSG00000263680	9	0.000223409	1.64719	3.56125	1.04646	0.0209802	0	2.64996	0	0.341354	1.65644	0	3.51122	2.9962	1.33977	0	0	1.48247	0	0	0	0	15.5295	3.11944	0.640542	4.87001	1.11594e-06	1.49286e-05	0.0476107	0.475681	3.32064	0.000261307	0.00386599
ENSG00000264080	9	0.000223409	0	1.12871	1.45295	0	2.56686	0	0.5321	0	0	0	3.19297	0	1.64593	1.83904	1.56598	0	0	0	1.074	2.06819	15.0743	3.14268	0.578871	5.42898	5.66786e-08	1.12574e-06	0.0254997	0.321019	3.6541	0.000900239	0.00944806
ENSG00000265688	9	0.000223409	0	1.49679	0	0	0.568263	1.64098	2.13332	0	3.09697	1.5792	0.980107	1.66047	0.992368	1.76061	0.426391	0.820076	2.11029	0.13401	0.932318	1.06618	37.9365	2.59774	0.305486	8.50361	1.83778e-17	3.30144e-15	0.0891913	0.58122	2.70411	1.90735e-06	0.000132391
ENSG00000266450	9	0.000223409	0	0	1.58278	0	3.0192	0	1.1795	0	-0.182389	0	2.93957	0	3.05781	2.87178	2.19947	0	0	0	2.45367	1.90011	27.9612	3.40655	0.577868	5.89503	3.74622e-09	1.0631e-07	0.067476	0.51895	2.94315	0.00198555	0.0163973
ENSG00000266976	14	4.09948e-07	6.13181	5.77957	7.33863	2.39962	0	5.64961	-0.40781	7.24631	-0.881691	5.00555	4.23483	2.93761	0	6.07613	4.04323	-2.51269	4.77075	1.2466	0	7.78696	951.143	4.98231	0.702643	7.09082	1.33321e-12	8.2845e-11	0.389225	6.53437	4.06938	0.00101662	0.0102263
ENSG00000267128	9	0.000223409	1.43011	-1.26757	0	0	0.604193	2.74792	2.34109	0	3.47789	0	-0.000632657	1.59629	0	1.16384	0.602167	1.13751	2.22854	2.77942	0.908507	0	58.3277	2.41377	0.47701	5.06021	4.18793e-07	6.3435e-06	0.133979	0.526639	1.97481	0.00120926	0.0115538
ENSG00000267194	8	0.00135592	0	1.98966	0.804137	-0.961012	1.03159	0	1.41344	2.33043	1.74655	-0.628136	1.53208	-1.21933	1.71072	0	0.469042	0.193771	0.723558	0	2.15272	0.530443	254.748	1.13131	0.280243	4.0369	5.41623e-05	0.000414663	0.931569	2.01542	1.11335	0.00198555	0.0163973
ENSG00000267296	9	0.000223409	2.76516	1.12081	-0.399025	0	1.16125	1.85528	0.960274	0.246417	-0.00450418	0.588616	1.74046	0	0.636398	0.18256	1.22746	0	0.88284	1.06518	1.77477	1.12678	256.636	1.28088	0.248083	5.16308	2.42914e-07	3.98555e-06	1.08501	2.6704	1.29934	6.29425e-05	0.00132304
ENSG00000267374	11	4.54669e-06	0	1.81088	2.86563	0	1.66667	0.401613	1.84972	0	3.74685	2.05738	0	0	4.10691	2.49669	0	2.80908	4.36642	0	4.26995	-0.129551	48.1907	3.88873	0.545316	7.13116	9.95278e-13	6.33702e-11	0.0365669	0.559738	3.93614	0.000394821	0.00520533
ENSG00000267383	8	0.00135592	-0.723084	-0.536747	0	0	2.70217	-0.0628559	0.748392	1.10654	0.0452628	-0.0600945	1.33781	0	0.527254	3.45948	2.90845	0	0.570787	2.37325	2.6481	2.23821	285.683	1.53619	0.383632	4.00434	6.219e-05	0.000464217	0.539373	3.32392	2.62353	0.00101662	0.0102263
ENSG00000267696	8	0.00135592	0.684581	3.4411	0	1.05825	1.0354	1.90974	0.63667	1.0917	0	1.47042	1.11571	0	0.562018	0.667428	0	0	0	0	0	1.40098	113.575	1.60996	0.265994	6.05265	1.42484e-09	4.50753e-08	0.855133	3.89129	2.18603	0.000322342	0.00448041
ENSG00000268119	8	0.00135592	-0.0472696	0	0	0	3.23347	-0.19733	1.92233	0	0	0	1.58468	0.359128	3.0899	3.36428	3.74493	0	1.64641	0	4.16418	-0.471778	77.0109	2.99886	0.602352	4.97858	6.40528e-07	9.24623e-06	0.150741	1.48669	3.30196	0.00830841	0.0444145
ENSG00000268686	8	0.00135592	0	0	0	0.690461	2.16428	2.27296	2.37194	0.0737976	-0.234495	0.785295	3.299	0	-0.53965	2.72957	3.59214	0.219616	1.72296	2.19373	0.396639	-0.902092	59.9621	2.14321	0.445525	4.81054	1.50524e-06	1.92533e-05	0.0937043	0.459931	2.29523	0.000322342	0.00448041
ENSG00000269416	15	2.11185e-07	2.70244	2.05763	2.71389	0	3.44398	2.37422	2.17801	0	2.94716	1.06656	4.19849	0	1.09271	5.2549	5.03391	3.54541	0	2.86308	4.71523	0.508473	74.0208	4.64932	0.525645	8.84498	9.1543e-19	2.21909e-16	0.0543484	1.21683	4.48474	3.8147e-06	0.00018846
ENSG00000269974	11	4.54669e-06	1.61403	1.52508	1.09348	0	0.564667	2.42468	0	0.292258	1.66628	0.685187	1.43107	0	0.523803	1.57792	1.12369	1.53098	0.714788	0	2.15183	1.93589	36.8531	2.36309	0.284432	8.30811	9.72371e-17	1.5166e-14	0.201011	1.02696	2.35303	9.53674e-06	0.000325902
ENSG00000270141	13	6.45978e-07	0.712594	1.25685	1.96721	0.348275	0.688545	1.46688	0.899449	1.94211	0.63181	1.63013	3.42194	0	1.58122	2.91343	1.66037	1.13449	1.33859	1.01236	0.926526	1.32745	1101.11	1.70597	0.250095	6.82128	9.02319e-12	4.67903e-10	31.6742	106.646	1.75145	3.8147e-06	0.00018846
ENSG00000270145	16	9.93813e-08	2.62293	2.30706	2.44238	0.420549	0.658383	2.88093	1.42594	3.31122	1.72797	1.99549	2.129	0	2.49071	3.17033	0.410381	2.17277	2.52241	2.39598	1.73726	2.89151	46.6632	3.5655	0.343363	10.384	2.93083e-25	2.94841e-22	0.0701925	0.766702	3.44928	1.90735e-06	0.000132391
ENSG00000271127	14	4.09948e-07	-0.0205569	4.18626	3.94587	0.101732	3.38793	0.473533	1.96155	2.75304	3.54709	-0.539618	0.0190605	2.90772	2.73708	4.37656	3.60613	0	2.2781	4.00584	3.79643	4.19957	260.078	3.92434	0.473898	8.28099	1.22157e-16	1.87618e-14	0.0202786	0.462479	4.51136	0.000322342	0.00448041
ENSG00000271252	11	4.54669e-06	3.11942	2.72114	1.62029	0	1.5681	0	0	3.74877	0	2.82449	0	0	1.55089	0	0	0	2.18019	4.68952	2.2587	2.74026	26.5118	5.48955	0.745457	7.364	1.78476e-13	1.37584e-11	0.00127738	0.501814	8.61782	0.00198555	0.0163973
ENSG00000271270	11	4.54669e-06	0	0.207278	1.75108	0.339388	1.36153	0	1.977	1.88082	0.877196	1.3575	1.12727	0.703415	0	1.42744	0.637924	0.118953	1.25604	2.08686	3.20408	1.29065	141.583	1.9554	0.248363	7.87315	3.45821e-15	3.86552e-13	0.457833	1.61883	1.82206	5.72205e-06	0.00023786
ENSG00000271308	10	3.2212e-05	0	2.30705	0	0	2.57779	0	1.70363	4.4364	4.42036	0	0	4.0192	0	5.50679	4.82307	0	1.47641	4.39393	0	0.22938	108.717	3.26118	0.947321	3.44253	0.00057631	0.002958	0.158948	2.18895	3.7836	8.2016e-05	0.0016287
ENSG00000271721	9	0.000223409	0.955826	2.06034	0.160214	0.847813	0.383838	1.45203	1.00292	0.754157	0	2.50524	0.951977	0.146441	1.00131	0.569801	1.3194	0.913326	3.08327	1.80147	0.852616	1.36882	296.991	1.80503	0.232725	7.75606	8.76108e-15	9.06071e-13	6.56884e-07	0.613164	19.8322	3.62396e-05	0.000863588
ENSG00000271762	10	3.2212e-05	0.254842	2.92572	4.3883	3.02324	-0.231255	0.478382	1.20832	4.53584	0.0532152	5.1715	0	3.72326	0	5.39397	3.89145	0	0	0.856737	0.450852	5.4222	223.462	3.76552	0.51253	7.34693	2.02816e-13	1.52263e-11	0.0828843	1.02579	3.6295	0.00101662	0.0102263
ENSG00000271824	8	0.00135592	0	0	0	0	0.80824	1.10729	0	0	3.48991	3.05909	5.42919	0	2.77123	1.34131	0	4.27109	0.0115429	3.17761	0	0	37.9852	4.476	0.636626	7.03081	2.05334e-12	1.22229e-10	0.0229743	0.665637	4.85665	0.00101662	0.0102263
ENSG00000272046	13	6.45978e-07	3.09917	3.14573	1.81082	0	2.98458	1.0606	0.804018	0	1.46642	0	0	2.45885	5.29497	0	4.23428	0	1.06619	3.65454	4.57544	3.83684	115.2	3.78495	0.602246	6.28473	3.2842e-10	1.22594e-08	0.0596833	0.904953	3.92245	0.000322342	0.00448041
ENSG00000272068	12	1.27953e-06	2.41195	4.22935	1.62029	1.82536	0	1.83513	0.0428069	2.14841	0	2.50079	0.197538	1.76179	0	0	3.14185	0.639557	2.71321	4.28319	0	4.50369	58.9527	3.63265	0.500114	7.26364	3.76823e-13	2.69811e-11	0.0332482	0.550167	4.04852	5.72205e-06	0.00023786
ENSG00000272168	10	3.2212e-05	-0.860707	-1.09084	1.10139	0.123575	0.0432948	0.423195	0	1.16097	2.84359	1.47869	0.754729	1.09802	2.34341	0.29857	-1.08614	2.8241	1.39688	1.79727	3.30597	0.276285	286.738	1.26083	0.322137	3.91395	9.07987e-05	0.000635433	0.856995	1.91251	1.1581	0.00315285	0.0227268
ENSG00000272304	14	4.09948e-07	1.22669	2.78781	1.90625	0	0	0	0	2.43512	1.79638	0.836409	0	2.37991	3.07503	1.42834	3.70622	1.65287	1.64534	3.19806	1.13194	1.80878	19.2428	4.85267	0.619044	7.83897	4.5427e-15	4.99449e-13	0.00849448	0.14722	4.1153	0.00014302	0.00253713
ENSG00000272405	16	9.93813e-08	2.19178	3.97287	3.73223	2.34882	0	2.31498	2.54119	4.60796	2.50144	3.7842	2.14177	2.19855	0	0	3.73386	2.35354	2.86446	4.18687	0	4.63541	165.243	3.82237	0.434176	8.80374	1.32335e-18	3.13245e-16	0.0946673	1.42645	3.91343	5.72205e-06	0.00023786
ENSG00000272462	8	0.00135592	1.08522	1.87648	0.800067	0	0.227507	1.43709	0.670375	0.273207	-0.222271	2.34772	0.921628	0	0.705448	1.03466	1.26859	0.609857	1.34793	1.3038	0.364412	0.764946	231.188	1.38229	0.18544	7.4541	9.04816e-14	7.46102e-12	0.462482	1.26565	1.45242	9.53674e-06	0.000325902
ENSG00000272620	10	3.2212e-05	0.166376	6.34614	0	0	0	0.711626	0	8.23461	1.19486	7.66936	2.18562	4.69803	5.95267	0	0.678028	0	3.09376	5.0762	-0.00443103	4.36981	766.588	5.36574	0.743367	7.21815	5.26983e-13	3.63113e-11	0.0581421	3.12396	5.74765	2.67029e-05	0.000693435
ENSG00000272872	14	4.09948e-07	-1.07703	3.50984	2.95672	0	3.33663	0	1.10903	2.13006	2.59325	0	0.0306326	2.80537	1.96993	2.61169	2.00262	0	1.74293	3.54183	4.29188	2.13289	94.2589	3.27628	0.398319	8.22527	1.94748e-16	2.88112e-14	0.0516466	0.41238	2.99723	0.00271225	0.020282
ENSG00000272993	10	3.2212e-05	1.45728	1.30621	1.85784	0.376467	0	1.6247	0.267465	0.458024	0.19299	1.14941	0	0	0	0.10235	1.04683	1.12086	0.736314	1.71412	1.26229	1.17631	76.802	1.55979	0.196476	7.9388	2.04153e-15	2.40209e-13	0.747619	2.51532	1.75037	1.90735e-06	0.000132391
ENSG00000272994	8	0.00135592	0	1.31213	0.596146	0.524247	1.01337	0	1.13527	0.0846175	0.963268	1.17345	0.970197	0	0	1.22218	0.190833	1.2399	1.09565	0	1.80309	0.815554	119.134	1.32768	0.182256	7.2847	3.22387e-13	2.34167e-11	0.305511	0.769836	1.33333	1.90735e-05	0.000549775
ENSG00000273066	8	0.00135592	1.69729	2.61683	0	0	1.86143	0	1.79052	0.0603208	0.726196	1.60148	3.10848	0	-0.0743881	0	0	1.30648	0.203143	0.100551	1.37054	0.399639	478.169	1.56434	0.281245	5.56218	2.66422e-08	5.84561e-07	0.41325	1.66889	2.01381	0.00168991	0.0146282
ENSG00000273071	10	3.2212e-05	1.299	2.10118	0.409369	0.932726	0.251968	1.96456	0.662702	0.749386	0	1.60394	1.44029	0	0.748144	1.03946	1.05503	0.30637	2.29198	1.94598	0.225105	1.95122	249.673	1.62182	0.175692	9.23105	2.68004e-20	8.98708e-18	1.07846	3.06075	1.50491	0.000104904	0.00196748
ENSG00000273213	11	4.54669e-06	0.370558	0.925096	1.4287	0.831025	1.79458	2.12747	0.84114	0.499634	1.22173	2.04943	3.67821	0	1.11297	2.33867	0.345208	1.89608	1.22478	0.477932	1.92573	0.826716	199.445	1.95341	0.22477	8.6907	3.60202e-18	7.4714e-16	0.79845	2.87607	1.84883	1.90735e-06	0.000132391
ENSG00000273373	9	0.000223409	0.999419	0.275072	1.57289	0.456363	1.20687	0.816693	0.826958	0.820702	1.16508	0.794597	1.2817	0	0.0533076	1.39284	1.04866	0	1.51654	0.989757	1.97397	1.72176	517.858	1.39291	0.170688	8.16055	3.33497e-16	4.50334e-14	1.47652	4.00136	1.43829	1.90735e-06	0.000132391
ENSG00000273478	8	0.00135592	1.63714	3.53776	0.210588	0	-0.314624	0	0	0.0243533	-0.140162	2.62014	1.28443	0.0231786	1.67874	0.57651	0.499762	0.125285	2.39293	1.35012	0	2.40053	100.402	1.64459	0.428099	3.84161	0.000122232	0.000819496	0.43133	1.90851	2.14558	3.8147e-06	0.00018846
XLOC_001685	12	1.27953e-06	2.40715	1.91556	0	-0.625291	-0.500651	5.49609	0.974743	-0.34921	-1.20387	3.45269	0	1.82539	4.1804	3.85427	3.04086	-1.63439	1.72442	2.96847	1.11315	4.17261	104.591	2.71355	0.645262	4.20535	2.60684e-05	0.000224852	0.037895	0.273198	2.84986	0.00271225	0.020282
XLOC_001842	11	4.54669e-06	1.55799	1.87353	0	0	0	2.2676	0	2.41727	1.03389	2.33694	1.12459	0.59192	0.291411	0	-0.0573739	1.79268	0.596076	3.4245	1.01732	3.067	55.7272	2.06361	0.389299	5.30083	1.15277e-07	2.09329e-06	0.0808094	0.34848	2.10848	5.72205e-06	0.00023786
XLOC_001852	8	0.00135592	1.54869	0	1.85376	0	0.750036	2.0641	2.33998	0.562986	1.07858	0	3.72274	0.505878	-0.0471611	0.152375	2.19947	0	-1.72426	0	1.91241	0	43.3703	2.5065	0.520876	4.81208	1.49364e-06	1.91387e-05	0.037117	0.212221	2.51542	0.00232506	0.0184161
XLOC_003320	8	0.00135592	0.758473	0	1.32852	0	0	0.501149	-0.0352557	0	1.15484	1.14004	4.1786	0.0164212	0	2.25191	1.35727	0.883551	-0.16504	2.40272	2.43214	-1.86992	65.0297	2.1498	0.573876	3.7461	0.000179608	0.00112964	0.493476	3.69266	2.90361	0.0055809	0.0337811
XLOC_003913	11	4.54669e-06	3.39107	1.9096	0.397656	-0.878809	3.69743	0	-1.96906	4.09466	0	2.45882	-0.593654	1.43102	2.84251	2.49762	3.57843	-0.157014	2.03574	3.03355	0.858793	-0.292824	341.215	2.7771	0.477241	5.81906	5.91781e-09	1.58967e-07	0.0714204	0.534684	2.90428	0.00232506	0.0184161
XLOC_003914	8	0.00135592	2.44058	1.04878	0.0891651	-0.416313	2.4054	0.723541	0	2.55302	0	0	0	3.41493	2.07995	0.273384	2.29536	0	0.484258	1.75805	0	0	25.2637	2.79827	0.519997	5.38132	7.39403e-08	1.42362e-06	0.0153247	0.133582	3.1238	0.000167847	0.0028208
XLOC_005479	8	0.00135592	1.49141	0.512967	0.34301	0	2.21899	0.548911	1.57677	0	-0.844631	3.55691	0	0.261549	0.132025	4.50009	4.97187	4.18085	-0.166166	2.60661	0	-1.66286	177.565	3.1127	0.614658	5.06412	4.10282e-07	6.23951e-06	0.029551	0.301393	3.35037	0.00168991	0.0146282
XLOC_006778	9	0.000223409	1.12899	2.27204	1.22238	0.515153	0	1.85175	0.477519	0	0	0.630502	0	0	2.53885	2.3309	0.50845	1.77619	2.03021	2.5498	0.741846	0.131991	86.9908	2.20165	0.316172	6.96345	3.32042e-12	1.89255e-10	0.0414004	0.198671	2.26267	1.90735e-06	0.000132391
XLOC_006971	9	0.000223409	0	-0.860715	0	0	2.94661	-0.398652	1.78101	1.89868	0	0	0	1.39364	3.80709	2.31778	3.46195	0	-0.0171065	3.11328	1.55213	0	61.6423	2.55483	0.535792	4.76833	1.85757e-06	2.29854e-05	0.35165	3.2426	3.20494	0.0055809	0.0337811
XLOC_007482	13	6.45978e-07	3.24864	4.11027	1.62029	0	0	5.63253	0	3.26169	0	2.88679	2.1129	3.12983	0.190688	3.53718	1.02965	0	3.61272	2.6849	0	3.46092	38.9451	5.59804	0.670847	8.34474	7.13736e-17	1.15809e-14	0.00714774	0.33048	5.53093	0.000214092	0.00336877
XLOC_007818	8	0.00135592	1.42422	1.20626	0	0.592541	-0.0483511	0.473403	-2.05713	0	0.330225	3.27865	1.15572	0.226469	0.268185	1.424	0.489874	2.4817	0.0189903	2.91468	0	1.2959	194.448	1.43591	0.312294	4.59793	4.26704e-06	4.73018e-05	0.312268	0.891294	1.51312	0.000261307	0.00386599
XLOC_007821	9	0.000223409	1.67575	1.0411	0	0.559784	-0.168931	0.980908	-1.78322	0	0.431203	3.32117	1.37977	0.0135054	1.50396	1.1325	0.327261	2.49671	0.08125	2.67683	0	1.58065	458.726	1.37227	0.309372	4.43567	9.17883e-06	9.14247e-05	0.350758	0.955013	1.44504	0.000104904	0.00196748
XLOC_008781	9	0.000223409	1.0489	4.52274	0	0	0	2.18135	0	3.73144	0	0.482393	0.141384	0.0857792	1.73403	0	0.464566	1.71945	2.04073	3.05435	0	2.38097	29.2641	4.20326	0.546645	7.6892	1.48063e-14	1.45319e-12	0.00454024	0.0867675	4.25632	6.29425e-05	0.00132304
XLOC_010922	9	0.000223409	0	0.188494	0	0	2.35082	0	1.72213	2.26043	2.31411	0	3.99579	0.150536	1.07416	0.497594	2.58435	0	0.985283	2.206	4.18673	0	38.7796	3.12044	0.495885	6.29267	3.12043e-10	1.17132e-08	0.042188	0.237383	2.49231	0.00244846	0.0192092
XLOC_015385	10	3.2212e-05	0	0.661202	0	0	3.319	0	1.71109	4.48038	1.56177	0	0	4.94427	3.63851	1.21599	0	0	2.80071	3.32878	1.01366	0	63.3495	3.49266	0.739984	4.71991	2.35952e-06	2.82077e-05	0.0120649	0.148714	3.62364	0.00119741	0.0115538
XLOC_018445	8	0.00135592	0	0.76847	0	0	2.43578	0	1.01244	0	1.71279	0	0	0	3.29682	2.31205	3.02752	0	0	2.35572	2.20554	0	17.1652	4.59814	0.849587	5.41221	6.22524e-08	1.22556e-06	0.0137904	0.28553	4.3719	0.00169627	0.0146321
XLOC_019431	8	0.00135592	0	1.4179	0.181796	0	1.14419	0	1.46051	0	0	0	1.31033	0	1.50091	1.13425	0	0.759785	2.05256	0	1.35288	0	14.5834	2.67456	0.351848	7.60145	2.92833e-14	2.67809e-12	0.0185131	0.115734	2.6442	9.53674e-06	0.000325902
XLOC_021884	8	0.00135592	0	1.86638	0	0	1.87635	0	0.617729	0	3.50657	0	0	0	1.64593	1.05813	3.84681	0	0	3.00658	2.33494	0	16.7405	4.30857	0.997096	4.32112	1.55242e-05	0.000143357	0.0136006	0.360706	4.72908	0.00535526	0.0331723
XLOC_021885	9	0.000223409	0	2.56728	0	0	2.46112	0	0.707507	0	3.61039	0	0	1.13927	2.27126	1.07794	3.44888	0	0	4.71697	2.98235	0	26.7744	4.85798	0.898272	5.40814	6.36809e-08	1.25123e-06	0.00853536	0.292931	5.10097	0.00136666	0.0128647
XLOC_021889	8	0.00135592	0	2.25875	0	0	2.25271	0	0.705193	0	3.52303	0	0	0.247167	1.77775	1.2755	4.10197	0	0	2.72072	2.20554	0	16.3065	4.88238	0.967976	5.04391	4.56121e-07	6.80798e-06	0.00470141	0.265323	5.81851	0.00333335	0.0237693
XLOC_022110	11	4.54669e-06	0.087575	3.12124	0	0	2.05301	0	0.977653	3.12996	3.6409	0	0	4.74832	2.36853	0	3.57576	0	1.02731	4.31744	3.29398	3.98687	48.1948	4.09763	0.687168	5.96308	2.47533e-09	7.32407e-08	0.00838112	0.157621	4.23317	0.000548903	0.00677568
XLOC_022408	9	0.000223409	3.18058	0	0	0	3.47437	0	1.31777	0	5.20711	0	0	5.69875	5.7775	0.829281	4.98448	0	0	2.86308	5.04082	0	82.6951	5.30959	0.850814	6.24061	4.35878e-10	1.59163e-08	0.0033434	0.167767	5.649	0.00209111	0.0170757
XLOC_022571	8	0.00135592	0	0	0	0	3.07127	0	1.10351	0	3.83804	0	0	1.13927	0	1.24076	5.35818	0	0.226404	0	1.48339	2.64778	24.4919	4.5559	0.919169	4.95654	7.17583e-07	1.02034e-05	0.0340094	1.10302	5.01938	0.00169627	0.0146321
XLOC_022585	8	0.00135592	0	0	0	0	1.73243	0	2.54222	0	0.933892	0	0	3.08688	0	4.17648	3.3445	0	1.95618	2.54568	4.11641	0	29.2877	3.85588	0.793294	4.86059	1.17034e-06	1.55427e-05	0.0381246	0.78294	4.36011	0.000726514	0.00800171
XLOC_022946	13	6.45978e-07	1.66583	0	1.16749	2.23411	0	1.55634	0.078914	2.62505	0	0	2.78575	2.07712	0.407376	4.35489	1.52768	-0.0963212	1.95583	3.22555	4.41265	4.47745	175.15	2.40652	0.40769	5.90281	3.57354e-09	1.02421e-07	0.571562	3.33495	2.54469	1.90735e-06	0.000132391
XLOC_024462	8	0.00135592	0	1.93304	1.61892	0	1.26734	0	0	1.45395	1.02894	0	0	0.99909	2.63853	0	0	0	0	1.48802	0	1.34434	13.5764	2.69002	0.523593	5.13762	2.7824e-07	4.47828e-06	0.0140163	0.11388	3.02234	0.00365448	0.0252404
XLOC_024678	8	0.00135592	0	3.43338	0	0	2.87182	3.35453	0	0	0	0	0	3.2631	1.05796	1.80238	5.06963	0	0	3.5083	0	0	35.6239	4.16416	0.743682	5.59938	2.15123e-08	4.8199e-07	0.00487215	0.10555	4.43722	0.00147694	0.0133284
XLOC_025998	10	3.2212e-05	0	2.46686	1.55022	0	2.24086	0	1.30986	0	1.96892	0	-0.179264	0	2.35391	4.20594	2.73823	0	0	4.36428	0.899347	2.41259	73.4085	3.29258	0.51367	6.40991	1.45604e-10	5.95439e-09	0.00702659	0.142343	4.3404	0.000499641	0.00617786
XLOC_026437	11	4.54669e-06	0	3.4575	0	0	0	4.30512	1.40299	0	1.84953	0	3.59065	2.11085	4.1804	3.68659	3.57758	0	1.0113	4.03249	0	0	45.4707	3.56491	0.790177	4.51153	6.43612e-06	6.7692e-05	0.00964446	0.127102	3.72015	0.000253963	0.00386599
XLOC_029971	16	9.93813e-08	0.909562	2.55305	2.83649	0.762044	2.58004	0.514142	1.04068	2.68517	2.19383	2.18005	1.17576	0.14658	1.79336	3.06699	1.62214	2.23368	1.20367	1.2735	3.12428	2.34029	308.581	2.47036	0.236743	10.4348	1.72016e-25	1.92275e-22	0.659415	3.36367	2.35078	5.72205e-06	0.00023786
XLOC_030220	9	0.000223409	3.58688	4.31485	2.60024	-0.257188	3.35669	0	0.991346	0	-0.0157495	1.21641	0.208356	-1.20788	-0.110202	3.38709	1.14763	2.76481	0	1.90001	0.218674	-0.0967479	259.524	2.42265	0.512615	4.72606	2.28923e-06	2.74653e-05	0.241572	1.71957	2.83152	0.00271225	0.020282
XLOC_031851	14	4.09948e-07	0.917102	5.68426	0	0	3.42468	3.66578	2.25473	3.2363	0	0	2.059	2.51166	5.67102	3.68517	4.02567	0.514645	1.20262	3.63155	2.35948	2.0199	105.999	5.13021	0.673294	7.61956	2.54534e-14	2.40433e-12	0.0175552	0.642827	5.19446	0.000168126	0.0028208
XLOC_031860	10	3.2212e-05	0	4.96355	0	0	2.79274	2.37181	1.44103	2.02574	0	0	0.623741	2.16879	3.68845	2.72679	3.60424	0	0.0115429	3.32878	0.950686	0	37.5099	5.04058	0.704621	7.15361	8.45256e-13	5.45082e-11	0.00887574	0.322245	5.18214	0.00014302	0.00253713
XLOC_035877	14	4.09948e-07	4.74109	0	2.47193	0	0.308152	3.78285	2.70598	5.69524	6.27254	4.90171	8.63736	3.19355	4.76214	0	3.27894	0	3.2943	2.54667	0	6.26586	425.87	4.94195	0.764687	6.46271	1.02847e-10	4.3381e-09	0.0683253	1.56841	4.52074	0.000214092	0.00336877
XLOC_036697	10	3.2212e-05	0.253423	0	3.91535	0	3.36119	0	2.49237	0	-1.87814	-0.43612	3.39891	2.24068	4.35247	2.9037	4.34959	0	0	0	4.53179	2.49612	124.118	3.40808	0.683893	4.98335	6.24935e-07	9.03932e-06	0.0265108	0.401179	3.91959	0.00791546	0.043493
XLOC_036703	9	0.000223409	0.245245	0	3.12102	0	3.71944	0	1.84774	0	-1.24459	-1.6274	2.97037	0.48067	4.5587	2.6278	3.76528	0	0.0335259	0	4.24003	2.528	64.7965	3.3341	0.701578	4.75229	2.01128e-06	2.4585e-05	0.0157331	0.176184	3.48521	0.00839236	0.0446277
XLOC_037003	10	3.2212e-05	1.03724	1.73166	0	0	3.28205	0	0.993878	1.9654	0	0	1.88275	0	3.67	1.13425	1.88835	0	1.18465	3.59437	-0.605388	0	20.0819	3.33925	0.581881	5.73872	9.53966e-09	2.42959e-07	0.00483755	0.239925	5.63216	0.000726514	0.00800171
XLOC_037005	10	3.2212e-05	2.06233	0.625909	0	0	2.38191	0	1.10843	2.60332	1.65426	0	0	0	3.19998	1.2962	3.66883	0	1.35703	3.42532	0	0	22.5725	4.19678	0.731632	5.73619	9.68273e-09	2.45981e-07	0.00591348	0.108447	4.19684	0.00123014	0.0117282
XLOC_042734	14	4.09948e-07	0.387806	5.34091	0	0	4.06229	3.99016	1.69929	5.94326	5.26443	0	0	2.32717	5.91878	3.72615	5.04079	3.81251	1.98291	4.50047	5.87143	-1.13225	335.773	4.54095	0.72791	6.23834	4.42245e-10	1.60613e-08	0.0588239	1.92088	5.02922	0.000368836	0.00506973
XLOC_042735	12	1.27953e-06	0	4.49749	0	0	3.12189	0	0.805041	3.53612	3.56341	0	0	1.90327	2.23668	2.92602	3.97467	3.15722	1.15992	3.95238	4.166	0	56.6494	4.30439	0.746998	5.76225	8.29987e-09	2.14094e-07	0.0239366	0.476857	4.31627	0.000548903	0.00677568
XLOC_042737	12	1.27953e-06	0	3.00571	0	0	3.56621	0	0.247693	2.75402	3.14097	0	0	1.12043	3.05781	2.91589	3.60479	2.73733	1.25024	2.9051	3.49578	0	40.8751	4.17525	0.708726	5.8912	3.83398e-09	1.08495e-07	0.0198811	0.396016	4.31609	0.000776593	0.00853117
XLOC_042738	13	6.45978e-07	0	3.46873	0	0	4.02358	0	1.02836	3.63668	3.4474	0	0	1.19395	3.28839	2.75679	3.7668	3.13684	1.09256	4.40074	3.9884	0	63.9642	4.30595	0.78234	5.50393	3.71408e-08	7.81666e-07	0.0196249	0.471769	4.58732	0.00108951	0.0108686
XLOC_042741	10	3.2212e-05	0	2.88663	0	0	2.89388	0	0	1.26762	2.19588	0	0	0.725251	2.04545	2.08139	2.94653	1.61285	0.484258	1.96231	1.97094	0	18.4459	4.17702	0.681018	6.13349	8.59739e-10	2.85445e-08	0.0156497	0.371311	4.56842	0.00109163	0.0108686
XLOC_043136	12	1.27953e-06	1.36735	2.30246	1.32589	0	0.743037	0.739109	0	2.58253	1.44719	3.26008	1.02673	0.947055	0	2.45406	1.65523	2.4039	0	1.70398	0	4.4882	33.1747	3.40177	0.374651	9.07986	1.08716e-19	3.3142e-17	0.0150149	0.155102	3.36875	1.90735e-06	0.000132391
XLOC_043609	9	0.000223409	0	0	0	0	3.12081	0	1.37056	0	4.55057	0	0	3.29555	2.59143	3.16791	4.88071	0	3.30897	0	3.02901	0	43.3184	4.58267	0.827152	5.5403	3.01954e-08	6.52558e-07	0.00924341	0.250756	4.76172	0.00412805	0.027661
XLOC_043610	8	0.00135592	0	0	0	0	2.36163	0	0.75708	0	2.70889	0	0	2.16879	1.28183	2.0316	3.45339	0	1.34388	0	1.80228	0	13.9959	4.77787	1.00255	4.76573	1.88169e-06	2.32553e-05	0.0060242	0.162093	4.74991	0.00385729	0.0263391
XLOC_043780	9	0.000223409	1.54869	4.2874	0	-0.274104	3.77639	0	2.16065	0	0	0	0	5.59052	0.581965	4.72677	5.12519	0	0	4.39441	4.1453	-0.629447	329.761	4.05275	0.764312	5.30249	1.14236e-07	2.0838e-06	0.0192994	0.286766	3.89325	0.00271225	0.020282
XLOC_043820	8	0.00135592	1.08896	-0.638944	0	0	2.8565	0.974816	0.0809914	0.926322	0	0	3.25661	0.219326	1.74969	0	1.38422	3.30576	0	1.81951	0.213015	1.02121	64.0097	2.27488	0.431268	5.27486	1.32855e-07	2.37603e-06	0.0393641	0.277549	2.81779	0.000707626	0.00784019
XLOC_043888	8	0.00135592	0	0	0	0	0	0.993846	0.00638105	0	2.16895	1.3025	1.25045	3.11529	1.96051	0	0	1.60579	3.26917	4.83066	0	0.659694	72.4713	3.70093	0.764178	4.84302	1.27882e-06	1.67186e-05	0.00835219	0.176103	4.39812	0.000920809	0.00965031
XLOC_044243	12	1.27953e-06	0	1.41648	0	0	2.79896	0	1.22246	2.04854	1.20836	0	0	1.01905	3.00502	3.26595	3.60011	0	2.23233	3.41871	3.7019	-0.471778	51.5071	3.59681	0.601837	5.97639	2.28136e-09	6.80015e-08	0.0171633	0.240743	3.81009	0.00208027	0.0170757
XLOC_044592	8	0.00135592	0	0	0	0	2.97398	0	2.37052	0	0	0	2.31189	0	0	5.54231	4.87327	0	2.09998	2.08745	5.58148	0	108.599	5.22235	0.957514	5.45408	4.92277e-08	9.90461e-07	0.0404309	1.08479	4.74582	0.00897457	0.0472055
XLOC_046352	9	0.000223409	2.06123	0.992274	1.39261	0	0	0.471632	-0.226242	0.504281	1.27805	0.176226	-0.0497656	1.08359	0	1.34131	0.754818	1.34775	1.04619	2.99276	0	2.76685	37.3868	1.9414	0.554228	3.50289	0.000460247	0.00245889	0.0161568	0.0829774	2.36057	0.000209808	0.00331542
XLOC_046468	8	0.00135592	0	3.22018	0	0	3.70505	0.770843	0.793213	4.37947	1.7412	0	0	3.18722	2.24107	0	2.88266	0	1.29018	0	0	0	19.935	4.34279	0.814874	5.32939	9.85417e-08	1.82397e-06	0.00163595	0.0466319	4.83312	0.00133205	0.0125707
XLOC_046479	13	6.45978e-07	1.41044	4.80455	0.389362	0	3.8266	1.70259	1.32516	5.69953	3.97294	-0.190555	0	3.09931	3.82223	1.36069	4.54644	0	2.14549	3.28468	-0.274471	0	668.275	3.69954	0.533824	6.93026	4.20078e-12	2.34126e-10	0.0434147	0.91909	4.40395	0.000585556	0.00686672
XLOC_046491	9	0.000223409	0	3.79991	0	0	2.84549	0.770843	0.295006	4.72849	2.5889	0	0	2.68844	2.54277	0.243401	3.86693	0	1.25731	1.75805	0	0	35.298	4.17272	0.833748	5.00478	5.59271e-07	8.19786e-06	0.0119419	0.233068	4.28664	0.000726514	0.00800171
XLOC_046717	8	0.00135592	0	2.40905	0	0	2.36682	0.177522	2.31066	0	1.29125	1.02112	1.19556	0	0	2.83661	0	0	0.252004	-1.14701	0.906978	1.57074	173.4	1.63233	0.337528	4.83615	1.32381e-06	1.72507e-05	0.822277	3.20144	1.96102	0.000104904	0.00196748
XLOC_046891	10	3.2212e-05	0	2.443	0	0	3.49229	3.72335	2.17997	0	0	0	0	2.72761	0	0	4.41973	0	1.44716	4.50391	2.52051	3.1305	43.7249	4.04562	0.909613	4.44762	8.68255e-06	8.69119e-05	0.0101891	0.212944	4.38538	0.00196553	0.0163973
XLOC_046902	8	0.00135592	0	1.73166	0	0	2.84844	2.28682	1.63931	0	0	0	0	1.01971	0	0	3.17232	0	0.424261	3.65581	0.950686	2.28817	22.4376	3.26578	0.880058	3.71087	0.000206548	0.00126602	0.0106694	0.146112	3.77552	0.00162052	0.014524
XLOC_046904	11	4.54669e-06	0.245245	3.78258	0	0	3.84326	5.34537	1.82741	0	0	0	0	3.6419	0.178406	1.1468	4.98849	0	1.32941	4.85799	3.16388	3.40741	176.913	3.68889	0.768621	4.79936	1.5917e-06	2.01837e-05	0.0356165	0.481291	3.7563	0.000672715	0.00782703
XLOC_047716	11	4.54669e-06	0	0	0	0.0439029	3.70843	1.36108	2.21077	2.9287	2.89029	0	6.80391	0	1.05339	3.90405	4.20325	0.905922	0	3.04036	4.11507	-0.905939	216.361	3.26043	0.524101	6.221	4.94001e-10	1.77171e-08	0.104987	1.5824	3.91383	0.00271225	0.020282
XLOC_047734	10	3.2212e-05	0	0	-0.0405703	0	3.38522	0.573422	2.01919	2.1664	1.62169	0	6.13544	0	1.00703	2.85668	4.25235	0	0	2.35947	2.39122	-0.415307	92.5595	2.82936	0.521573	5.42467	5.80633e-08	1.14758e-06	0.0190412	0.191565	3.33064	0.00271225	0.020282
XLOC_048573	8	0.00135592	0	0	0	1.00964	0.80824	0	0.617729	0	0	4.88529	0	0	1.37188	2.12789	2.81582	0	3.07221	3.55557	1.92143	0	49.6972	4.04162	0.75707	5.3385	9.37182e-08	1.74432e-06	0.0127947	0.21763	4.08826	0.000355446	0.00490079
XLOC_049558	8	0.00135592	0	0	2.50091	0	2.29676	0	1.55141	0	0	0	5.90395	0	0	3.29468	3.62383	0	0	2.82916	3.40432	0	26.6338	4.61428	0.73434	6.28357	3.30885e-10	1.23285e-08	0.0105525	0.245854	4.54215	0.0069314	0.0394984
XLOC_050635	10	3.2212e-05	0.379968	3.27421	1.45295	0	0	0.231384	1.6702	0	-0.399846	1.73843	4.40931	0	-0.268276	3.07557	0	1.56101	1.30913	2.1106	0.959591	3.32588	27.4353	2.989	0.41155	7.26278	3.79204e-13	2.6993e-11	0.0374612	0.379161	3.33934	9.53674e-06	0.000325902
XLOC_052473	9	0.000223409	0	0	0	0	2.54204	0	0.8818	1.90242	1.02894	0	0	0	2.41337	1.87866	2.01373	0	1.85812	1.75805	2.88422	0	34.6361	2.59636	1.08725	2.388	0.0169404	0.0477769	0.0384512	0.286904	2.89947	0.00265508	0.020282
XLOC_052476	9	0.000223409	0	0	0	0	3.24071	0.192974	1.46051	1.69536	1.8232	0	0	0	2.83327	0.286857	2.98759	0	1.39018	1.98695	2.45367	0	31.8014	2.76316	0.896633	3.0817	0.00205819	0.00854007	0.0111496	0.101198	3.18211	0.00109163	0.0108686
XLOC_052477	9	0.000223409	0	0	0	0	2.9721	0.994929	1.18947	1.83661	2.70889	0	0	0	2.11258	0.736831	3.29626	0	1.35291	2.74356	2.30996	0	40.4219	2.69443	0.904625	2.9785	0.0028966	0.0113517	0.0126527	0.110231	3.12302	0.00175772	0.0150804
XLOC_052982	10	3.2212e-05	0	2.1151	1.94887	0	2.73434	0	1.0164	0	2.0894	0	0	0.206142	1.759	4.05107	2.01373	0	0	4.05141	0	1.02304	27.4367	3.84408	0.666844	5.76458	8.18614e-09	2.11798e-07	0.00701912	0.144089	4.35953	0.000776593	0.00853117
XLOC_052984	9	0.000223409	0	3.39199	1.12257	0	1.72217	0	0.991213	0	1.31973	0	0	0	2.20699	3.84558	1.97348	0	0	3.98358	0.50221	1.52697	24.0358	4.68949	0.696209	6.73574	1.63094e-11	8.0231e-10	0.00417944	0.115174	4.78436	0.000653585	0.00764036
XLOC_053194	15	2.11185e-07	1.20254	2.04764	0	1.10084	0.915836	1.6473	1.21368	1.94478	2.34329	3.44062	3.95292	0	4.19623	2.02702	0.169642	3.87586	1.16592	0	1.01366	3.82855	59.8171	3.19059	0.592309	5.3867	7.17616e-08	1.39233e-06	0.121384	0.650916	2.42289	5.72205e-06	0.00023786
XLOC_053598	8	0.00135592	0.904173	1.25708	0	0.475021	0	0.277873	1.48787	0.589293	0	0.844214	1.18438	0	0.100035	1.60567	1.219	0	1.14278	0.243223	1.12027	1.15614	74.5074	1.45046	0.151498	9.57411	1.02734e-21	5.04148e-19	0.291308	0.814352	1.48311	1.90735e-06	0.000132391
XLOC_054468	11	4.54669e-06	0.710715	0	1.52761	0.46179	1.18112	1.21807	1.76876	2.94983	1.37412	1.62676	1.89226	0	0.298353	3.02743	0.802674	0.569034	0.575167	0.132287	2.3298	2.65801	69.9847	2.37734	0.261455	9.09271	9.66003e-20	2.99015e-17	0.127581	0.68897	2.43303	1.90735e-06	0.000132391
XLOC_054469	8	0.00135592	0.264032	0	1.97832	0.134928	0.540901	1.10976	0.96024	2.30457	0.658864	1.50607	2.0643	0.0467971	0	2.05019	0.56786	0	0.600719	0	1.87212	2.25562	36.0887	2.24057	0.277177	8.08353	6.29172e-16	8.06302e-14	0.275139	1.28401	2.22242	3.8147e-06	0.00018846
XLOC_055519	9	0.000223409	1.69908	4.20968	0	0	0	3.22271	0	2.02574	0	0	0	1.53906	2.04545	2.77422	3.14109	0	2.60218	0	0	0	14.3713	4.94226	0.919628	5.37419	7.6927e-08	1.46987e-06	0.00354101	0.200422	5.82274	0.00592154	0.0351366
XLOC_055832	9	0.000223409	0.150915	1.03805	0	1.86823	0	0.657871	1.72058	1.5058	1.50202	0.350198	3.00145	1.69612	0.777481	1.51039	0.537831	0.819137	-1.11245	0	1.04511	0.582186	137.746	1.74844	0.306451	5.70545	1.16033e-08	2.85864e-07	0.0274175	0.138398	2.33565	5.72205e-06	0.00023786
XLOC_056571	11	4.54669e-06	2.50597	1.65932	0.881161	0.878487	2.32721	2.7353	0.205694	2.2948	1.60527	0.387126	0	0	1.33977	0.706599	2.8269	1.38192	-0.0760002	1.18395	1.7846	0.573067	21.866	3.56361	0.397916	8.95568	3.37644e-19	9.18027e-17	0.0357731	0.479903	3.7458	1.90735e-06	0.000132391
XLOC_056573	16	9.93813e-08	2.11906	1.23167	1.12257	1.17235	1.57616	2.65095	1.0395	4.08411	2.80444	0	0	0.0905071	1.51652	1.86362	3.90423	2.91539	0	1.16379	3.1761	1.28256	46.8989	3.60164	0.403339	8.92958	4.27637e-19	1.13211e-16	0.0243944	0.320106	3.71393	1.90735e-06	0.000132391
XLOC_057317	9	0.000223409	0	1.14307	-0.319546	0	1.21532	-0.0388347	0.967981	1.7973	1.73767	0	2.70531	0	0.130325	3.56845	2.00938	0	0	0	2.47723	1.14125	30.1992	2.48359	0.403877	6.14936	7.77956e-10	2.63746e-08	0.0324567	0.185872	2.51772	0.000707626	0.00784019
XLOC_057511	10	3.2212e-05	0	3.95994	0.591966	0	1.79455	0	1.85278	5.49536	1.20216	0.763106	6.59235	4.22083	1.25823	0	2.23426	0.820076	0	0	2.54211	0	60.9104	4.20971	0.667415	6.30748	2.83615e-10	1.07061e-08	0.0049474	0.0720262	3.86378	3.62396e-05	0.000863588
XLOC_058065	8	0.00135592	0.362101	0	0	0	3.47648	4.21531	1.74206	0	0	0	0	0	2.07995	4.42459	3.58696	-0.0505133	0	3.08833	5.39947	0	67.2343	3.84167	0.791381	4.85439	1.20759e-06	1.59637e-05	0.0251772	0.41396	4.03931	0.00265603	0.020282
XLOC_058067	8	0.00135592	0	0	0	0	2.61405	3.62223	1.35706	0	0	0	0	0	1.64593	2.25319	4.22732	0	0	2.45749	3.32062	0	45.5409	2.93963	0.806903	3.6431	0.000269371	0.00156776	0.0268572	0.261363	3.28267	0.00802695	0.0439245
XLOC_058820	10	3.2212e-05	2.32687	4.08893	0	0	-1.83117	1.98285	1.12105	0.322578	-0.332732	3.33303	2.48799	0	0	2.99003	-0.229435	0	3.38084	2.25407	1.51558	0	99.1527	2.56021	0.448889	5.70343	1.17421e-08	2.88112e-07	0.0501485	0.33256	2.72934	0.0055809	0.0337811
XLOC_058821	9	0.000223409	2.1886	4.64309	0	0	-1.70622	2.73935	1.21077	0	0	1.96733	3.22043	0.131898	0	3.45794	0	0.222645	2.9066	2.35605	0.692811	0	39.8211	3.45577	0.540657	6.39179	1.63951e-10	6.57111e-09	0.0255214	0.324697	3.66932	0.000672715	0.00782703
XLOC_059384	11	4.54669e-06	1.27865	0	2.5845	0	3.71485	2.19662	1.46532	2.71778	2.19588	0	3.772	0	0.190688	2.26621	3.44888	0	0.468244	2.34376	0	0	29.9535	3.52795	0.672324	5.2474	1.54263e-07	2.70253e-06	0.00863031	0.149367	4.11331	0.000706809	0.00784019
XLOC_059386	8	0.00135592	0	0	1.62029	0	2.61008	0.192974	0.882077	1.36374	1.39311	0	1.69763	0	0	1.86544	3.56408	0	0	3.24296	0	0	17.1399	3.04887	0.620306	4.91511	8.87331e-07	1.22365e-05	0.0161804	0.166041	3.35923	0.000368836	0.00506973
XLOC_060025	8	0.00135592	1.20254	1.3277	1.04646	0	2.92106	0	0.346924	0.748836	1.87539	0	0	0.589394	3.09205	0	2.86072	0	0	0	2.83255	0	19.1123	4.07817	0.667292	6.11152	9.8686e-10	3.23909e-08	0.00501064	0.0858134	4.09813	0.00198762	0.0164084
XLOC_060121	9	0.000223409	0	3.02396	0	0	3.43033	2.98844	0	0	1.79638	0	0	3.51315	3.19018	0.493044	2.65439	0	0	2.39598	1.24134	0	25.1862	3.92121	0.761288	5.15076	2.59434e-07	4.21229e-06	0.0232175	0.427691	4.20328	0.00587613	0.0351366
XLOC_060594	8	0.00135592	0.954443	1.66589	-0.281053	0	2.8438	0	0.978576	0	0.898067	-0.127646	-0.469304	1.08965	3.03339	1.75894	2.48828	0.332188	0	1.9553	2.60654	0	167.415	1.87559	0.369656	5.0739	3.89752e-07	5.97244e-06	0.0915485	0.458935	2.32568	0.00365448	0.0252404
XLOC_062284	8	0.00135592	1.36104	0	3.41598	0	0	0	0	1.50224	0.0982037	0.81212	0.688697	0	1.20087	0.549734	2.51252	2.26068	2.3179	0	0.746427	4.44445	23.4746	3.14411	0.437161	7.19211	6.37971e-13	4.23407e-11	0.0209064	0.183726	3.13554	2.67029e-05	0.000693435
XLOC_062644	10	3.2212e-05	0.245245	5.662	0	0	2.07937	0	2.54836	0	7.11467	0	0	1.64258	0.208941	3.01416	5.60498	0	2.64945	4.55593	6.83039	-2.27212	771.015	4.19159	0.878084	4.77357	1.80989e-06	2.24784e-05	0.44087	14.8279	5.07181	0.00404894	0.0274041
XLOC_063399	8	0.00135592	0	0	0.121065	0	1.23296	0.354485	0.837458	0.838772	1.00259	0	-0.817295	2.06795	1.52486	1.12524	1.52256	0	-0.454656	2.49467	2.43375	0	31.9145	2.24288	0.443809	5.05371	4.33319e-07	6.52086e-06	0.0155227	0.0880914	2.50462	0.0055809	0.0337811
XLOC_063551	12	1.27953e-06	0	4.19229	0	0	3.31235	0	2.40421	5.14531	4.89861	0	0	5.40399	5.96226	4.05725	4.79157	0	4.70637	4.27788	4.32638	0	160.612	5.15132	0.80337	6.41214	1.43491e-10	5.8799e-09	0.0118612	0.52019	5.45472	0.00123014	0.0117282
XLOC_063816	10	3.2212e-05	1.97313	3.45661	0	0	1.97712	2.71693	0	0.661951	0	0	0	1.92173	0	1.20659	3.21212	0	1.47266	3.12799	1.65159	0	15.4451	4.25243	0.565153	7.5244	5.29628e-14	4.55389e-12	0.00548952	0.113582	4.37091	5.72205e-06	0.00023786
XLOC_063870	10	3.2212e-05	0	0	0	-1.16621	3.35119	2.83359	1.74123	0	3.397	0	0	2.33714	2.56163	3.00546	4.95447	0	0.319794	3.17252	2.85573	0	111.647	3.23002	0.565693	5.70986	1.1307e-08	2.79481e-07	0.00911187	0.108229	3.5702	0.00271225	0.020282
XLOC_065549	9	0.000223409	-2.32668	5.53181	0	0	1.69965	1.09162	1.55656	0	4.02485	0	0	1.90318	0	4.39356	4.98143	0	0	0	4.42577	0	147.652	3.32314	0.812646	4.08929	4.327e-05	0.000342214	0.018247	0.18821	3.3666	0.00944202	0.0478566
XLOC_065810	10	3.2212e-05	0	0	0	0	2.64065	0	1.31429	0	0	0	1.88275	1.13927	3.15365	4.0437	4.4929	0	2.31536	3.05435	2.79704	0	28.1558	4.35009	0.902045	4.82248	1.41784e-06	1.83689e-05	0.00892405	0.425934	5.57679	0.00166169	0.0146282
XLOC_065837	11	4.54669e-06	0	0.120676	0	0	3.67711	1.87514	1.98234	1.03396	0.883915	0	4.55245	1.55072	1.59171	2.81933	2.41218	0	0.723986	2.72072	3.5189	0	40.6555	3.34737	0.559044	5.98766	2.12881e-09	6.37377e-08	0.00681867	0.104794	3.94192	0.000460015	0.0059966
XLOC_066027	10	3.2212e-05	1.83189	-0.936164	1.27854	-0.528129	0	1.42751	0.923277	3.27906	1.12176	1.93589	-1.62738	0	0.868113	2.97141	0.466791	0.18412	1.90297	0	2.56561	2.38031	123.556	1.89414	0.363416	5.21206	1.86757e-07	3.18437e-06	0.171178	0.645516	1.91495	0.000850677	0.0089957
XLOC_066640	8	0.00135592	0	0	0	0	3.46647	0	1.26373	0.0281699	1.92239	0	0	0	2.03667	3.11625	3.219	0	1.16432	0	1.48352	0	44.5082	2.53346	0.46054	5.50107	3.77499e-08	7.92827e-07	0.0144738	0.293535	4.34202	0.00248664	0.0194607
XLOC_066643	9	0.000223409	0	0	0	0	3.46755	0.499758	1.68744	0	1.5381	0	0.336317	1.23908	2.91656	2.8095	3.51235	0	1.17298	0	3.05932	0	52.4526	3.01016	0.51664	5.82641	5.66313e-09	1.53354e-07	0.00554602	0.120877	4.44595	0.00128642	0.0121814
XLOC_068555	8	0.00135592	1.92291	0	0	0	3.00065	0	1.09247	0	0	0	0	2.16	3.40976	4.7456	4.66108	-1.47629	0	2.79027	0.884877	0	28.5292	3.63662	0.836616	4.34682	1.38123e-05	0.000130159	0.0119402	0.204135	4.09563	0.00975977	0.0492097
XLOC_068561	9	0.000223409	2.44084	0	0	0	2.64067	0	1.38569	0	0	0	0	3.42045	3.94765	3.77494	4.43436	-0.867127	0	2.85945	1.18766	0	36.9809	3.59766	0.834276	4.31232	1.61551e-05	0.000148556	0.0120252	0.200597	4.06016	0.00493247	0.0310892
XLOC_068580	8	0.00135592	0	4.08463	0	0	3.02234	1.59211	1.7423	4.04072	0	0	0	2.78953	0	5.25245	4.83198	0	0.0396256	0	0.884877	0	166.022	4.02842	0.731115	5.50997	3.5889e-08	7.588e-07	0.0138306	0.205402	3.89251	0.00158305	0.0142226
XLOC_071888	9	0.000223409	2.37265	0	5.17738	0	1.28535	5.75989	0.0280319	0	0	0	0.854384	0.189391	1.48811	2.42883	0.214923	0	2.76896	2.06142	0	4.50709	43.7921	4.53782	0.630978	7.19173	6.39741e-13	4.23407e-11	0.00405685	0.121319	4.9023	9.53674e-06	0.000325902
XLOC_072083	9	0.000223409	0	0	0	0	0	0	0	2.92268	2.66064	0	0	4.86907	1.84881	1.34131	4.44945	0	2.55164	5.27712	1.48339	0	71.8735	4.90843	0.928463	5.28661	1.24601e-07	2.24437e-06	0.005993	0.256298	5.4184	0.00248664	0.0194607
XLOC_073000	11	4.54669e-06	2.76281	1.77835	1.96284	0.973148	2.1413	0.899815	2.52558	2.26623	2.08179	0.287231	0.247348	0.0887349	0	3.61113	2.13319	1.7722	0	0	2.95319	0.929705	117.971	2.69602	0.320188	8.42012	3.7611e-17	6.46781e-15	0.0463249	0.318917	2.78332	1.90735e-06	0.000132391
XLOC_073063	10	3.2212e-05	0.493601	0	0	0	3.66929	2.19662	0	2.75402	0	0	3.86915	1.24986	1.6028	0	3.6174	0	1.4521	2.1952	4.59107	0	44.4117	3.3321	0.755509	4.4104	1.0318e-05	0.000101366	0.00468973	0.0547032	3.54405	0.00151574	0.0136564
XLOC_073247	8	0.00135592	1.08564	-0.363318	0	0	1.38276	0.531301	0.705193	-1.5679	0	1.69698	1.97219	0.59576	1.18863	-0.671074	0.690196	0.441211	2.57337	2.33247	0	1.56567	69.4231	1.57963	0.442352	3.57098	0.000355654	0.00198056	0.0384981	0.138237	1.84429	0.00830841	0.0444145
XLOC_074512	14	4.09948e-07	-0.0703574	4.14251	0	0	2.5556	2.38346	1.31064	2.53442	1.68895	0	1.76137	2.08711	2.64598	3.48178	4.43794	0	1.95118	4.17443	3.39029	-0.132802	190.413	3.18734	0.492976	6.46551	1.00957e-10	4.26732e-09	0.0320185	0.379684	3.56783	0.000261307	0.00386599
XLOC_075710	10	3.2212e-05	1.75295	3.11722	0	0	2.96673	0	0	0	0	0	0	2.05051	2.91068	1.86544	2.87157	0	1.08536	2.54667	2.96644	0	27.4172	3.95651	0.774181	5.11058	3.21169e-07	5.06023e-06	0.00937977	0.163304	4.12186	0.00209326	0.0170757
XLOC_076087	8	0.00135592	0.850911	0.44558	0	0	0	0.443533	1.59484	2.89047	1.68381	0	0	0	1.44228	3.26302	5.91865	0	1.51618	3.34944	0	0.305678	80.6877	3.51907	0.743308	4.73434	2.19769e-06	2.65627e-05	0.00473051	0.0689111	3.86467	0.000499641	0.00617786
XLOC_076595	9	0.000223409	2.90702	4.57866	0.0891651	0	0	0	0	6.34231	-0.764771	1.80424	-0.938735	3.00012	0.420844	1.2755	2.59452	0	0.341757	2.6502	0	2.09836	42.6663	3.79478	0.642909	5.90251	3.58013e-09	1.02464e-07	0.0218118	0.501647	4.52349	0.00103904	0.0104095
XLOC_077767	11	4.54669e-06	0.748045	1.55047	0	0.833815	2.42297	0.192974	1.72659	0.528204	1.42845	1.98549	0	0	1.39549	3.29167	2.12819	0	1.24354	0	2.06343	1.42046	14.5518	4.34259	0.602097	7.21244	5.49563e-13	3.76095e-11	0.00665743	0.160846	4.59457	0.000231267	0.00361603
XLOC_077832	9	0.000223409	0.880312	1.42307	0	0	0	3.17597	1.83411	0	0	0	0	1.85282	0	1.20659	2.81582	0	4.24485	0	1.39136	1.91939	12.445	4.36295	0.578178	7.54604	4.48693e-14	3.97697e-12	0.00744377	0.204191	4.77774	0.000300719	0.00441974
XLOC_079540	8	0.00135592	0	3.64614	0	0	3.36294	0	0.56265	0	3.51483	0	0	3.83389	2.04545	0.706506	4.33388	0	0.303936	4.77929	4.7528	0	43.1245	4.8196	0.917546	5.25271	1.49879e-07	2.62909e-06	0.0102409	0.33623	5.03703	0.00209764	0.0170757
XLOC_079542	8	0.00135592	0	3.45781	0	0	3.38689	0	1.06161	0	2.87201	0	0	3.49052	0.420844	0.243401	3.9952	0	0.305959	3.66648	3.45603	0	26.7468	4.67277	0.9151	5.1063	3.28531e-07	5.16006e-06	0.0069273	0.252825	5.18971	0.00209764	0.0170757
XLOC_080994	8	0.00135592	0	3.56175	0	0	3.64265	0	1.72248	0	0.475709	0	0	0	0	2.75679	5.01764	0	2.14976	3.41912	2.2587	0	46.592	4.59486	0.878801	5.22855	1.70846e-07	2.9633e-06	0.00809954	0.213422	4.71972	0.00252617	0.0196528
XLOC_081005	8	0.00135592	0	2.33773	0	0	3.3764	0	1.16266	0	0	0	0	0	0	2.95402	4.59382	0	1.94239	2.08213	1.074	0	32.8375	4.16213	0.880595	4.7265	2.28428e-06	2.74222e-05	0.00577164	0.131271	4.50742	0.00483046	0.0307189
XLOC_081017	8	0.00135592	0	2.95072	0	0	3.44584	0	1.06772	0	0.4068	0	0	0	0	2.31778	5.13622	0	1.75929	3.23018	2.74207	0	77.3686	4.03651	0.842812	4.78933	1.67338e-06	2.10559e-05	0.00995147	0.164208	4.04446	0.00108951	0.0108686
XLOC_081019	8	0.00135592	0	3.95272	0	0	3.70616	0	1.25869	0	0.664835	0	0	0	0	3.58276	4.82458	0	1.94704	2.58058	2.54211	0	66.9007	4.30177	0.868278	4.95437	7.25651e-07	1.03015e-05	0.00738082	0.177774	4.59012	0.00789397	0.043493
XLOC_084521	8	0.00135592	0	0.975641	1.48293	1.00896	0	-0.0803727	0.361627	-0.127005	2.57302	4.73585	1.4815	0	0	2.29145	-0.194205	2.09069	0.751789	0	0.561495	1.85811	212.024	1.98597	0.38021	5.22333	1.7573e-07	3.03753e-06	0.0887553	0.336378	1.92218	0.000322342	0.00448041
XLOC_084895	8	0.00135592	1.72138	0.814079	0	0	3.17727	2.93438	0	4.96941	0	1.24622	0.114416	1.76179	0.445074	0	1.7535	-0.0736011	0	2.92262	0	0	34.2596	3.45546	0.501685	6.8877	5.67001e-12	3.03406e-10	0.00590905	0.0885721	3.90585	3.8147e-06	0.00018846
XLOC_085765	8	0.00135592	0	0	0.36181	0	1.89435	0.508465	1.5617	1.61924	1.72368	0	-0.283376	0.589394	1.93672	2.71258	3.04709	0	0.368555	1.98573	0.97845	-1.33124	20.3776	2.63873	0.67406	3.91468	9.05251e-05	0.000634319	0.0392333	0.309039	2.97764	0.0055809	0.0337811
XLOC_088330	12	1.27953e-06	0.549498	1.20105	1.05754	0.954201	0.374216	1.2678	-2.60447	0.401395	2.16678	2.83051	1.13943	-0.174009	1.82015	-1.28985	-3.29953	2.06519	1.12668	2.61442	1.94521	2.73624	185.866	1.5167	0.385412	3.93527	8.3104e-05	0.000592506	0.0994987	0.290247	1.54453	8.2016e-05	0.0016287
XLOC_091307	8	0.00135592	4.53163	0	1.46375	0	0	2.2588	0	-0.156501	0.874301	2.70258	2.19215	-0.519765	4.48408	0	2.59132	0	0.718019	0	-0.230688	2.64469	283.5	2.76283	0.459308	6.01521	1.7965e-09	5.54379e-08	0.108728	0.780411	2.84351	0.00485992	0.0307189
XLOC_092782	10	3.2212e-05	0	3.37654	0	0	3.78064	1.33716	1.50885	0	0	0	0	5.53697	4.29033	2.2855	3.70622	0	0	4.78009	5.08069	0	97.1767	4.75678	0.882168	5.39215	6.96185e-08	1.35891e-06	0.010209	0.298369	4.86919	0.0014723	0.0133134
XLOC_092783	9	0.000223409	0	2.78781	0	0	3.29685	0.192974	1.23712	0	0	0	0	3.1341	4.10845	2.45406	2.14145	0	0	3.44769	4.50012	0	41.6151	4.27377	0.830082	5.14861	2.62423e-07	4.25117e-06	0.00417967	0.106313	4.66878	0.00209326	0.0170757
XLOC_093070	8	0.00135592	0.580329	1.61755	1.95478	0.317655	0.646396	0	0.993764	1.32587	0	0	0.150761	1.66737	0	2.22062	2.07525	0.842741	0	1.96139	0.0283268	1.4541	55.1329	1.63362	0.342591	4.76843	1.8567e-06	2.29854e-05	0.0547185	0.177443	1.69725	6.29425e-05	0.00132304
XLOC_093266	9	0.000223409	-1.58898	-1.419	0.337807	0	0	1.30547	0	0	3.64947	2.46737	3.69334	2.75353	0	1.72343	0	4.40196	0.738607	2.17795	1.2468	-0.0351633	215.291	2.13205	0.503806	4.23189	2.31737e-05	0.000202808	0.112929	0.505627	2.16265	0.00315285	0.0227268
XLOC_093426	9	0.000223409	2.21173	3.02176	0	0	0	3.13763	0	0	0	0	0	0.18826	2.07043	0	2.37658	1.65493	2.06807	2.80782	0.950686	3.15406	26.0628	3.27235	0.567577	5.76547	8.14301e-09	2.11403e-07	0.0205636	0.228762	3.47568	0.00120926	0.0115538
XLOC_094949	10	3.2212e-05	-0.438546	0.67466	0	0	0.65627	-1.18383	0.104683	1.0146	2.70633	1.01626	1.11919	0	2.85404	-0.271764	1.93997	2.07998	1.34129	3.06542	0.998124	1.58815	183.499	2.00899	0.370189	5.42693	5.73319e-08	1.13424e-06	0.0497787	0.209474	2.07317	0.000133514	0.00239906
XLOC_094950	9	0.000223409	-0.354805	0.573018	0	0	0.0438626	-1.16437	0	1.29611	2.73937	0.465956	1.19464	0	2.69462	0	1.506	2.62446	1.15533	2.2097	0.252869	1.5437	112.631	1.96577	0.367076	5.35521	8.54579e-08	1.61296e-06	0.0436042	0.168539	1.95054	0.000209808	0.00331542
XLOC_094985	12	1.27953e-06	2.08202	3.57746	0.36181	-1.02785	0.280561	6.67862	0	0	1.16076	3.87673	4.58483	-0.269433	5.90583	2.38694	3.77716	1.81085	4.52159	0	0.743623	5.94949	98.8827	5.12641	0.628144	8.16119	3.31729e-16	4.50334e-14	0.0359055	1.15451	5.00694	0.000104904	0.00196748

## Sheet: Tumorigenesis downregulated
Tumorigenesis lncRNAs: Recurrently downregulated in primary tumors
GeneID	GFOLD followed by Recurrence Count																						DEeq2						Wilcoxon
	Recurrence		GFOLD Values (Tumor/Normal) in individual patients
	#	FDR	Patient 3	6	7	8	10	11	12	13	14	15	16	17	18	19	20	21	22	24	25	26	baseMean	log2FoldChange (Tumor/Normal)	lfcSE	stat	p-value	q-value	Average FPKM (Normal)	Average FPKM (Tumor)	log2FoldChange (Tumor/Normal)	p-value	q-value
ENSG00000049319	19	5.80587e-07	-2.64703	0.998743	-2.56506	-3.1289	-5.79024	-4.02698	-2.06847	-1.96759	-4.18606	-5.06843	-6.39418	-2.68367	-5.35181	-5.7326	-4.44323	-3.63425	-4.18016	-5.44458	-5.46838	-4.20492	1894.19	-3.77759	0.39469	-9.57104	1.05837e-21	5.07012e-19	17.5964	1.4195	-3.63182	5.72205e-06	0.00023786
ENSG00000175967	10	0.00195851	-1.29015	-2.71362	-1.89291	0	0	-0.775631	-1.09718	0	0	-1.2256	-0.7039	-0.252084	-1.04505	0	-1.2646	-1.39494	-1.09564	-0.319588	0	-1.73768	19.7734	-2.0766	0.270024	-7.6904	1.4667e-14	1.44657e-12	0.181003	0.0400649	-2.17561	1.90735e-05	0.000549775
ENSG00000187008	10	0.00195851	0	0	-1.14039	0	-3.71797	-1.4017	-1.74591	-4.01135	-1.18264	0	-1.2778	0	-3.42186	0	-0.0491894	-2.70067	0	0	-3.42709	-0.377833	102.345	-1.89673	0.325427	-5.82845	5.59459e-09	1.52112e-07	0.305461	0.0713945	-2.0971	0.000167847	0.0028208
ENSG00000188338	11	0.000403035	1.01955	-0.64475	-0.914761	-2.4034	-4.08049	-1.76968	-0.727692	-1.45766	-2.0334	-2.12087	-0.443455	-3.28566	-2.02557	-0.91999	-0.312528	-2.30732	-2.60178	0	-0.456124	-3.9238	5741.4	-1.2076	0.308203	-3.91821	8.92081e-05	0.000626699	61.4714	26.5567	-1.21084	6.29425e-05	0.00132304
ENSG00000196553	18	1.05366e-06	0	-3.22249	-0.750693	-1.566	-3.80934	-1.08467	-3.17727	-2.3351	-1.80124	-2.61463	-2.71552	-1.21445	-1.94175	-2.15613	-1.75043	-2.75505	-2.57517	-1.37796	-3.80161	-1.13225	32.8466	-3.41501	0.464731	-7.34836	2.00661e-13	1.51778e-11	2.12746	0.0864404	-4.62128	1.90735e-06	0.000132391
ENSG00000198106	11	0.000403035	-0.872955	0.373261	-1.95476	-1.6758	-4.2483	-0.556706	-0.701995	-2.53418	-0.602238	-2.2222	-1.59043	-0.77614	-2.41947	-3.46923	-2.19916	-1.84349	-0.722429	-0.821817	-3.72253	-0.899942	1299.99	-1.16528	0.321323	-3.62652	0.00028727	0.00165565	4.53535	1.7477	-1.37575	3.8147e-06	0.00018846
ENSG00000203709	15	3.78457e-06	-0.860265	-0.206297	-1.49868	-0.600326	-3.57318	-2.18124	-2.42598	-1.24835	-1.5651	-1.02681	-1.30582	-0.727197	-1.85221	-1.49426	-1.60828	-0.787064	-1.42078	-1.15508	-3.89569	-2.95511	2047.38	-1.37576	0.224754	-6.12117	9.28911e-10	3.07434e-08	3.17436	1.18624	-1.42006	1.90735e-06	0.000132391
ENSG00000203900	19	5.80587e-07	-0.513642	-2.44642	-1.49893	-1.65098	-1.81681	-2.07877	-1.97444	-3.6424	-2.80918	-3.28463	-3.03159	-1.16495	-2.9999	-2.64355	-3.71022	-2.64696	-2.7484	-3.27648	-3.88063	-2.53056	34.0295	-4.60157	0.42077	-10.9361	7.75015e-28	1.41757e-24	0.281463	0.01461	-4.26792	1.90735e-06	0.000132391
ENSG00000204583	20	2.15032e-07	-3.94526	-3.99584	-1.01486	-1.98491	-5.5278	-3.75881	-4.33929	-5.70865	-2.96155	-4.41954	-3.30318	-3.58879	-3.74525	-5.38522	-5.79922	-1.31486	-2.03997	-1.09607	-3.45259	-3.64706	180.661	-3.81254	0.47363	-8.04961	8.30578e-16	1.02523e-13	3.24915	0.222371	-3.86902	1.90735e-06	0.000132391
ENSG00000204706	8	0.0270367	-0.621148	-1.41911	-1.30694	-0.763204	-0.188947	-0.494899	-1.22826	0	-0.389114	-0.968976	-0.353403	-0.183384	-0.347422	-1.60389	-0.583058	-1.23566	-1.04183	-1.81127	-0.539077	-1.14381	57.9717	-1.24405	0.227377	-5.47131	4.4671e-08	9.09696e-07	0.241302	0.1078	-1.16248	2.67029e-05	0.000693435
ENSG00000204949	15	3.78457e-06	0	-1.31515	-3.46076	2.05219	-4.60186	-1.93001	0	-4.15874	-4.80227	1.61148	-1.95662	-2.30958	-4.87557	-3.93589	-4.13496	-4.9465	-3.39577	-4.17092	-4.99943	-0.543406	103.06	-2.1615	0.688425	-3.13977	0.00169078	0.00725343	3.20359	0.639264	-2.32521	0.00315285	0.0227268
ENSG00000205266	12	7.57559e-05	0	-0.926012	-1.39746	0	-2.55448	0	-2.47111	-2.44661	-3.39937	-0.630834	-1.8744	-1.95058	-0.968441	-3.04306	-1.90143	-3.17254	0	-2.65396	-3.50162	0	24.9742	-2.35842	0.546792	-4.31319	1.60915e-05	0.000148039	0.365511	0.061043	-2.58202	1.90735e-06	0.000132391
ENSG00000205622	12	7.57559e-05	0.415703	-0.788796	-0.572383	0.224354	-3.00291	0	-2.78542	-2.77525	-3.77409	0	-2.18197	-1.19929	-2.99672	-3.13497	-2.56099	-2.31528	-0.182205	-1.53899	-4.9061	0	71.798	-2.2027	0.447154	-4.92603	8.39155e-07	1.16706e-05	0.391735	0.112629	-1.7983	0.000707626	0.00784019
ENSG00000205865	20	2.15032e-07	-1.53682	-5.88034	-2.14067	-1.95611	-4.63381	-3.80614	-4.5527	-5.59558	-2.04779	-8.2194	-6.88079	-3.3041	-3.36838	-5.40371	-3.42829	-3.87939	-1.58063	-4.80423	-3.4619	-5.75012	852.579	-3.66756	0.412612	-8.88863	6.18657e-19	1.55592e-16	7.47027	0.593537	-3.65375	1.90735e-06	0.000132391
ENSG00000205866	20	2.15032e-07	-2.10174	-7.18048	-2.16935	-2.08906	-5.34802	-4.05912	-4.91689	-6.67609	-2.37536	-8.54748	-7.7949	-3.53256	-3.31645	-6.3132	-4.02273	-4.29529	-2.65977	-4.88919	-4.03871	-6.2119	1216.42	-4.09883	0.441968	-9.27404	1.79226e-20	6.43934e-18	10.7189	0.610936	-4.13299	1.90735e-06	0.000132391
ENSG00000213373	11	0.000403035	-0.255269	-1.89998	-0.286434	0	-2.48867	-2.04337	-2.04663	-1.037	-1.77437	-1.33024	-2.84352	-2.17941	-0.147774	-2.10215	-1.42547	-0.0167928	0.129809	-0.769561	-0.210826	1.1008	51.7852	-1.47867	0.394642	-3.74686	0.000179063	0.00112692	0.560322	0.222794	-1.33055	0.000850677	0.0089957
ENSG00000214184	12	7.57559e-05	-0.260657	-1.50837	-2.21066	-1.27583	-1.73398	-0.685838	0	0	-0.356517	-1.78059	0	-0.830249	-2.87599	-2.27016	-0.644617	-1.94153	-1.73591	-1.10686	-1.12338	-1.24258	109.24	-1.45629	0.266602	-5.46241	4.69711e-08	9.48854e-07	2.06464	0.669351	-1.62505	6.29425e-05	0.00132304
ENSG00000215256	12	7.57559e-05	0.3483	-1.56723	-1.32704	-0.612709	-0.706128	0	-0.889213	-1.4906	-1.81807	-2.55828	-0.701384	-1.10309	-2.21619	-2.34099	-1.051	-1.24213	-1.35308	-0.549425	-2.11242	-0.417499	916.917	-1.19651	0.211122	-5.66741	1.44975e-08	3.44301e-07	8.74117	3.63206	-1.26704	2.67029e-05	0.000693435
ENSG00000221857	17	1.95679e-06	2.26493	-4.20822	-3.05367	-2.1334	-4.44902	-1.35233	-0.277898	-6.69856	-2.75391	-4.45729	-2.06752	-2.43744	-3.34756	-3.807	-1.67855	-4.50501	-1.91827	-0.541714	-5.70575	-5.00441	1101.79	-2.14152	0.430652	-4.97275	6.60108e-07	9.47317e-06	41.7754	10.4965	-1.99274	0.000209808	0.00331542
ENSG00000223764	17	1.95679e-06	-4.25148	-5.21326	-0.09727	-0.933921	-2.07477	-2.00873	-2.74655	-4.02486	-1.09392	-3.48459	-1.27941	-0.99545	-3.4191	-4.66761	-4.3978	-1.03843	-2.8486	-3.03972	-2.20179	-3.08643	93.7125	-2.67398	0.434194	-6.15848	7.34458e-10	2.50663e-08	0.615229	0.0912745	-2.75284	1.90735e-06	0.000132391
ENSG00000223956	16	2.92444e-06	0	-0.417787	-1.92744	-1.99731	-1.82258	-1.39058	-1.4173	-3.07685	-2.07326	-4.61724	-2.03088	-2.75274	-4.26212	-2.30298	-0.485162	-2.81803	-2.23756	-2.28456	-0.358733	-3.83837	160.153	-2.45699	0.333317	-7.37133	1.68929e-13	1.30725e-11	9.09851	1.66705	-2.44834	1.90735e-06	0.000132391
ENSG00000223991	15	3.78457e-06	3.65617	-1.75438	-1.24693	0	-0.327651	-0.140652	-2.92163	-2.64676	-3.45203	-5.30214	-3.63552	-1.79991	-4.9198	-4.44754	-0.828459	-2.96984	-5.58086	-2.57564	-5.54456	-2.16057	91.4274	-2.68416	0.684343	-3.92224	8.77293e-05	0.000618254	0.8907	0.234332	-1.92639	0.000585556	0.00686672
ENSG00000224037	8	0.0270367	0	0	0	0	-0.0121595	-3.63518	-2.01872	0	-2.3428	-1.87446	-1.76241	-2.63851	-2.05575	-0.701517	0	0	0	0	0	-2.30711	24.4985	-2.58928	0.475748	-5.44253	5.25278e-08	1.0516e-06	0.43807	0.0774989	-2.49891	1.90735e-05	0.000549775
ENSG00000224477	9	0.00796273	0	-0.425881	-0.660939	0	-1.0564	-0.446229	-0.863489	0	-3.26613	-0.743941	0	-1.88657	-0.610949	-2.29275	-2.9866	-1.50287	-3.67918	-3.30535	-1.11064	0	23.1977	-2.50023	0.409895	-6.09969	1.06275e-09	3.45995e-08	0.928642	0.132532	-2.80879	0.000133514	0.00239906
ENSG00000224517	14	5.67685e-06	0	-0.669524	-2.00826	-0.606093	-1.15634	-1.50222	0	0	-3.0189	-1.41002	-2.07978	-1.4648	-1.10663	-2.64355	-2.47526	-3.12771	-2.6378	-1.09731	-2.18326	-0.622452	16.795	-3.75709	0.350639	-10.715	8.65559e-27	1.24393e-23	0.339155	0.0477796	-2.82748	1.90735e-06	0.000132391
ENSG00000224652	17	1.95679e-06	-0.17554	-2.68281	-1.72233	-2.16865	-1.81681	1.23014	-1.09424	-1.2199	-2.33304	-2.84435	-3.45458	-2.02705	-0.628797	-3.01089	-2.76122	-1.73039	-3.30704	-2.8267	-2.60973	-3.95626	46.8227	-1.97532	0.606158	-3.25876	0.00111901	0.0051781	0.480825	0.127213	-1.91826	0.000585556	0.00686672
ENSG00000225032	11	0.000403035	0	-0.909461	-2.1351	0	-1.02112	-1.32077	-1.79474	-1.40203	-1.08417	-0.623818	-2.00933	-0.624915	-2.00367	-0.924786	-2.34263	-0.825532	-1.26886	-0.494644	-1.73308	0.00968689	303.981	-1.22059	0.234871	-5.19685	2.02689e-07	3.41263e-06	1.52493	0.637901	-1.25734	5.72205e-06	0.00023786
ENSG00000225756	14	5.67685e-06	0.0792977	-0.973349	-1.69033	-1.46971	-1.4597	-2.61204	-1.73154	-0.555585	-1.85269	-1.30676	-1.17934	-2.42589	-3.32324	-2.53328	-0.113477	-2.71042	-4.68745	-1.33313	-0.585447	-0.881089	520.612	-1.64502	0.273621	-6.01205	1.8319e-09	5.64439e-08	5.12099	1.70573	-1.58603	5.72205e-06	0.00023786
ENSG00000225792	12	7.57559e-05	0	-1.55197	-1.48748	-2.18675	0	0.605971	-0.764563	0	-0.616976	-3.7109	0	0	-2.32367	-4.75558	-3.49262	-1.59982	-2.064	-4.19146	-3.0968	-3.71999	121.028	-1.58168	0.486707	-3.24977	0.00115498	0.00530554	3.541	1.19266	-1.56998	0.000850677	0.0089957
ENSG00000226237	11	0.000403035	-2.77222	-2.88592	-0.735901	0	-2.55074	-0.652439	-1.27354	-2.3351	0	-0.901627	-2.69968	0	0	-2.62748	-2.35707	-1.24527	-1.66336	-2.09302	0	0	23.6902	-2.11772	0.431784	-4.90457	9.36342e-07	1.28332e-05	0.101721	0.0234946	-2.11422	6.29425e-05	0.00132304
ENSG00000226622	18	1.05366e-06	-2.58834	-1.34788	-2.85096	-1.16621	-2.94686	-2.4964	-3.40387	-1.31184	-2.6969	-2.54796	-2.49322	-0.517647	-1.89561	-2.44678	-2.76122	-3.82491	0	-2.4216	-1.57893	-3.76768	24.01	-4.00009	0.458304	-8.72803	2.59136e-18	5.72947e-16	0.354746	0.0387491	-3.19455	8.2016e-05	0.0016287
ENSG00000226891	9	0.00796273	-1.38223	-0.472267	-2.12485	-0.156104	-1.31703	-0.448903	0	-1.10851	-1.12902	0	-2.4821	-0.0899238	-1.55095	-1.64091	-0.767936	-0.520611	-0.891055	-0.986191	-1.11282	-0.715384	138.917	-1.07875	0.223831	-4.81946	1.43949e-06	1.85776e-05	0.684454	0.335995	-1.02651	1.33514e-05	0.000418991
ENSG00000226906	9	0.00796273	0	-1.92919	-0.84596	0	0	0	0	0.269322	0	0	-1.66712	-2.21278	-1.3711	0	-4.57799	-1.56649	-3.40439	-1.73655	-2.41204	0	15.8575	-2.10706	0.723804	-2.91109	0.00360171	0.0135511	0.0451675	0.00852251	-2.40593	0.0055809	0.0337811
ENSG00000227258	11	0.000403035	0.854341	-1.59567	-1.42234	-0.122999	-0.594838	-0.233233	-1.22164	-0.764915	-2.84124	-1.76972	-1.48171	-0.909597	-3.31246	-1.15953	-0.754109	-2.54035	-2.59463	-0.625349	-1.84271	0	119.873	-1.36416	0.320029	-4.2626	2.02059e-05	0.000179844	5.3686	1.80683	-1.57108	4.76837e-05	0.00107535
ENSG00000227712	12	7.57559e-05	0.343579	-1.30634	-0.973145	-1.92522	-0.766808	-0.22702	-0.115251	-2.05609	-2.31619	-3.71169	-3.20232	-0.100303	-0.832515	-2.09159	-0.219162	-2.52772	-3.2742	-3.82085	-4.2708	-3.52865	78.4672	-1.82781	0.397371	-4.59977	4.22964e-06	4.69389e-05	1.18318	0.364661	-1.69805	0.000104904	0.00196748
ENSG00000227954	11	0.000403035	-1.38838	-1.97346	-1.6795	0	0.209035	-1.18801	-1.15682	0	-0.71818	-0.979763	-1.42421	-0.628924	-0.0194135	-3.11125	-3.17266	-1.02285	-1.66336	-2.37898	0	0	28.1825	-1.77392	0.447722	-3.96211	7.42905e-05	0.000539028	0.437063	0.10538	-2.05224	0.000261307	0.00386599
ENSG00000228296	9	0.00796273	0	-1.89829	-0.84596	0	0	0	0	0.269322	0	0	-1.78916	-2.21278	-1.3711	0	-4.56563	-1.56649	-3.38544	-1.73655	-2.41204	0	15.7999	-2.10616	0.723515	-2.91102	0.00360255	0.0135511	0.0480159	0.00837592	-2.5192	0.00315285	0.0227268
ENSG00000228705	16	2.92444e-06	-2.44891	-4.02445	-1.57546	0	-2.99516	-0.586159	-5.01913	-2.50655	-2.22868	0.273679	-3.78348	-2.43193	-3.11379	-4.53715	-3.26716	-3.35812	-2.08085	0	-4.50614	-3.67986	54.3163	-2.76021	0.532531	-5.1832	2.18116e-07	3.63586e-06	1.923	0.298012	-2.68991	0.000133514	0.00239906
ENSG00000228798	8	0.0270367	-2.22509	-1.97346	-0.611952	0	-1.50218	0	0.0697382	-1.31184	0	-2.47141	-2.28057	-0.0900952	-0.743758	-2.2008	0	0	-0.84596	-0.659063	-0.476105	-2.26869	25.3831	-1.44692	0.344194	-4.20377	2.62501e-05	0.000225996	0.588782	0.223632	-1.3966	0.00198555	0.0163973
ENSG00000228826	12	7.57559e-05	0.430188	-1.1209	-2.25941	-0.279252	-0.910807	0	-0.364502	0	-2.6658	-0.0287998	-1.37081	-1.60433	-1.33106	-3.06576	-1.48355	-1.60839	-2.06556	-0.504812	-2.71718	-2.2075	74.4752	-1.57913	0.349485	-4.51845	6.22945e-06	6.58626e-05	2.19659	0.449884	-2.28763	1.90735e-06	0.000132391
ENSG00000228888	11	0.000403035	0	-1.22592	-0.434239	-1.56977	-3.9874	-0.649184	-1.52343	0	-2.25243	0	-1.83153	-1.88657	-0.386478	-2.52391	0	0	-1.76189	0	-2.03465	-1.38405	53.785	-1.17924	0.397293	-2.96819	0.0029956	0.0116624	0.341575	0.127308	-1.42388	3.8147e-06	0.00018846
ENSG00000229005	16	2.92444e-06	0.00726396	-1.31503	-1.13266	-3.55197	-2.86958	-2.3955	-0.490237	-0.832737	-2.37788	-4.63682	-2.17975	-2.67017	-4.97435	-5.2125	-0.783484	-3.74268	-5.08543	-2.86698	-4.2601	-4.75238	326.582	-2.70101	0.341548	-7.90814	2.61265e-15	2.95317e-13	8.05452	1.11348	-2.85472	9.53674e-06	0.000325902
ENSG00000229140	12	7.57559e-05	-2.13504	-1.09238	0	0	-1.84104	-2.07015	-2.10578	-2.12772	-1.43707	-0.195122	0	-1.4388	-0.115741	0	-2.84525	-0.931277	-1.63928	-0.241294	-1.57893	-1.10022	14.4629	-2.85644	0.284787	-10.0301	1.12399e-23	7.29506e-21	0.330479	0.0268191	-3.62322	1.90735e-06	0.000132391
ENSG00000229236	10	0.00195851	0	-0.186263	-0.965428	-0.0705114	-3.32935	-0.250365	0	-0.766037	0	-1.92886	-1.00684	0.0110122	-1.89561	-1.94005	-1.48934	-1.7598	0	-2.65297	-2.58911	-2.0346	37.5088	-1.56158	0.5411	-2.88593	0.00390263	0.0144713	0.700827	0.19243	-1.86472	1.33514e-05	0.000418991
ENSG00000229308	10	0.00195851	0	-1.57972	-1.62571	0	-2.56849	-0.10399	0	-1.33221	0	-0.850289	-2.10808	-0.380087	-0.632592	-1.00626	-0.694023	-1.86382	0	-1.07714	-1.01123	-1.13283	43.2285	-1.71358	0.448903	-3.81726	0.000134943	0.00089116	1.88271	0.563989	-1.73907	1.90735e-06	0.000132391
ENSG00000229484	8	0.0270367	0.689244	0	-0.997828	0	-2.45393	-0.282563	-1.84074	-0.48927	-2.06564	-0.629247	-1.09952	-0.839555	-1.78733	-1.30333	-0.270356	-2.57867	0	-0.912081	-2.14958	-0.750774	36.6376	-1.60318	0.279186	-5.74234	9.33761e-09	2.3872e-07	0.637997	0.268071	-1.25093	0.00168991	0.0146282
ENSG00000229740	14	5.67685e-06	0.732764	0.766581	-1.49205	-1.91401	-4.34587	-0.924899	-0.974429	-0.106709	-2.7888	-1.39245	-2.77656	-2.50793	-1.88132	-4.39292	-1.72096	-1.58137	-0.890842	-3.78988	-3.43918	-1.90416	125.951	-1.98894	0.350953	-5.66724	1.45113e-08	3.44301e-07	4.97267	1.50346	-1.72573	0.000209808	0.00331542
ENSG00000229746	11	0.000403035	-1.47304	0	-2.243	-0.946545	-0.814115	-2.33617	-3.61281	0	-1.40664	-0.666714	-3.01543	-0.196218	-0.268276	-1.1883	0	-2.18536	0	-1.66764	-1.57893	-3.76921	17.5257	-2.81073	0.494376	-5.6854	1.30506e-08	3.14088e-07	0.0968993	0.0170742	-2.50467	1.33514e-05	0.000418991
ENSG00000229775	17	1.95679e-06	-2.81371	-2.51799	-1.47291	-2.77497	-0.0121595	-1.59129	-1.05321	0	-3.31793	-3.77153	-3.56136	-3.16115	-2.78525	-3.20788	-4.23742	-2.45564	-4.3525	-4.15835	-4.02677	1.40009	48.156	-2.55216	0.632935	-4.03227	5.52413e-05	0.000421965	0.543569	0.152771	-1.8311	0.000707626	0.00784019
ENSG00000229896	8	0.0270367	-0.259671	-0.659629	-0.524931	0	-2.00224	-1.19123	-0.392832	-1.05346	-1.34696	-0.884239	-0.692806	-0.763523	-2.17939	-1.14184	0	-0.606515	-1.24564	0	-1.8021	-0.597147	51.8017	-1.37741	0.257422	-5.35078	8.75771e-08	1.64896e-06	0.831942	0.236477	-1.81478	1.90735e-06	0.000132391
ENSG00000230333	20	2.15032e-07	-3.05718	-4.73633	-3.06777	-3.35238	-2.65015	-1.95176	-2.09979	-4.11527	-3.13482	-4.62833	-2.75482	-1.85709	-3.87018	-5.24271	-2.88721	-4.95399	-5.36175	-4.33412	-5.18208	-4.29775	369.485	-3.73926	0.324684	-11.5166	1.08795e-30	3.7881e-27	6.19719	0.411957	-3.91105	1.90735e-06	0.000132391
ENSG00000230435	17	1.95679e-06	-2.49914	-2.2917	-2.46988	-2.13182	-2.16478	-0.656134	-0.429868	-2.97927	-1.75519	-4.0108	-1.14904	-0.920939	-3.00719	-4.73409	-2.78091	-3.58954	-4.95872	-3.49968	-4.07236	-4.33333	61.7806	-3.3809	0.462978	-7.3025	2.82466e-13	2.06662e-11	0.598237	0.033757	-4.14746	1.90735e-06	0.000132391
ENSG00000230587	9	0.00796273	-1.57755	-3.64681	0	0	-2.59684	-0.335501	-0.844874	-1.21256	-0.866164	-1.41002	-1.35774	0	-2.23837	-0.923836	-2.92468	0	-1.31741	0	-0.0848644	-0.226243	19.789	-2.07767	0.324747	-6.39779	1.57639e-10	6.38167e-09	0.328998	0.100529	-1.71047	0.000322342	0.00448041
ENSG00000230628	14	5.67685e-06	-0.194639	0	-2.2743	-2.30278	-3.85216	-3.07104	-1.67316	-0.000273875	-1.77242	-1.57051	-2.54954	-1.47672	-0.269727	-0.00979883	-3.13947	-1.47328	-2.66437	-1.97482	-0.952538	-3.48511	62.6162	-1.88317	0.450752	-4.17785	2.94282e-05	0.000248989	0.41076	0.115633	-1.82875	9.53674e-06	0.000325902
ENSG00000230630	12	7.57559e-05	-1.93525	-5.67582	-0.155657	-0.127859	-3.29027	-0.432909	-1.94863	-1.69212	0	-1.49685	-1.68896	0.894158	-2.55865	-2.4483	-3.08207	-0.303101	-0.693864	-2.82694	-0.968198	-1.68368	204.756	-1.24782	0.343841	-3.62907	0.000284445	0.00164172	4.64516	1.70277	-1.44784	0.000209808	0.00331542
ENSG00000230645	16	2.92444e-06	0	-1.97346	-2.60499	-1.47579	-1.58666	-1.29484	-2.47111	0	-3.1929	-0.70476	-2.32767	-0.787217	-2.40556	-3.3274	-2.30792	-3.54058	-2.52843	-1.61329	-3.28683	-2.85797	19.3536	-4.69562	0.410595	-11.4361	2.75947e-30	6.94006e-27	0.547077	0.0253978	-4.42897	1.90735e-06	0.000132391
ENSG00000230921	14	5.67685e-06	0	-2.16376	-1.96466	-1.57116	-0.608741	-0.631406	-0.607771	0	-4.61635	-3.02708	-4.03271	-2.16051	-2.65083	-2.39311	-2.96282	-3.54058	-3.44703	-3.55591	-0.5823	-2.79135	26.7371	-4.70594	0.492744	-9.55048	1.29095e-21	5.90315e-19	0.804982	0.0721058	-3.48077	5.72205e-06	0.00023786
ENSG00000230945	11	0.000403035	-1.27405	0	-0.679734	-1.2768	-1.45657	-0.204127	-0.29228	-1.52921	0	0	-2.7252	-1.07573	0	0	-1.21678	-1.88025	-1.00619	-3.31213	0	-1.42144	20.9652	-1.51781	0.60677	-2.50146	0.0123682	0.0369375	0.963777	0.249857	-1.9476	2.67029e-05	0.000693435
ENSG00000231298	9	0.00796273	-2.19473	0.306382	-0.356981	-0.355619	-3.04685	-0.758055	-2.87696	0	-0.725728	-0.259269	-0.131515	-1.1686	-2.16145	-2.2865	-2.97118	0	0	-1.39676	-1.03989	0	37.6371	-1.34252	0.361074	-3.71812	0.000200707	0.00123948	0.419139	0.188292	-1.15446	0.00120926	0.0115538
ENSG00000231335	10	0.00195851	-0.983534	0	-1.26242	-0.681345	-0.627384	-0.200512	-1.72051	-0.505128	-1.0466	-1.82358	0	-0.323272	-1.62344	-1.66104	-1.17544	-1.3197	-2.94251	-0.872176	-3.1778	-0.50846	37.3963	-1.80154	0.245011	-7.3529	1.9395e-13	1.47256e-11	0.847257	0.239554	-1.82245	1.90735e-06	0.000132391
ENSG00000231437	13	1.47727e-05	0	-1.424	-2.59367	0	-2.19099	-0.981383	0	-1.31184	-3.3966	0	-1.18422	0	-1.6101	-3.35581	-1.97754	-1.62166	-3.28744	-2.61059	-3.5348	-0.0907	27.1576	-2.18683	0.480662	-4.54962	5.3742e-06	5.78539e-05	0.422057	0.0714179	-2.56308	3.8147e-06	0.00018846
ENSG00000231440	15	3.78457e-06	0	0	-2.7005	-1.80741	-0.105322	-1.63348	-2.38613	0	-2.89011	-1.2485	-1.17957	-0.649743	-1.0014	-2.44678	-1.54473	-1.09409	-4.64185	-2.03934	-1.67829	-2.68528	24.1088	-2.7032	0.489533	-5.522	3.3516e-08	7.14346e-07	0.805559	0.119429	-2.75384	9.53674e-06	0.000325902
ENSG00000231486	16	2.92444e-06	-4.12549	-6.57755	0.428446	1.32798	-2.61786	-2.01722	-1.7832	-7.16586	2.58896	-5.07503	-3.52347	0.473991	-3.81793	-2.93271	-8.15861	-1.24273	-1.40617	-5.76587	-1.0701	-2.65298	11194.4	-1.58137	0.478805	-3.30275	0.000957424	0.0045379	210.767	67.0256	-1.65287	0.00638962	0.0370169
ENSG00000231487	8	0.0270367	0	0	-0.828367	0	-1.31401	-2.63213	-2.36245	0	-1.72541	-1.48614	-4.16236	-3.14536	0	-0.915657	0	0	0	-1.30113	0	-0.129551	23.7207	-2.21226	0.530804	-4.16774	3.07631e-05	0.000259302	0.444258	0.0575292	-2.94903	8.2016e-05	0.0016287
ENSG00000231948	15	3.78457e-06	-2.18022	-1.48285	-0.0942896	-1.56667	-4.08582	-3.25963	-2.35139	-2.18539	-1.03062	-2.85758	-0.507853	-2.32346	-2.21962	-1.87469	-2.1969	-1.28525	0.907839	-0.874147	-0.0194177	-2.38589	137.493	-1.80317	0.278146	-6.4828	9.00339e-11	3.84911e-09	3.27928	0.996245	-1.71881	0.000322342	0.00448041
ENSG00000231992	13	1.47727e-05	-1.19237	0	-1.2925	-0.637754	-1.10263	-1.62402	-0.259865	-1.31673	-1.38916	-1.83602	-0.718564	-2.06141	-2.52252	-1.25567	-0.42335	-2.67802	-1.28324	-0.348922	-0.160814	-1.50744	133.542	-1.49757	0.195023	-7.67895	1.60401e-14	1.56663e-12	2.43069	0.980457	-1.30984	1.90735e-06	0.000132391
ENSG00000232284	13	1.47727e-05	-1.45867	0	-0.922838	-0.362443	-2.5514	0	-1.31799	-1.78233	-1.58271	-1.19618	-1.37075	-0.394315	-1.80765	-3.37988	-1.46014	-1.37342	0	-0.802168	-2.26421	-2.3056	85.5281	-1.43725	0.292054	-4.92118	8.6024e-07	1.19366e-05	0.774025	0.212113	-1.86755	4.76837e-05	0.00107535
ENSG00000232451	15	3.78457e-06	-0.282214	0	-1.09596	-2.08457	-3.27446	-1.18666	-2.7249	-1.56995	-3.26554	-1.76523	-1.99668	-2.36441	-2.95653	-1.21819	-2.93758	-1.01847	-0.822059	-0.791002	-3.38807	-0.592576	120.654	-2.05933	0.298216	-6.90548	5.00323e-12	2.73596e-10	2.18139	0.539593	-2.0153	3.8147e-06	0.00018846
ENSG00000232558	9	0.00796273	0	-0.893389	-2.60847	0	-0.365907	-2.2188	-1.86678	-0.354546	-2.50745	0	-1.13429	0	-1.49066	-0.915657	-1.44694	-1.94916	-1.80458	-0.0209689	-0.806386	-0.334392	11.5485	-2.74715	0.459793	-5.97477	2.30417e-09	6.84784e-08	0.359201	0.0835719	-2.1037	1.90735e-06	0.000132391
ENSG00000232650	8	0.0270367	0.612111	0	-0.167481	-1.71631	0	0	0	0	-2.46445	-3.19619	-2.02774	-1.55068	0	-0.45069	-0.198161	-0.990333	-3.44156	-3.57496	-0.083669	-1.53321	34.597	-1.50636	0.387163	-3.89076	9.993e-05	0.000690688	0.826905	0.306275	-1.43289	0.00143242	0.0129791
ENSG00000232667	18	1.05366e-06	-1.49969	0.0888057	-3.27598	-2.62456	-4.14471	-0.300657	-4.80071	-4.55175	-4.61542	-2.90642	-5.77842	-1.94999	-1.53299	-1.29609	-1.57061	-1.15579	-4.31158	-3.1704	-3.45516	-4.18353	271.736	-2.30362	0.496321	-4.64138	3.46091e-06	3.94078e-05	7.67883	1.48852	-2.36701	3.8147e-06	0.00018846
ENSG00000232855	17	1.95679e-06	-3.98288	-3.85194	-1.93032	-1.35896	-1.3543	-1.69309	-3.66699	-2.00464	-0.626243	-2.04953	-3.34714	-0.347104	-3.13549	-1.51149	-1.24439	-1.68119	-2.5369	-2.10205	-0.583552	-3.24991	151.588	-2.30928	0.264271	-8.73831	2.36614e-18	5.34906e-16	0.537307	0.117734	-2.19021	1.90735e-06	0.000132391
ENSG00000233355	8	0.0270367	-2.77631	-1.16626	0	-0.359544	-2.75788	-0.454209	0	-1.67355	-0.3033	0	-1.19633	0.48986	0	0	-1.46192	0	-1.21929	0	0	-1.14109	26.1026	-1.20466	0.423646	-2.84355	0.0044614	0.0161678	0.385231	0.132935	-1.535	0.00485992	0.0307189
ENSG00000233392	17	1.95679e-06	1.52629	-3.94866	-1.14781	-2.1823	-3.26171	-3.17926	-3.41286	-5.41097	-1.96351	-4.77741	-2.61399	-3.32135	-4.5622	-3.42765	0.539579	-2.48202	-3.66178	-0.433836	-3.14068	-4.69958	124.72	-1.64827	0.574403	-2.86953	0.00411083	0.0151041	1.00219	0.40376	-1.31159	0.00943565	0.0478566
ENSG00000233590	18	1.05366e-06	0	-1.86672	-2.51584	0	-1.29466	-2.4106	-1.73669	-1.63969	-1.60788	-1.40765	-2.67854	-1.20191	-3.48122	-2.77537	-3.93815	-1.70698	-3.33859	-2.54958	-2.49783	-4.14806	37.5165	-3.41217	0.350915	-9.72361	2.3915e-22	1.30046e-19	1.27372	0.151645	-3.07028	1.90735e-06	0.000132391
ENSG00000233967	12	7.57559e-05	-0.301883	-1.23878	-1.52272	-0.14955	0	-1.4453	-0.399081	-0.663664	-1.62112	-2.41583	-1.87366	-0.682192	-1.38553	-2.24072	-0.146904	-1.18163	-1.57966	-1.9297	0	-1.67897	88.6423	-1.42841	0.257092	-5.55601	2.76009e-08	6.02713e-07	2.28112	0.966193	-1.23935	3.62396e-05	0.000863588
ENSG00000234076	15	3.78457e-06	0	-1.10711	-0.614962	-1.62227	-3.16031	0.867915	-2.15259	-1.93542	-2.70931	-2.42986	-3.35436	-0.0031706	-3.57856	-3.46158	-0.354196	-2.65793	-2.83964	-1.80299	-3.30843	-3.53421	200.212	-1.67237	0.375397	-4.45494	8.3915e-06	8.46301e-05	6.1026	2.00704	-1.60435	0.000482559	0.0059966
ENSG00000234160	10	0.00195851	-1.46556	-1.28253	0	0	-0.185468	-1.60675	-1.14647	-0.646281	0	-1.15639	-1.11433	-1.65999	-2.27252	-0.45918	-1.47177	-2.51011	-0.275415	0	-0.596386	0	104.271	-1.29743	0.222834	-5.82241	5.80044e-09	1.56441e-07	3.95734	1.67039	-1.24435	2.67029e-05	0.000693435
ENSG00000234223	11	0.000403035	0	0	-2.29112	-0.616331	0	0	0	0	-2.39791	-1.24473	-1.81814	-1.06659	-1.19108	-2.5968	-1.0867	-0.516885	-1.54907	-1.80236	-0.806386	-1.13225	8.98696	-4.51498	0.514706	-8.77197	1.7556e-18	4.06007e-16	0.0824628	0.00781868	-3.39875	1.90735e-06	0.000132391
ENSG00000234235	10	0.00195851	0	-0.232918	-1.94277	0	0	-1.55121	0	-0.627191	-1.13631	-1.93018	0	-1.50255	-2.68132	-0.658047	-1.86869	0	-1.54907	-1.83269	-0.913655	-1.91227	24.624	-2.13851	0.519224	-4.11867	3.81064e-05	0.000309278	0.521546	0.07389	-2.81934	1.33514e-05	0.000418991
ENSG00000234407	12	7.57559e-05	-1.72854	0	-2.01451	-1.05294	-0.814115	-2.34685	-3.78973	0	-1.21881	-0.0495283	-2.88447	-0.108669	-0.397559	-1.1883	0	-2.0816	0	-1.86534	-1.30628	-3.71627	16.173	-2.91367	0.482063	-6.04418	1.50173e-09	4.72106e-08	0.0931812	0.0151338	-2.62227	1.90735e-05	0.000549775
ENSG00000234509	15	3.78457e-06	-0.82509	0	-1.33311	-1.2928	-2.5846	-2.05867	-0.829955	-1.44744	-2.885	-0.635122	-2.32903	-2.69603	-3.69319	-3.5888	-0.500445	-3.61357	-2.00249	-2.62551	-2.5215	-2.88211	120.225	-2.36654	0.2684	-8.81722	1.17335e-18	2.81046e-16	1.42046	0.26705	-2.41118	1.90735e-06	0.000132391
ENSG00000234647	9	0.00796273	-1.16346	0.174161	0	0	-1.68038	-1.01529	-2.09693	-1.38796	-2.07233	-0.174348	0	-1.60431	0	-1.65489	-0.220153	0	0	-1.16756	-0.806386	0	11.4163	-1.89482	0.442169	-4.28529	1.82502e-05	0.000164957	0.106761	0.0347398	-1.61972	0.00101662	0.0102263
ENSG00000234663	10	0.00195851	-2.6961	-2.91189	0	0	-2.67508	-0.437407	-0.902142	-2.20209	0	-0.462296	-1.4719	0	0	-1.11089	-1.92951	0	-1.23162	-1.27107	-0.382995	-1.7805	48.3172	-1.37258	0.307788	-4.45948	8.2159e-06	8.32346e-05	0.51655	0.188855	-1.45163	0.00315285	0.0227268
ENSG00000234810	11	0.000403035	-1.47304	-2.51799	0.0891651	-0.268768	-2.59684	-1.29484	0	-0.627191	-0.179433	-0.841958	0	-1.07665	-0.147774	-0.834286	-1.7913	-1.14086	-2.43015	-2.19474	-1.39891	-1.33124	12.7695	-3.04035	0.436461	-6.96593	3.26248e-12	1.8648e-10	0.0712704	0.0103669	-2.78132	1.90735e-05	0.000549775
ENSG00000234840	12	7.57559e-05	0	-2.10241	-2.40021	-0.403323	-1.98587	-0.699448	-0.60808	-1.18207	-0.871167	-1.11094	-1.46036	-0.721731	-1.55172	-1.74318	-2.48546	-0.681822	-0.59305	-3.99823	-1.28441	-4.12723	101.345	-1.57691	0.39665	-3.97558	7.02077e-05	0.000513665	0.649247	0.251812	-1.36642	9.53674e-06	0.000325902
ENSG00000234997	10	0.00195851	-1.71356	-1.50361	-0.623144	-0.720594	-0.991692	0	-0.891233	-0.447177	-1.54336	-0.314536	-1.17957	-1.25481	-1.57979	-2.45485	-1.63192	-1.22405	0	-0.949563	-3.12337	0	30.3492	-1.90687	0.301602	-6.32248	2.57404e-10	9.7901e-09	0.764973	0.17307	-2.14405	9.53674e-06	0.000325902
ENSG00000235092	9	0.00796273	0	-0.337611	-1.68635	-0.354611	0	-1.01023	0	-0.929322	-1.45382	-1.56241	-1.43715	-1.46314	-0.941726	-3.2271	-0.311392	-1.03204	0	-0.107998	-1.44238	-0.626375	73.8329	-1.1252	0.272803	-4.12459	3.71391e-05	0.000302894	1.41178	0.661312	-1.09411	5.72205e-06	0.00023786
ENSG00000235200	18	1.05366e-06	0	-1.60221	-2.72567	-0.731166	-5.04433	-1.6214	-4.87247	-1.95488	-4.36329	-2.62659	-3.79811	-2.40019	-4.18967	-5.89182	-3.00346	-5.08576	-4.63285	-1.72643	-5.45682	-3.12893	123.479	-3.83076	0.423611	-9.04311	1.52272e-19	4.44017e-17	12.6905	0.974397	-3.7031	3.8147e-06	0.00018846
ENSG00000235412	9	0.00796273	0	-2.2621	-0.750693	0	0	0	0	0.269322	0	0	-1.72942	-2.48065	-1.3711	0	-4.62639	-1.65148	-3.40439	-1.80236	-2.33969	0	15.932	-2.11976	0.730592	-2.90143	0.00371461	0.0138996	0.0502594	0.00808912	-2.63534	0.00271225	0.020282
ENSG00000235532	12	7.57559e-05	-1.66676	-3.7546	-0.225141	-0.584989	-0.520215	-1.65391	-0.372713	-3.12156	-2.24526	-3.30592	-0.767559	-0.882719	-0.130868	-1.31426	-1.35059	-0.908451	-3.23005	-3.39768	-2.18326	-2.92167	37.1305	-2.57457	0.399022	-6.45219	1.10242e-10	4.63061e-09	0.263207	0.0480838	-2.45258	1.90735e-06	0.000132391
ENSG00000236213	11	0.000403035	-2.21512	-3.13404	0	-0.419154	-0.910807	-0.0699603	-0.87336	0	0	-1.6932	-1.68651	0	-1.24156	-1.20655	-2.7434	-0.861782	-2.18981	-2.73415	-3.5348	-1.86301	51.9682	-1.54961	0.438515	-3.53377	0.000409681	0.00223019	0.473984	0.119652	-1.986	1.90735e-05	0.000549775
ENSG00000236267	8	0.0270367	0	-0.669524	0	0	0	-0.661589	-0.496108	-0.667784	-0.617427	-4.76779	-3.19196	-1.63014	-3.11713	-0.658047	-4.92067	-1.56649	0	0	-1.57893	-2.0003	31.4074	-4.18354	0.536387	-7.79948	6.21632e-15	6.65278e-13	0.671967	0.0920912	-2.86726	6.29425e-05	0.00132304
ENSG00000236341	16	2.92444e-06	0	0	-1.9742	-1.09061	-2.95668	-1.06917	-3.43079	0	-3.1723	-1.26878	-1.87884	-1.81815	-1.54998	-3.07897	-0.607512	-2.08457	-1.07729	-1.201	-4.21286	-2.3142	95.0982	-2.10532	0.335619	-6.27297	3.5423e-10	1.31254e-08	1.57671	0.510497	-1.62694	3.62396e-05	0.000863588
ENSG00000236977	11	0.000403035	-2.05433	-1.28633	0	0	-2.40078	-1.1686	-0.738253	-0.909124	-0.149655	-1.20636	-1.19425	0.118796	-0.845583	-1.02879	-1.49669	0	-1.44457	-0.30247	-1.23614	-2.24768	142.059	-1.12035	0.219896	-5.09491	3.48909e-07	5.43347e-06	1.01411	0.441508	-1.1997	0.000104904	0.00196748
ENSG00000237076	11	0.000403035	0	0	-2.50198	-2.13779	0	0	-0.0610702	0	-2.25243	-0.86635	-2.32162	-1.1166	0	-2.49031	-2.35519	-3.18297	-3.00919	-2.14476	0	-3.23491	25.1905	-2.37807	0.613895	-3.87374	0.000107176	0.000734716	0.555938	0.10145	-2.45415	0.000261307	0.00386599
ENSG00000237125	19	5.80587e-07	-3.66608	-7.65253	-1.58601	-1.0392	-3.37472	-1.9749	-2.95204	-4.12716	-1.49725	-4.74814	-3.84092	-0.346631	-3.84352	-5.66788	-5.77718	-2.34955	-3.43178	-5.00759	-2.86963	-3.39158	416.352	-2.74695	0.432133	-6.35673	2.061e-10	7.94393e-09	3.75836	0.532962	-2.818	1.90735e-06	0.000132391
ENSG00000237248	12	7.57559e-05	-1.5107	-2.8506	-1.01078	-0.877909	-1.96289	-1.49283	0.175426	-3.83572	-0.291769	-0.929648	-1.7757	-0.423708	-2.54418	-0.878773	-0.949279	-0.973688	-1.37354	-1.37535	-3.90926	-1.63244	175.953	-1.6519	0.233304	-7.08045	1.43682e-12	8.86776e-11	1.61443	0.507421	-1.66977	9.53674e-06	0.000325902
ENSG00000237337	11	0.000403035	0	0	-2.10199	0	0	0	-1.09424	0	-3.53233	-2.97489	-1.24741	-2.5749	-1.32609	0	0.865033	-3.86132	-2.57517	-2.19474	-0.190848	-1.50643	24.2652	-1.47889	0.620078	-2.385	0.017079	0.0480736	0.613171	0.222454	-1.46278	0.00143242	0.0129791
ENSG00000237513	8	0.0270367	-2.8413	-1.80352	0.176451	-0.0433586	-2.0158	-0.440882	-2.27609	-0.726372	0	-0.295063	-0.86583	0	0	-0.461376	-1.07052	0	-2.37776	-1.4394	0	-1.86992	30.7563	-1.35435	0.451982	-2.99646	0.00273133	0.0107796	0.674896	0.237064	-1.50938	0.00101662	0.0102263
ENSG00000237517	14	5.67685e-06	1.02065	-2.06259	-1.51304	-1.30158	-3.03948	0	-0.560165	0.524773	-3.18134	-1.37313	-3.86874	-1.41024	-2.98175	-3.16743	-4.16107	-0.509714	-2.76488	-4.99235	-4.66563	1.76597	307.63	-1.33887	0.449929	-2.97574	0.00292287	0.011424	2.28574	0.862132	-1.40668	0.00422096	0.027661
ENSG00000237742	10	0.00195851	0.0884618	0	-1.35473	-0.860886	-0.320335	0	-0.130471	0	-1.77583	-2.47141	-0.24669	-1.11916	-1.01758	-3.00772	-0.582508	-2.18536	-2.58548	-2.61059	0	-2.24432	26.7343	-1.69494	0.394541	-4.29598	1.7392e-05	0.000158266	0.522588	0.165976	-1.6547	0.00365448	0.0252404
ENSG00000237907	13	1.47727e-05	0	0	-0.343932	-0.616331	-1.15634	-2.01162	-2.95792	-0.441431	-2.51911	-1.41002	-2.79978	-2.36466	-0.582489	-2.2191	-1.82112	-0.319602	-1.72426	-2.09302	-1.69849	-1.50643	13.2825	-3.34836	0.415411	-8.06035	7.6074e-16	9.44821e-14	1.00968	0.076259	-3.72684	5.72205e-06	0.00023786
ENSG00000237940	10	0.00195851	-2.4929	-0.679434	-0.92957	-0.215694	-0.810523	-1.50314	-0.187714	-1.07925	-0.423093	-1.167	-0.44372	0	-2.36926	-1.3986	-1.75355	-2.30425	0	-0.136575	-2.1135	-2.07616	48.381	-1.30343	0.376598	-3.46106	0.000538046	0.00280018	0.517386	0.226044	-1.19464	0.000482559	0.0059966
ENSG00000237949	18	1.05366e-06	0	-4.69659	-2.70503	-2.73555	-4.93551	-0.0532333	-4.05389	-1.6345	-3.90992	-5.11947	-5.26058	-1.90042	-3.92545	-6.90826	-7.27907	-5.08559	-3.51229	-5.73259	-5.85788	-4.58327	341.081	-3.70443	0.532307	-6.95919	3.42234e-12	1.93965e-10	32.6235	2.50929	-3.70056	5.72205e-06	0.00023786
ENSG00000237989	10	0.00195851	-2.73407	-1.89829	0	0	-1.2922	-0.122269	-2.58396	-1.20569	-0.0116442	-1.1811	-0.519123	0	-0.326336	-0.74395	-1.69799	0	-1.39712	-1.81637	-0.644998	-1.14109	30.3515	-1.90096	0.305451	-6.22347	4.86268e-10	1.75335e-08	0.245308	0.0628044	-1.96566	1.90735e-05	0.000549775
ENSG00000238097	17	1.95679e-06	0.26493	-1.52513	-2.06735	-1.96072	-5.00812	-0.493096	-3.54548	-1.68677	-2.68094	-2.5935	-1.73119	-2.58529	-3.13687	-4.14563	-0.144214	-3.32102	-4.0977	-1.7011	-2.4246	-1.11743	129.543	-2.26456	0.395697	-5.72297	1.04676e-08	2.6166e-07	1.97306	0.433555	-2.18614	5.72205e-06	0.00023786
ENSG00000240006	8	0.0270367	0	0	-1.62912	-0.916562	-0.542727	0	-1.09424	0	-1.71545	-1.87446	-0.283376	-0.142601	-1.62548	-0.637273	0	-1.22941	-1.12622	0	-0.319922	-1.36868	10.6752	-1.82587	0.368391	-4.95632	7.18396e-07	1.02077e-05	0.504323	0.148821	-1.76077	0.00365448	0.0252404
ENSG00000240915	9	0.00796273	0	0	-1.73099	-0.386462	-0.814115	-0.88546	0	0	-0.868129	-0.132136	-1.30784	0	-3.15429	-1.1847	-0.121955	-2.97009	-1.95304	-1.97275	-2.33969	-2.31059	14.7446	-2.6546	0.369198	-7.19019	6.47034e-13	4.2683e-11	0.518276	0.0962722	-2.42853	3.8147e-06	0.00018846
ENSG00000241224	16	2.92444e-06	0.164229	-4.90592	0	-1.62709	-0.229477	0	-3.16298	-2.79617	-3.34236	-4.67872	-4.82264	-1.88656	-3.45133	-5.17002	-3.33197	-2.88741	-4.92292	-5.37419	-5.68337	-2.53308	128.785	-2.90028	0.522019	-5.55589	2.76194e-08	6.02713e-07	6.77982	1.42262	-2.2527	0.000209808	0.00331542
ENSG00000241490	8	0.0270367	-1.16048	-1.46491	0	0	-1.23264	-0.784793	-0.708221	-2.8735	-0.550905	-0.433377	-2.55717	0	-0.173118	-0.164962	-2.18086	0	-0.817882	-1.30113	0	-1.90025	19.6924	-1.66879	0.359825	-4.63779	3.52156e-06	4.00078e-05	0.173189	0.065366	-1.40573	0.00485992	0.0307189
ENSG00000241684	14	5.67685e-06	-2.05856	-4.81868	-1.55341	0	-2.56151	-1.44141	-1.5814	-2.12796	-0.380553	-0.925469	-2.77952	0	-1.7352	-3.06183	-2.66997	-1.26416	-1.76959	-0.218822	0	-1.84711	157.052	-1.70152	0.302573	-5.62351	1.87111e-08	4.2829e-07	1.17923	0.364931	-1.69215	2.67029e-05	0.000693435
ENSG00000243384	13	1.47727e-05	-0.138415	0	-1.88462	-2.13779	0	-2.7779	0	-0.390111	-4.26393	-1.94635	-2.27355	-1.77941	-3.3874	-1.45909	-0.93714	-2.40734	-2.26901	-2.95994	-0.10663	-2.04031	25.8855	-2.61871	0.459928	-5.69375	1.24278e-08	3.01991e-07	1.01387	0.186456	-2.44296	1.33514e-05	0.000418991
ENSG00000243888	8	0.0270367	-0.791891	-0.692645	-0.456711	-0.575532	-1.4309	-0.829291	-0.15208	0	-1.58278	-1.27725	-0.850281	-1.08756	-2.14618	-0.150924	0	0	-1.62568	0	-2.61339	-1.08032	69.4491	-1.22393	0.248961	-4.91615	8.82648e-07	1.21887e-05	2.13374	0.982426	-1.11896	9.53674e-06	0.000325902
ENSG00000245164	13	1.47727e-05	-4.05808	-4.85951	0.00294162	-0.373601	-3.81363	-1.52338	0	-2.99303	-1.14406	-1.56721	-2.27677	0.697119	-0.727775	-1.35867	-1.78263	-0.0232362	-2.57293	-3.09289	0	-2.9142	138.412	-1.7444	0.374244	-4.66113	3.14483e-06	3.62602e-05	1.44328	0.493125	-1.54933	0.000482559	0.0059966
ENSG00000245293	10	0.00195851	0	-0.449619	-0.41575	0	-1.22797	-0.343139	-1.67585	-0.404309	-1.59131	-1.59302	-0.57508	0	-2.8121	-1.75937	-0.680731	-1.44138	-1.9596	-1.57308	-2.70823	-0.211065	84.7821	-1.34899	0.37244	-3.62202	0.000292314	0.00167943	0.696153	0.195706	-1.83072	3.62396e-05	0.000863588
ENSG00000246145	12	7.57559e-05	0.669887	-0.834895	-1.97356	-1.82315	-1.74492	-2.51374	0	0	-0.746844	-2.16452	-0.525112	-1.37354	-3.02732	0	0.785619	-1.95267	-3.9928	-1.19852	-1.99745	-4.50984	149.452	-1.42695	0.386459	-3.69238	0.000222168	0.00134235	0.685109	0.25288	-1.43788	0.00485992	0.0307189
ENSG00000246379	16	2.92444e-06	-0.599159	-3.24377	-0.725906	-0.659475	-1.44873	0	-2.58179	-2.06637	-1.83615	-3.14986	-1.78966	-1.14716	-4.13031	-3.26887	-2.37586	-1.76241	-2.33374	-3.7359	-2.71733	-1.8428	38.848	-2.79639	0.388129	-7.20481	5.81267e-13	3.95104e-11	0.387398	0.0550944	-2.81383	3.8147e-06	0.00018846
ENSG00000246790	8	0.0270367	-0.316972	-0.893389	0	0	-1.70324	-0.868404	-0.0903836	-1.4603	-1.40351	-1.41002	-0.353727	-1.07105	-0.836276	-0.720012	-1.07886	0	-3.13742	-0.958644	0	-1.01283	28.8308	-1.57315	0.301762	-5.21321	1.85604e-07	3.17008e-06	0.421321	0.179942	-1.22739	0.000585556	0.00686672
ENSG00000246985	10	0.00195851	-0.201976	-0.377219	0	0	-0.787688	-1.07724	-1.71156	-1.41442	-1.16974	-1.66673	0	0	-1.66984	-2.2209	-0.917876	-0.866192	-3.2336	-1.37148	-2.03562	0	64.6935	-1.39165	0.269155	-5.17046	2.33518e-07	3.85746e-06	0.773778	0.326635	-1.24424	0.000482559	0.0059966
ENSG00000247011	9	0.00796273	0	0	-1.07566	0	-0.730612	-0.180599	0	0	-3.91193	-0.454426	-1.18562	-1.66917	-1.37585	0	-2.62029	-1.71606	-0.464213	-1.32278	-1.13671	0.40693	53.5045	-1.24749	0.350148	-3.56276	0.00036698	0.00203342	0.572065	0.24794	-1.20619	0.000482559	0.0059966
ENSG00000247157	11	0.000403035	-1.55223	0	-1.17178	-0.263882	-0.631767	-1.26688	-0.40781	-0.846018	-1.28587	-0.328464	-1.18393	0	-1.51207	-1.85523	-1.12144	-0.286992	-1.20959	-3.00204	-2.37655	-0.51338	44.2935	-1.7331	0.313202	-5.53351	3.13891e-08	6.74631e-07	0.283832	0.105136	-1.43278	9.53674e-06	0.000325902
ENSG00000247287	8	0.0270367	-1.75539	-1.57556	0	0	-1.82198	-0.557251	-0.976649	-1.86348	-0.472095	-0.663711	-2.21872	0.181613	0	-1.00593	-1.49868	0	-0.619743	-0.975508	-0.21307	-1.21047	49.7648	-1.16788	0.263885	-4.42573	9.61188e-06	9.52665e-05	0.25047	0.121375	-1.04516	0.00120926	0.0115538
ENSG00000247809	12	7.57559e-05	-2.72128	-1.68801	-0.772955	-0.0556875	-2.2792	-0.932063	-1.05731	-1.97718	-0.208833	-0.424342	-1.8834	0	-1.06511	-1.40465	-1.62162	-0.245892	-2.16068	-1.35345	1.03858	-1.20445	259.193	-1.12866	0.223457	-5.05091	4.39714e-07	6.59735e-06	3.22841	1.58417	-1.0271	0.000585556	0.00686672
ENSG00000247982	8	0.0270367	-3.17453	-2.17727	0.932567	-0.496341	-2.0965	-1.95754	-0.430458	-3.04141	0.284203	-0.968736	-0.735949	0	-0.617551	-0.952707	-1.77974	0	-1.33375	-0.880003	0	-1.07849	90.3719	-1.22435	0.324051	-3.77828	0.000157917	0.00101511	0.601569	0.282239	-1.09181	0.00830841	0.0444145
ENSG00000248166	8	0.0270367	-2.34186	-2.00878	0	-0.185673	-2.8532	-0.131679	-0.660028	-0.28527	-0.331495	-1.54171	-0.803077	-0.778956	-1.60591	-0.330586	-1.84063	-0.10243	-0.82111	-0.0512948	-1.84971	-1.39711	56.7886	-1.36709	0.280249	-4.87815	1.07087e-06	1.44603e-05	0.0805362	0.034131	-1.23855	0.00232506	0.0184161
ENSG00000248319	16	2.92444e-06	0	-1.92172	-1.34247	-3.3311	-1.18026	-0.117999	-2.95792	-0.321543	-2.88335	-3.4658	-3.07671	-1.16709	-2.5004	-3.49	-1.99169	-2.78983	-4.07119	-3.8653	-3.50188	0	33.3206	-3.41792	0.402007	-8.50213	1.86145e-17	3.31437e-15	0.174196	0.0192938	-3.1745	1.90735e-06	0.000132391
ENSG00000248359	15	3.78457e-06	0	-1.63106	-2.01451	-0.754645	-0.220799	0	-3.3673	0	-2.57347	-3.69289	-2.88447	-2.30758	-1.80136	-4.49943	-2.39797	-3.96532	-3.67918	-2.70822	-3.93101	-3.34993	32.259	-4.04955	0.485904	-8.33406	7.81194e-17	1.25741e-14	1.00512	0.100337	-3.32444	9.53674e-06	0.000325902
ENSG00000248441	13	1.47727e-05	-2.17922	-2.89221	-0.624623	0	-2.67573	-0.710312	-1.36427	-1.90662	-0.33246	-1.15751	-1.18017	-0.197932	-1.80713	-3.05243	-1.29975	-0.845992	-1.74284	-1.65168	-0.0553009	-1.94422	76.9739	-1.72877	0.243754	-7.09227	1.3193e-12	8.24357e-11	1.71608	0.576152	-1.5746	1.90735e-06	0.000132391
ENSG00000248709	20	2.15032e-07	-2.67808	-3.14434	-1.6127	-2.50154	-5.68372	-4.35303	-1.5352	-3.74217	-4.14225	-3.65579	-6.31349	-2.61569	-5.17533	-7.02793	-3.24909	-3.8785	-6.27644	-5.95055	-5.07816	-3.90515	379.086	-4.10573	0.421165	-9.7485	1.87208e-22	1.04629e-19	14.2618	0.928283	-3.94144	1.90735e-06	0.000132391
ENSG00000248740	17	1.95679e-06	0.213084	-1.41055	-3.25273	-2.13089	-1.70846	-0.984233	-3.17786	-1.54283	-4.35157	-1.60393	-2.83036	-2.41618	-1.90341	-2.82421	-1.45931	-2.66737	0.375827	-1.37305	-2.51823	-4.5174	455.482	-1.78097	0.355361	-5.01172	5.39468e-07	7.9459e-06	30.1468	6.83837	-2.14028	9.53674e-06	0.000325902
ENSG00000248884	17	1.95679e-06	0	-2.55249	-3.02256	-1.91392	-2.73574	-0.643773	-3.75603	-0.0995827	-4.1135	-4.50092	-3.53539	-2.41244	-2.28974	-4.96586	-2.83394	-4.19666	-4.57638	-3.18744	-4.49711	-2.80171	50.29	-4.38467	0.435691	-10.0637	7.99285e-24	5.36054e-21	1.79932	0.0937055	-4.26317	5.72205e-06	0.00023786
ENSG00000248890	11	0.000403035	-1.40084	-2.65131	-0.387345	0	-1.65986	-2.30583	-2.55037	-2.12772	-1.3214	-0.701089	-1.72495	-1.63046	-0.0276488	-0.323122	-1.92124	-0.757146	-0.842987	-1.86534	-0.382995	0	36.779	-1.98672	0.337346	-5.88925	3.87963e-09	1.09479e-07	0.565707	0.136038	-2.05605	1.90735e-06	0.000132391
ENSG00000249096	19	5.80587e-07	1.77755	-1.5083	-2.2573	-2.67155	-3.57415	-1.53529	-1.80386	-2.23107	-2.70537	-4.75727	-3.10836	-1.24034	-1.61157	-3.37625	-2.5155	-2.16845	-3.57459	-2.54922	-5.65011	-2.15885	769.04	-2.19667	0.408444	-5.37814	7.52575e-08	1.44345e-06	15.7706	3.68607	-2.09709	0.000322342	0.00448041
ENSG00000249173	19	5.80587e-07	0.00405564	-5.70299	-3.15866	-2.3882	-3.9874	-2.49758	-5.37088	-5.05197	-5.04765	-5.822	-6.46442	-3.44638	-5.79755	-7.71712	-7.10411	-5.62304	-6.25081	-5.73858	-7.46723	-4.47406	456.104	-5.54505	0.48167	-11.5121	1.14605e-30	3.7881e-27	11.6816	0.280534	-5.37992	9.53674e-06	0.000325902
ENSG00000249694	9	0.00796273	-1.94591	-0.663232	-2.03309	-1.04665	0.338476	0	-3.41122	0	-0.494032	-0.295063	-0.439805	-1.4441	0	-2.39311	-1.21678	0	-1.23949	0	0	-2.82504	8.85154	-3.25201	0.544071	-5.97718	2.27038e-09	6.77744e-08	0.121204	0.014782	-3.03553	0.000104904	0.00196748
ENSG00000250056	17	1.95679e-06	1.01662	0.802912	-2.62401	-2.21434	-3.05426	0.0312732	-5.44155	-6.62519	-4.68201	-3.52538	-6.66619	-2.53003	-3.86741	-8.28252	-1.14226	-5.64337	-3.46158	-6.64369	-6.2548	-3.89673	1764.33	-2.39658	0.498761	-4.80507	1.54695e-06	1.97117e-05	18.3383	3.37666	-2.44119	8.2016e-05	0.0016287
ENSG00000250266	18	1.05366e-06	-1.05019	-3.81275	-1.78917	-1.32602	-1.89209	-1.33876	-4.11629	-2.67757	-0.917694	-2.43328	-3.28838	-2.69883	-3.03983	-4.42088	-1.96542	-3.70984	-1.95304	-4.55358	-0.00443103	-3.30283	36.2669	-4.24249	0.535376	-7.92432	2.29391e-15	2.6525e-13	1.72466	0.114831	-3.90872	3.8147e-06	0.00018846
ENSG00000250333	12	7.57559e-05	0	-1.26757	-1.43013	-0.782179	-0.365907	-0.55508	-1.09424	-1.14654	-2.67274	-2.61463	-2.32162	-1.74688	-0.820069	-1.87295	-2.24758	-0.917057	-2.08776	-0.404221	-1.57893	-0.471778	10.393	-5.54994	0.546127	-10.1624	2.91906e-24	2.09755e-21	0.153875	0.0097504	-3.98015	1.90735e-06	0.000132391
ENSG00000250436	18	1.05366e-06	0.581129	-1.92213	-1.31417	-1.02805	-4.44096	-1.92941	-5.80936	-0.994855	-3.12357	-2.66078	-6.3833	-2.19058	-1.21706	-5.55058	-3.451	-2.46027	-4.28364	-4.21608	-6.04438	-2.37963	1598.24	-2.16714	0.417398	-5.19202	2.08025e-07	3.4908e-06	45.0836	9.85598	-2.19353	9.53674e-06	0.000325902
ENSG00000251049	11	0.000403035	0	-1.49634	-0.246214	-1.65098	-0.327651	-0.398652	-0.870149	-1.05634	-2.8212	-2.89289	-2.21669	-0.905424	-1.97543	-2.68883	-2.47526	-1.94916	-1.88069	-0.404221	-0.00443103	-0.471778	11.205	-5.29764	0.551552	-9.60498	7.61749e-22	3.8316e-19	0.344349	0.0133634	-4.68751	1.90735e-06	0.000132391
ENSG00000251443	14	5.67685e-06	0	-0.663232	-2.49618	0	-2.94686	-0.356544	-1.59413	-0.74675	-2.33752	-2.31244	-1.04907	0	-3.43204	-3.27105	-1.82112	-3.80832	-3.2005	-1.5953	-3.12337	-3.94825	23.1209	-4.52566	0.518796	-8.7234	2.6998e-18	5.90434e-16	0.776981	0.0180783	-5.42555	1.90735e-06	0.000132391
ENSG00000251637	17	1.95679e-06	0	-4.6405	-2.7795	-2.10282	-2.52013	-2.89069	0.742679	-1.12336	-3.00867	-4.69236	-1.83662	-1.65772	-3.05634	0	-3.06047	-3.6456	-7.33985	-5.484	-2.47816	-4.70171	413.18	-2.2418	0.459599	-4.87773	1.07312e-06	1.4481e-05	14.3996	2.50035	-2.52583	5.72205e-06	0.00023786
ENSG00000253147	9	0.00796273	0	0	-2.88684	0	-2.0158	-3.38278	0	-1.88567	0	-2.74168	0	-2.13505	0	-3.65911	0	-3.48448	0	0	-3.24765	0	15.3031	-4.83111	0.914292	-5.28399	1.26402e-07	2.27276e-06	0.37144	0.011364	-5.03059	0.0069314	0.0394984
ENSG00000253199	9	0.00796273	0	0	-2.82878	0	-2.48867	-3.77603	0	-1.05634	0	-1.89944	0	-3.30129	0	-4.30905	0	-4.6668	0	0	-2.83741	0	17.3034	-4.6122	1.0717	-4.30364	1.68017e-05	0.000153799	0.202139	0.0074215	-4.76749	0.00922515	0.0477791
ENSG00000253764	11	0.000403035	0	0	-1.31656	0	0	-0.999122	-1.43646	-0.354546	-2.08882	-0.819098	-0.51215	-1.74688	0	-1.52132	-1.44694	-1.47629	-1.54907	-2.82262	-2.26357	-1.23511	9.89234	-4.07848	0.459003	-8.88552	6.36237e-19	1.58038e-16	0.400639	0.0306908	-3.70643	5.72205e-06	0.00023786
ENSG00000253888	9	0.00796273	-0.913814	-1.06972	0	-0.370796	0	-0.608849	-0.168344	0	-1.40587	-1.06986	-2.38113	-0.143495	-1.55265	-1.52132	0	-2.35736	-2.37841	0	-2.03465	-0.815464	24.4274	-1.45879	0.422033	-3.45659	0.000547058	0.00283534	0.54354	0.198835	-1.45081	0.000322342	0.00448041
ENSG00000254141	12	7.57559e-05	-2.67336	-3.40365	-0.245947	-0.588838	-3.02532	-0.783878	-1.79347	-2.14506	-1.087	-1.48614	-1.42416	0	-0.074283	-2.49853	-0.814548	0	-2.21508	-0.990415	-1.12964	-1.71754	33.0293	-2.02256	0.37633	-5.37442	7.6828e-08	1.46937e-06	0.650922	0.144936	-2.16707	1.33514e-05	0.000418991
ENSG00000254211	14	5.67685e-06	0.404487	-2.20216	-0.120736	-2.3019	-5.52423	-0.377209	-4.83015	-1.63054	-3.13923	-0.746827	-5.48677	-0.616076	-3.80823	-5.83513	-0.0871588	-1.97379	-1.43457	-1.47772	-4.46967	-2.32266	684.125	-1.44017	0.418004	-3.44535	0.000570311	0.00293319	29.056	10.4723	-1.47226	2.67029e-05	0.000693435
ENSG00000254235	16	2.92444e-06	2.10448	-4.83023	-3.21213	-2.8804	-4.60782	-0.542725	-4.80499	-2.82858	-3.39623	-4.28814	-5.87155	0.0867368	-1.84594	-4.17859	-4.06792	-2.68655	-2.77866	-0.814021	-4.05877	-1.60636	340.493	-2.23385	0.48558	-4.60037	4.21743e-06	4.68293e-05	2.42	0.498331	-2.27983	0.000261307	0.00386599
ENSG00000254260	9	0.00796273	0	0	-2.26985	0	-1.58666	-3.29612	0	-1.05634	0	-2.47141	0	-1.83429	0	-3.26887	0	-3.76852	0	0	-2.41204	0	11.1017	-4.66087	0.932391	-4.99883	5.76782e-07	8.41542e-06	0.163536	0.0223939	-2.86844	0.00791546	0.043493
ENSG00000254607	16	2.92444e-06	0	-1.52653	-1.80078	-2.4608	-1.91968	0.0735655	-1.09424	-0.0719807	-4.87739	-2.5667	-3.7761	-0.417766	-3.83838	-3.74756	-5.41378	-4.74912	-1.43792	-4.80152	-5.00039	-2.64813	78.266	-3.36967	0.571444	-5.89676	3.70707e-09	1.05348e-07	6.90231	0.619928	-3.47691	9.53674e-06	0.000325902
ENSG00000254990	14	5.67685e-06	-1.02788	-1.87948	0	-0.745606	-3.61188	-2.49278	-2.35872	-3.74855	-2.01301	-0.355433	-3.01611	-2.13397	-2.79868	-0.397585	-1.01648	-1.98236	0	-2.29519	-2.96567	-0.636615	354.574	-1.94158	0.296339	-6.55189	5.68115e-11	2.57443e-09	6.05876	1.66527	-1.86327	4.76837e-05	0.00107535
ENSG00000255015	9	0.00796273	0	-1.25594	-1.12021	-0.860886	-0.808778	-0.784793	0	-0.960213	-1.72605	-2.08558	-0.646868	-1.38721	-0.710915	0	-1.12604	-0.960513	-2.90312	-1.51918	-0.358179	-2.72151	14.3138	-3.13309	0.357398	-8.7664	1.84468e-18	4.2176e-16	0.0912026	0.00875235	-3.38133	0.000209808	0.00331542
ENSG00000255071	13	1.47727e-05	0.807022	-0.480099	-1.49116	0.607502	-8.6625	-0.92687	-5.05559	-5.46487	-4.89581	-0.962252	-1.85217	0.215641	-4.65399	-3.59944	-0.412083	-3.23751	-4.95537	-1.28519	-7.09366	-1.6707	16992	-3.01298	0.490919	-6.13744	8.38643e-10	2.78901e-08	371.661	51.1733	-2.86053	0.000104904	0.00196748
ENSG00000255191	10	0.00195851	-0.368048	-1.28015	0	-0.703298	-1.3493	-0.961226	0	-2.12772	-2.57266	-3.09303	-0.90475	-0.34892	-2.27345	-0.102297	-0.557866	0	-1.3623	-2.37787	-3.56701	-1.00281	38.0004	-1.97281	0.353632	-5.57869	2.42331e-08	5.35792e-07	1.31891	0.383639	-1.78152	0.000209808	0.00331542
ENSG00000255248	13	1.47727e-05	-2.23129	-4.68972	-0.423806	-0.289868	-2.2178	-0.98649	-1.24435	-2.67341	-0.976365	-2.22279	-0.66887	0.505997	-2.2124	-4.95122	-1.32311	-0.089242	-2.10228	-3.70657	-2.11053	-2.72479	281.907	-1.42545	0.369354	-3.85929	0.000113717	0.000771401	2.33116	0.874702	-1.41418	0.000209808	0.00331542
ENSG00000255545	13	1.47727e-05	0.553137	-2.75706	-0.966572	-1.20284	-1.74298	-0.11323	0	-5.5129	-2.19345	0	-0.26817	-1.60211	-3.11345	-2.54902	-2.23975	-1.59761	-2.07734	0.277234	-1.34305	-5.14178	295.926	-1.1732	0.398706	-2.94251	0.00325562	0.0124958	1.32621	0.582297	-1.18748	0.000585556	0.00686672
ENSG00000255723	17	1.95679e-06	-0.497481	0	-1.96944	-1.2939	-2.27753	-0.573889	-1.70296	-2.48979	-2.60815	-2.17431	-2.1229	-3.01475	-2.25323	-1.88929	-2.06523	-1.34169	-1.63027	-2.05397	-1.28216	-2.12787	3677.81	-1.73469	0.210001	-8.26036	1.45235e-16	2.21373e-14	22.2805	3.42496	-2.70162	1.90735e-06	0.000132391
ENSG00000255733	12	7.57559e-05	-3.94316	-3.22637	0	0	-3.24019	-1.33092	-0.432208	-4.4189	0	-1.39504	-3.76627	0	0	-2.29264	-3.93739	-0.167249	-2.75091	-2.89548	0	-2.93367	64.2683	-1.93145	0.449983	-4.29229	1.76842e-05	0.00016049	0.819063	0.211677	-1.95211	0.000850677	0.0089957
ENSG00000256427	12	7.57559e-05	-2.67237	-2.39565	0	-0.172642	-1.83117	-1.98143	0	-2.94882	-1.2908	-1.2256	-1.27958	-0.649749	-1.37044	-0.444668	-2.30485	0	-0.454646	-1.83269	-3.1719	-0.894612	27.9411	-2.58268	0.298714	-8.64597	5.33503e-18	1.04214e-15	1.23687	0.251588	-2.29757	0.000394821	0.00520533
ENSG00000256948	9	0.00796273	-1.72854	0	0	0	-2.94686	0	-0.371518	-1.40595	-0.674215	-1.24473	0	-1.43126	-0.918125	-0.254373	-2.24758	-1.65148	-0.989846	-0.834535	-1.12595	-2.61	15.515	-2.32725	0.365002	-6.37601	1.81766e-10	7.14284e-09	0.819165	0.174792	-2.22852	1.90735e-06	0.000132391
ENSG00000256967	10	0.00195851	0	-0.0774297	-1.8491	-1.34878	0	-1.00481	0.172173	-0.330237	-1.61031	-2.7853	-0.425101	-0.754696	-1.71762	-1.21097	-0.147273	-0.5123	-3.84298	-1.36515	-0.848161	-1.41938	122.369	-1.22455	0.270002	-4.53534	5.7511e-06	6.1451e-05	2.56395	1.09904	-1.22212	8.2016e-05	0.0016287
ENSG00000257139	13	1.47727e-05	0	-1.7669	-0.278758	-0.906188	-0.943081	-0.618903	-0.150504	-0.819681	-2.27051	-2.16026	-1.01364	-1.04681	-2.73557	-1.23561	-2.20421	-3.33331	-3.86204	-2.62363	-1.64884	-1.33614	114.453	-2.16961	0.263975	-8.219	2.05212e-16	3.01377e-14	1.94728	0.405012	-2.26542	3.8147e-06	0.00018846
ENSG00000257178	9	0.00796273	-0.783472	-2.96022	-0.375045	0	-1.29264	-0.0508135	-1.68519	-1.51026	0	-0.700946	-1.89654	0	-0.815908	-2.21749	-1.42225	-0.780114	-1.28031	-1.35705	-0.14983	-0.678437	59.5988	-1.33857	0.260755	-5.13346	2.84466e-07	4.55689e-06	3.35056	0.177815	-4.23596	5.72205e-06	0.00023786
ENSG00000257259	16	2.92444e-06	-2.45805	-4.36295	-1.52755	-1.46571	-2.47539	-1.03473	-3.15899	-3.24938	-1.26056	-2.23056	0	-1.27973	-0.0445807	-1.99668	-3.49262	-0.371292	-3.42163	-3.23528	-0.476105	-3.34993	38.4034	-2.68425	0.453429	-5.9199	3.2214e-09	9.29906e-08	0.50775	0.0770143	-2.72092	3.8147e-06	0.00018846
ENSG00000257817	15	3.78457e-06	-0.622543	-1.06245	-1.27752	-0.861526	-2.55074	-1.85526	-1.87307	-1.59502	-1.31694	-2.80595	-1.43344	0	-3.29405	-2.68883	-0.624976	-3.24251	-1.43238	-2.11672	-0.437241	-2.37093	28.4199	-2.44578	0.384034	-6.36865	1.90697e-10	7.43569e-09	0.391201	0.0591808	-2.72471	1.90735e-06	0.000132391
ENSG00000257877	16	2.92444e-06	-1.87208	-2.04972	-1.73516	-0.533493	-3.09145	-2.27727	-1.65385	-0.418556	-0.519366	-2.31457	-1.89507	-1.54296	-0.70087	-2.25308	-1.7168	-1.21455	-1.55866	-1.90633	-1.84462	-1.89583	144.557	-1.83306	0.269439	-6.80323	1.02298e-11	5.25062e-10	4.39001	1.26624	-1.79367	1.90735e-06	0.000132391
ENSG00000257878	13	1.47727e-05	1.36164	0	-2.56515	-0.497247	-2.79121	-1.27989	-0.931648	-2.5035	-1.81998	0.327668	-1.34512	-0.330531	-1.89625	-3.53094	-2.08442	-2.39734	-1.10133	0.743311	-3.89285	-2.99275	233.009	-1.38264	0.39948	-3.46109	0.000538	0.00280018	3.73873	1.3189	-1.50321	0.00271225	0.020282
ENSG00000258168	14	5.67685e-06	-2.00229	-1.37517	-0.936259	-0.404308	-2.67428	-1.28984	-2.7305	-3.46586	-1.23877	-1.59259	-2.24557	-0.706931	-1.63543	-0.952299	-1.67378	-0.757146	-1.58602	-0.931841	-1.40356	-2.53676	112.673	-1.91959	0.397492	-4.82925	1.3705e-06	1.78245e-05	0.601355	0.18138	-1.7292	3.8147e-06	0.00018846
ENSG00000258442	17	1.95679e-06	-2.30238	-3.53035	0	-0.312373	-3.60623	-1.74467	-0.590407	-3.68858	-1.89264	-3.75615	-1.36921	-1.57332	-4.20314	-3.14418	-4.01286	-1.93963	-2.9682	-3.75272	-2.79274	-2.44654	39.1771	-3.57265	0.442797	-8.06837	7.12457e-16	9.0155e-14	1.119	0.0896392	-3.64193	1.90735e-06	0.000132391
ENSG00000258498	16	2.92444e-06	-2.56441	-3.59805	-2.48799	0	-3.03019	-3.05854	-0.975759	-3.42842	-2.32048	-0.0423256	-1.26267	0.634565	-3.92916	-5.57862	-2.6024	-3.15408	-3.72084	-2.35504	-3.28781	-4.8664	102.171	-2.58165	0.457397	-5.64421	1.65941e-08	3.85525e-07	1.68364	0.246032	-2.77467	1.90735e-05	0.000549775
ENSG00000258561	10	0.00195851	-0.354863	-1.55995	-0.719943	0	-0.656026	-0.631981	-1.48656	-0.784962	-1.14448	-1.14052	-1.95662	-0.890923	-2.53018	-1.10854	-1.12711	-0.675461	-0.766412	0	-1.49123	-1.42251	36.232	-1.79521	0.210365	-8.53379	1.41634e-17	2.61437e-15	0.538045	0.202616	-1.40898	0.000585556	0.00686672
ENSG00000258604	20	2.15032e-07	-1.7867	-2.90848	-2.80338	-2.73103	-2.97498	-2.97423	-2.00351	-4.23653	-1.99669	-3.89788	-2.06362	-2.54681	-4.71683	-3.23303	-2.62649	-3.13909	-4.19737	-2.078	-3.40376	-5.2198	158.533	-3.52859	0.309435	-11.4033	4.02379e-30	8.99541e-27	8.33599	0.550693	-3.92003	1.90735e-06	0.000132391
ENSG00000258913	13	1.47727e-05	0	-1.62732	0	-0.860886	-2.10601	-1.31219	-1.43646	-1.38796	-1.72363	0	-0.595925	0	-2.46224	-2.02141	-1.37266	-1.09662	0	-1.48645	-1.83331	-1.99324	14.2152	-2.6475	0.348698	-7.59251	3.13776e-14	2.85664e-12	0.238573	0.0518655	-2.20158	3.62396e-05	0.000863588
ENSG00000258999	11	0.000403035	0	-0.506858	-1.96788	0	-0.620559	-0.00745118	-0.869811	-1.18115	-1.83613	-1.65981	-0.709796	-1.64155	-2.53539	-3.54617	0	-1.39617	-2.03857	0	-2.71143	-1.13791	64.0155	-1.43617	0.294509	-4.87648	1.07996e-06	1.45441e-05	1.72766	0.741116	-1.22104	1.90735e-05	0.000549775
ENSG00000259108	16	2.92444e-06	0	-0.24738	-2.33884	-1.37776	-3.13819	-0.930634	-3.5355	-2.49388	-2.84622	-1.99598	-4.47198	-0.839555	-5.35249	-4.40924	-2.6711	-3.24457	-3.05331	-5.1882	-5.22191	-1.63719	105.05	-3.3724	0.474126	-7.11288	1.13643e-12	7.19022e-11	3.47499	0.329904	-3.39689	3.62396e-05	0.000863588
ENSG00000259134	12	7.57559e-05	-2.15061	-3.51292	0	0	-2.50354	0	-0.8431	-2.128	-0.199479	-1.46393	-0.671186	0	-1.23241	-1.56378	-1.51438	-0.0507344	-1.83142	-1.80034	-1.30628	-1.01972	48.9052	-1.50575	0.374195	-4.02397	5.72247e-05	0.000434148	0.355982	0.129497	-1.45889	0.000482559	0.0059966
ENSG00000259359	14	5.67685e-06	-0.0534499	-0.299096	-1.21618	-0.86956	-2.6778	-1.42903	-0.250517	0	-2.92253	-2.00157	-1.80225	-0.657893	-3.17284	-1.10686	-1.70503	-2.34822	-2.46442	-3.37639	-1.9284	-3.00623	55.0698	-2.45917	0.324495	-7.57846	3.49687e-14	3.15502e-12	1.91014	0.330976	-2.52888	1.90735e-06	0.000132391
ENSG00000259417	14	5.67685e-06	-1.62547	-3.40584	-1.30477	-1.94207	-4.30677	0	-1.62305	-0.236903	0	-2.42267	-0.525778	-0.624733	-1.90577	-2.02805	-2.02712	-1.8992	-1.8479	-1.1875	-3.05008	0	576.992	-1.43485	0.272969	-5.25645	1.4686e-07	2.58288e-06	1.96548	0.721491	-1.44583	1.33514e-05	0.000418991
ENSG00000259827	20	2.15032e-07	-1.5626	-3.1326	-2.73454	-2.05691	-1.82227	-3.04896	-3.18604	-2.62005	-3.85293	-5.69105	-4.32396	-1.11407	-5.3706	-3.58995	-3.23014	-3.5763	-5.12494	-3.53879	-2.80866	-4.22495	1883.72	-3.21547	0.314429	-10.2264	1.51061e-24	1.16898e-21	82.4363	7.78331	-3.40482	1.90735e-06	0.000132391
ENSG00000259834	15	3.78457e-06	-3.2432	-4.39965	0.406356	0	-4.02704	-1.0142	-1.63678	-3.34709	0	-2.7212	-2.54042	0	-1.72987	-1.98736	-2.65947	-0.695081	-2.48041	-3.59971	-1.15881	-2.08059	206.506	-1.77794	0.346207	-5.13548	2.81425e-07	4.51536e-06	1.48884	0.433339	-1.78062	0.000261307	0.00386599
ENSG00000259881	17	1.95679e-06	-0.561028	-1.63106	-1.61663	-0.0358811	-2.6778	-1.71621	-1.33917	-1.59502	-1.41851	-4.26029	-2.61386	-0.419398	-3.03983	-4.70122	-2.99997	-2.71152	-2.36035	-3.41429	-4.02677	-3.12478	36.8405	-3.50251	0.502225	-6.97397	3.08115e-12	1.7763e-10	0.494281	0.0462771	-3.41696	3.8147e-06	0.00018846
ENSG00000259905	19	5.80587e-07	-5.84593	-5.80683	-1.75375	-1.2424	-3.18721	-2.77344	-4.002	-4.77509	-1.90834	-4.6077	-5.53623	-0.767279	-1.61735	-4.90735	-5.44109	-2.67218	-3.62375	-4.64518	-2.83862	-3.81128	100.997	-3.96192	0.508376	-7.79329	6.52888e-15	6.91374e-13	1.30468	0.110756	-3.55823	1.90735e-06	0.000132391
ENSG00000259923	11	0.000403035	0	0	0	0	-0.220799	-3.52293	-1.9005	-1.91941	-5.96981	-1.48614	-3.37875	0	-3.2446	-0.233412	-1.13231	-2.26811	-1.30219	0	-2.42208	-0.772009	28.0765	-2.6475	0.429904	-6.15835	7.35045e-10	2.50663e-08	0.302838	0.020293	-3.89949	0.000394821	0.00520533
ENSG00000259970	16	2.92444e-06	-0.0643861	-2.21495	-1.39038	-1.89539	-2.89301	-1.20276	-1.23771	-2.11306	-1.42325	-5.2785	-0.505583	-2.62118	-2.55416	-2.79707	-0.411602	-2.98852	-1.78751	-0.232661	-1.38356	-3.82524	1766.34	-1.63926	0.30495	-5.37551	7.63655e-08	1.46311e-06	34.9778	10.9595	-1.67425	9.53674e-06	0.000325902
ENSG00000260156	9	0.00796273	0	0	-1.96074	0	-1.91968	-1.33141	-1.65678	-1.23153	-1.86856	0	-0.946394	-0.775982	-1.96423	-0.896302	-1.03102	-0.951317	0	0	-3.2074	0	18.5379	-2.23274	0.371694	-6.00695	1.89049e-09	5.78345e-08	0.48398	0.0772731	-2.64691	1.33514e-05	0.000418991
ENSG00000260198	10	0.00195851	0	-0.996255	0	-0.0928829	-2.61746	0	0	0	-2.29353	-2.18062	-0.733893	0	-3.35918	-1.98998	-0.125071	-1.15481	-2.55911	-2.28978	-1.57893	-1.47661	16.4048	-2.8834	0.359904	-8.0116	1.1323e-15	1.38072e-13	0.183548	0.0308522	-2.57271	5.72205e-06	0.00023786
ENSG00000260500	10	0.00195851	0	0	-0.920337	-0.181075	-0.910807	-1.68498	-0.189789	-0.497108	-1.7684	-0.92286	-2.07978	-1.60415	-2.93947	-0.418707	-0.635326	-2.9364	-2.18981	-1.78533	-1.27688	-1.35915	25.1807	-2.33774	0.280588	-8.33157	7.97801e-17	1.26614e-14	0.920843	0.146417	-2.65287	9.53674e-06	0.000325902
ENSG00000260603	12	7.57559e-05	0	-2.93907	-0.5584	-1.3456	-2.29111	-0.741765	-0.69744	-0.417194	-1.20169	-4.06177	-3.08865	-1.80025	-2.31245	-0.77941	-0.974076	-1.96214	-4.26944	-1.01529	-0.976177	-4.42605	59.7644	-1.98974	0.388159	-5.1261	2.95802e-07	4.71222e-06	1.37496	0.327116	-2.07152	3.8147e-06	0.00018846
ENSG00000260645	10	0.00195851	-0.00704714	-0.985899	-2.37676	-0.0732321	0	-1.34422	-0.712021	0	-0.742901	-2.1945	-1.6283	-0.761066	-1.03329	-1.8946	-0.939396	-1.8885	-1.85343	-2.3438	-0.105437	-1.62111	83.4457	-1.45868	0.266097	-5.48176	4.21111e-08	8.67221e-07	0.87063	0.299512	-1.53944	3.8147e-06	0.00018846
ENSG00000260760	9	0.00796273	-3.70659	-2.40927	0	0	-0.814115	-0.755236	-2.23012	-0.354546	0	-1.87446	-1.34777	0	0	-2.44678	0	-0.692753	-1.72426	-2.68929	0	-2.34127	12.7718	-3.99005	0.509364	-7.8334	4.7485e-15	5.19238e-13	0.2152	0.0124938	-4.10639	1.90735e-06	0.000132391
ENSG00000260859	10	0.00195851	-4.41157	-3.36532	-0.85764	0	-1.70622	-2.17162	-3.66246	-0.768164	-0.25179	0	-2.78517	-0.435971	0	-2.11102	-2.64707	0	-4.3701	-2.00637	0	0	37.6444	-2.87381	0.464091	-6.19234	5.92774e-10	2.08143e-08	1.85389	0.247471	-2.90522	1.33514e-05	0.000418991
ENSG00000261012	13	1.47727e-05	-0.194269	-0.0501186	-0.987381	-1.15067	-4.29458	-1.42329	-0.368853	-2.46201	-0.774165	-2.3835	-1.07498	-2.31501	-2.37531	-3.2565	-0.861137	-1.43002	-1.96933	-1.72163	0	-1.69468	1498.81	-1.29186	0.273739	-4.71931	2.36643e-06	2.82575e-05	21.9994	9.50925	-1.21006	4.76837e-05	0.00107535
ENSG00000261026	9	0.00796273	-5.01759	0	0	0	0	-1.61374	-4.11629	1.47802	0	0	-2.10352	-1.07617	0	-0.896302	-1.33634	0	-3.10801	-1.43887	0	-1.80411	16.2471	-2.18485	0.708748	-3.08269	0.0020514	0.00851714	0.0824638	0.0157964	-2.38416	0.000850677	0.0089957
ENSG00000261058	19	5.80587e-07	0.108998	-1.39133	-2.78315	-3.22266	-4.50484	-2.98937	-2.24151	-4.25711	-3.97825	-3.94067	-4.88907	-3.22648	-3.76748	-4.6922	-3.54004	-3.97007	-3.67825	-5.37419	-4.1526	-4.99542	126.792	-4.05028	0.387447	-10.4538	1.40827e-25	1.66673e-22	3.11694	0.20237	-3.94507	9.53674e-06	0.000325902
ENSG00000261451	10	0.00195851	0	-0.776188	-0.104054	-0.528529	-0.47504	-1.16213	-1.32813	0	-1.39002	-0.997752	-2.23219	-0.0146848	-1.56653	-2.92421	-0.484122	-1.45745	-1.47316	-1.48919	-1.7854	-0.968728	108.554	-1.22579	0.215243	-5.69492	1.23429e-08	3.0029e-07	0.488093	0.212844	-1.19736	1.90735e-05	0.000549775
ENSG00000261598	9	0.00796273	-2.49914	-2.07173	-0.136595	-0.274104	-0.0477215	0	-2.29592	0	0	-0.725377	-1.69861	0	0	-1.30786	-2.24758	-1.2773	-1.11993	-1.66764	-0.00443103	-0.27176	8.65676	-3.61138	0.414374	-8.71526	2.90081e-18	6.20897e-16	0.291656	0.0399069	-2.86955	1.90735e-06	0.000132391
ENSG00000261621	12	7.57559e-05	-3.12447	-3.15667	-0.334796	-0.233079	0	-0.696334	-2.87696	-2.29592	-0.413599	-1.15452	-2.99016	0	-0.17705	-2.49853	-3.20486	-2.30684	-2.66437	-2.28978	-0.00443103	-3.12893	17.6958	-3.88317	0.447202	-8.68326	3.846e-18	7.89608e-16	0.333157	0.0239926	-3.79554	3.8147e-06	0.00018846
ENSG00000262061	13	1.47727e-05	-2.1764	-1.62369	-0.260326	0	-2.61746	-1.58478	-0.586337	-2.76304	-0.176962	-2.97489	-1.02127	-0.957985	-1.66059	-0.886254	-1.42835	-1.429	-0.402935	-2.66725	-2.94895	-2.5788	37.2359	-2.51511	0.307476	-8.17986	2.84164e-16	3.9704e-14	0.63527	0.16729	-1.92502	9.53674e-06	0.000325902
ENSG00000262160	16	2.92444e-06	0	-0.292503	-1.69993	-0.607649	-2.75369	-1.27585	-1.16827	-1.35098	-1.51812	-2.19743	-0.458165	-1.00331	-3.66744	-2.06001	-1.08537	-1.58499	-3.53895	-2.63235	-3.57245	-1.61475	921.718	-1.57704	0.223208	-7.06532	1.60246e-12	9.74063e-11	6.15873	1.99046	-1.62953	3.8147e-06	0.00018846
ENSG00000262756	8	0.0270367	0.277144	0	-0.189212	-0.960018	0	-0.0487015	0.915984	0	-1.35776	-2.18062	0.345497	-1.19399	-0.736826	-1.489	-0.852722	-0.558859	-1.23949	-3.00204	-2.54675	-2.56021	20.1084	-1.37239	0.474044	-2.89506	0.00379081	0.0141347	0.337621	0.111476	-1.59867	0.00830841	0.0444145
ENSG00000262823	8	0.0270367	-0.492868	-0.176448	0	0	-1.58666	-0.60065	0	-1.23153	-0.295626	-2.13387	-1.90588	0	-1.28447	0	-1.6725	0	-1.63928	0	-1.80908	-0.241909	14.3077	-2.03838	0.339367	-6.00641	1.89681e-09	5.79117e-08	0.256585	0.0839199	-1.61235	2.67029e-05	0.000693435
ENSG00000262881	12	7.57559e-05	2.78949	-0.638801	-0.698714	-1.1726	-2.48867	0.207961	0	0	-2.54298	-3.64047	-3.13549	-1.04795	-1.98463	-4.70122	-1.18704	-1.54494	-0.467327	-2.02636	-3.62931	0	74.2219	-1.19061	0.495368	-2.40349	0.0162393	0.0461033	1.40783	0.660265	-1.09236	0.00232506	0.0184161
ENSG00000263400	13	1.47727e-05	0.473375	-0.992564	-2.28221	0	-2.85307	-0.924599	-1.60997	-1.33429	-2.73103	-1.3095	-1.04592	-1.8819	-2.23699	-2.34443	-0.345149	-2.44129	-3.37987	-0.902366	-1.97823	-0.715868	338.298	-1.56122	0.245032	-6.37149	1.87198e-10	7.32392e-09	4.70133	1.79109	-1.39223	4.76837e-05	0.00107535
ENSG00000263508	9	0.00796273	0	0	-2.56018	-0.141163	-0.814115	-1.54035	-1.09424	0	0	-1.14444	0	-1.06143	-0.964707	-1.05822	0	-1.1667	-1.16775	-1.26368	0	0	10.0244	-2.49533	0.36513	-6.83409	8.2527e-12	4.29133e-10	0.489001	0.108111	-2.17733	1.90735e-05	0.000549775
ENSG00000264198	12	7.57559e-05	-3.35611	-0.815673	0.471669	-0.00884216	-2.03745	-1.06335	-1.54408	-3.96106	-0.0568648	-2.66986	-2.67682	0	-0.786286	-0.377118	-1.80075	-0.730225	-1.97474	-2.78899	-1.3328	-2.75118	572.12	-1.2634	0.295169	-4.28025	1.86681e-05	0.000167979	2.02801	0.828349	-1.29175	0.000322342	0.00448041
ENSG00000264569	12	7.57559e-05	0.200063	-0.556467	-2.0673	-1.24967	-0.586492	-0.774265	0	-0.948833	-3.11074	-3.63934	-1.24132	-0.428359	-3.78688	0	-1.33851	-3.64312	-3.47364	-1.40366	-1.92796	-2.45236	76.4302	-2.27319	0.347477	-6.542	6.07033e-11	2.71411e-09	5.02202	0.871206	-2.52718	1.90735e-05	0.000549775
ENSG00000264868	19	5.80587e-07	-4.87146	-6.32877	-1.31425	-2.63025	-5.64175	-2.35235	-3.50819	-3.99396	-3.24736	-1.95002	-5.78451	-0.935813	-4.16372	-4.62654	-3.02223	-3.44077	-4.55448	-4.12238	-4.93159	-4.78479	359.333	-3.44479	0.381451	-9.03073	1.70526e-19	4.9014e-17	3.49111	0.294383	-3.56792	1.90735e-06	0.000132391
ENSG00000265369	9	0.00796273	0	1.36515	-1.52856	-0.0500182	-0.0121595	-0.755236	-0.125414	0	-1.9881	-1.75618	-1.34777	-0.941291	-2.7313	-1.65489	0	0	-2.15073	-0.428143	-2.60973	-1.93289	12.266	-2.43332	0.497148	-4.89455	9.85291e-07	1.34492e-05	0.140304	0.051641	-1.44197	0.00729561	0.0405067
ENSG00000265408	14	5.67685e-06	1.16961	0.551814	-1.54556	-1.62817	-4.10261	-0.604867	-3.86615	-0.634722	-2.81786	-0.648335	-4.22678	-1.2368	-3.25447	-4.11832	-0.582369	-2.19641	-3.6718	-1.48813	-4.63607	-1.05517	2024.49	-1.23067	0.360215	-3.41649	0.000634339	0.00320515	15.3266	6.51842	-1.23344	0.00101662	0.0102263
ENSG00000266378	14	5.67685e-06	-2.67137	-1.73686	-1.49188	0	-3.42376	-2.34341	-2.30364	-0.193781	-0.0830091	-0.761851	-2.3312	-1.45807	-1.36768	-2.75005	-0.12156	-2.04156	-2.44408	-1.92296	-0.446577	-1.23696	75.2439	-1.91754	0.258278	-7.42431	1.13367e-13	9.12377e-12	0.770002	0.207877	-1.88913	1.90735e-06	0.000132391
ENSG00000267074	10	0.00195851	-2.54654	-2.81322	0	0	-3.50588	-0.540787	-0.933787	-2.73781	-0.16418	-1.14444	-1.51551	0	-0.367811	0	-1.19545	0	-1.04663	-1.57732	-0.039993	-1.0884	40.4984	-1.48233	0.360768	-4.10883	3.97666e-05	0.00032017	0.82933	0.277427	-1.57984	0.000322342	0.00448041
ENSG00000267390	8	0.0270367	0.418566	0.410272	-0.753835	-1.30943	-0.526055	0	0	-0.448677	-1.14814	-1.10011	-1.30655	-0.733258	-1.84284	-2.2008	-0.831193	-0.996027	0	-1.67636	-1.05425	-0.304016	43.4927	-1.08673	0.280207	-3.8783	0.000105187	0.000722556	1.41621	0.658813	-1.1041	0.00315285	0.0227268
ENSG00000267629	15	3.78457e-06	-0.505121	-1.28634	-0.67224	-0.563817	-1.50734	-0.645172	-0.856102	-2.23047	-2.78011	-1.44714	-3.15274	-2.98417	-2.64355	-2.35139	-1.73526	-1.05653	-3.95197	-1.95855	-3.29144	-2.38545	237.825	-2.03221	0.281823	-7.21096	5.556e-13	3.78938e-11	0.834137	0.238517	-1.8062	1.90735e-06	0.000132391
ENSG00000267659	10	0.00195851	0	0	-2.88645	-1.32602	-2.34742	-1.39401	-0.816978	0	-0.099132	-3.14253	-0.2786	0	-1.73952	-0.958892	-2.30521	-1.59063	0	0	-3.38067	-2.08347	49.9546	-1.82873	0.377784	-4.84066	1.29406e-06	1.68849e-05	0.246178	0.0807962	-1.60734	0.000167847	0.0028208
ENSG00000267660	14	5.67685e-06	-0.611799	-2.04156	-1.61312	-0.642157	-2.11722	-0.991135	-0.701147	-2.21019	-1.62485	-2.27478	-1.07045	-0.821364	-2.45237	-1.36401	-0.534412	-1.1104	-2.15411	-2.52179	-1.45786	-1.39525	427.193	-1.62803	0.208477	-7.80916	5.75701e-15	6.22747e-13	3.69723	1.79279	-1.04423	1.90735e-06	0.000132391
ENSG00000268027	9	0.00796273	-2.46776	-1.80032	0.27362	0	-3.39227	-0.953063	-0.577051	-3.0683	0	-0.994133	-1.90488	0	-1.29134	-0.535843	-1.97975	-0.182702	-0.964141	-1.37889	-0.284206	-2.27893	77.0231	-1.42188	0.291146	-4.88373	1.04099e-06	1.40989e-05	2.01847	0.752208	-1.42406	0.000707626	0.00784019
ENSG00000268164	17	1.95679e-06	-1.9846	-1.09862	-1.02708	-1.23295	-3.32935	-1.70349	-0.926916	-2.01952	-1.13038	-1.91371	-1.15962	-0.91434	-2.44721	-0.662786	-2.03535	-2.22484	-1.7045	-1.54172	-2.9338	-2.43879	55.3655	-2.38713	0.223318	-10.6894	1.14125e-26	1.53079e-23	2.71354	0.536564	-2.33835	1.90735e-06	0.000132391
ENSG00000268230	19	5.80587e-07	-1.56726	-2.14593	-1.38249	-2.56767	-6.87307	-2.99782	-2.78611	-4.50304	-1.38615	-3.51029	-1.3244	-2.89468	-3.93106	-4.12478	-2.51209	-1.86549	-2.2172	-0.723514	-1.92183	-4.5256	14857.5	-2.31739	0.315832	-7.3374	2.17775e-13	1.6169e-11	198.961	41.4866	-2.26177	1.90735e-06	0.000132391
ENSG00000268388	18	1.05366e-06	-3.32397	-4.21677	-1.3182	-1.07606	-4.43634	-2.044	-2.88976	-3.13102	-0.553185	-2.54796	-2.42205	-0.0585576	-2.55817	-4.63318	-4.67323	-2.06672	-3.80463	-3.11387	-1.77706	-2.71469	67.1329	-2.94715	0.404214	-7.29107	3.07511e-13	2.24171e-11	0.698686	0.0910115	-2.94052	1.90735e-06	0.000132391
ENSG00000268913	9	0.00796273	-1.8984	-2.10058	-0.0650003	0	-3.56315	-0.122269	-1.04068	-0.623139	-0.0146018	-0.541305	-0.0575291	0	-2.82634	-1.06877	-1.08724	-0.0539299	-0.376295	-1.46069	0	-1.43887	34.5026	-1.52763	0.271062	-5.63573	1.7432e-08	4.01755e-07	2.39947	0.786172	-1.6098	3.8147e-06	0.00018846
ENSG00000269106	8	0.0270367	-1.02328	0	-2.73679	0	0	-0.943755	0.152677	-0.87233	-0.171812	-1.32739	-0.408022	-0.878644	-3.03139	-0.8637	-0.828582	-1.49523	-1.60354	-0.176828	-1.38531	-2.56834	40.9198	-1.98106	0.28582	-6.93116	4.17414e-12	2.33288e-10	1.74003	0.433396	-2.00535	6.29425e-05	0.00132304
ENSG00000269353	16	2.92444e-06	-1.56325	0	0	-3.54101	-0.579403	-2.79409	-3.16298	-0.627191	-4.62203	-3.50895	-3.203	-3.25732	-3.1685	-3.66015	-4.39452	-6.06755	-4.13513	-1.90441	-3.62931	-2.12733	71.2721	-3.99139	0.529255	-7.54153	4.64487e-14	4.08099e-12	2.14644	0.115605	-4.21467	1.90735e-06	0.000132391
ENSG00000269386	13	1.47727e-05	-1.48413	0	-1.62997	-0.112574	-3.01186	-1.79644	-0.0571275	-2.17768	-1.58185	-0.0853055	-0.372355	-0.843321	-2.04988	-1.0868	-1.1587	-1.19448	0	-2.15368	-1.21389	-1.45661	282.758	-1.15352	0.247193	-4.66649	3.06394e-06	3.53681e-05	8.45996	3.07604	-1.45958	1.90735e-06	0.000132391
ENSG00000269976	13	1.47727e-05	-2.92596	-1.85298	-0.23669	-1.53026	-3.86089	-2.27751	-2.14374	-1.13787	-0.91123	-2.19093	0	-2.55383	-1.39339	-1.59508	-2.7077	-0.793937	1.27497	-0.0869599	0	-1.87236	73.2611	-1.86846	0.298745	-6.25438	3.99091e-10	1.46795e-08	4.70823	1.39675	-1.75311	0.000322342	0.00448041
ENSG00000269985	10	0.00195851	-1.64823	-1.09238	-0.458474	-0.704309	-4.40083	-0.558649	-0.354654	-4.07207	-0.235383	-0.955533	0	-0.294913	-3.20221	-3.76884	-3.41214	-2.97009	-0.847284	0	-4.62508	-1.58674	39.1886	-2.52596	0.57126	-4.42173	9.79119e-06	9.67102e-05	0.77146	0.100295	-2.94334	1.90735e-06	0.000132391
ENSG00000270008	9	0.00796273	0	-1.14541	-0.566163	0	-2.10688	-1.13522	-0.923526	-0.538606	-0.678032	-0.822318	-0.123376	-0.430626	-2.40507	-0.454017	-1.14396	-1.19105	-1.56017	-1.49786	-1.35297	0	299.086	-1.00943	0.179549	-5.62201	1.88754e-08	4.3107e-07	3.53026	1.73162	-1.02765	4.76837e-05	0.00107535
ENSG00000270093	10	0.00195851	-1.39169	-1.46491	-0.840867	-0.193712	-1.4033	-0.856543	-0.863489	-0.497108	-1.02663	-0.901627	-1.03924	0	-1.10663	-2.39179	-0.00546976	0	-1.4386	-1.86899	0	-2.16864	21.3476	-1.9394	0.287433	-6.74731	1.50614e-11	7.53818e-10	0.32858	0.0751082	-2.1292	3.8147e-06	0.00018846
ENSG00000270119	11	0.000403035	-3.88257	-3.06397	1.90625	0	-2.84377	0	-1.08354	-3.93832	0	-0.295063	-2.92501	-0.516162	0	-2.77537	-3.5934	0	-2.21107	-1.01079	-2.18326	-0.548076	33.2255	-1.80883	0.618871	-2.92279	0.0034691	0.0131397	0.561053	0.201854	-1.47483	0.00143242	0.0129791
ENSG00000270720	8	0.0270367	-0.100892	-0.662576	-0.823131	0	-1.50218	-0.883386	-1.84249	-0.205837	-1.8227	0	-1.28975	-1.11916	-1.25877	-0.430143	-0.873037	-1.01662	0	0	-1.94135	-0.686639	30.666	-1.48764	0.286874	-5.18568	2.15228e-07	3.59368e-06	1.31469	0.483324	-1.44365	3.8147e-06	0.00018846
ENSG00000271204	12	7.57559e-05	-2.3196	-0.754183	-0.570288	0	-1.91573	-1.50875	-1.81908	-1.23198	-0.549673	-1.52328	-1.10513	-0.69081	-2.40916	-0.627352	-1.02461	-1.03836	-1.55938	-0.14745	-1.56337	-0.628767	393.089	-1.28368	0.193541	-6.63263	3.29752e-11	1.54653e-09	4.0071	1.74111	-1.20256	1.90735e-06	0.000132391
ENSG00000271239	11	0.000403035	0	-3.11107	0	0	-3.63704	-0.470671	0	-1.23153	-3.28551	-4.06177	-1.78916	1.27354	-1.84745	-3.04306	-1.79542	-1.51373	-0.987662	0	-0.083669	-2.95247	26.3598	-2.05155	0.640145	-3.20482	0.00135149	0.00604668	1.2408	0.268037	-2.21078	0.00181608	0.0154679
ENSG00000271856	9	0.00796273	-3.3456	-2.16841	0.957317	0	-3.1311	-0.340195	0	-1.4899	-0.229238	-0.452733	-2.05566	0	0	0	-1.52221	-0.146045	-1.63928	-1.51918	0	-1.05797	19.556	-1.36392	0.501421	-2.7201	0.00652618	0.0219283	0.157492	0.0657698	-1.25978	0.0055809	0.0337811
ENSG00000271945	15	3.78457e-06	-3.15402	-3.08771	-1.29934	-0.754645	-1.15634	-1.46304	-3.32202	-1.52921	-0.55806	-1.32971	-2.84274	-0.0279421	-1.19108	-1.73173	-2.47526	0	-1.88069	-1.54334	-0.765361	-2.95247	17.9801	-2.96533	0.518999	-5.71357	1.10634e-08	2.74808e-07	0.615471	0.0718783	-3.09806	1.90735e-06	0.000132391
ENSG00000271992	15	3.78457e-06	-0.694073	-2.44421	-1.85281	-1.26289	-2.8287	-0.951448	-0.27706	-0.660417	-2.20747	-2.65004	-1.60093	-1.26639	-3.94314	-1.32401	-2.16277	-2.35096	-3.02777	-1.14699	-2.27043	-0.955944	80.7909	-2.55294	0.2696	-9.46937	2.81543e-21	1.18013e-18	7.04356	1.24642	-2.49852	1.90735e-06	0.000132391
ENSG00000272053	12	7.57559e-05	-1.99791	-2.65131	0	0	-1.71614	-1.16728	-1.47961	-2.70776	0	-1.03882	-1.60861	0	-0.740766	0	-1.51438	0	-1.02919	-1.5981	0	-1.79083	28.3578	-1.64047	0.308715	-5.31385	1.07334e-07	1.9704e-06	0.38881	0.144701	-1.42599	8.2016e-05	0.0016287
ENSG00000272129	11	0.000403035	0	-0.460716	-1.7179	-0.284962	0	-0.661534	-0.471279	-1.13022	-1.29013	-2.10394	-0.104108	-0.836164	-1.83545	-1.72814	0	-2.00378	-1.72743	-1.27806	-1.16342	-1.15957	95.3894	-1.32797	0.217522	-6.105	1.02803e-09	3.36326e-08	1.60561	0.646242	-1.31298	1.33514e-05	0.000418991
ENSG00000272143	10	0.00195851	0.809794	-0.902235	-0.766914	0	-0.904797	-0.439261	-2.12467	-1.97274	-2.11201	-2.06099	-2.10237	-0.830237	-1.33481	-1.82434	-1.22459	-1.01366	-0.75371	-0.693228	-0.555251	-1.01557	55.9085	-1.56837	0.251886	-6.22651	4.76953e-10	1.72285e-08	1.35954	0.54003	-1.332	0.000585556	0.00686672
ENSG00000272403	9	0.00796273	-1.16946	-1.02018	0	0	-1.18442	0	-1.18241	0	-1.10767	-1.19811	-0.120663	0	0	-0.425045	-2.03312	0	-1.53658	-1.79862	0	-0.531126	20.9927	-1.33451	0.260052	-5.13168	2.87161e-07	4.5964e-06	0.633596	0.275552	-1.20124	0.000585556	0.00686672
ENSG00000272430	12	7.57559e-05	0.761642	-1.18488	-1.46151	-0.721592	-2.09784	0.851098	0.407468	-0.814666	-0.207731	-2.75053	-0.562357	-0.505141	-1.71685	-4.15465	-3.66572	-1.95943	-2.72856	-4.07443	-2.4339	-2.66858	683.517	-1.08795	0.442553	-2.45835	0.0139578	0.0407711	4.75615	2.1135	-1.17016	0.00143242	0.0129791
ENSG00000272505	11	0.000403035	0	-0.0412689	-0.378972	0	-0.559906	-1.02778	-1.23908	0	-3.17519	-1.08736	-1.16554	-0.409327	-1.34586	-1.96167	-1.12133	-0.86923	-1.63673	-1.13201	-2.30929	-0.912949	73.4985	-1.46961	0.242871	-6.05098	1.43969e-09	4.5402e-08	0.521015	0.198009	-1.39576	9.53674e-06	0.000325902
ENSG00000272520	14	5.67685e-06	-0.359111	0	-0.927268	0	-3.14558	-1.29955	-0.812533	-1.7655	-1.84009	-1.08738	-2.41414	-1.58884	-2.47956	-2.23952	-3.00805	-0.917941	-1.99254	-1.57236	-2.08511	-2.13969	874.866	-1.55796	0.246126	-6.32994	2.45258e-10	9.38135e-09	5.96273	2.12928	-1.48561	3.8147e-06	0.00018846
ENSG00000272555	11	0.000403035	-1.6148	-0.692675	-0.339206	-0.229998	-1.36724	-3.34002	-1.43916	0	-0.45907	-1.76976	-1.06055	-1.39847	0	-2.9047	-0.0188676	-0.585042	-0.511328	-1.47695	-1.66316	-1.82785	56.729	-1.53748	0.312718	-4.91651	8.81019e-07	1.21829e-05	3.16902	1.13061	-1.48694	9.53674e-06	0.000325902
ENSG00000272563	9	0.00796273	-1.29409	-2.19993	0	-1.08457	-2.23322	-0.639266	-0.629736	0	-0.156262	-0.0503322	-2.09437	-1.19287	-0.799716	-1.2572	-1.63343	-0.957466	0	0	-2.50165	-0.0361493	46.0532	-1.51196	0.259793	-5.81986	5.8898e-09	1.58426e-07	0.214108	0.0676976	-1.66116	3.8147e-06	0.00018846
ENSG00000272789	8	0.0270367	-1.13762	0	-0.0878287	0	-2.73574	0	-1.57478	-1.31184	0	-1.0584	0	0	-0.150349	-0.415761	-0.385332	-1.96363	-0.075167	-1.92568	-1.57893	-0.138835	12.1003	-2.2743	0.307393	-7.39867	1.37553e-13	1.07688e-11	0.37399	0.0710725	-2.39564	1.90735e-06	0.000132391
ENSG00000273061	8	0.0270367	0	0	-0.760176	0	-1.6974	-0.136792	-1.04024	-0.811904	-1.2607	-1.18304	0	-1.29086	-1.27163	-1.05876	-1.06546	-0.920655	-0.510973	-0.853381	0	-0.870914	40.4563	-1.30395	0.174799	-7.45971	8.671e-14	7.17944e-12	10.627	2.74657	-1.95203	1.90735e-06	0.000132391
ENSG00000273160	8	0.0270367	-1.54412	-1.80145	0	0	-1.91524	0	0	-1.5812	-0.833035	0	-1.81814	0	0	-0.356854	-1.03011	0	-1.72426	-1.26368	0	-0.387145	15.5787	-1.657	0.359797	-4.60538	4.1172e-06	4.59191e-05	0.624675	0.267773	-1.2221	0.00830841	0.0444145
ENSG00000273193	11	0.000403035	-1.38838	-3.01531	-0.695206	-0.0711027	-1.68738	0	-1.46038	-1.71833	-0.365871	-1.39121	0	-0.326405	-1.95647	-2.81677	-0.469214	0	-1.37431	-1.14798	0	-1.7352	24.2689	-1.73323	0.370714	-4.67538	2.93416e-06	3.40261e-05	0.702507	0.188314	-1.89937	9.53674e-06	0.000325902
ENSG00000273328	16	2.92444e-06	0	-2.41886	-0.639089	-0.46282	-3.83893	-0.321626	-1.88492	-4.20222	-1.7642	-2.21984	-2.16093	-1.06866	-2.40434	-1.17465	-2.09816	-1.91153	-2.14976	-1.96142	-1.13185	-3.54565	138.99	-1.98877	0.318217	-6.24972	4.11184e-10	1.50693e-08	1.07691	0.21649	-2.31452	3.8147e-06	0.00018846
ENSG00000273350	8	0.0270367	0	-0.45097	-1.86398	-0.353297	-0.624115	-0.28949	0	0	-0.320087	-2.66394	-0.646598	-0.889713	-1.80788	-2.34061	-1.4547	-1.90132	-0.276315	-0.310764	-1.91204	-2.05153	49.5058	-1.60515	0.245043	-6.55046	5.73587e-11	2.58757e-09	2.36475	0.608167	-1.95914	3.62396e-05	0.000863588
XLOC_000141	15	3.78457e-06	0	-1.58595	-2.11382	-1.647	-4.48802	-2.59454	-0.964066	-0.989613	-3.38347	0	-2.66473	-1.67458	-2.28974	-2.27593	-2.33939	-1.71452	-1.24474	-1.87797	-0.270916	-2.04825	66.6574	-2.02015	0.421231	-4.79583	1.62005e-06	2.04745e-05	0.309704	0.0736253	-2.07262	3.8147e-06	0.00018846
XLOC_000356	12	7.57559e-05	0.860526	0	-1.78554	-1.50442	-2.53612	-0.552961	0	-0.276979	-1.20934	-0.441347	-0.594961	-1.28367	-3.30066	-4.97306	-2.49651	-1.43552	-3.80244	-2.77041	-2.94895	-0.95939	92.4838	-1.37086	0.417871	-3.28058	0.00103596	0.00486201	1.11144	0.385947	-1.52596	0.000322342	0.00448041
XLOC_001049	15	3.78457e-06	-0.558132	-0.3968	-2.49573	-1.09722	-3.1237	-1.46228	-3.17521	0	-2.67858	-2.47028	-2.65776	-0.421588	-2.4615	-4.27533	-1.09109	-1.8303	-1.59969	-0.951391	-4.8292	-2.96105	227.454	-2.02887	0.338048	-6.0017	1.9526e-09	5.94346e-08	1.45417	0.361001	-2.01012	3.8147e-06	0.00018846
XLOC_001528	14	5.67685e-06	-1.17822	-0.834241	-1.03611	-0.963037	-1.66997	-1.34009	-0.651802	-0.8715	-1.69455	-1.98646	-2.243	-1.63717	-2.15837	-1.77638	-0.408281	-2.16457	-1.55751	-1.14118	-0.264492	-1.21447	332.655	-1.44658	0.172371	-8.39225	4.76939e-17	8.06388e-15	0.874793	0.341198	-1.35833	1.90735e-06	0.000132391
XLOC_001892	8	0.0270367	0	0	-3.65923	-0.676951	0	-0.677879	0.0166518	0	-1.30099	-0.873298	-2.55458	-0.40618	-1.69829	0	-0.588213	-1.89546	-2.22381	-3.22735	0	-2.34554	41.1934	-1.75575	0.4031	-4.35562	1.32689e-05	0.000125574	0.139152	0.0321784	-2.1125	0.0055809	0.0337811
XLOC_002611	11	0.000403035	-0.246065	0	-1.20717	-1.13665	-1.95	-0.0781337	-0.159882	-0.726555	-1.73155	-1.3923	-0.786137	-1.234	-3.43204	-1.78865	-0.924794	-1.5254	-1.06338	0	-0.112413	-2.43918	34.265	-1.8761	0.259116	-7.24041	4.47317e-13	3.1359e-11	2.16179	0.494938	-2.12691	2.67029e-05	0.000693435
XLOC_003350	15	3.78457e-06	0	-0.43088	-1.87124	-0.578356	-4.58615	-0.376303	-3.56061	-3.28244	-3.70871	-4.30525	-3.57384	0	-3.42723	-4.56177	-2.8681	-2.86667	-4.23892	-1.25167	-4.05495	-2.76512	97.8144	-2.38188	0.484801	-4.91311	8.96408e-07	1.23279e-05	1.17978	0.217216	-2.44132	1.90735e-05	0.000549775
XLOC_003561	17	1.95679e-06	0.973685	-4.0938	-1.95586	-0.833031	-2.84514	0.827819	-3.82265	-4.66389	-3.63908	-5.0049	-4.60274	-1.65211	-3.3874	-5.0359	-4.98305	-3.21612	-4.67651	-6.18138	-4.77057	-3.27872	80.4052	-4.20215	0.581249	-7.22951	4.8475e-13	3.35161e-11	2.2142	0.12067	-4.19764	2.67029e-05	0.000693435
XLOC_003840	8	0.0270367	0	-0.150577	0	-1.75545	-2.48867	-1.33819	-1.70717	0	-0.748566	-1.0748	-1.2149	-0.254777	0	-0.760689	-1.01417	-0.812489	0	-0.796201	-0.776452	-1.4976	51.408	-1.06074	0.290876	-3.64671	0.000265616	0.00155174	0.150442	0.0746305	-1.01137	0.000261307	0.00386599
XLOC_003859	16	2.92444e-06	-2.06668	-0.713809	-1.58488	-2.3756	-4.78794	-3.27607	-0.401401	0	-2.32837	-2.70862	-2.7002	0	-3.18628	-3.35612	-2.48118	-4.42152	-4.40535	-3.82933	-4.07722	-4.99145	121.352	-2.44922	0.414144	-5.91394	3.34013e-09	9.61421e-08	2.19674	0.386438	-2.50706	3.8147e-06	0.00018846
XLOC_004418	9	0.00796273	0	0	-0.108935	-0.322253	-1.62725	-0.242	-1.57752	-0.807281	-2.04205	0	-1.21613	-0.122303	-1.23835	-2.49853	-0.852643	-1.88026	-1.85232	0	-4.07236	-0.612831	36.3614	-1.82572	0.365732	-4.99196	5.9771e-07	8.68445e-06	0.090039	0.0282592	-1.67183	3.62396e-05	0.000863588
XLOC_004423	14	5.67685e-06	0	-0.407709	-1.53143	-0.435761	-2.43498	-1.98044	-0.339345	-1.21059	-2.88311	0	0	-2.56106	-2.54957	-1.30096	-1.86834	-1.41196	-1.48235	-1.76988	-1.8077	-1.19828	72.1204	-1.76061	0.288688	-6.09864	1.06976e-09	3.47715e-08	2.21746	0.729282	-1.60436	1.90735e-06	0.000132391
XLOC_004424	10	0.00195851	0	0	-1.47165	-0.177606	-1.13498	-1.51785	-0.596446	-0.156501	-1.74762	0	-0.786884	-2.42515	-2.08634	-1.19611	-0.911132	-0.171362	-0.493012	-1.49146	-1.16619	-1.3971	53.5067	-1.45719	0.27642	-5.27165	1.35204e-07	2.4113e-06	1.11426	0.421923	-1.40104	2.67029e-05	0.000693435
XLOC_004842	17	1.95679e-06	0	-0.0199097	-2.5422	-1.81133	-2.92888	-1.797	-2.02266	-2.51645	-2.43578	-2.54878	-2.87068	-0.320381	-1.86158	-3.49	-2.65596	-3.33136	-1.55772	-1.91971	-3.50188	-3.54222	46.516	-2.83181	0.391237	-7.2381	4.55004e-13	3.17871e-11	0.366883	0.051421	-2.83489	1.90735e-06	0.000132391
XLOC_004846	19	5.80587e-07	0	-1.078	-2.85589	-1.87086	-1.85541	-2.12737	-2.75025	-2.12772	-2.3428	-2.22285	-3.46993	-1.56723	-1.74778	-4.15582	-2.82749	-3.98535	-1.37709	-3.32174	-2.81935	-3.49413	54.5354	-3.19572	0.309593	-10.3223	5.58423e-25	4.68144e-22	1.34375	0.145747	-3.20473	1.90735e-06	0.000132391
XLOC_005410	9	0.00796273	-1.32404	0	-1.70973	-0.632051	-1.19132	-0.181283	-1.93551	0	-1.47788	-0.118398	-2.86183	-1.01109	-0.872424	-1.07873	-0.616138	-0.782586	-0.833968	-0.406936	-2.21925	0	100.312	-1.03803	0.246689	-4.20784	2.57827e-05	0.000222878	0.243543	0.120481	-1.01537	9.53674e-06	0.000325902
XLOC_005415	10	0.00195851	-1.54468	0.00392302	-2.27431	-0.402576	-0.995595	-0.105422	-0.964669	-0.0925452	-2.08974	-0.43146	-3.20431	-1.10636	-0.870865	-1.09498	-1.39317	-1.50396	-1.11417	-0.580297	-2.75343	0.105609	145.744	-1.04252	0.267149	-3.90238	9.52516e-05	0.000662448	0.205152	0.101112	-1.02073	6.29425e-05	0.00132304
XLOC_005668	10	0.00195851	0	-1.14479	-0.797941	-1.55733	-1.94908	-0.475461	0	0	-0.606514	-0.809611	-1.25711	-0.526587	-1.56686	-2.73641	-0.997333	-2.47438	-2.37962	0	-1.91195	-3.63385	47.6821	-1.55335	0.382585	-4.06013	4.90459e-05	0.00038081	0.286308	0.0748932	-1.93466	9.53674e-06	0.000325902
XLOC_005909	17	1.95679e-06	0	-2.81573	-2.99516	-1.6173	-3.33084	0	-1.2189	-4.21566	-4.70352	-2.89786	-5.1985	-1.87411	-0.701365	-4.71819	-3.89173	-3.49454	-2.12088	-5.85104	-6.25797	-3.18631	109.726	-3.06917	0.547848	-5.60223	2.11616e-08	4.75191e-07	0.50801	0.0730634	-2.79763	3.62396e-05	0.000863588
XLOC_005910	16	2.92444e-06	0	-2.98486	-2.92639	-0.907956	-3.03974	0	-1.28498	-2.56576	-4.71668	-2.17438	-4.50802	-1.19413	-0.349582	-4.96385	-2.84094	-3.43317	-2.62257	-5.60448	-5.72682	-3.3893	89.1283	-2.8303	0.547444	-5.17003	2.34054e-07	3.86314e-06	0.52207	0.0719079	-2.86002	9.53674e-06	0.000325902
XLOC_007548	9	0.00796273	0	-0.893389	-0.472437	-0.274104	-0.814115	0	-2.62754	-0.196877	-2.89011	-1.48614	-1.63492	0	-1.60125	-2.02141	-2.24758	-1.73179	0	-1.16756	-0.5823	-0.129551	8.78345	-4.17842	0.465865	-8.96917	2.98759e-19	8.2343e-17	0.239657	0.0141155	-4.08562	1.90735e-06	0.000132391
XLOC_007865	8	0.0270367	0	0	0	0	0	-0.62005	-1.48993	0	-2.90458	-1.2202	0	-0.540261	-0.760426	-2.02141	-3.83897	-2.45564	-1.48328	0	-2.48095	0	15.9098	-2.54369	0.447821	-5.68014	1.34585e-08	3.22364e-07	0.132916	0.0229637	-2.53309	6.29425e-05	0.00132304
XLOC_008795	12	7.57559e-05	-0.187853	-1.31515	-0.269346	0	-2.41977	0	-0.607771	-3.15375	-4.55057	-3.37401	-2.40042	0	-3.47533	0	-2.49552	-1.19737	-4.37971	-2.24303	-4.2708	-0.637626	43.8599	-3.14027	0.552597	-5.68275	1.32548e-08	3.18623e-07	1.52172	0.172075	-3.1446	1.90735e-06	0.000132391
XLOC_008796	10	0.00195851	0	-1.18258	0	0	-4.12431	0	-2.12116	-2.94882	-3.55182	-1.19197	-2.17341	0	-4.673	0	-2.47526	0	-0.817882	0	-3.46818	0	30.1086	-3.69064	0.570747	-6.46634	1.00408e-10	4.25306e-09	0.205185	0.0118008	-4.11997	0.000168126	0.0028208
XLOC_008972	8	0.0270367	-1.57491	-2.33196	0	-0.274104	0	-0.437821	1.08537	-1.98739	-1.12161	-1.32971	-2.29768	0	-0.268276	-0.754361	-0.00324868	-0.967378	-2.43015	-0.954095	0	-1.86301	23.4109	-1.51787	0.463321	-3.27607	0.00105261	0.0049218	0.0570425	0.0213063	-1.42076	0.00168991	0.0146282
XLOC_009205	12	7.57559e-05	0	0	-1.12089	0	0	0	-1.17371	-0.731326	-2.147	-2.18557	-1.23775	-0.195758	-1.48806	-1.93111	0	-1.26597	-1.67481	-1.29581	-1.77679	-1.79417	55.0221	-1.5081	0.274116	-5.5017	3.76154e-08	7.90827e-07	0.25533	0.0944681	-1.43447	8.2016e-05	0.0016287
XLOC_009340	9	0.00796273	0	0	-0.927332	0	0	0	0	0	-2.24248	-0.504268	-1.2661	0	-1.79016	-2.49853	0	-1.05343	-2.37841	-2.58057	-2.93913	-1.23511	10.0936	-3.72842	0.575267	-6.4812	9.09983e-11	3.87899e-09	0.0936619	0.00734145	-3.67332	3.62396e-05	0.000863588
XLOC_009582	13	1.47727e-05	-2.09091	-2.23126	-0.465787	-0.374507	-3.54597	-0.292566	-1.01673	-1.25965	-0.555296	-1.93853	-2.99951	0.227231	-0.609072	-2.64754	-2.64642	-0.196167	-2.69671	-3.26865	-2.55639	-2.08705	264.814	-1.44411	0.308217	-4.68535	2.79479e-06	3.26749e-05	0.359328	0.122291	-1.55499	6.29425e-05	0.00132304
XLOC_010204	10	0.00195851	-3.19017	-2.80234	0	0	-2.55448	-1.66593	-1.78701	-0.224534	0	-0.460911	-1.69535	0	-0.515054	0	-1.64592	-1.33231	-1.78959	-0.0434881	-0.00443103	-2.05118	18.1559	-2.29627	0.393948	-5.82886	5.58057e-09	1.51937e-07	0.095455	0.018263	-2.3859	2.67029e-05	0.000693435
XLOC_010340	14	5.67685e-06	0	0	-2.40187	0	-2.84514	-0.330311	0	-1.59502	-1.29207	0.534916	-2.20615	-1.34072	-3.43827	-2.366	-1.21501	-4.14465	-1.87102	-3.22976	-2.72801	-4.30037	62.7712	-1.7644	0.432296	-4.08146	4.47537e-05	0.000352286	3.51033	0.940718	-1.89978	0.000322342	0.00448041
XLOC_010342	17	1.95679e-06	0	-2.03339	-2.44519	-0.109813	-4.50484	-1.06055	-4.6072	-2.67668	-3.52365	0.399171	-3.74625	-1.66938	-3.68461	-2.82613	-1.95992	-4.59358	-1.90349	-3.64834	-4.48029	-5.20256	133.255	-2.16762	0.520955	-4.16085	3.17063e-05	0.000265804	13.4785	2.86903	-2.23202	0.000261307	0.00386599
XLOC_010402	8	0.0270367	0	0	-0.427435	-0.0500182	0	0	0	0	-3.48862	-1.05396	-0.0120625	-0.411995	-2.62958	-1.87295	-1.5498	-0.774496	-1.63928	-0.404221	-1.57893	-1.02165	7.42535	-4.37254	0.623352	-7.01456	2.30677e-12	1.35708e-10	0.134247	0.00827446	-4.02008	0.00162052	0.014524
XLOC_012269	12	7.57559e-05	-0.0472696	-2.16376	0	0	-3.21513	-1.16116	-0.800335	0	-1.19026	-1.81652	-0.961228	0	-3.29405	-0.915657	-2.12911	-2.45564	-3.80244	-2.24303	-1.91195	-2.05118	21.5267	-2.26576	0.516615	-4.38578	1.15569e-05	0.000111684	0.308944	0.055147	-2.48599	2.67029e-05	0.000693435
XLOC_012576	17	1.95679e-06	-0.0472696	-2.11848	-1.2942	-1.24413	-0.814115	-3.31827	-1.86678	0	-3.16948	-4.08659	-2.7252	-2.51256	-3.54007	-4.15582	-4.7297	-4.00446	-4.94985	-4.256	-3.5985	-4.25094	43.2198	-5.39853	0.56464	-9.56101	1.16608e-21	5.45616e-19	0.31071	0.00698388	-5.47539	1.90735e-06	0.000132391
XLOC_013822	19	5.80587e-07	-5.33639	-6.64404	-0.873183	-4.44809	-7.90969	-5.31444	-1.14724	-7.06196	-3.13933	-5.11395	-2.63594	-3.91303	-5.52331	-2.663	-5.67771	-3.64931	-7.25421	-4.46482	-4.61307	-6.03706	594.075	-4.21139	0.515284	-8.17295	3.00936e-16	4.14715e-14	2.28495	0.111535	-4.35659	1.90735e-06	0.000132391
XLOC_013840	12	7.57559e-05	-0.717533	-1.37679	-1.67172	-1.20613	-1.05621	-0.938988	-0.754396	-0.272804	-1.76152	-3.16678	-1.80105	-0.247564	-2.27339	-0.494723	-0.337842	-0.0609372	-2.5323	-3.3289	-3.43369	-2.11152	58.3421	-1.97921	0.349686	-5.65995	1.5142e-08	3.55493e-07	0.390813	0.100845	-1.95434	1.90735e-06	0.000132391
XLOC_013841	8	0.0270367	0	-0.112204	-1.2937	0	0	0	-0.278527	0	-0.138916	-2.16456	-1.8744	-0.278844	-1.95647	-0.0761541	0	-0.446144	-2.32136	-2.46301	-1.04867	-2.05118	19.3512	-1.96049	0.357516	-5.48365	4.1663e-08	8.60637e-07	0.356832	0.0873545	-2.03029	2.67029e-05	0.000693435
XLOC_014515	17	1.95679e-06	-1.85023	-3.88231	-2.85589	0	-1.58666	-3.06108	0	-1.4603	-2.26065	-3.15682	-3.81913	-1.69443	-3.83687	0	-4.51295	-4.0134	-1.1217	-1.78399	-3.62357	-1.68238	69.1129	-3.93022	0.471835	-8.32965	8.10835e-17	1.27453e-14	0.187768	0.0267291	-2.81248	1.90735e-06	0.000132391
XLOC_014804	10	0.00195851	-0.613583	0	-0.648947	0	-1.81681	-1.2995	-1.41749	-1.52921	-0.0200187	-0.0651943	-1.22348	-0.135686	-0.0544474	-2.02141	-1.5498	-1.2773	0	-1.92568	-0.5823	-1.50643	9.04629	-3.49705	0.411998	-8.48802	2.10192e-17	3.7097e-15	0.136906	0.00960636	-3.83305	0.000214092	0.00336877
XLOC_014865	18	1.05366e-06	0.0316072	-3.30952	-2.48434	-1.47997	-3.4179	-1.40146	-2.03867	-2.67445	-1.25229	-6.62979	-5.08129	-1.70863	-3.01327	-2.61608	-1.17373	-2.17338	-0.491953	-4.30617	-1.04496	-4.55759	350.738	-2.19058	0.425267	-5.15106	2.59012e-07	4.20946e-06	0.47238	0.130284	-1.8583	5.72205e-06	0.00023786
XLOC_015218	8	0.0270367	0	0	0	0	0	-1.90029	0.310916	0	-1.28848	0	-1.1491	-1.69921	-1.54735	0	-1.0867	-1.38016	0	-1.51918	0	0	19.1875	-1.60382	0.560433	-2.86176	0.00421295	0.015423	0.158274	0.0588246	-1.42794	0.00143242	0.0129791
XLOC_015613	13	1.47727e-05	-4.10908	-5.57438	0	0	-4.37466	0	-1.38102	-4.35581	0.307233	-3.72487	-2.30123	-0.337776	-0.803113	-2.85703	-3.51121	-0.836881	-2.61188	-3.04165	-1.05425	-2.27321	71.0248	-1.83814	0.513865	-3.57708	0.00034745	0.00194402	0.3872	0.104156	-1.89433	0.00120926	0.0115538
XLOC_015964	13	1.47727e-05	-2.4041	-4.0847	0	-1.47579	-2.19099	-2.83079	-1.82177	-2.21426	-1.98404	0	-2.50532	-2.09723	-2.23837	0	-3.81831	0.31567	-0.989846	0	-1.57893	-0.629447	28.5568	-2.4605	0.568338	-4.32929	1.4959e-05	0.000138948	0.104979	0.01729	-2.6021	0.000261307	0.00386599
XLOC_016615	13	1.47727e-05	0.615622	-0.460682	-1.8824	-1.77859	-2.83515	0	-0.597717	-2.04504	-2.08705	-1.09075	-0.472951	-0.6114	-3.1487	-2.09062	-0.283483	-1.29926	-2.72805	-1.92293	-3.7525	-2.02582	303.934	-1.37481	0.299243	-4.59429	4.34216e-06	4.80816e-05	0.58215	0.221405	-1.3947	6.29425e-05	0.00132304
XLOC_016771	11	0.000403035	-4.5332	-2.94376	0	-0.58502	-4.25398	0	-1.00372	-2.50222	0	-1.67476	0	0.381593	-1.2834	-4.12223	-3.03196	-0.40738	-2.5323	-2.42401	-0.71806	-0.951918	216.555	-1.15623	0.478441	-2.41665	0.0156639	0.0447667	1.40473	0.589447	-1.25287	0.00198555	0.0163973
XLOC_017003	12	7.57559e-05	1.02092	-0.593655	-0.169629	-2.79268	-4.89778	0	-0.870149	-2.48195	-3.44234	-2.69563	-3.26751	-0.225799	-2.40702	-1.84022	-4.24755	0	-2.7484	0	-2.88915	-3.12893	41.4398	-1.77644	0.608843	-2.91773	0.00352594	0.0133299	0.290231	0.103039	-1.494	0.00365448	0.0252404
XLOC_017388	12	7.57559e-05	-3.59603	-3.92247	0	0	0	-1.59474	-0.898004	-2.77968	-1.07338	-2.29369	-3.16989	0	-0.876938	-2.42244	-2.46702	-0.0270647	-2.04191	-2.06959	0	-1.59675	57.0459	-1.89137	0.379949	-4.97796	6.42592e-07	9.26143e-06	0.197604	0.0523915	-1.9152	1.90735e-05	0.000549775
XLOC_017389	15	3.78457e-06	-1.36251	-3.17777	0	-0.168989	-1.40612	-2.19652	-2.69267	-3.45687	-2.36754	-3.13157	-1.28166	-1.13891	-2.70499	-0.0885937	-3.19345	-0.411477	-2.16086	-2.35828	-5.41739	0.108248	176.875	-2.43748	0.329907	-7.3884	1.48604e-13	1.15441e-11	1.94236	0.433245	-2.16455	2.67029e-05	0.000693435
XLOC_017464	18	1.05366e-06	-1.06899	-0.190871	-3.5998	-4.62466	-4.08009	-4.49595	-3.61964	0	-4.08448	-5.09542	-5.40089	-3.72175	-3.60332	-6.72149	-5.2256	-4.54251	-6.49682	-4.28575	-6.21284	-6.51195	324.523	-4.50594	0.521296	-8.64373	5.44084e-18	1.05259e-15	0.25977	0.0128603	-4.33623	3.8147e-06	0.00018846
XLOC_017587	8	0.0270367	0	-0.403788	-0.510884	-0.84404	-3.69678	-0.478918	0	-1.54408	-2.31178	-0.409937	-3.13549	-0.249546	-0.756071	-1.93109	0	0	-3.18087	-0.339569	-3.6595	-1.45994	49.5077	-1.19189	0.37574	-3.17212	0.00151331	0.0066422	0.725514	0.338691	-1.09903	0.00101662	0.0102263
XLOC_018647	10	0.00195851	0	-0.417442	-1.43423	-0.0365737	-1.30098	-0.371935	-0.974636	-0.185018	-0.209839	-1.35401	-0.430583	-1.58032	-1.19056	-1.05766	-1.04014	-1.21532	-0.526721	0	-1.31129	-1.54696	125.202	-1.07529	0.182961	-5.87719	4.17296e-09	1.16773e-07	4.17253	1.9698	-1.08287	0.00422096	0.027661
XLOC_018866	10	0.00195851	0	-0.210259	-0.660939	-0.386462	-0.590029	-0.210971	-0.130471	-0.777422	-2.94902	-1.52706	-2.38113	0	-1.8523	-2.5485	-1.70126	-2.71587	0	-2.09302	-1.39891	-1.90025	19.6101	-2.4603	0.386156	-6.37127	1.87466e-10	7.32392e-09	0.130231	0.0223686	-2.54153	4.76837e-05	0.00107535
XLOC_019152	11	0.000403035	-0.751897	-1.33289	-0.203349	-0.386462	-3.08718	-3.5281	-4.22449	-1.832	-2.56111	-1.98386	-3.14576	-3.49198	-1.23318	-0.215391	-0.103047	-0.293145	-0.690502	0	-0.879103	-2.16057	77.0525	-2.49268	0.502476	-4.96079	7.02077e-07	1.00254e-05	0.314382	0.0459298	-2.77502	3.62396e-05	0.000863588
XLOC_019260	18	1.05366e-06	0	-2.02343	-1.68446	-1.50237	0	-2.55187	-3.12943	-1.832	-2.13918	-2.31486	-3.87868	-1.51023	-1.16317	-4.57391	-4.23198	-2.21923	-1.7428	-4.36945	-2.79274	-4.87579	93.1272	-2.95204	0.510297	-5.78494	7.25393e-09	1.90596e-07	0.0751221	0.0105137	-2.83698	5.72205e-06	0.00023786
XLOC_021768	17	1.95679e-06	-0.529387	-1.00239	-2.62234	-1.90116	-1.27122	-2.19637	-0.62351	-0.897249	-2.53786	-2.57199	-1.72949	-2.30601	-1.51873	-2.11351	-1.23679	-2.55376	-2.12792	-2.14854	-2.88433	-1.87753	89.9468	-2.46278	0.191923	-12.8321	1.08337e-37	1.08987e-33	0.204374	0.0169206	-3.59436	1.90735e-06	0.000132391
XLOC_022253	12	7.57559e-05	-0.450656	-2.11848	-1.77561	-0.593672	-0.0508739	-1.38138	0	-2.37323	-1.48332	-3.00122	0	0	-1.0014	-0.0612516	-0.740435	-1.51988	-2.57517	-2.88492	-2.54675	-1.23068	22.9853	-2.30489	0.408378	-5.64402	1.66129e-08	3.85525e-07	0.194529	0.0384423	-2.33922	3.8147e-06	0.00018846
XLOC_022491	8	0.0270367	-0.266019	-1.97346	-2.03309	-0.0500182	-1.81681	-0.0244719	-2.29592	-0.354546	-2.33258	-0.595294	0	0.926935	-3.54894	-0.415761	-1.82112	-0.2746	0	0	-5.08073	0	19.8969	-3.2391	0.686186	-4.72044	2.35336e-06	2.81675e-05	0.234476	0.0236265	-3.31096	0.000707626	0.00784019
XLOC_022847	12	7.57559e-05	2.30108	-2.11848	0	-0.116015	-1.70622	-1.42279	0	-1.38796	-0.413599	-2.24329	-2.32162	-1.4441	-2.08303	-1.30786	-0.810388	-2.0453	-0.0534882	-3.89592	-3.32496	0	20.6418	-3.03702	0.581523	-5.22252	1.765e-07	3.04561e-06	0.156717	0.0234634	-2.73968	0.000482559	0.0059966
XLOC_022849	9	0.00796273	0	-2.40927	-0.0971538	0	0	-0.0244719	0	-1.31184	-2.10765	-3.59249	-1.5683	0	-0.771755	0	-2.84558	-0.381868	-3.17031	-2.88492	-3.82844	0	15.8176	-4.129	0.648769	-6.36436	1.96103e-10	7.58767e-09	0.140736	0.0100841	-3.80284	0.000104904	0.00196748
XLOC_022881	16	2.92444e-06	-1.47	-2.63272	-0.554071	-1.79392	-4.1429	-0.185887	-1.46608	1.47901	-1.27828	-3.34615	-2.00502	0.619296	-1.92904	-2.37151	-3.18984	-1.23029	-4.43609	-2.29662	-4.33786	-2.39488	296.072	-1.1405	0.446744	-2.55293	0.0106822	0.0328012	0.308514	0.154141	-1.00109	0.00943565	0.0478566
XLOC_023636	11	0.000403035	0	-1.19424	-0.343022	-0.946545	0	-1.02937	0	0	0	-2.13387	-1.42508	-2.00763	-1.69969	-3.00772	-0.786349	-2.99381	-2.48013	-2.49266	0	-3.30283	18.3068	-2.68939	0.436847	-6.15637	7.44324e-10	2.53398e-08	0.307384	0.0473898	-2.6974	5.72205e-06	0.00023786
XLOC_023637	15	3.78457e-06	-1.96039	-1.90057	-0.77052	-3.44739	-1.45657	-1.87943	0	0	-2.36357	-3.37401	-2.78517	-3.04834	-2.45916	-4.02034	-0.604759	-4.40866	-4.69783	-4.19605	-0.465195	-4.74508	52.4539	-3.10376	0.518301	-5.98835	2.11987e-09	6.36593e-08	0.556725	0.0719204	-2.95249	1.90735e-06	0.000132391
XLOC_023638	14	5.67685e-06	-1.80466	-1.3455	-0.913508	-1.36532	-0.590029	-2.37485	0	0	-1.95831	-3.05248	-1.69861	-2.6272	-1.81878	-3.70402	-0.545044	-3.75315	-4.03811	-3.27921	-0.747976	-3.43318	36.5253	-3.02154	0.502793	-6.00951	1.86085e-09	5.72481e-08	0.550568	0.0762358	-2.85238	1.90735e-06	0.000132391
XLOC_023639	15	3.78457e-06	-1.52342	-2.14774	-0.845569	-2.5637	-1.79696	-3.88398	-0.296697	-0.627191	-3.36287	-4.42509	-3.8126	-3.54799	-2.91534	-5.42608	-0.624627	-5.38823	-5.65367	-3.85062	-0.578486	-5.38268	108.542	-3.12229	0.549628	-5.68073	1.34125e-08	3.21644e-07	0.586421	0.0852411	-2.78232	1.90735e-06	0.000132391
XLOC_023640	13	1.47727e-05	-0.637505	-2.33196	-0.87695	-2.50189	-0.0121595	-2.62635	0	0	-2.35052	-2.74495	-2.14985	-2.9353	-2.08611	-3.70402	-0.801268	-3.2324	-3.95197	-2.71428	-0.00255288	-4.55229	30.7512	-3.37849	0.526233	-6.42013	1.36158e-10	5.59081e-09	0.893879	0.10568	-3.08038	1.90735e-06	0.000132391
XLOC_023641	19	5.80587e-07	-2.19904	-2.13993	-1.08461	-2.77561	-2.59579	-4.4495	-1.14174	-1.71833	-3.54372	-5.20457	-4.9881	-3.7003	-4.51652	-6.61083	-1.12069	-5.33316	-6.62554	-4.65593	-0.462386	-5.64485	231.451	-3.34335	0.530596	-6.30111	2.95515e-10	1.11344e-08	0.683827	0.0920899	-2.89252	1.90735e-06	0.000132391
XLOC_023642	16	2.92444e-06	-1.74835	-2.35477	-0.999337	-2.59619	-2.94686	-3.89138	-0.863489	-0.960213	-2.87058	-4.22718	-3.71574	-3.16048	-3.1923	-5.12118	-1.0035	-4.85999	-5.20214	-3.82459	-0.298488	-4.69516	87.7891	-3.36149	0.526263	-6.38747	1.68654e-10	6.69294e-09	1.45301	0.186535	-2.96153	1.90735e-06	0.000132391
XLOC_024133	9	0.00796273	0	0	-0.912301	0	-3.93874	-1.07022	-2.78326	-3.36761	-2.43578	-0.488026	-1.9635	-0.520745	-0.633906	-2.5968	-0.00622373	-1.05853	-0.166166	0.948696	-1.83327	0	37.011	-1.50459	0.441796	-3.40562	0.000660145	0.00331804	0.225819	0.100278	-1.17115	0.000585556	0.00686672
XLOC_024146	12	7.57559e-05	-0.198847	-1.84443	-0.515774	0	-3.37039	-0.897981	-0.250525	-1.35631	-2.46738	-1.8636	-1.90173	-0.549015	-2.25735	-2.15613	-2.50899	-2.32518	-1.56155	-0.9422	-2.79274	-0.881474	35.1219	-2.58532	0.339451	-7.61619	2.61282e-14	2.44511e-12	0.196843	0.0345619	-2.50979	1.90735e-06	0.000132391
XLOC_024205	18	1.05366e-06	0	-5.59525	-1.90443	-1.11202	-2.10601	-3.26223	-1.87307	-2.90303	-3.65682	-5.15617	-3.84818	-3.22885	-3.84902	-1.61745	-6.09849	-3.75914	-6.37137	-5.15061	-6.13037	-0.120591	127.331	-5.88618	0.566154	-10.3968	2.56463e-25	2.71581e-22	1.07455	0.0172872	-5.95788	3.8147e-06	0.00018846
XLOC_024206	16	2.92444e-06	0	-3.89581	-3.68317	-2.20573	-2.18665	-4.4027	0	-1.31184	-3.0189	-4.8832	-3.28838	-2.32654	-4.71718	-1.52132	-4.92619	-1.05343	-5.13332	0	-4.11658	0	60.2148	-4.30194	0.628863	-6.84082	7.87421e-12	4.12576e-10	0.113668	0.008745	-3.70023	0.000672715	0.00782703
XLOC_024213	17	1.95679e-06	-1.75226	-3.75219	-3.18108	-4.09154	-1.59835	-2.73873	-0.607771	-2.08244	-2.40753	-2.83411	-4.80824	-1.69091	-2.41102	-2.24315	-5.40409	-0.304588	-6.24781	-3.45673	-2.90476	-0.3218	113.917	-3.3452	0.495032	-6.75755	1.40345e-11	7.05934e-10	0.864379	0.0982275	-3.13747	1.90735e-06	0.000132391
XLOC_024215	10	0.00195851	-0.613583	-2.40927	-1.96074	-1.91392	0	-3.36341	0	0	-0.868129	-1.99134	-2.84274	-1.14207	-0.580051	-1.94907	-4.26293	-0.394049	-5.09362	-0.954095	-0.358179	0	21.5716	-3.73954	0.557484	-6.70789	1.97457e-11	9.59622e-10	0.213945	0.013258	-4.0123	1.90735e-06	0.000132391
XLOC_025650	15	3.78457e-06	-0.583962	-2.07856	-1.94711	-0.0309943	-2.42802	-1.79403	-1.16695	0	-0.802135	-2.81342	-3.21342	-1.95955	-3.30806	-2.08254	-2.20681	-2.2585	-3.4693	-2.31272	-0.376944	-4.00707	109.466	-2.34889	0.280298	-8.37997	5.2943e-17	8.80342e-15	0.329581	0.0637217	-2.37077	1.90735e-06	0.000132391
XLOC_025773	10	0.00195851	-1.95907	-3.22249	0	0	-2.82707	-0.716107	-0.973461	-1.90938	0	-2.08558	-1.49568	0	0	-0.155502	-2.42048	-0.312336	-1.86272	-2.79041	0	-1.93802	36.9782	-1.66325	0.37405	-4.44658	8.72479e-06	8.72913e-05	0.109448	0.0347642	-1.65457	0.000209808	0.00331542
XLOC_026064	8	0.0270367	0	0	0	0	-1.31401	0	-1.20659	-0.960213	-1.84941	-0.881257	-2.21669	-0.395816	-0.108731	-2.00284	-1.42878	-1.35961	0	0	-0.806386	-1.33203	19.4541	-1.62358	0.368856	-4.40165	1.07429e-05	0.000104723	0.15915	0.0607043	-1.39052	0.00101662	0.0102263
XLOC_026917	10	0.00195851	-1.22015	-1.34788	0	0	0	-3.53244	-3.82443	0	-2.32112	-0.731669	-1.06687	-0.338577	0	-2.13776	-1.82112	0	-1.16052	-0.840826	0	-2.79135	17.6333	-2.36463	0.432508	-5.46724	4.57094e-08	9.28026e-07	0.153657	0.0280811	-2.45204	1.90735e-06	0.000132391
XLOC_026974	16	2.92444e-06	0	-1.21695	-2.42012	-0.844988	-2.90364	-0.623889	-3.19458	-1.59444	-2.94564	-2.69781	-2.08124	-1.98792	-2.69729	-3.61737	-1.45654	-2.98019	-3.35939	-0.613284	-4.1528	-1.97913	162.577	-2.12314	0.302998	-7.00712	2.43272e-12	1.41873e-10	1.1275	0.27361	-2.04293	3.8147e-06	0.00018846
XLOC_026975	16	2.92444e-06	0	-0.934838	-2.87957	-0.950633	-3.1947	-1.03007	-3.2827	-2.437	-3.15789	-3.15457	-2.02721	-1.72725	-3.15531	-4.89967	-1.17193	-3.19888	-3.1534	-0.522216	-4.92234	-2.17793	184.469	-2.35102	0.329154	-7.14262	9.15692e-13	5.86743e-11	1.13006	0.241138	-2.22847	3.8147e-06	0.00018846
XLOC_026976	15	3.78457e-06	0	-0.60343	-2.14764	0	-1.90533	-0.456536	-2.92163	-1.42723	-2.98625	-1.98249	-1.09304	-1.03988	-2.79834	-2.98571	-1.03474	-1.7598	-2.28898	0	-3.86339	-2.11318	45.5694	-2.37388	0.298998	-7.93945	2.03084e-15	2.40209e-13	1.51854	0.310205	-2.29139	3.8147e-06	0.00018846
XLOC_027285	11	0.000403035	0	-2.48265	-1.51865	-0.528129	0	0.643874	-0.332804	-0.196877	0	-1.73152	-0.480072	-0.339282	-4.60367	-2.64355	-5.01067	-3.82491	-3.72146	-4.90175	-2.58911	-2.79066	57.0308	-2.43684	0.631632	-3.85801	0.000114315	0.000774039	0.298927	0.0487929	-2.61505	0.000270615	0.00398254
XLOC_027540	19	5.80587e-07	-4.76294	-4.62073	-1.7686	-1.05081	-2.13493	-1.70159	-3.7767	-5.28636	-1.4376	-4.6077	-5.31499	-0.274132	-2.91554	-5.01823	-4.89689	-2.74938	-3.63564	-4.00339	-2.17892	-3.81817	87.0509	-3.6551	0.542023	-6.74344	1.54685e-11	7.64682e-10	2.57352	0.2214	-3.53902	1.90735e-06	0.000132391
XLOC_027544	16	2.92444e-06	-4.07467	-4.17615	-2.58332	-0.606093	-1.56604	-1.77081	-3.80534	-2.90303	-0.25179	-2.31244	-4.01404	-0.121897	-0.654104	-2.00465	-3.29735	-1.96231	-2.70699	-3.05722	-2.09828	-3.04836	30.738	-3.87719	0.398977	-9.71783	2.53126e-22	1.34024e-19	0.360347	0.0190242	-4.24348	1.90735e-06	0.000132391
XLOC_027545	16	2.92444e-06	-3.67215	-3.64954	-2.20911	0	-2.11117	-1.17766	-4.24243	-2.90303	-0.619994	-1.6932	-4.02652	-0.3137	-0.856151	-2.77537	-3.29735	-2.42219	-3.10801	-3.05722	-2.09828	-2.77371	32.0221	-4.08444	0.423402	-9.64672	5.07535e-22	2.61836e-19	0.294056	0.0163835	-4.16578	1.90735e-06	0.000132391
XLOC_027997	10	0.00195851	0	0	-1.06998	-1.23295	-1.0639	-1.09345	-1.13197	-1.2292	-1.80891	0	-0.107974	-1.24885	-0.469472	-0.274759	-0.458203	-0.448714	-3.28025	0	-2.27186	-0.0209066	57.8525	-1.18272	0.275091	-4.29939	1.71267e-05	0.000156064	0.325099	0.143141	-1.18345	1.90735e-06	0.000132391
XLOC_028879	18	1.05366e-06	0	-4.15383	-3.41742	-2.35687	-3.1311	-3.20393	-2.87927	-1.77628	-3.94065	-1.73556	-4.11097	-1.4381	-3.41618	-3.00772	-3.54388	-3.44788	-1.23949	0	-5.08073	-1.66286	45.7055	-4.51084	0.636997	-7.08142	1.4269e-12	8.83358e-11	0.274489	0.00966919	-4.82721	5.72205e-06	0.00023786
XLOC_029084	15	3.78457e-06	-2.47706	-0.60987	-1.8799	-2.35508	-2.42891	-0.336204	-3.209	-1.86761	-2.54594	-1.83322	-4.12891	-3.09178	-1.05471	0.194994	-3.01721	0	-0.497959	-1.53471	-3.45054	-4.09608	124.475	-1.53953	0.411355	-3.74259	0.000182131	0.00114265	0.100064	0.0386054	-1.37405	0.000707626	0.00784019
XLOC_029500	13	1.47727e-05	-1.63244	-0.844247	0	-0.535776	-1.97291	-1.00673	-1.10104	-1.54028	-0.0458334	-1.77449	-1.3394	-0.344331	-2.19218	-1.89455	-1.43978	-0.864063	-1.64102	-2.07364	-2.28599	-0.67104	74.2863	-1.74582	0.188207	-9.27608	1.75829e-20	6.43934e-18	1.21352	0.354204	-1.77654	1.90735e-06	0.000132391
XLOC_030105	14	5.67685e-06	-2.03301	-3.10791	-0.639687	0	-2.39494	-1.72388	-2.06427	-2.33601	-0.867361	-1.81344	-1.59025	-0.00876821	-0.258951	-3.43781	-1.54046	-1.7712	-1.34263	-2.32294	-0.64603	-1.94543	43.1442	-2.26563	0.286324	-7.91279	2.51675e-15	2.86085e-13	0.193421	0.0394718	-2.29286	3.8147e-06	0.00018846
XLOC_030127	14	5.67685e-06	-3.51832	-3.19569	-1.16049	0	-2.73749	-1.29808	-1.40572	-2.42363	-0.423527	-1.52816	-2.43667	0	-0.554451	-2.32538	-1.93518	-0.914873	-1.96432	-2.53856	0	-2.13854	76.4723	-1.92656	0.321676	-5.98913	2.10964e-09	6.3447e-08	0.161942	0.0354158	-2.19301	3.62396e-05	0.000863588
XLOC_030128	11	0.000403035	-2.00021	-1.32307	-0.693242	0	-1.68738	-0.750624	-1.43284	-0.960213	0	-1.54172	-1.89634	-0.00847379	0	-2.6718	-1.52923	-0.394049	-1.57573	-1.1197	0	-1.97077	30.0445	-1.90662	0.332945	-5.72653	1.02503e-08	2.58119e-07	0.216769	0.0539977	-2.00519	3.62396e-05	0.000863588
XLOC_030583	14	5.67685e-06	-0.0696209	0.532334	-1.85154	-0.109719	-4.05394	-1.57753	-4.2611	-1.1649	-3.11845	0.0892251	-2.69749	-2.15171	-0.560323	-3.53756	-2.2143	-2.29133	-2.48693	0.254065	-4.91025	-2.61297	176.105	-1.77845	0.457729	-3.88538	0.00010217	0.000704716	0.499786	0.155855	-1.6811	0.000133514	0.00239906
XLOC_030584	14	5.67685e-06	0	0.23964	-1.8874	-0.110444	-4.39244	-1.32372	-4.64398	-1.13306	-3.38627	0.727555	-1.85016	-2.5961	-0.29864	-3.10072	-1.9688	-2.29069	-2.75625	1.03701	-5.07955	-2.15965	163.428	-1.64095	0.476005	-3.44733	0.000566149	0.00291701	0.534367	0.183006	-1.54594	0.00143242	0.0129791
XLOC_030586	9	0.00796273	0	0	-0.222062	0	-2.0158	-0.819176	-2.62754	0	-1.96748	0	-0.283376	-1.30565	-0.168952	-2.33739	-0.238865	-1.07353	-1.71544	0	-3.82844	-1.37483	20.0608	-1.76303	0.520472	-3.38738	0.000705644	0.00350817	0.387242	0.129484	-1.58047	0.000707626	0.00784019
XLOC_030735	11	0.000403035	0.732255	0	-1.52192	-0.234412	-0.862263	-0.353731	-1.93443	0	-2.53506	-2.41605	-3.60622	-1.68339	-0.876938	-2.1467	-1.52925	0	-1.36834	0	-2.33969	-2.95037	68.7077	-1.56921	0.429016	-3.65771	0.000254483	0.00150021	0.237189	0.0857913	-1.46713	0.000261307	0.00386599
XLOC_031160	8	0.0270367	-0.613583	-1.09238	0	0	0	-0.387027	-1.60231	-1.98739	-0.991468	-0.452733	-2.34174	0	-3.76703	-2.5485	-3.11509	0	-0.123302	0	0	-1.33124	12.2995	-4.39612	0.558849	-7.86638	3.65051e-15	4.03562e-13	0.232584	0.00766891	-4.92259	0.000197337	0.00329106
XLOC_031206	11	0.000403035	-0.378624	-3.08771	0	0	-2.6778	-2.95801	-2.76879	-0.196877	-3.25464	-2.13039	-0.709843	-2.79159	-3.6728	-0.915657	-2.18461	-0.774496	-3.2005	0	-3.77429	-0.902092	17.6734	-5.66579	0.555128	-10.2063	1.85847e-24	1.3849e-21	0.113436	0.0013727	-6.36872	1.90735e-06	0.000132391
XLOC_031473	9	0.00796273	0.653064	0	-1.93803	0	-0.893589	-0.566324	-0.621389	-0.728359	-1.75155	-1.64717	-1.30466	-0.297174	-1.17959	-1.15405	-0.883348	-1.49456	-0.783815	-1.02973	-0.915108	-1.63579	99.0899	-1.24382	0.20015	-6.21441	5.15168e-10	1.83558e-08	0.535798	0.22092	-1.27817	0.000261307	0.00386599
XLOC_031540	10	0.00195851	0	-3.05917	0	-0.155628	-2.48747	-1.6403	-1.21402	1.33418	-1.18561	-0.965747	-1.91105	-1.24217	-2.4931	0	-0.618453	-1.31147	-1.67998	0	0	-0.525247	65.9927	-1.13307	0.36969	-3.06493	0.00217722	0.00894387	0.767512	0.373449	-1.03928	0.00232506	0.0184161
XLOC_032358	8	0.0270367	0	0	-1.04875	0	0	-4.20262	-0.749608	-0.74675	-3.69691	-0.645615	-1.31956	-1.33706	-1.6101	-0.356854	-0.9797	-2.89541	-0.0282203	-2.24303	-0.616522	-0.415307	22.6187	-2.64678	0.353976	-7.47729	7.58715e-14	6.36056e-12	0.435503	0.0751554	-2.53474	5.72205e-06	0.00023786
XLOC_032423	16	2.92444e-06	0	-2.33196	-0.875375	-2.77906	-1.68038	0.822253	0	-2.08244	-3.0189	-3.48459	-2.10352	-1.35661	-1.68455	-2.5968	-2.18461	-2.94545	-5.19465	-5.21273	-1.30628	-2.39405	34.0419	-2.93491	0.600651	-4.88621	1.02795e-06	1.39463e-05	0.234031	0.0321247	-2.86494	0.000850677	0.0089957
XLOC_032430	11	0.000403035	0.514285	0	0	-1.80741	-1.31401	0.0138703	0	0	-0.651269	-0.907642	-1.60199	0	-2.36926	-1.51689	-2.31899	-1.54282	-4.45632	-4.20801	-1.14861	-1.16487	20.2711	-2.5889	0.419948	-6.1648	7.0571e-10	2.42716e-08	0.131738	0.0196898	-2.74216	0.000209808	0.00331542
XLOC_032431	15	3.78457e-06	0.0538134	-1.91514	-0.974933	-2.41454	-3.05922	1.28372	0	-1.23394	-1.74986	-2.93056	-2.19928	-1.87875	-2.03743	-2.80547	-1.88644	-3.55007	-6.70936	-4.16363	-0.21307	-3.19845	87.8816	-2.32987	0.532962	-4.37155	1.23366e-05	0.000118365	0.196885	0.0315734	-2.64057	0.000850677	0.0089957
XLOC_032436	12	7.57559e-05	0	-0.587645	-0.705816	-1.54687	-3.36271	-0.0493037	-1.02285	-1.11625	-4.2054	-0.636917	-2.69424	-0.0892627	-3.0233	-2.93434	-2.33024	-1.52909	-0.699483	-1.45503	-3.68608	-0.537955	52.3819	-2.09593	0.398052	-5.26548	1.39823e-07	2.47645e-06	0.379539	0.080159	-2.24331	3.8147e-06	0.00018846
XLOC_032727	12	7.57559e-05	0	0	-1.19998	0	-0.249829	-1.27699	-3.27527	0	-1.63371	-1.73787	-1.81814	-0.634278	-3.15429	-3.54038	-0.168944	-0.81006	-1.87651	-2.32294	-1.94227	-1.0359	22.516	-2.79567	0.349346	-8.00259	1.21831e-15	1.47665e-13	1.0694	0.162673	-2.71675	3.8147e-06	0.00018846
XLOC_032950	12	7.57559e-05	0	-2.93907	-1.66657	-0.597362	-2.0158	-0.0302362	-0.348916	0	-0.595797	-3.72487	-1.05016	-1.42833	-3.74772	-1.24253	-0.915816	-1.25357	-3.34677	-0.754779	-2.00297	-1.05232	30.78	-2.43643	0.396793	-6.1403	8.23673e-10	2.75746e-08	0.126318	0.021059	-2.58455	9.53674e-06	0.000325902
XLOC_032964	12	7.57559e-05	2.3136	0	-0.632606	-0.606845	-2.26991	-0.383418	0	-0.347577	-2.06967	-1.47177	-1.36872	-2.40587	-3.03089	-2.79851	0.272128	-2.17145	-1.6887	-4.81092	-1.86522	-2.07556	167.094	-1.21447	0.396592	-3.06227	0.00219665	0.00900865	0.58987	0.281216	-1.06872	0.00638962	0.0370169
XLOC_033002	11	0.000403035	0	-0.669524	-0.921439	0	-0.365907	-1.61374	-2.86981	-3.40496	-2.17036	0	-0.145009	-1.29908	-3.72318	-1.51689	-2.58681	0.157824	-2.78866	-0.509933	-3.5348	-3.67986	28.7458	-1.9521	0.500858	-3.8975	9.7189e-05	0.00067313	0.339342	0.0765574	-2.14813	8.2016e-05	0.0016287
XLOC_033529	15	3.78457e-06	-0.260627	-1.20018	-1.94978	-1.00685	-1.5729	-1.0424	0	0	-0.503449	-2.24376	0	-1.01573	-3.23835	-2.09008	-1.63501	-3.86512	-2.07929	-2.18551	-2.42143	-2.28034	263.595	-1.794	0.333038	-5.38678	7.17326e-08	1.39233e-06	0.837327	0.210636	-1.99104	9.53674e-06	0.000325902
XLOC_033810	9	0.00796273	0.775781	0	0	0	-1.4009	0	-0.369675	-1.83798	-1.8227	0	-1.40269	0	-1.67586	-0.632537	-2.84558	-1.5235	-1.56118	-0.618862	-2.83741	-0.351063	33.5213	-1.32887	0.413394	-3.21454	0.00130654	0.00587955	0.222299	0.0906017	-1.29489	0.00271225	0.020282
XLOC_034913	10	0.00195851	-0.0472696	0	0	0	-0.0121595	-0.849168	0	0	-1.13205	-1.81652	-1.63492	-0.196218	-1.46482	-1.41846	-2.67202	-2.01122	-1.63928	0	-1.30628	-1.33124	10.3746	-2.89887	0.40507	-7.15648	8.27779e-13	5.35528e-11	0.330336	0.0465841	-2.82602	0.00014302	0.00253713
XLOC_035010	8	0.0270367	-1.45904	0	-0.713867	0	0	-1.27204	-1.35396	0	-1.10483	-0.42333	-1.60066	-0.729385	0	0	-1.15531	-0.0144416	-1.11245	-3.17816	-0.536631	-0.51372	49.669	-1.53797	0.342262	-4.49353	7.00509e-06	7.26133e-05	0.269098	0.0921929	-1.54541	2.67029e-05	0.000693435
XLOC_035175	17	1.95679e-06	0.0323462	-2.50504	-2.25801	-3.16394	-4.66312	-0.331397	-0.675751	-3.89532	-1.39217	-3.71105	-1.66231	-2.67313	-3.30236	-5.74029	-1.36815	-4.19857	-4.09821	-3.46929	-5.07308	-4.50137	378.032	-2.80642	0.435323	-6.44675	1.14271e-10	4.76012e-09	1.96754	0.200542	-3.29442	9.53674e-06	0.000325902
XLOC_035468	10	0.00195851	-3.05758	-2.15677	0	0	-2.90898	0	-1.18786	-2.7504	0	-0.743631	-2.1787	0	-0.74343	-0.2372	-1.27683	0	-1.49217	-1.63732	0	-2.30366	61.9694	-1.49104	0.297916	-5.0049	5.5892e-07	8.19786e-06	0.499712	0.161564	-1.62899	4.76837e-05	0.00107535
XLOC_035589	13	1.47727e-05	-0.193563	-2.88592	-0.653719	-0.381373	-3.17372	-0.883386	-2.48648	-3.68858	-2.5836	-1.74171	-3.56991	-1.25456	-2.39307	-2.00284	-2.05861	-1.58833	0	-0.97927	-5.92017	-0.57604	51.56	-2.99968	0.441794	-6.78977	1.12312e-11	5.73531e-10	0.557937	0.073861	-2.91722	1.90735e-06	0.000132391
XLOC_035947	13	1.47727e-05	0	-2.16376	0	0	-0.814115	-0.478963	-3.75603	-0.74675	-7.06206	-2.84909	-3.16964	-2.78839	-1.57	-1.28202	-2.34082	-3.3503	-1.84685	0	-5.16739	-2.61	48.2961	-3.77951	0.712012	-5.30822	1.10701e-07	2.02852e-06	0.172455	0.0129237	-3.73812	1.90735e-06	0.000132391
XLOC_036280	14	5.67685e-06	0	-5.95241	0.760472	-2.93716	-6.72761	-2.80892	-1.61008	-4.90817	-3.56488	-5.3885	-5.07552	0.628207	-0.978079	-4.81608	-1.52066	-3.48789	-0.878019	0	-2.18918	-6.29857	364.08	-1.60938	0.591594	-2.72042	0.00651992	0.0219183	0.319538	0.102216	-1.64437	0.00120926	0.0115538
XLOC_036568	18	1.05366e-06	1.08573	-3.7174	-2.02642	-2.21644	-4.7783	-1.97786	-4.79412	-4.9952	-2.70924	-5.80309	-6.85835	-2.44356	-4.0626	-5.78612	-1.22479	-3.17842	-4.80537	-0.630955	-2.96649	-4.12302	319.335	-2.29229	0.565815	-4.0513	5.09328e-05	0.000393385	2.31367	0.485501	-2.25264	0.000209808	0.00331542
XLOC_037058	8	0.0270367	0	0	-0.369025	-0.416313	-1.15634	-1.96183	0	0	0	-1.32971	-0.439805	-1.69116	-1.37739	-0.658047	0	-0.371292	-1.45295	-1.66764	-0.00443103	-1.38657	10.5171	-2.74269	0.443587	-6.18298	6.29026e-10	2.20104e-08	0.501077	0.102059	-2.29562	0.000231267	0.00361603
XLOC_037059	17	1.95679e-06	-1.19413	0.0811625	-1.3747	-2.22434	-3.15503	-2.48582	-0.125414	-0.497108	-1.93698	-2.30201	-3.62018	-2.08383	-1.43875	-2.00345	-1.29679	-1.74412	-3.8413	-3.37682	-2.67007	-1.73735	56.0503	-2.6687	0.417163	-6.39725	1.58198e-10	6.39145e-09	0.378702	0.0747624	-2.34067	9.53674e-06	0.000325902
XLOC_037060	17	1.95679e-06	-2.08313	0	-1.89543	-2.97592	-3.96996	-2.96759	-0.670844	-0.108675	-2.19845	-3.05729	-4.63977	-2.22747	-2.3022	-3.01021	-1.32252	-1.97756	-3.02363	-3.80399	-2.20179	-1.79967	111.043	-2.74173	0.378826	-7.23745	4.57202e-13	3.18301e-11	0.478079	0.0839833	-2.50908	9.53674e-06	0.000325902
XLOC_037062	12	7.57559e-05	0	0	-0.959504	-1.40999	-1.91968	-2.66143	0	0	-1.44906	-0.539618	-1.66712	-1.17812	-2.05575	-0.406801	-0.735647	-1.75595	-2.48013	-2.54244	-1.80908	-1.08468	16.9694	-2.95741	0.430622	-6.86777	6.52147e-12	3.46206e-10	0.309416	0.0541828	-2.51364	1.90735e-06	0.000132391
XLOC_037063	16	2.92444e-06	-1.29828	0	-1.93325	-2.15109	-2.73574	-1.82278	0	0	-2.44479	-2.18062	-2.30123	-1.11315	-2.33518	-2.36949	-1.32716	-2.0816	-2.0034	-3.08405	-0.380947	-2.00919	24.8144	-3.31125	0.409538	-8.08533	6.19965e-16	7.99596e-14	0.292125	0.0323541	-3.17457	3.8147e-06	0.00018846
XLOC_037256	14	5.67685e-06	0	-1.63106	-1.88481	-0.51639	-2.61746	0	-2.62754	-3.51154	-2.76685	-2.31244	-3.33928	-1.14883	-0.84349	-2.02141	-3.3269	-0.269263	-3.04288	-2.19474	-3.37537	0	21.8208	-4.26707	0.529361	-8.06079	7.58002e-16	9.44821e-14	0.121079	0.007481	-4.01657	1.90735e-06	0.000132391
XLOC_038392	12	7.57559e-05	0.710252	-0.188225	-1.02424	-0.91146	-4.89512	-1.14849	-0.337206	-2.20393	-1.44688	-0.340042	-2.69446	-1.62308	-1.39174	-1.54679	-0.820253	-0.401511	-0.0633826	-1.02215	-2.23602	-2.00054	644.527	-1.08647	0.30203	-3.59722	0.000321642	0.00182294	1.65021	0.797451	-1.04919	8.2016e-05	0.0016287
XLOC_038409	9	0.00796273	-2.58099	-1.26757	-0.897929	0	0	-1.0528	-1.33652	-0.540563	-1.21555	-0.295063	-1.72942	-0.108137	0	-1.61745	0	-0.0692261	-2.26901	0	0	-1.33124	9.36729	-2.7334	0.427368	-6.39589	1.59618e-10	6.4359e-09	0.104709	0.0130672	-3.00237	3.62396e-05	0.000863588
XLOC_039093	15	3.78457e-06	0	0	-2.53415	-0.640254	-1.15634	-1.13809	-1.98634	-1.02143	-3.00059	-3.21881	-2.84274	-1.43933	-3.43497	-0.815704	-2.83329	-2.79609	-4.41825	-2.20565	-4.37501	-0.329674	39.593	-3.43757	0.462355	-7.43491	1.04636e-13	8.48899e-12	1.8547	0.18313	-3.34025	9.53674e-06	0.000325902
XLOC_039730	16	2.92444e-06	0	1.54166	0	-2.35839	-0.190686	-2.22122	-3.57566	-1.14761	-4.2572	-1.97356	-2.09325	-4.79863	-3.28781	-2.30728	-5.15792	-5.14192	-4.15633	-1.30308	-3.5847	-1.80452	146.156	-2.69834	0.48067	-5.61371	1.98034e-08	4.5022e-07	3.36977	0.319056	-3.40077	1.90735e-06	0.000132391
XLOC_039832	17	1.95679e-06	-0.372595	-1.85892	-2.04223	-0.342611	-3.97988	-1.62727	-5.41548	-4.50181	-3.25901	-1.10664	-4.77904	-1.48596	-2.33762	-5.162	-2.83326	-3.38432	-1.83294	-2.69119	-6.31604	-0.374157	120.898	-2.90436	0.417982	-6.94852	3.69138e-12	2.08625e-10	3.43066	0.459572	-2.90013	1.90735e-06	0.000132391
XLOC_039833	17	1.95679e-06	-0.719295	-1.55197	-1.70616	-0.262471	-2.89688	-1.23931	-5.11538	-2.8767	-2.27742	-1.35655	-3.9565	-1.27069	-1.35143	-4.8284	-2.60412	-2.80513	-1.89812	-2.81103	-4.74262	-0.0507717	62.037	-2.81658	0.413101	-6.81814	9.22246e-12	4.77007e-10	1.7682	0.255357	-2.7917	1.90735e-06	0.000132391
XLOC_039842	16	2.92444e-06	-0.00673959	-1.44153	-2.73284	-2.57871	-3.96963	-1.04655	-0.952779	-1.41149	-1.82279	-1.52382	-2.23668	-1.6082	-2.77374	-1.89249	-1.43967	-1.79575	-0.817304	-0.658624	-2.40797	-3.44603	3483.43	-1.73362	0.281925	-6.14922	7.78653e-10	2.63746e-08	46.8587	8.51373	-2.46045	1.90735e-06	0.000132391
XLOC_040458	18	1.05366e-06	-5.01759	-6.25791	-4.71572	-0.774001	-4.7074	-2.56454	-4.0728	-4.70191	-3.98177	-7.65057	-3.10121	-2.4737	-5.69916	-6.42541	-8.36842	-6.35498	-7.13604	0	-7.10585	-3.22919	431.603	-5.94692	0.682353	-8.71532	2.89948e-18	6.20897e-16	2.1067	0.0266654	-6.30386	1.90735e-06	0.000132391
XLOC_041883	9	0.00796273	0	0	-1.19998	0	-0.590029	0	-0.870149	0	-1.45784	-1.05396	-0.51215	0	0	-1.0882	-2.76122	-1.2019	-1.54907	-1.36555	-1.44884	-0.902092	10.9294	-2.35826	0.415626	-5.674	1.39504e-08	3.32562e-07	0.416423	0.0851239	-2.29041	0.00208027	0.0170757
XLOC_042178	17	1.95679e-06	-1.27405	-2.25621	-2.23444	-2.314	-0.365907	0	0	-1.59502	-2.30974	-2.47141	-2.84274	-1.9277	-2.28926	-3.74756	-4.04882	-3.4228	-3.36944	-4.53425	-4.13818	-3.30283	36.8826	-3.91749	0.51087	-7.66827	1.74329e-14	1.69444e-12	0.451667	0.029194	-3.95151	1.90735e-06	0.000132391
XLOC_042206	16	2.92444e-06	0	-1.26757	-1.82614	-2.01447	-1.31401	-1.65932	-0.21957	0	-3.77515	-3.24109	-0.829959	-1.58446	-4.13031	-4.60976	-3.26716	-2.54767	-4.39232	-3.11037	-4.07236	-3.17793	38.9717	-4.23019	0.575132	-7.35516	1.90703e-13	1.45338e-11	0.458586	0.0144441	-4.98864	1.90735e-06	0.000132391
XLOC_043112	20	2.15032e-07	-3.04932	-4.10345	-2.88452	-2.49889	-4.83346	-4.88698	-3.25362	-3.19071	-3.60468	-4.58756	-3.53937	-3.67355	-5.23328	-4.28347	-1.98908	-4.61326	-4.67357	-4.45927	-3.37183	-4.46183	379.727	-4.12987	0.259889	-15.8909	7.32604e-57	1.474e-52	4.62212	0.274156	-4.07549	1.90735e-06	0.000132391
XLOC_043226	8	0.0270367	-1.85218	-1.43982	-1.32593	-0.987982	-0.802266	-0.828109	0	0	-0.61712	0	-0.212691	0	-1.27655	-1.04984	-1.29816	-0.861782	-0.392155	-0.319588	-1.57532	-1.27878	33.2189	-1.62309	0.254701	-6.37252	1.85943e-10	7.29272e-09	0.213338	0.0695981	-1.61602	9.53674e-06	0.000325902
XLOC_043333	12	7.57559e-05	0.107048	0	-1.44236	-1.54232	-3.33269	-0.846924	-3.35692	-1.2707	-2.79378	-0.939196	-2.14741	-2.33678	-0.39068	-2.94116	-1.34148	-0.720515	0.816181	0	-3.65442	-3.67675	84.1584	-1.27425	0.457435	-2.78565	0.00534199	0.0186469	0.249431	0.114256	-1.12637	0.00120926	0.0115538
XLOC_043906	8	0.0270367	0.625554	0	-2.92528	-0.952102	-0.125457	0	0	0	-0.57511	-1.11279	0	-0.189295	-1.65626	-1.48578	0	-2.71339	-1.09593	-2.04397	0	-1.74655	38.4081	-1.4426	0.342503	-4.21192	2.53205e-05	0.00021959	0.180505	0.0597832	-1.59423	0.00315285	0.0227268
XLOC_044870	16	2.92444e-06	0	-1.92172	-2.56108	-0.966883	-2.10601	-2.33197	-1.09424	0.307001	-2.75166	-3.64356	-1.90173	-0.948566	-2.53404	-1.81736	-2.71731	-3.66933	-3.61337	-2.91511	-2.78373	-3.72941	29.1888	-3.30523	0.503592	-6.56331	5.26254e-11	2.40641e-09	0.193319	0.0188575	-3.35777	4.76837e-05	0.00107535
XLOC_045040	11	0.000403035	0	-0.0462526	-0.873472	-0.749231	-2.4668	-1.01725	-0.147072	0.642251	-2.85969	-0.756036	-4.47653	-1.23675	-3.51843	-1.17254	-0.438765	-3.05817	-3.01675	-2.25641	-3.25939	-0.497347	184.785	-1.22749	0.347678	-3.53054	0.000414707	0.00225085	1.0896	0.499101	-1.1264	0.000104904	0.00196748
XLOC_045563	9	0.00796273	-0.74944	-2.02343	0	0	-1.48656	-1.64499	-1.22164	0	-0.138916	-1.03882	-1.19521	-1.47579	-0.417336	-1.79031	-2.71731	0	0	0	0	0	17.47	-2.0851	0.2871	-7.26262	3.79673e-13	2.6993e-11	0.200437	0.0495522	-2.01613	8.2016e-05	0.0016287
XLOC_045590	13	1.47727e-05	0.761248	0	-1.1846	-2.08524	-1.71222	-0.708164	-3.27527	-0.796691	-3.86556	-1.60498	-1.17011	-2.07054	-2.0542	-1.19215	-1.65272	-1.17732	0	-0.463403	-4.798	0	62.2289	-1.76057	0.353208	-4.98452	6.21162e-07	8.9912e-06	0.915233	0.374061	-1.29087	0.000209808	0.00331542
XLOC_046401	9	0.00796273	-0.424698	0	-2.07823	-0.440191	0	-1.04127	0.959495	0	-0.56068	-0.904407	-2.29412	-2.01142	-1.38606	-2.47101	-0.555171	-0.649692	-2.24645	-0.828526	-1.45227	-1.40191	213.831	-1.07626	0.266106	-4.04448	5.24396e-05	0.000403962	0.405829	0.190789	-1.08889	0.000707626	0.00784019
XLOC_046769	8	0.0270367	0	0	-1.95896	0	0	0	-2.69989	0	-0.449161	-1.75618	-0.828126	-0.772234	-0.326336	-0.757987	-1.21678	-1.38016	-2.08776	-1.26368	0	-3.01222	8.04082	-4.19339	0.585044	-7.16765	7.62946e-13	4.95176e-11	0.202316	0.00935734	-4.43437	0.000214092	0.00336877
XLOC_046909	16	2.92444e-06	-2.23096	-3.60145	-2.54356	-1.85833	-4.66071	-0.422819	-0.314763	-3.26977	-0.390174	-2.69781	-0.195898	-1.21056	-4.12403	-3.56305	-1.43005	-3.48346	-3.14049	-3.26561	-2.16855	-2.55672	232.991	-1.90612	0.470325	-4.05277	5.0615e-05	0.00039108	3.56033	1.23744	-1.52466	1.90735e-06	0.000132391
XLOC_046910	16	2.92444e-06	-0.378624	-1.81232	-2.01512	-1.0742	-1.60522	-1.91394	-1.11921	-1.04626	-0.941274	-2.27095	-1.01123	-2.1881	-3.14716	-2.27593	-0.736747	-1.83437	-2.4179	-1.71047	-0.790318	-2.12287	40.0985	-2.72557	0.248603	-10.9635	5.72245e-28	1.15136e-24	0.641085	0.102571	-2.6439	1.90735e-06	0.000132391
XLOC_047108	9	0.00796273	0	-0.782792	-1.61904	-1.48789	-0.921383	-0.193911	0	0	-1.56674	-1.15452	0	-1.47742	-0.868287	-2.40928	-0.168944	-3.18624	-1.88069	0	0	-2.82132	16.3398	-2.64889	0.379099	-6.98733	2.80169e-12	1.6245e-10	0.113326	0.0161833	-2.8079	5.72205e-06	0.00023786
XLOC_047617	14	5.67685e-06	0	0	-0.27985	-1.02236	-2.19099	0.0417177	-2.60957	0	-2.49375	-1.00511	-2.41946	-0.642801	-3.16754	-2.75758	-1.83965	-2.46129	-1.39712	-3.35129	-3.32162	-2.19951	30.9662	-2.48743	0.414098	-6.00687	1.89141e-09	5.78345e-08	3.6033	0.823026	-2.13031	0.000322342	0.00448041
XLOC_047762	11	0.000403035	-2.64984	-2.30959	1.15734	-0.0771246	-2.38537	-1.02371	-0.811443	-1.02194	0	-1.98931	-1.07732	0.0454333	0	-1.73581	-2.36627	0	-1.11698	-1.2673	-0.418221	-0.95385	140.086	-1.01515	0.360744	-2.81405	0.00489217	0.0173936	2.39923	1.18809	-1.01393	0.00422096	0.027661
XLOC_048229	11	0.000403035	0	0	0.648653	-0.330315	-1.43424	-1.74467	-3.17284	-3.05492	-1.28593	-0.291968	-1.31964	-1.42228	-0.901036	-3.27295	0	-0.214344	-2.27228	-3.60919	-0.536631	-1.85972	50.8938	-1.57691	0.379367	-4.1567	3.2288e-05	0.000269985	0.524496	0.210778	-1.31521	0.000707626	0.00784019
XLOC_048230	10	0.00195851	0	-0.0289603	0.829177	0	-0.499646	-1.27699	-1.60403	-1.60851	-1.6981	0	-1.2796	-1.55952	-0.578933	-2.90335	0	-0.347492	-1.04663	-2.71428	-0.437241	-1.94511	33.897	-1.40148	0.352396	-3.97701	6.97874e-05	0.000511333	0.524216	0.238868	-1.13395	0.00168991	0.0146282
XLOC_048331	11	0.000403035	-1.38637	-1.35515	-1.2381	-0.191487	-1.09956	-1.35074	-0.653336	0	-1.36613	-1.35088	-1.07942	-0.178911	-0.297598	-1.62352	-0.206708	-2.60585	0	-0.458961	-1.65999	-0.798065	76.2378	-1.25074	0.257999	-4.84786	1.24802e-06	1.63904e-05	0.118449	0.0489248	-1.27563	1.90735e-06	0.000132391
XLOC_048579	13	1.47727e-05	-3.19639	-0.692645	0	-0.344482	-3.60414	-1.38754	-0.348053	-1.99403	0	-1.60131	-0.784648	-1.21667	-1.61951	0.370376	-1.33561	-1.85557	-1.0955	-2.17295	-1.29125	-1.87101	63.2538	-1.39302	0.33944	-4.10387	4.06289e-05	0.000326012	1.68649	0.649508	-1.37661	0.000482559	0.0059966
XLOC_048580	14	5.67685e-06	-3.01135	-1.2255	-0.158051	-0.293506	-3.31532	-1.72699	-0.0625617	-2.48165	0	-2.15294	-0.247857	-1.15541	-1.62154	0.0994413	-1.6744	-2.13027	-1.62611	-2.00904	-1.60122	-2.96124	78.9613	-1.47131	0.352313	-4.17614	2.96501e-05	0.000250458	1.4188	0.488087	-1.53946	0.000167847	0.0028208
XLOC_048581	11	0.000403035	-2.30238	-0.158462	0	0	-2.403	-1.56463	-0.546037	-0.87233	0	-1.40173	-1.57087	-0.99508	-1.01671	0	-0.846327	-1.16477	-1.06127	-1.12402	-1.54914	-2.30711	34.9379	-1.38873	0.352418	-3.94059	8.12807e-05	0.000582603	1.03108	0.421744	-1.28971	0.000850677	0.0089957
XLOC_049791	12	7.57559e-05	0	0	0	-0.860886	-3.72576	0	-0.870149	-1.05634	-2.44515	-1.82358	-2.17248	-2.11135	-1.47876	-1.70765	-2.92468	-3.6064	-2.26901	0	-4.31935	3.23754	27.6637	-1.96236	0.658791	-2.97873	0.00289444	0.0113454	0.52335	0.139441	-1.90813	0.000707626	0.00784019
XLOC_050126	15	3.78457e-06	0	-0.576605	-1.77063	-1.30103	-3.0419	-2.20418	-2.11192	0	-0.997648	-3.19619	-1.85688	-2.13505	-1.52887	-3.56493	-2.18461	-2.05732	-3.31529	-2.75749	-1.67265	0	23.6283	-3.00909	0.435947	-6.90241	5.11264e-12	2.77268e-10	0.0845277	0.0227587	-1.893	0.000482559	0.0059966
XLOC_050269	19	5.80587e-07	-1.26675	-0.939292	-2.78065	-1.90935	-4.76768	-1.85148	-2.3616	-3.16959	-3.45044	-3.66359	-5.32514	-4.1296	-4.02833	-2.23982	-3.46203	-2.62521	-5.03769	-3.28667	-4.34705	-5.16644	114.864	-4.00014	0.381851	-10.4757	1.11747e-25	1.40522e-22	1.47247	0.0792918	-4.21492	1.90735e-06	0.000132391
XLOC_050369	9	0.00796273	0	0	0	0	-1.45657	-1.29484	-0.888862	0	-1.9881	-1.55849	-1.03924	0	0	-1.05822	-1.64592	-2.83033	0	0	-0.319922	-1.02165	6.36706	-4.24455	0.535961	-7.91952	2.38421e-15	2.74116e-13	0.0706991	0.00583521	-3.59884	3.62396e-05	0.000863588
XLOC_050370	18	1.05366e-06	-3.83998	-0.893389	-1.01252	-1.44852	-2.55448	-4.55496	-3.08059	-3.61077	-3.34654	-5.07904	-3.82694	-2.46397	-4.17983	-0.658047	-4.61445	-3.99828	-5.0528	-4.51464	-4.54974	-3.85335	72.844	-5.04744	0.54459	-9.26832	1.89094e-20	6.67468e-18	0.83629	0.0444501	-4.23374	1.90735e-06	0.000132391
XLOC_050659	15	3.78457e-06	-0.0702208	0	-1.50501	0	-4.99656	-3.16738	-3.43515	-0.233843	-1.83822	-2.06658	-4.90606	-1.24808	-1.21903	-3.32713	-1.73461	-0.971553	-2.05815	-2.21242	-4.96454	-2.1094	114.472	-2.27824	0.368963	-6.1747	6.6289e-10	2.29954e-08	0.341407	0.0845247	-2.01405	1.90735e-06	0.000132391
XLOC_051475	19	5.80587e-07	-0.689881	-3.42244	-1.90505	-3.87868	-2.55448	-3.45455	-2.33477	-3.59471	-3.3323	-3.64356	-4.2558	-1.83429	-4.24751	-2.64355	-4.1516	-3.68941	-3.72146	-2.12675	-3.69161	-3.78644	59.458	-4.94777	0.461474	-10.7217	8.05322e-27	1.24393e-23	0.467508	0.0156271	-4.90287	1.90735e-06	0.000132391
XLOC_052140	20	2.15032e-07	-2.78086	-1.11836	-2.76391	-2.96108	-4.4787	-3.93148	-3.49909	-2.9431	-3.33581	-2.6513	-4.32284	-2.38169	-4.08462	-6.71602	-4.09414	-3.0689	-3.13972	-2.40653	-5.23796	-2.26635	215.527	-3.57345	0.345355	-10.3472	4.30999e-25	3.99068e-22	1.07132	0.0973508	-3.46005	1.90735e-06	0.000132391
XLOC_052259	8	0.0270367	-2.81371	-1.63106	0	-0.606093	0	0	0	-2.29592	-1.21555	0	-0.646868	0	-1.49066	-1.65489	-2.06624	-0.496112	-0.44408	-3.35025	-0.806386	-0.772009	13.4312	-3.12672	0.413232	-7.56651	3.83398e-14	3.42843e-12	0.169431	0.0126399	-3.74464	3.8147e-06	0.00018846
XLOC_054694	9	0.00796273	-2.03949	-2.93907	-0.0901276	0	-1.93445	-1.34242	-1.90918	-0.547428	-1.10029	-0.371361	-1.48079	0	-0.884314	-2.39311	-0.312656	-0.81006	-2.55859	0.949949	0	-0.55679	26.2445	-1.60406	0.350302	-4.57906	4.67061e-06	5.12392e-05	0.635204	0.189269	-1.74678	0.000482559	0.0059966
XLOC_054908	9	0.00796273	0	0	-1.54777	-0.181465	-2.2713	0	-1.49708	0	-0.963754	-2.61463	-3.79811	-0.771255	-1.61735	-3.00772	0	-0.863784	-0.338428	0	-1.30628	-3.80497	28.5268	-1.82455	0.451701	-4.03929	5.36135e-05	0.000411562	0.17498	0.0422775	-2.04923	1.90735e-06	0.000132391
XLOC_055134	12	7.57559e-05	-1.65294	-3.45932	-1.72134	0	-1.98587	-0.784793	-1.42622	-1.68204	0	-0.550013	-2.00067	0	-1.31244	-3.17638	-2.07949	-0.320215	-1.18212	-0.545278	0	-1.53321	26.5516	-2.34659	0.316605	-7.41173	1.24661e-13	9.99273e-12	0.232324	0.0425765	-2.44801	5.72205e-06	0.00023786
XLOC_056290	16	2.92444e-06	0	-2.2316	-0.223842	-1.20613	-3.3831	-1.32314	-2.12467	-2.70776	-2.6658	-1.11962	-1.56072	-1.21168	-2.38743	-1.41846	-2.2897	-0.951801	-3.09041	-3.8653	-4.07555	-0.236819	48.9793	-2.86109	0.410958	-6.96199	3.35489e-12	1.90679e-10	0.161213	0.0206213	-2.96675	1.90735e-06	0.000132391
XLOC_056310	9	0.00796273	-0.614469	-0.83109	0	-0.782861	-1.5905	-1.25535	-2.11216	0	-0.874363	0	-0.853105	-1.78414	-1.6531	-2.08502	-1.82445	-0.526898	-1.91491	-1.59352	-0.0887039	-0.55679	43.6241	-1.65571	0.334758	-4.94599	7.57581e-07	1.06965e-05	1.20558	0.372506	-1.6944	1.90735e-06	0.000132391
XLOC_056313	11	0.000403035	-0.941711	-0.918473	-0.564553	-0.551151	-1.51107	-0.868125	-1.87371	0	-1.14949	-0.907918	-1.55508	-1.803	-1.5296	-2.68277	-1.38347	-0.486852	-2.12981	-1.83904	-0.27931	-1.10856	66.3159	-1.70332	0.279871	-6.08609	1.15705e-09	3.72476e-08	1.12736	0.365218	-1.62612	1.90735e-06	0.000132391
XLOC_056314	11	0.000403035	-0.12377	-0.552983	-0.330282	-0.52386	-1.71614	-1.24256	-1.68449	0	-1.18275	-0.0533308	-1.28975	-1.54002	-1.39167	-2.31922	-1.08678	-0.347316	-2.19605	-1.07512	0	-0.538034	39.2774	-1.65432	0.335181	-4.93561	7.98997e-07	1.11871e-05	1.3801	0.431124	-1.6786	1.90735e-06	0.000132391
XLOC_056315	8	0.0270367	-0.252443	-0.498132	-0.534693	-0.520164	-1.58239	-0.268614	-2.06601	0	-1.74825	-0.52018	-0.751385	-1.62465	-2.16981	-3.111	-0.961256	-0.328411	-2.22485	-1.31574	0	-0.875859	54.5441	-1.62205	0.336769	-4.8165	1.46099e-06	1.88189e-05	0.93213	0.306869	-1.60291	1.90735e-06	0.000132391
XLOC_056316	12	7.57559e-05	-0.954223	-0.326437	-1.36948	-0.814226	-1.17984	-1.42942	-2.0998	0	-1.97794	-0.368233	-2.28658	-1.41973	-1.83441	-3.49928	-1.2856	-0.689743	-2.13559	-1.56204	-0.0971038	-0.930251	100.959	-1.52027	0.352428	-4.31369	1.60551e-05	0.000147772	0.896378	0.317794	-1.49601	1.90735e-06	0.000132391
XLOC_057172	10	0.00195851	-1.02101	-1.59365	-0.121526	0	-2.40211	-1.42535	-0.807502	-3.38111	-1.03728	0	0.353369	-0.146709	-1.30146	0	0	-1.52813	0	1.74625	-2.63634	-1.37339	85.7414	-1.07763	0.311533	-3.45913	0.000541919	0.00281496	0.303037	0.14568	-1.05669	0.00485992	0.0307189
XLOC_058597	10	0.00195851	-0.635566	-0.266864	-0.930394	0	-0.258466	-1.58482	-0.150778	0	-0.49866	-2.09999	-1.51038	-1.26327	-2.13006	-1.65614	0	-1.43342	-2.78933	-1.26992	-0.875049	-1.79752	78.8843	-1.38812	0.221857	-6.2568	3.92956e-10	1.44804e-08	0.335812	0.132026	-1.34683	9.53674e-06	0.000325902
XLOC_058622	17	1.95679e-06	-0.771252	-3.51292	-3.73763	-1.04665	-2.34742	0	-2.51869	-1.71833	-3.55223	-3.94631	-2.12098	-0.506177	-3.64934	-4.352	-5.0288	-4.78527	-3.8413	-3.71888	-5.3452	-1.66286	49.7595	-5.49682	0.532256	-10.3274	5.29723e-25	4.63392e-22	0.389225	0.00400581	-6.60236	1.90735e-06	0.000132391
XLOC_058623	9	0.00796273	0	-0.390588	-1.62912	0	0	0	0	0	-3.48862	-1.41002	-1.36591	0	-0.646706	-2.39311	-2.1188	-3.18624	-0.989846	-1.92568	-3.24765	-0.471778	11.5446	-4.30412	0.638466	-6.74135	1.56923e-11	7.73844e-10	0.170977	0.00702127	-4.60592	0.000168126	0.0028208
XLOC_061175	16	2.92444e-06	0	-0.663232	-2.58332	-1.723	-1.68038	-1.02937	-3.22698	-0.74675	-4.33576	-1.2256	-2.41946	-2.12647	0	-3.17638	-1.03677	-2.63421	-1.55019	-2.72379	-1.57893	-1.78566	28.7424	-3.84032	0.458792	-8.3705	5.73732e-17	9.46188e-15	0.125548	0.0087247	-3.84699	1.90735e-06	0.000132391
XLOC_061282	14	5.67685e-06	0	-2.33196	0	-1.09447	-2.48867	-1.15452	0.280382	0	-1.43233	-2.50856	-1.08754	-1.243	0	-1.60496	0.426391	-1.50287	-2.43015	-2.89548	-2.00807	-2.05118	19.4779	-1.92384	0.472315	-4.07322	4.63666e-05	0.000362894	0.178464	0.0464855	-1.94078	0.00120926	0.0115538
XLOC_062552	8	0.0270367	2.56345	-2.8586	0	0	-0.590029	-0.387027	-3.49525	-1.4603	-1.96249	-0.53871	-2.37091	-0.269433	-2.15833	-0.896302	-0.418498	-2.59159	-0.723283	0	-1.44101	0	23.8208	-1.83785	0.552025	-3.32929	0.000870683	0.00418493	0.102014	0.0496108	-1.04004	0.000707626	0.00784019
XLOC_063060	14	5.67685e-06	-1.20224	-4.57004	0	-0.479755	-5.03787	-2.0465	-3.038	-3.52819	-3.40212	-1.79954	-5.11038	-0.0738167	-1.08966	-2.78886	-2.92324	-1.63668	-0.627564	0	-5.98215	0.728593	197.432	-2.58034	0.497154	-5.19023	2.10033e-07	3.52155e-06	0.395995	0.0688348	-2.52427	3.62396e-05	0.000863588
XLOC_063601	12	7.57559e-05	-3.15452	-2.86899	-2.02261	-2.05611	-5.34496	-0.755704	-2.24709	0	-2.90949	-0.315998	-4.59218	-0.542103	-0.563411	-3.66451	-0.702705	-1.6728	-0.73503	-3.95083	-3.32495	0.524699	259.484	-1.24716	0.470856	-2.6487	0.00808011	0.0261664	3.34665	1.36747	-1.29121	0.000167847	0.0028208
XLOC_063718	17	1.95679e-06	-1.94591	-1.75438	-0.832059	-1.77576	-3.21546	-0.311354	-1.09877	-2.73731	-3.70821	-3.93081	-2.48511	-1.69002	-3.92887	-3.04306	-4.29288	-0.895919	-3.36624	-3.7631	-4.39683	-1.86617	63.6797	-3.61182	0.465786	-7.75424	8.88752e-15	9.12331e-13	2.00143	0.144561	-3.79128	1.90735e-06	0.000132391
XLOC_063849	8	0.0270367	-0.979833	-0.839045	0	0	-0.188947	-0.299863	-0.873565	-1.67291	0	-1.25995	-1.31415	0	0	-0.352918	-1.4267	-1.15481	-0.122964	-2.91511	-1.66316	-1.90824	53.6485	-1.15318	0.25882	-4.45551	8.36938e-06	8.45341e-05	0.548752	0.255391	-1.10345	1.33514e-05	0.000418991
XLOC_063933	17	1.95679e-06	-0.907349	-1.32584	-2.48799	-0.952479	-4.36442	-2.67582	-2.85589	-2.54989	-4.04838	-4.52812	-5.25528	-2.43318	-1.2236	-4.73069	-1.30824	-4.17665	0.427067	-3.65507	-3.80161	-2.84221	145.627	-2.55961	0.554712	-4.61429	3.94433e-06	4.41134e-05	0.674618	0.13736	-2.29611	5.72205e-06	0.00023786
XLOC_064113	18	1.05366e-06	-2.4524	-3.17895	-0.45647	-0.864273	-5.28157	-2.96317	-3.66852	-3.91261	-3.04892	-3.66461	-4.4209	-3.33976	-1.97311	-2.85268	-4.5406	-3.44036	-3.61337	-3.51704	-3.56701	-3.43167	54.6258	-4.43316	0.349248	-12.6934	6.43036e-37	4.31263e-33	0.159131	0.0073505	-4.43623	1.90735e-06	0.000132391
XLOC_064629	9	0.00796273	0	-0.7671	-0.950827	0	-1.06668	-1.57546	-0.651697	-1.98685	0.0920598	-1.3162	-1.18432	-0.722242	-2.3616	-0.218913	0	-1.56395	-1.24037	-0.886092	-0.99105	-1.30741	404.069	-1.06278	0.203577	-5.22051	1.78428e-07	3.07098e-06	1.15907	0.5567	-1.058	9.53674e-06	0.000325902
XLOC_064716	10	0.00195851	-1.14544	-3.2823	-0.256411	0	-2.76529	-0.441226	-0.0581614	-2.49038	-1.01328	-1.0147	-0.0303334	-0.267802	-0.568623	-2.35094	-0.157762	-0.318234	-1.82739	-2.04419	-2.30702	-0.659986	78.2879	-1.63067	0.248275	-6.568	5.09958e-11	2.34255e-09	0.278273	0.0668366	-2.05779	1.33514e-05	0.000418991
XLOC_066248	17	1.95679e-06	-1.52487	-1.83237	-2.57461	-1.74341	-5.15162	-2.39251	-1.48567	-1.38186	-2.4151	-2.77412	-0.20418	-1.35497	-3.90604	-3.23695	-0.531221	-1.78784	-4.40987	-0.810042	-4.23942	-2.95536	591.372	-2.16893	0.305228	-7.10592	1.19525e-12	7.53871e-11	1.79016	0.410328	-2.12523	1.90735e-06	0.000132391
XLOC_066250	12	7.57559e-05	0	0	-1.15497	-1.2768	-1.70622	-1.7824	0	0	-1.20659	-0.979763	-1.17957	-0.641587	-1.13375	-1.58751	-0.995671	-0.917598	-1.80458	-1.80236	-1.91195	-2.75036	14.4099	-2.98257	0.374289	-7.96861	1.60467e-15	1.93329e-13	0.212272	0.0268888	-2.98083	1.90735e-06	0.000132391
XLOC_066948	16	2.92444e-06	-2.86233	-2.44642	-0.627559	-0.687959	-3.25538	-2.26513	-1.73669	-3.02793	-1.17453	-2.80595	-0.860233	-2.39276	-0.952268	-1.71931	-3.77604	-1.8966	-3.07581	-2.13195	-2.33969	-1.00146	23.3578	-4.02574	0.350062	-11.5001	1.31793e-30	3.7881e-27	0.0775508	0.00497033	-3.96373	1.90735e-06	0.000132391
XLOC_066981	16	2.92444e-06	0	0	-1.67633	-1.29116	-2.41977	-3.44451	-0.0858818	-2.21426	-2.36357	-2.35385	-2.05566	-1.24926	-1.95647	-2.39311	-0.532418	-4.07791	-3.52067	-3.6123	-2.93913	-2.28922	26.0791	-3.94484	0.441848	-8.92805	4.33587e-19	1.13296e-16	1.49639	0.0943606	-3.98716	0.00014302	0.00253713
XLOC_067279	15	3.78457e-06	0	-4.74354	-1.12089	-0.925045	-0.187636	-0.593555	-0.327057	-2.71978	-3.23865	-3.51156	-2.14633	-1.97458	-3.36264	-3.83088	-3.90338	-3.72395	-4.60803	-2.2737	-4.58583	-1.43667	124.149	-3.50469	0.390109	-8.98388	2.61378e-19	7.30405e-17	0.32229	0.0312713	-3.36545	5.72205e-06	0.00023786
XLOC_067281	12	7.57559e-05	0	-2.50033	-0.897929	0	-1.15634	0	0	-1.77628	-2.48377	-3.04955	-0.253562	-0.0842706	-3.36457	-1.28202	-4.0451	-2.81696	-2.92949	-2.85411	-4.00666	0	30.0496	-3.86999	0.416696	-9.28732	1.58228e-20	6.12222e-18	0.96634	0.0850861	-3.50554	2.67029e-05	0.000693435
XLOC_067282	11	0.000403035	-0.0703574	-3.73969	-0.0878287	-1.24967	-0.590029	0	0	-1.4603	-3.10155	-2.59888	-0.581058	-0.0479176	-2.58765	-0.78191	-4.15945	-3.8218	-4.58197	-2.18941	-3.84444	0	37.9465	-3.84536	0.444592	-8.6492	5.18609e-18	1.02298e-15	0.237528	0.0152887	-3.95756	5.72205e-06	0.00023786
XLOC_067283	15	3.78457e-06	0	-4.48654	-1.44258	-1.82173	-0.215987	-0.223075	-0.572055	-1.66578	-3.75346	-3.14253	-2.2371	-1.59093	-2.83922	-1.77367	-4.70149	-4.08048	-5.38606	-2.78379	-4.65298	-0.62515	107.561	-3.68717	0.418976	-8.80042	1.36308e-18	3.18898e-16	0.213414	0.0154545	-3.78755	1.33514e-05	0.000418991
XLOC_067605	10	0.00195851	1.2354	-1.15996	-0.251384	-0.995763	-3.57539	0	-4.56367	-0.373113	-3.16224	-0.877681	-4.33932	-0.49878	-1.99659	-0.892036	0	-2.41849	-2.5505	-3.30209	-4.34383	-0.832334	287.788	-1.37709	0.371256	-3.70928	0.000207853	0.0012719	0.356037	0.144311	-1.30285	0.000394821	0.00520533
XLOC_071221	14	5.67685e-06	0	-0.533149	-2.88739	-0.190601	-2.61746	-1.19933	0	-1.04626	-2.95592	-1.75618	-1.2661	-1.71614	-1.47182	-1.98998	0	-2.45564	-3.63564	-2.56695	-1.30628	-0.471778	17.2584	-3.88078	0.393065	-9.87311	5.44478e-23	3.31967e-20	0.312325	0.0179448	-4.12142	1.90735e-06	0.000132391
XLOC_072929	9	0.00796273	0	0	0	-0.241382	-1.62725	-0.546334	-1.83149	-0.721413	-2.42972	-0.37186	-0.343047	-1.64999	-1.40687	-2.15238	-2.22591	-0.526659	-0.742064	-0.341443	-2.10344	-1.93289	38.015	-1.60407	0.376667	-4.25859	2.05723e-05	0.000182422	0.467335	0.164365	-1.50755	1.90735e-06	0.000132391
XLOC_074110	15	3.78457e-06	-1.96896	-1.09905	-0.607301	-0.389671	-2.57084	-0.194882	-2.19028	-2.22067	-1.10736	-1.89116	-0.996493	-2.3389	-1.16517	-2.3918	-1.40468	-1.25926	-1.95739	-2.52817	-2.10219	-0.930591	175.559	-1.83138	0.217131	-8.43448	3.32692e-17	5.77049e-15	0.476499	0.134395	-1.82599	1.90735e-06	0.000132391
XLOC_074213	17	1.95679e-06	-0.453702	-2.85341	-1.09427	-1.58243	-3.78202	-1.35617	-3.05278	-3.64783	-4.36931	-3.25745	-3.98862	-2.9781	-3.5946	-0.132766	-2.66314	-3.58902	-2.6451	-2.85036	-5.39609	-0.703116	147.504	-3.47865	0.389562	-8.92963	4.27417e-19	1.13211e-16	0.411359	0.0448407	-3.19752	1.90735e-06	0.000132391
XLOC_075257	13	1.47727e-05	-2.516	-4.30333	0	0	-4.19719	-0.512049	-1.78701	-1.09378	-0.0145557	-1.66673	-1.28425	0.619315	0	-2.78127	-1.52041	-0.76916	-1.09389	-1.65088	-2.00919	-2.14754	59.1338	-1.31716	0.467459	-2.8177	0.0048369	0.0172398	0.315064	0.117036	-1.42869	0.00365448	0.0252404
XLOC_075259	8	0.0270367	-2.26961	-2.86461	0	0	-3.97315	-1.00419	0	-0.257496	-0.496707	-0.724721	-0.883693	0.625034	0	-2.24315	-0.328428	-0.54433	-1.22065	-0.654522	-2.20179	-1.53813	41.1069	-1.17346	0.454691	-2.58078	0.00985776	0.0307453	0.351942	0.135789	-1.37397	0.00168991	0.0146282
XLOC_075442	18	1.05366e-06	-0.821925	-2.86461	-3.35131	-2.7956	-1.76291	-3.12906	-0.216486	-3.098	-3.50222	-3.63457	-4.09329	-2.24279	-2.13894	-1.26429	-2.30415	-4.73966	-4.18367	-2.90249	-2.80397	-2.8592	106.842	-3.26077	0.361321	-9.02458	1.80382e-19	5.11168e-17	0.629567	0.0660107	-3.25359	1.90735e-06	0.000132391
XLOC_076822	16	2.92444e-06	-3.76389	-5.4981	0.725156	-2.24808	-1.28832	-1.29808	-1.06288	-4.37476	-2.08507	-3.44537	-2.76334	-3.42931	-1.71629	-5.30009	-4.36507	-2.43771	-0.80166	-0.442999	0.759108	-3.64968	112.266	-1.87823	0.5836	-3.21835	0.0012893	0.00582284	0.267974	0.0720659	-1.8947	0.000585556	0.00686672
XLOC_078096	17	1.95679e-06	0	-1.90105	-0.394713	-1.32855	-3.17372	0	-2.2292	-1.98394	-3.2935	-2.31486	-3.79811	-1.38338	-1.73675	-4.23139	-2.06387	-1.64345	-2.07394	-1.76476	-4.92778	-1.15196	69.9539	-2.52318	0.386888	-6.52174	6.9495e-11	3.06632e-09	0.373813	0.0618718	-2.59497	3.8147e-06	0.00018846
XLOC_078150	13	1.47727e-05	0	-0.533149	-0.254256	0	-1.31401	-2.4106	-2.67311	-1.93741	-3.91105	0	-1.78916	-2.20646	-2.82634	-1.16768	-1.04142	-3.32298	-0.765913	-0.46484	-1.28967	-1.05685	18.7487	-3.16741	0.371025	-8.53693	1.37836e-17	2.56783e-15	0.576885	0.0765387	-2.91402	5.72205e-06	0.00023786
XLOC_078770	13	1.47727e-05	-0.354805	-1.2681	-1.98515	-2.01556	-1.13498	-0.881642	-0.389725	-0.932621	-3.46375	-1.20733	-1.79343	-0.95887	-2.38491	-1.65684	0.227248	-1.11587	-2.28682	-1.36139	-0.96691	-2.47103	60.9983	-1.73206	0.33759	-5.13068	2.887e-07	4.61224e-06	0.31344	0.0933587	-1.74733	0.000104904	0.00196748
XLOC_079697	15	3.78457e-06	-1.04324	1.39868	-2.00143	-1.37519	-1.11837	-0.389674	-1.31157	-3.77671	-3.85759	-0.0664639	-1.09899	-0.772684	-1.27576	-4.37994	-1.40689	-1.88722	0	-3.76936	-4.00341	-4.79296	54.0963	-2.06758	0.445669	-4.63928	3.49625e-06	3.97651e-05	0.223244	0.0525939	-2.08566	0.000104904	0.00196748
XLOC_079699	16	2.92444e-06	0	-1.424	-2.34906	0	-3.17372	-2.46948	-2.62754	-1.88567	-4.62822	-1.41831	-2.7252	-0.754075	-1.56923	-2.09032	-3.15535	-2.90674	-2.47481	-2.75749	-3.85477	0	26.6216	-4.18028	0.425717	-9.81939	9.29058e-23	5.49784e-20	0.163853	0.0109641	-3.90155	1.90735e-06	0.000132391
XLOC_080010	8	0.0270367	-0.828444	-1.25874	-1.17165	-0.932905	-2.42981	-1.55177	-1.56823	-0.447177	-0.650596	-0.448435	-2.40042	-0.348197	0	-2.4845	0	-0.454747	-0.842987	-0.594063	-0.0401497	-3.55073	39.1559	-1.57077	0.331715	-4.73531	2.18725e-06	2.64787e-05	0.137825	0.0475221	-1.53617	3.62396e-05	0.000863588
XLOC_080018	13	1.47727e-05	-1.16339	-0.56512	-1.41856	-1.14368	-2.10424	-1.45733	-1.2649	-0.714479	-1.73762	-1.4444	-2.43828	-1.54631	-0.323735	-2.47954	0	-0.870193	-3.00451	-0.766412	0.134773	-3.77587	200.012	-1.29381	0.274942	-4.70574	2.52944e-06	2.9919e-05	0.372625	0.154913	-1.26627	8.2016e-05	0.0016287
XLOC_080037	10	0.00195851	-0.14227	-2.6567	-2.08254	-0.25448	-1.25996	-0.0471224	-0.997605	-0.241604	-1.09797	-2.52119	-2.76049	-0.544224	-1.19477	0	0	-1.5771	-2.40135	-1.57734	-0.676288	-0.996022	79.486	-1.47256	0.290428	-5.07033	3.97124e-07	6.06692e-06	0.0903507	0.0323266	-1.48282	9.53674e-06	0.000325902
XLOC_080875	13	1.47727e-05	-0.384682	-0.566863	-0.678715	-1.84453	-4.2967	-2.13758	-1.65582	-4.66113	-3.12055	-2.91059	-1.8904	-1.16536	-3.70249	0	-0.0075233	-0.0944384	-2.33954	-0.301231	-4.32523	-1.62154	301.051	-1.92385	0.329455	-5.83951	5.23545e-09	1.43511e-07	0.550129	0.165689	-1.73129	1.90735e-06	0.000132391
XLOC_081729	9	0.00796273	0	0.746138	-1.84764	0	0	0	-3.65145	-0.606573	-5.57597	0	-3.35727	-3.05727	-2.45749	-1.20655	0	-1.0842	-0.802102	0	-0.903078	-1.47344	59.1847	-1.87194	0.413448	-4.52764	5.96458e-06	6.34288e-05	0.154416	0.0423412	-1.86668	0.00120926	0.0115538
XLOC_082582	12	7.57559e-05	0	-0.728607	-0.418476	-0.0358811	-3.83617	0	-0.799018	-2.81131	-2.34979	-2.3882	-1.24486	0	-3.11193	-2.73275	-0.540931	-2.30562	-4.29767	-5.09229	-4.31935	-1.5661	43.378	-3.37957	0.442925	-7.63013	2.34522e-14	2.23629e-12	0.261613	0.0256705	-3.34925	1.90735e-06	0.000132391
XLOC_082600	9	0.00796273	0	0	-2.37404	0	-2.55448	-4.20856	0	-1.65799	0	-1.28761	0	-2.04288	0	-3.87081	0	-4.54894	0	0	-2.83741	0	18.0564	-4.15082	0.941336	-4.40949	1.03612e-05	0.000101593	0.903478	0.0359599	-4.65103	0.00592154	0.0351366
XLOC_082605	9	0.00796273	0	0	-2.98316	0	-1.70622	-3.13786	0	-1.23153	0	-2.47141	0	-2.07917	0	-2.5968	0	-4.01466	0	0	-1.69849	0	10.7411	-4.3765	1.02661	-4.26308	2.01628e-05	0.000179661	0.131983	0.00351818	-5.22938	0.00871926	0.0459711
XLOC_083208	9	0.00796273	0	0	0	0	-0.327651	-1.19822	-0.248052	0	-3.31706	0	-2.38842	-1.18588	-1.21988	-1.19459	-0.172851	-0.895919	-2.02195	-1.08892	-0.5823	-1.81858	16.8065	-2.45867	0.375419	-6.54914	5.78689e-11	2.59987e-09	0.259472	0.0795669	-1.70534	0.000585556	0.00686672
XLOC_083236	12	7.57559e-05	-0.162646	-0.940803	-2.77789	0	-2.09784	-1.43674	-3.58182	0	-2.69782	-1.0147	-1.15793	-0.432292	-1.01652	-0.682931	-1.28605	-3.3314	-1.91694	-0.0728361	-2.5694	0	92.969	-1.50247	0.311136	-4.829	1.37223e-06	1.78354e-05	0.154742	0.0573657	-1.4316	1.90735e-06	0.000132391
XLOC_084656	9	0.00796273	-2.99977	-1.56525	-1.533	-0.274104	0.80824	0	-0.870149	0	0	-0.725377	-1.38695	-1.95058	-0.393184	-1.79264	-1.44694	0	-1.72426	-0.061994	0	-2.48916	8.17163	-3.80465	0.619719	-6.13931	8.28795e-10	2.76999e-08	0.0888047	0.0091717	-3.27538	0.000261307	0.00386599
XLOC_085039	10	0.00195851	0	-1.92172	0	0	-0.365907	-0.25004	-2.95792	0	-1.53881	-1.67484	-2.03112	-0.202657	-0.815888	-2.77537	-2.527	-1.65148	-2.32473	-0.834535	-2.09828	-0.129551	12.7012	-3.3056	0.429653	-7.69366	1.42982e-14	1.41714e-12	0.120171	0.0126522	-3.24763	5.72205e-06	0.00023786
XLOC_085550	19	5.80587e-07	-0.362038	-1.41054	-4.30136	-2.5741	-1.04613	-2.50488	-2.39129	-3.15827	-4.53558	-2.69404	-4.66393	-2.00471	-2.53653	-4.81621	-2.39822	-4.80885	-5.11499	-4.939	-5.35457	-4.25902	155.723	-4.02508	0.410283	-9.81051	1.01452e-22	5.83204e-20	0.125888	0.00710701	-4.14675	1.90735e-06	0.000132391
XLOC_085551	14	5.67685e-06	0.0965352	0	-1.13831	0	-1.23264	-1.0765	-0.172221	-1.59127	-3.02069	-0.88986	-2.1958	-1.43709	-1.79514	-1.26969	0	-2.16109	-1.91028	-3.25821	-3.28683	-1.38162	31.8218	-2.47526	0.334171	-7.40717	1.29022e-13	1.02202e-11	1.53645	0.304407	-2.33552	8.2016e-05	0.0016287
XLOC_085596	18	1.05366e-06	0.0160616	-1.50191	-2.82373	-2.41678	-5.23939	-2.64242	-1.50275	-1.66587	-2.4151	-4.96757	-2.34048	-1.42291	-5.08369	-2.95636	0	-3.7633	-7.32013	-4.26379	-3.39305	-5.54065	657.449	-2.34894	0.446788	-5.2574	1.46108e-07	2.57643e-06	1.30175	0.259561	-2.32631	2.67029e-05	0.000693435
XLOC_085597	11	0.000403035	0	-0.205425	-1.48514	-1.61771	-2.61746	-2.68406	0	0	-2.34504	-0.460911	-0.860233	-0.604266	-3.22586	-0.140465	0	-2.26811	-3.39577	-2.46301	-1.78923	-3.70332	29.2232	-2.58457	0.47237	-5.47149	4.46275e-08	9.09696e-07	0.388676	0.0675006	-2.5256	8.2016e-05	0.0016287
XLOC_085598	13	1.47727e-05	0	-0.730889	-1.59671	-1.86298	-2.75788	-2.68629	0	0	-2.46762	-2.18062	-2.30123	-0.933355	-2.16145	-0.952299	0	-2.1606	-3.8413	-2.18941	-1.52026	-4.74969	41.46	-2.52308	0.455598	-5.53795	3.06026e-08	6.60649e-07	0.379019	0.0684179	-2.46983	9.53674e-06	0.000325902
XLOC_085874	8	0.0270367	0	0	-2.08354	0	0	0	0	0	-1.71545	-0.195122	-2.30123	0	0	-0.191674	-2.24758	-1.56649	-1.23949	-3.71888	0	-1.99324	9.97855	-3.2842	0.571731	-5.74431	9.2294e-09	2.36856e-07	0.145439	0.010733	-3.76029	0.000493927	0.00612761
XLOC_085875	14	5.67685e-06	0	0	-2.87258	-2.59109	-1.91524	-1.29178	0	0	-2.34763	-0.829512	-2.51923	-1.14409	-1.45837	-2.31095	-1.42878	-2.14796	-1.90022	-3.54546	-0.0553009	-2.6691	43.3605	-2.661	0.369663	-7.19846	6.08964e-13	4.09778e-11	0.20641	0.0273342	-2.91673	9.53674e-06	0.000325902
XLOC_087258	17	1.95679e-06	0	-3.15667	-3.77755	-1.55733	-3.63704	-2.18856	-0.125414	-3.3864	-3.77565	-2.39747	-3.97593	-2.40845	-3.19353	-4.59792	-0.600792	-4.53168	-4.35526	-2.87917	-2.6641	-4.6662	84.8795	-3.62466	0.474551	-7.63807	2.20502e-14	2.11262e-12	0.228444	0.0195801	-3.54438	5.72205e-06	0.00023786
XLOC_087515	19	5.80587e-07	-4.9433	-4.85332	-1.67732	-1.40618	-4.471	-4.02538	-5.74049	-3.22872	-2.24526	-2.85078	-4.36302	-1.83551	-0.845069	-4.97306	-4.1516	-3.24852	-4.79014	-3.10004	-3.4272	-5.40268	73.1237	-4.14782	0.451908	-9.17845	4.37332e-20	1.44248e-17	0.167229	0.00977243	-4.09696	1.90735e-06	0.000132391
XLOC_087517	20	2.15032e-07	-4.89062	-5.57858	-1.97238	-2.22525	-5.81097	-3.74675	-5.88993	-4.27738	-2.56988	-3.10053	-5.25262	-1.87297	-1.53784	-4.61202	-5.08184	-2.80536	-5.70198	-4.35849	-3.80577	-5.48218	132.126	-4.15923	0.491951	-8.45456	2.80139e-17	4.90121e-15	0.175973	0.00977698	-4.16982	1.90735e-06	0.000132391
XLOC_087537	17	1.95679e-06	-3.12854	-2.93907	-1.08765	-1.02236	-2.99515	-1.8447	-4.16848	-1.65799	-0.412379	-1.6274	-3.14696	-1.61819	-0.416209	-3.14418	-1.73613	-2.25195	-2.26901	-1.43887	-0.806386	-3.48263	20.5781	-4.24541	0.349618	-12.143	6.24964e-34	3.14357e-30	0.0891147	0.00566945	-3.97438	1.90735e-06	0.000132391
XLOC_087612	13	1.47727e-05	-0.806817	-2.11848	-1.66595	-1.94866	-1.58666	-0.143793	-0.400261	-1.23153	-0.269781	-0.42333	-1.63492	-0.203696	-1.70221	-2.11102	-1.74779	-1.37509	-0.720452	-2.50326	-1.25288	-2.89556	22.2996	-2.62788	0.320715	-8.19384	2.5302e-16	3.63626e-14	0.346985	0.0537767	-2.68982	1.90735e-06	0.000132391
XLOC_087619	13	1.47727e-05	-0.049639	-2.53485	-2.01697	0	-1.79114	-0.903828	-2.94924	-1.7294	-1.44038	-0.561971	-2.16747	-0.0821286	-0.332802	-2.97306	-2.54093	-2.51414	0	-1.01705	-2.31748	-3.37409	113.004	-1.6513	0.321926	-5.12943	2.90619e-07	4.63699e-06	0.318335	0.0996105	-1.67618	1.90735e-06	0.000132391
XLOC_088233	13	1.47727e-05	-2.43172	-2.20657	-1.45567	-2.10808	-1.44873	-0.635675	0	-2.62918	-0.281314	-0.16313	-3.47075	-0.687082	-0.544736	-1.35999	-2.30441	-2.28733	-2.23648	-4.26526	0	-2.31835	78.5049	-2.10516	0.414564	-5.078	3.81421e-07	5.86712e-06	0.155736	0.0299496	-2.37849	9.53674e-06	0.000325902
XLOC_088247	11	0.000403035	-2.13504	-2.11848	-0.4414	-0.378971	-2.0158	-0.997802	-0.961294	-2.67757	0	-0.318986	-3.19196	-0.187691	-1.23455	-2.89621	-2.62528	-0.00237857	-1.69127	-3.71266	0	-1.7352	23.0869	-2.61399	0.488861	-5.34709	8.93772e-08	1.67749e-06	0.130668	0.0185728	-2.81465	5.72205e-06	0.00023786
XLOC_088466	14	5.67685e-06	0.444017	-2.29041	-2.31578	-1.86095	-0.924478	-1.52579	-0.00303912	-1.4097	-0.522144	-3.30986	-0.175561	-0.503303	-2.63101	-3.41534	-3.85193	-3.7087	-3.30912	-3.57873	-4.47613	-2.5862	500.49	-1.79774	0.378242	-4.7529	2.0052e-06	2.45257e-05	0.570899	0.123962	-2.20334	2.67029e-05	0.000693435
XLOC_088632	8	0.0270367	1.75295	-0.996255	-0.84596	0	-0.327651	-0.864193	-1.78015	0	-3.53366	-2.39411	-1.92535	-2.60302	-1.01241	-1.41846	-0.551507	0	0	-1.35389	-0.00443103	0	13.918	-2.15993	0.480289	-4.49715	6.88697e-06	7.16844e-05	0.209958	0.0590748	-1.82949	0.00198555	0.0163973
XLOC_088637	17	1.95679e-06	0.32427	-2.02343	-2.65448	-3.15677	-2.2713	0	-0.646028	-1.92461	-3.37371	-3.80184	-3.65274	-2.91336	-3.10701	-3.03657	-1.42727	-4.40835	-4.11942	-3.77275	-4.22151	-1.77165	47.1158	-3.70129	0.47358	-7.81556	5.47188e-15	5.95104e-13	0.716059	0.0542319	-3.72286	1.33514e-05	0.000418991
XLOC_088638	18	1.05366e-06	1.33106	-2.80234	-3.60661	-3.47113	-2.59684	-0.287372	-1.9605	-2.44672	-3.91764	-2.70187	-4.04502	-2.52032	-3.75965	-4.352	-1.11632	-4.88371	-3.78351	-4.38131	-4.62508	-1.58353	88.2278	-3.34728	0.508575	-6.58168	4.65147e-11	2.14159e-09	0.300107	0.0324715	-3.20824	6.29425e-05	0.00132304
XLOC_088863	11	0.000403035	0	0	-0.105152	-1.02236	0	-0.0487015	-4.03429	-0.354546	-2.81418	-2.50856	-1.22348	-2.0769	-0.0711348	-1.88123	-0.238865	-1.78922	-2.08776	-2.15216	-0.815671	-2.69853	21.8036	-2.91234	0.494582	-5.8885	3.89724e-09	1.09821e-07	0.197042	0.0342067	-2.52615	3.8147e-06	0.00018846
XLOC_089577	13	1.47727e-05	-0.691113	-0.428581	-1.86489	-1.82611	0	-0.172887	-1.17768	-3.098	-0.469372	-2.55809	-1.06332	-1.24378	-1.20588	-1.98098	-0.486065	-1.65023	-4.18131	-3.79186	0	-5.09909	72.8168	-1.7126	0.355902	-4.81199	1.49438e-06	1.91387e-05	0.360437	0.102299	-1.81695	1.90735e-06	0.000132391
XLOC_089582	14	5.67685e-06	-1.36004	-0.118997	-2.33996	-2.85213	-0.411526	-1.01602	-1.60947	-4.73163	-0.347184	-3.04153	-0.804472	-1.92854	-1.76024	-2.12821	-0.755598	-1.93179	-5.54461	-4.75844	-0.197805	-5.55404	217.014	-1.77936	0.375964	-4.73279	2.2145e-06	2.67121e-05	0.39658	0.110516	-1.84335	1.90735e-06	0.000132391
XLOC_089589	12	7.57559e-05	-0.584003	-0.219079	-1.67221	-2.66381	0	-0.88986	-1.97405	-3.52855	0	-1.88695	-0.363373	-1.47192	-2.59135	-1.27719	-0.10547	-1.69023	-4.61053	-3.62254	0	-5.04999	78.3336	-1.59699	0.393085	-4.06271	4.85059e-05	0.000377393	0.767415	0.235481	-1.70439	1.33514e-05	0.000418991
XLOC_089591	13	1.47727e-05	-1.01277	-0.15192	-1.76194	-1.98922	0	-1.0665	-1.44249	-3.74793	-0.0678556	-2.30901	0	-1.87672	-2.50145	-0.817812	-0.343392	-2.53996	-5.17957	-4.03667	0	-5.64395	110.526	-1.67723	0.400566	-4.18714	2.82489e-05	0.000240947	0.698023	0.211362	-1.72356	0.000104904	0.00196748
XLOC_089592	11	0.000403035	-0.148653	0	-1.63526	-1.30943	-0.0237298	-0.727182	-1.22444	-2.55014	0	-1.14203	-0.547788	-1.92743	-2.23167	-0.746082	-0.00837482	-1.06819	-2.99343	-2.61059	0	-4.18752	41.8274	-1.50545	0.35348	-4.25893	2.05411e-05	0.000182225	0.743222	0.256949	-1.53232	0.000209808	0.00331542
XLOC_089593	12	7.57559e-05	-0.780179	-0.360811	-1.65275	-2.17694	-0.397889	-0.500818	-1.31839	-3.34857	-0.0621586	-1.89944	0	-1.68982	-2.06806	-1.53406	0	-1.73804	-3.49558	-3.7359	0	-5.03565	70.2401	-1.56041	0.400165	-3.89941	9.64261e-05	0.000668998	0.681551	0.224189	-1.60411	3.62396e-05	0.000863588
XLOC_089594	11	0.000403035	-0.910913	-0.665279	-2.21288	-1.94894	-0.00365362	-0.756116	-0.677596	-3.44137	0	-2.15672	-0.184588	-2.13403	-2.53222	-1.42401	-0.102147	-1.76339	-3.71197	-3.61001	0	-4.46958	90.8442	-1.58479	0.365602	-4.33474	1.45931e-05	0.000136121	0.683434	0.220109	-1.63459	4.76837e-05	0.00107535
XLOC_089595	10	0.00195851	-0.187853	0	-1.63592	-1.44586	-0.188775	0	-1.36201	-1.23153	0	-1.32971	0	-1.45441	-1.74658	-0.332258	0	-0.951317	-2.66437	-1.73655	0	-2.92167	22.8741	-1.64347	0.377582	-4.35262	1.34523e-05	0.000127017	0.687311	0.222678	-1.626	5.72205e-06	0.00023786
XLOC_089596	12	7.57559e-05	-0.870856	-0.31256	-2.36378	-1.90116	-0.172773	-0.749777	-1.51518	-3.87316	-0.18762	-2.741	0	-2.24457	-2.43437	-1.21432	-0.47675	-1.78094	-4.54264	-4.19605	0	-4.826	120.979	-1.51381	0.392318	-3.85863	0.000114024	0.000772705	0.899997	0.295143	-1.60851	8.2016e-05	0.0016287
XLOC_089597	12	7.57559e-05	-0.964265	-0.537779	-2.20611	-2.58589	-0.290357	-0.856133	-1.14263	-4.21566	0	-2.99448	0	-1.96359	-2.60909	-1.31374	0	-1.85116	-4.3292	-3.79837	0	-5.95715	146.352	-1.48056	0.405768	-3.6488	0.000263472	0.0015419	0.91321	0.314222	-1.53916	8.2016e-05	0.0016287
XLOC_089598	10	0.00195851	-0.0454612	0	-1.83265	-1.81133	-0.578917	-0.435398	-0.736622	-2.82256	-0.0290653	-1.61411	0	-1.95325	-2.08361	-0.399453	-0.615064	-1.79165	-3.8977	-3.43606	0	-4.44788	56.3367	-1.44838	0.396284	-3.6549	0.000257279	0.0015127	0.725953	0.251129	-1.53145	0.000104904	0.00196748
XLOC_089599	8	0.0270367	0	-0.551199	-1.45232	-1.24478	-0.048674	-0.0102134	-0.191824	-1.336	0	-2.80595	0	-0.997874	-1.90945	-0.22903	0	-0.776734	-3.28744	-3.0299	0.106514	-2.54305	38.141	-1.18263	0.36908	-3.20427	0.00135403	0.00605538	0.854127	0.366295	-1.22144	0.000585556	0.00686672
XLOC_090027	8	0.0270367	0	0	-1.39574	-0.288069	0.17659	-0.980535	-0.91743	-0.964469	-0.312998	-0.454243	-2.54463	-2.24998	0	-1.54525	0	-1.79846	-1.41741	-1.22878	-0.483688	-1.93289	42.9167	-1.11989	0.394634	-2.83779	0.0045427	0.0164062	0.331629	0.157466	-1.07453	0.00168991	0.0146282
XLOC_090046	10	0.00195851	-0.913814	-0.663232	-0.203349	0	0	-2.017	-2.47111	-2.03569	-0.844631	-0.318986	0	-1.9299	-2.84366	-2.02141	-2.24758	-2.59159	0	-2.75749	-1.69849	0	13.2688	-3.04696	0.460298	-6.61954	3.6032e-11	1.67816e-09	0.166128	0.0118257	-3.8123	1.90735e-06	0.000132391
XLOC_090106	11	0.000403035	0	-1.45358	-0.82901	-1.46343	0	-1.2474	-2.29592	-0.238993	-0.605735	0	-2.49322	0	-1.58309	-2.32652	0	-3.09752	-1.68887	-1.33021	-1.73368	0	31.0429	-1.8078	0.526515	-3.43352	0.000595789	0.00303985	0.311598	0.125471	-1.31233	0.00101662	0.0102263
XLOC_090387	13	1.47727e-05	0	-1.86672	-2.57503	-1.2768	0	-1.29484	-0.125414	0	-2.24248	-1.94635	-0.937523	0	-2.12698	-0.915657	-2.31498	-1.38016	-3.72146	-2.94466	-2.09828	-1.7352	18.2917	-3.57282	0.469724	-7.60621	2.82255e-14	2.60503e-12	0.0859146	0.00719067	-3.5787	9.53674e-06	0.000325902
XLOC_090429	9	0.00796273	-0.217805	-3.00594	-0.254014	-2.39443	-3.81349	-2.84667	0.320509	-1.46294	-0.720383	-0.364497	-3.10175	0	-1.21521	0	-3.0086	0	-0.875848	-0.382864	-0.213487	-3.80295	66.878	-1.9318	0.391337	-4.9364	7.95771e-07	1.11497e-05	0.213241	0.0472243	-2.17488	6.29425e-05	0.00132304
XLOC_090430	17	1.95679e-06	0	-2.5968	-2.08925	-3.30988	-4.89949	-3.20958	0	-2.59572	-1.23912	-1.38004	-3.45119	0.779067	-1.93991	-1.53324	-4.22827	-2.63561	-2.72944	-2.83061	-2.26229	-5.42477	201.599	-2.53485	0.428165	-5.92027	3.2141e-09	9.29135e-08	0.307045	0.0487993	-2.65352	6.29425e-05	0.00132304
XLOC_090597	15	3.78457e-06	-0.731849	-1.65716	-1.35114	-0.876747	-2.97498	-1.27359	-0.73667	-1.83687	-1.13541	0	-1.17885	-0.412141	-3.21387	-2.76555	-1.24456	-1.09302	-1.65416	-2.97138	-3.24832	-2.26568	136.81	-1.74879	0.276446	-6.32598	2.51626e-10	9.60666e-09	1.76445	0.496939	-1.82808	1.33514e-05	0.000418991
XLOC_090724	8	0.0270367	1.3149	-0.0329006	-0.747003	0	-0.590029	0	-1.84249	0	-3.53366	-1.6863	-2.43825	-1.28063	0	-2.09032	-0.686525	-1.56649	0	-0.833879	-2.72801	0	18.984	-1.83939	0.451794	-4.0713	4.67522e-05	0.000365303	0.415565	0.19077	-1.12324	0.00315285	0.0227268
XLOC_091169	16	2.92444e-06	-0.306285	-3.56245	-3.28277	-2.39219	-0.715905	-3.73866	-1.54018	-2.0762	-1.3482	-0.967974	-3.38293	-1.62049	-5.28279	0	-3.69556	-1.8824	-4.11299	-4.67332	-1.98536	-2.91016	108.844	-2.43724	0.45419	-5.36612	8.04501e-08	1.52992e-06	0.560932	0.0850151	-2.72203	3.8147e-06	0.00018846
XLOC_091170	14	5.67685e-06	0	-3.52882	-2.48257	-1.85493	-0.760085	-3.56375	-1.21109	-0.441431	-0.478031	-0.87703	-2.84225	-1.91236	-3.23941	0	-3.18629	-1.92654	-5.86501	-4.98954	-1.6845	-3.18676	129.708	-2.32071	0.46787	-4.96017	7.04324e-07	1.00432e-05	0.457564	0.0854995	-2.41999	3.8147e-06	0.00018846
XLOC_091231	17	1.95679e-06	-5.7328	-5.45159	-1.14131	-0.890893	-2.72488	-2.54867	-3.34945	-3.6424	-1.06221	-2.61463	-4.20681	-1.4306	-1.61624	-3.00772	-3.66462	-0.871668	-4.54139	-1.88939	-0.319922	-3.96348	52.199	-3.88002	0.473375	-8.19649	2.47512e-16	3.5827e-14	0.188126	0.0103736	-4.18072	1.90735e-06	0.000132391
XLOC_091232	11	0.000403035	-4.52321	-3.40365	-0.43672	-0.0162977	-0.365907	-2.62635	-2.76879	-1.71833	-0.200299	-1.32971	-2.01786	-0.757976	0	-2.02141	-2.24758	-0.625787	-3.07581	-0.404221	-0.5823	-2.98266	18.6833	-3.67907	0.401653	-9.15983	5.19794e-20	1.68682e-17	0.353803	0.0209241	-4.0797	1.90735e-06	0.000132391
XLOC_092637	8	0.0270367	-2.04218	-1.79574	0.132939	0	-2.62392	0	-0.197268	-2.92592	0	-0.725377	-2.20827	0.0313287	-0.474727	-0.150605	-1.45211	0	-0.882849	-2.37898	-0.338601	-2.3142	44.5027	-1.34727	0.380619	-3.53968	0.000400617	0.00218676	0.379907	0.146308	-1.37664	0.00830841	0.0444145
XLOC_092640	11	0.000403035	-2.5121	-3.25249	0	0	-3.93247	-0.814024	-0.396012	-3.41803	-0.162553	-1.35444	-3.1694	0.0962689	-1.21469	-0.712401	-1.89973	-0.234193	-1.91487	-2.24664	-0.257465	-2.97812	112.511	-1.68452	0.351975	-4.78591	1.70214e-06	2.13643e-05	0.406854	0.119751	-1.76447	0.000209808	0.00331542
XLOC_092641	8	0.0270367	-2.6727	-1.88421	-0.156048	-0.258018	-2.50314	-0.0333185	-0.863489	-3.00381	-0.609418	0	-1.16745	0	-0.840843	-0.188138	-1.29816	0	-1.63928	0	0	-1.90025	17.6803	-1.93072	0.403498	-4.78495	1.71031e-06	2.14536e-05	0.431719	0.0996465	-2.1152	6.29425e-05	0.00132304
XLOC_092642	8	0.0270367	-2.50409	-1.5468	0	0	-2.48338	0	-0.904371	-3.49278	-0.0691327	-0.539618	-1.17651	0	-0.515054	0	-0.800927	-0.110232	-1.27581	-1.30113	0	-2.67191	26.6843	-1.72565	0.345711	-4.9916	5.98814e-07	8.69274e-06	0.424635	0.130281	-1.7046	0.000133514	0.00239906
XLOC_093633	14	5.67685e-06	0	0	-1.42518	-1.71941	-6.92101	0.61627	-2.25673	-1.85751	-2.07608	-0.373771	-5.15924	-2.23191	-2.43206	-3.37578	-1.58253	0	-1.17921	-2.38794	-0.636511	-3.47631	275.828	-1.46989	0.381733	-3.85059	0.000117836	0.000793193	0.786408	0.293677	-1.42105	0.000167847	0.0028208
XLOC_094596	17	1.95679e-06	-0.262396	-1.16346	-2.7266	-1.18797	-3.08718	-1.20642	-2.19536	-1.65799	-3.7045	-1.3565	-1.68103	-0.819106	-3.56761	-4.03799	-2.62806	-1.82051	-0.23216	-2.01592	-2.43468	-1.55901	42.5409	-3.03531	0.373948	-8.11693	4.78127e-16	6.2467e-14	0.168728	0.0164841	-3.35555	1.90735e-06	0.000132391
XLOC_094597	13	1.47727e-05	0	-1.92172	-1.8669	-1.44624	-1.28811	-0.477569	-0.947801	0	-1.31889	-0.971633	-1.1797	-0.157968	-1.96934	-2.96436	-1.63192	-2.17965	-0.805473	-1.45954	-1.8976	-1.27889	34.097	-2.35378	0.253667	-9.27899	1.71099e-20	6.43934e-18	0.288168	0.0448098	-2.68502	1.90735e-06	0.000132391

## Sheet: Metastasis upregulated
Metastasis lncRNAs: Recurrently upregulated in PVTTs
* Please note that some lncRNAs may be recurrently upregulated in some patients, and recurrently downregulated in other patients. In such cases, we will report them in both lists.
GeneID	GFOLD followed by Recurrence Count
	Recurrence*		GFOLD Values (Tumor/PVTT) in individual patients
	#	FDR	Patient 3	6	7	8	10	11	12	13	15	16	17	18	19	20	21	22	24	25	26
ENSG00000012171	4	0.0450446	0.271913	-3.2836	0.905965	0.0153554	-1.15175	-2.20807	0.441072	-0.109855	0	-0.205574	0.53224	-0.228611	-2.26463	0	0.190878	0.0896256	0.395793	0.463753	-0.715547
ENSG00000110347	13	2.82696e-08	-2.58528	-1.77116	-2.54064	-2.62778	-2.23195	-3.01956	-2.81634	7.27215	2.3831	0.419729	-2.27966	0	-5.67222	-2.48366	2.53863	-1.48033	2.14502	-2.21396	-3.23587
ENSG00000130600	4	0.0450446	-0.608453	0.576728	0	2.66123	0.490156	-2.94145	-0.0620382	-0.278353	0.339928	-3.95892	1.81966	1.41615	-0.658381	-0.736947	2.33028	-3.96094	0.749323	-1.11986	0
ENSG00000214548	4	0.0450446	0.626078	-3.85496	1.04128	2.14817	-0.0883287	0	-0.151198	1.35996	-0.576847	-0.338053	1.57915	0.282595	0.749119	0	-1.3789	-1.57418	-0.406787	0.136667	-2.2936
ENSG00000215859	4	0.0450446	-0.248334	2.26089	-1.39051	-1.08617	0.273831	1.94205	0.0177163	-0.444171	0.0576841	0.569719	-0.926107	-0.1566	0.449908	0	0.0634688	-1.16843	-0.0941632	-1.23857	1.55299
ENSG00000224397	4	0.0450446	0	0.845639	0	0	-1.19981	-0.90021	-0.975212	4.94942	0	0	-1.09593	0	-0.698391	-0.0906524	0.176101	-1.45153	0.968232	-0.896643	-1.09356
ENSG00000225383	4	0.0450446	0	-2.48153	-0.332776	0	0	0	-1.40384	-0.370628	-0.777139	0	-0.905906	0	0	-0.329809	0	-1.27853	0	-0.387695	-1.95635
ENSG00000225746	4	0.0450446	0	-3.58449	0.275292	1.25431	-0.24007	0	-0.00468415	1.02323	-0.137378	-0.539012	1.19899	0	0.0223931	-0.025245	-1.63942	-1.19888	0	0	-1.98225
ENSG00000226674	5	0.0108281	0.397884	-5.64811	0.40948	1.9481	0.0140732	-1.03666	-0.14418	-1.57207	-0.48005	0	0	-0.212281	0.0860105	0.361486	-0.627648	0	0.260117	-1.38662	-1.83173
ENSG00000228221	5	0.0108281	0	-2.0322	0	0	0	-0.641799	-1.05952	1.95684	0	-1.19282	0	0	0	0	-1.71004	-0.627898	0	0	-2.27871
ENSG00000232018	4	0.0450446	0	-2.30574	0.114265	0	0	0	-0.0705566	1.1657	0	-0.529324	0.754253	0	0	0	-1.70837	-1.25272	0	0	-1.71825
ENSG00000247095	4	0.0450446	0.365789	0.487216	-1.59293	-2.41931	0	-2.46905	-0.109316	1.04395	1.34849	0	0	-0.808622	-0.745547	0	0.49308	0	0	-0.696199	-1.50167
ENSG00000248360	4	0.0450446	0	-1.21592	-0.0164916	0	1.07125	-2.52735	-0.046787	-2.53241	-0.483501	-0.200475	-0.297539	0.0735627	0.319703	-0.0988204	-0.0198613	0.334918	0.616389	-1.86828	-0.201897
ENSG00000249378	5	0.0108281	0	-3.14211	0	0	0	0	-2.60346	0	0	0	0	0	2.93973	0	-1.55973	-2.00186	0	0.195161	-1.3691
ENSG00000253898	4	0.0450446	0	-3.79897	0	0	0	-2.99978	-0.173565	-7.29644	0	0	-1.52435	0	-0.128158	0	0	0	0.0117347	0	0
ENSG00000255248	6	0.00147496	1.66035	-2.73944	1.82886	1.02175	0	0	-1.01141	-0.50952	-2.23942	0.138739	1.24576	0	-0.751585	0	-1.02161	-1.47422	-0.0404383	-0.497866	-3.17783
ENSG00000255545	4	0.0450446	-0.508372	0	-1.03525	-1.53696	1.40342	3.9357	0	-4.96264	0.425637	0	0	0	-0.0514788	0.116615	0.354053	0.405976	0.185999	-1.57898	0.0342899
ENSG00000258667	4	0.0450446	0.746763	1.3251	-0.844688	0	-0.237721	-1.67172	-1.04117	4.448	0.805614	0	0.183625	0	-0.86987	-0.601196	0	-0.649458	0.652236	-1.75465	-3.02477
ENSG00000259354	5	0.0108281	0	0	0	0	-1.83497	-2.22213	-1.25774	2.54417	0	0	0.103669	-0.38531	-2.60344	0	0	-0.662247	0.277002	-0.39809	-1.75246
ENSG00000261219	5	0.0108281	-2.02578	0	-0.205504	0	0	0	-1.03545	-0.484983	0	0	-2.84748	-1.47843	-1.57209	0	-0.315342	1.60903	-0.796304	0	0
ENSG00000264940	5	0.0108281	-0.758668	-1.01006	-1.16717	1.75491	-0.161243	0	-0.151327	0.303989	0.302686	0	0.0725417	-0.3625	3.41516	-2.10089	1.33081	-3.84259	1.18861	-0.0581349	-1.05018
ENSG00000271762	4	0.0450446	-0.0626891	0.142551	-0.662163	0.56462	-1.58948	-1.35569	-0.451219	5.1554	0	0.116569	-0.506743	-1.70246	2.69423	0	0	0	0	-1.89057	0
ENSG00000272046	4	0.0450446	0.794004	-1.48285	-1.91856	0	0	3.92473	-0.397425	-4.19175	0	0	-0.119312	-0.178728	-1.81001	0	0	-0.0844767	0	4.55427	0
ENSG00000272761	4	0.0450446	4.02999	-5.20569	4.93346	3.84235	-0.11482	0.173885	0	2.83524	0	-0.991166	2.21042	0	-1.02081	0.292183	-1.53862	-0.576351	0	1.39194	-2.82933
XLOC_002548	4	0.0450446	0	-3.41525	0	-0.917924	-0.0478651	-1.10316	-0.438624	-1.96251	0	-1.53961	0	0.67726	-0.419736	1.153	0	0	0	0	0
XLOC_002549	4	0.0450446	0	-3.28775	0	-0.813976	-0.0945624	-1.65978	-0.59512	-2.41294	0	-1.62389	0	0.237921	-0.391533	1.12813	0	-0.252784	0	0	0
XLOC_002554	4	0.0450446	0	-2.0171	0	-1.07763	0	-0.548413	-0.414079	-2.21948	0	-1.22267	0	0	0	0.58476	0	0.145965	0	0	0
XLOC_006061	4	0.0450446	0.355198	0	-2.96876	-1.72821	0.672955	0.447773	-0.202272	-5.12498	2.23165	0	0	-0.708317	0	0	0	-0.49454	-1.47503	1.03187	0
XLOC_007821	4	0.0450446	0.908567	-0.782392	-0.907642	-0.812239	-1.00369	-1.05691	-0.57416	0.873576	0.0125433	-0.228884	0	-1.49081	-0.699382	0.0740726	-0.616873	-1.1537	0.187974	0	-0.103535
XLOC_014288	4	0.0450446	0	-1.62839	0	0	0	-2.18367	-1.34876	0	0	0.122894	-1.41197	0	0	0	0	0	0	0	0
XLOC_014515	6	0.00147496	-1.66957	0	0	-0.506318	0	0	0	-2.78601	-1.67323	0	0	0	1.05814	-2.34266	0	0	-1.72751	-2.51775	0
XLOC_021853	4	0.0450446	0	-4.59651	0	0	-1.14845	-4.37125	0	3.17212	0	0	-0.410696	-0.473492	-0.820069	0.093822	0	-1.17492	-0.0122835	0	0
XLOC_025731	4	0.0450446	1.42355	1.57775	-1.28078	-2.47737	0	-0.191444	0.730067	-0.465156	2.43714	0	0	-0.132716	-0.169209	0.398585	0	-0.807278	0.804199	-2.58725	-1.04986
XLOC_027459	5	0.0108281	0	0	-2.381	-1.28998	0	0	-0.100103	-2.25391	1.22424	0	0	0.483254	-3.50347	0	0	0	-1.00821	0.583902	0
XLOC_030220	6	0.00147496	0.308538	6.65231	-2.2742	-1.21369	1.24574	-0.757868	0.29103	-1.21629	3.25128	-0.173635	-0.916318	-2.50159	-1.03502	0.805347	0.952929	0	0	-1.58078	-0.44163
XLOC_034017	4	0.0450446	-0.300779	3.33863	-1.51721	-1.06126	0	0.612251	0.478673	-1.31417	0	0	0	0	0	-0.200526	0	0	0	-1.32521	0.403264
XLOC_050722	5	0.0108281	0	0.856787	1.68062	0	0.0547137	-2.1177	-0.247559	-2.3586	0	0.424567	1.37494	0.074173	-2.74067	0.470177	-0.0547327	-1.25439	-0.00905414	-1.18944	0
XLOC_055833	4	0.0450446	0	-2.54105	0	0.241105	0	-1.56552	-0.169251	0	0	0.0386851	2.78468	0	-1.99653	0	0	0	0	0	-1.07331
XLOC_056193	5	0.0108281	-0.225689	-3.14021	1.21079	0	0	-2.26564	0	1.79145	0	-2.01129	1.12865	-0.230941	-2.63326	-0.0177364	0	-1.14347	-0.354465	-0.023293	0.10114
XLOC_064749	4	0.0450446	-1.61228	-4.75097	0	0	2.69364	-2.02584	-0.856662	0	0	0	-0.680603	-0.227219	-1.14163	0.259952	0	1.1487	0	0	0
XLOC_074515	6	0.00147496	-0.345199	-2.86671	-1.26726	-2.9772	0	-1.87864	0.0462491	-2.03384	0	0	0	0	1.92513	0.3451	0	-2.15679	0	0.205794	0.374108
XLOC_074518	5	0.0108281	-0.664446	-1.254	-2.21498	-2.0902	0	-1.63972	0	-0.0436365	0	0	0.721594	0	2.47666	0.516736	0	-2.20588	-0.347736	0	0
XLOC_074521	5	0.0108281	0	-1.64637	-1.85651	-2.83712	0	-1.54557	0	0	0	0.116569	0	0	0.809458	0.312423	-0.255993	-1.99682	0	0.0774381	0
XLOC_074522	5	0.0108281	0	-1.11928	-1.35474	-2.00317	0	-1.34028	0	0	0	0.00109133	0	0	1.07326	0.69571	0	-2.019	0	0	0.112586
XLOC_074524	4	0.0450446	0	-1.9549	-1.88129	-2.26193	0	-0.830711	0	-0.136238	0	0.438497	0	0	1.11434	0.134117	-0.291404	-1.99769	0	0	0.203928
XLOC_074526	4	0.0450446	0	-1.29635	-2.55568	-0.344391	0	-1.11412	0	-0.855991	0	0.508886	0	0	0.953854	0	-0.428366	-1.70678	0	0	0
XLOC_074529	4	0.0450446	0	-0.970816	-1.0961	-1.83153	0	-1.00562	0	0	0	0.485798	0	0	0.946236	0.0623544	0	-1.08185	0	0	0
XLOC_076852	4	0.0450446	0	-3.54595	0	0	-6.13114	0	-0.0245825	-2.5555	0	0	0	-1.23394	0.521829	0	0	2.43587	0	1.23714	0
XLOC_082989	4	0.0450446	-0.64823	2.86001	-0.703423	-1.83052	0	5.39948	0.260153	-3.14721	-1.39263	0	-0.030765	0	0.914188	0	0	0.824819	0	-1.25639	0.86914
XLOC_086507	4	0.0450446	0.573582	-1.39271	0	0	-1.37933	0	0.043339	-4.23966	0	0	0	-0.103459	1.48762	0	0.229403	0	0	-2.07347	0
XLOC_086524	4	0.0450446	0	0.371928	0	0	0.124176	-1.47122	-2.3683	1.27564	0	0	0	0	-1.4433	0.0579655	0	-1.21647	0	0	0.762384
XLOC_092906	6	0.00147496	0.0228704	0.916762	-1.71103	-0.892407	-0.763252	-0.8636	-1.19985	2.28931	0	0.97074	-3.73498	-0.610872	-1.37167	0	-1.36682	-1.65176	1.70993	-0.13966	-0.472373
XLOC_094623	5	0.0108281	0	1.28377	-1.98426	-1.24985	0.159971	-0.8636	-1.19985	0.43413	2.06373	0.97074	-3.73498	-1.92043	-0.333042	1.37026	-0.228985	0.764546	0.949447	0.341607	0.417935
XLOC_094985	4	0.0450446	-0.0557392	3.02508	-0.467664	-1.28348	0	5.27926	0	-3.24474	0	0	0	0.505966	0	-0.313788	0	0.533486	-1.71339	-4.09819	1.89859

## Sheet: Metastasis downregulated
Metastasis lncRNAs: Recurrently downregulated in PVTTs
* Please note that some lncRNAs may be recurrently upregulated in some patients, and recurrently downregulated in other patients. In such cases, we will report them in both lists.
GeneID	GFOLD followed by Recurrence Count
	Recurrence		GFOLD Values (Tumor/PVTT) in individual patients
	#	FDR	Patient 3	6	7	8	10	11	12	13	15	16	17	18	19	20	21	22	24	25	26
ENSG00000049319	4	0.0460586	0	5.3935	-0.16235	2.19407	0	2.87216	0.908821	1.0589	-0.60708	0	-0.349895	0	0	0	0	-0.322647	-0.243834	-3.42091	0.229815
ENSG00000110347	4	0.0460586	-2.58528	-1.77116	-2.54064	-2.62778	-2.23195	-3.01956	-2.81634	7.27215	2.3831	0.419729	-2.27966	0	-5.67222	-2.48366	2.53863	-1.48033	2.14502	-2.21396	-3.23587
ENSG00000130600	4	0.0460586	-0.608453	0.576728	0	2.66123	0.490156	-2.94145	-0.0620382	-0.278353	0.339928	-3.95892	1.81966	1.41615	-0.658381	-0.736947	2.33028	-3.96094	0.749323	-1.11986	0
ENSG00000152268	7	0.000196243	3.04967	-1.15344	5.72296	1.83447	-0.376225	0.0176218	0	1.28954	0	1.63171	3.15826	0.567314	-0.166561	0	0.955513	0.512823	0	1.3553	0
ENSG00000205865	5	0.0115717	-0.630859	0	1.97876	0	0.539636	0.704955	1.29417	-0.16597	0	0	1.27425	0.151689	0	-0.493083	0.714229	1.23936	0.279826	-0.92751	1.52718
ENSG00000205866	6	0.00175583	-0.764131	0	2.76203	0.227615	0.523396	0.887311	1.76138	-0.539345	0	0	1.3021	0.37464	0	-0.531058	1.09191	1.07083	0.470805	-0.753846	1.61217
ENSG00000214548	4	0.0460586	0.626078	-3.85496	1.04128	2.14817	-0.0883287	0	-0.151198	1.35996	-0.576847	-0.338053	1.57915	0.282595	0.749119	0	-1.3789	-1.57418	-0.406787	0.136667	-2.2936
ENSG00000214851	4	0.0460586	1.94138	-1.17535	0	-2.68155	0	0	0.836134	-1.19439	0	2.24138	0.699882	0.114526	1.2986	0	0	0	0	3.44628	0
ENSG00000224810	4	0.0460586	0	3.44245	-0.188498	0	0	1.98245	0.0683989	1.04041	0	0	-1.07609	0	0.533719	0	0	0	1.23917	-0.393441	0
ENSG00000228262	4	0.0460586	0	3.99817	1.55235	-1.566	0	-2.98523	0	1.65021	0.588836	0	1.43521	0	-0.000753833	0.229491	0	0.0659054	0.336051	0	-0.699295
ENSG00000230630	5	0.0115717	2.10777	-2.92875	3.48398	1.39765	0	0.662084	0.0391847	1.42374	-0.395998	0.153636	2.7988	0	0	-0.130398	0	-0.466499	0	0.0496046	-0.402692
ENSG00000231486	14	2.66925e-08	4.78361	-3.53403	8.00675	5.89457	2.1069	2.15167	3.7946	3.43074	2.02188	-0.703298	4.51724	1.11141	-1.13991	-1.69372	1.9953	2.77058	3.55657	5.34437	-0.124671
ENSG00000233215	4	0.0460586	0	2.10873	-0.991706	-0.451923	0.353297	3.17638	0	0	0	0	0	0	3.10105	0	0	0.146676	0	1.6587	0
ENSG00000234456	4	0.0460586	-0.0408725	-1.42576	2.55048	1.04736	-0.610153	0	0	0.0504042	-0.222534	0.0720026	0.613089	0	4.28365	-0.910274	0	0.794297	0.0424592	3.01941	0.276063
ENSG00000237125	8	1.62557e-05	2.13844	-0.619191	4.55241	3.79697	0.481784	1.95715	2.2218	0.298247	0	1.03044	4.97681	0.853347	0	-0.00788052	0.758807	0.545754	0	1.7519	0.368069
ENSG00000237949	5	0.0115717	-2.25986	1.08986	2.6192	2.43546	0	4.56328	0	0	-0.517473	0	-0.520489	0	0	0	0.248759	2.08309	0	0	0
ENSG00000238107	4	0.0460586	0	2.10873	0	0	0	1.53033	-0.178435	1.31581	0	0	-0.5988	0	1.09371	0	0	0	0	0	0
ENSG00000240040	10	1.60155e-07	1.44622	-4.09376	6.31189	4.93603	1.67501	1.44103	2.91979	0	0	-0.8528	4.70681	0	-0.512768	-1.10109	1.87861	2.17548	0.790027	2.80676	0
ENSG00000240801	6	0.00175583	2.28489	0	1.69294	3.7413	0	1.8666	0.197363	-6.14172	0	-0.0626703	2.03658	1.76547	0	-0.037849	-0.631272	-1.12791	0.768361	0.1537	0.766961
ENSG00000243694	4	0.0460586	0	0	0	0	0	2.00545	0	0.391636	-0.07281	0.369318	0.991021	0	2.34292	1.26167	-0.499178	1.00998	0	0.957824	0
ENSG00000243818	4	0.0460586	1.33169	6.76944	-1.13515	0.0802483	0	4.67365	0	-5.71109	0	0	-0.597906	0	2.79154	0	0	0.201863	0	0	0.661329
ENSG00000245750	4	0.0460586	-0.479158	2.8592	-1.85061	-1.06837	1.23834	1.23205	0	-3.70301	0	0.116569	0	0.335021	2.36927	-0.059919	0.313477	0	0	0	0.596006
ENSG00000248528	4	0.0460586	0	0.373128	0	0	0	0	0	1.52119	0	0	0	0	1.96121	0	-0.583225	1.64655	0	1.15954	0
ENSG00000249364	4	0.0460586	-1.39536	5.41093	1.18275	0.960858	0	4.0466	-0.598161	3.33441	0	-0.316998	-0.503416	0	0	0	0	0	0	0	0
ENSG00000250056	7	0.000196243	-0.580195	4.48356	-0.552338	-1.09549	1.58765	7.09851	0.80966	-6.1311	0	0	-0.409436	0.306528	-0.171588	-0.268302	1.48549	0	1.04652	3.15584	1.61449
ENSG00000250696	4	0.0460586	1.31117	1.34817	-1.37346	-0.951339	1.75048	-1.97858	0.203778	2.48583	0	0	-0.274116	-0.699643	0.497254	-0.016616	0	0.244263	0.659305	0.641911	0.647814
ENSG00000253215	4	0.0460586	-0.0550003	1.39518	0	0	0	1.29181	-0.0165166	3.42723	0	1.07446	-1.03261	0	0	0	0	0	0	0	0
ENSG00000253364	12	8.00774e-08	2.05088	-2.20886	8.88418	5.66914	1.56725	2.14944	3.39337	2.13233	0.821472	-2.04335	5.11989	0.598372	-0.0750728	0	2.0765	2.60502	2.73961	4.3843	0.854924
ENSG00000255071	5	0.0115717	-0.190134	7.8663	0.737816	0.457699	0.561736	3.62678	0.0863052	-2.22748	-0.305689	0	-1.46403	1.03843	-1.6038	-0.341528	-0.307893	-0.136291	-0.0492835	4.09753	1.21669
ENSG00000255248	4	0.0460586	1.66035	-2.73944	1.82886	1.02175	0	0	-1.01141	-0.50952	-2.23942	0.138739	1.24576	0	-0.751585	0	-1.02161	-1.47422	-0.0404383	-0.497866	-3.17783
ENSG00000255733	5	0.0115717	0	0	3.12829	1.9136	0	1.16195	1.27914	0	0	0	3.01804	0	0	0	0	0	0	0	0
ENSG00000259417	5	0.0115717	-0.273708	3.52513	0	-0.201637	0	0	0.283396	1.02565	-0.520132	-0.417908	-0.739484	-0.0279387	1.11629	0	-0.0864631	1.22634	0	1.32406	0.676224
ENSG00000260359	4	0.0460586	0.180954	-4.29798	1.6202	1.19913	0.615683	0.549852	0	1.15001	0	0	1.65043	0	0.112559	-0.0668741	0.46274	0	0	0	0
ENSG00000260604	4	0.0460586	0.531524	-3.04132	1.01274	0	0	2.40836	0.370375	2.20209	0.221047	0	-0.879694	0	1.3956	0	0.742848	0	0	-1.74611	-0.473453
ENSG00000262202	4	0.0460586	-0.737872	-0.962489	-1.14275	1.626	-0.159798	0	-0.158184	0.56613	0.27314	0	0.514901	-0.364827	2.47268	-2.04322	1.16882	-3.8213	1.13201	-0.654107	-0.924737
ENSG00000264198	4	0.0460586	0	0.738397	3.3961	2.0301	0.0157975	1.19156	1.52296	0.0649622	0	0	0.0874591	-0.178504	0.564254	0	0.0156209	-0.310775	0	0.0157016	-1.43305
ENSG00000264868	4	0.0460586	0	-0.531308	2.88416	2.22635	0	1.46072	0	0	0	0	2.08942	0.197686	0	0	0.382942	0.116987	0.26522	0	0.05701
ENSG00000264940	4	0.0460586	-0.758668	-1.01006	-1.16717	1.75491	-0.161243	0	-0.151327	0.303989	0.302686	0	0.0725417	-0.3625	3.41516	-2.10089	1.33081	-3.84259	1.18861	-0.0581349	-1.05018
ENSG00000266976	4	0.0460586	1.38358	7.15467	-0.94723	-0.712533	0	-2.44931	-0.546451	0	0.661933	-0.81316	-1.3513	0	-3.02361	1.75955	0	2.30237	0	0	-0.0905794
ENSG00000268230	4	0.0460586	-0.80227	3.69156	-0.0678934	0	0.529795	3.71675	0.095668	-3.1314	0.25589	0.522317	0.297959	1.45681	-0.528222	-0.183113	0	-0.154915	0.63926	0.1381	2.05524
ENSG00000272168	4	0.0460586	0.421481	-0.662538	2.03414	1.66666	-0.574559	-0.210602	0	2.73099	0	-0.279482	1.1674	-1.2546	-1.65566	0	-0.669242	0.0947455	0	0.301403	-0.306739
ENSG00000272761	6	0.00175583	4.02999	-5.20569	4.93346	3.84235	-0.11482	0.173885	0	2.83524	0	-0.991166	2.21042	0	-1.02081	0.292183	-1.53862	-0.576351	0	1.39194	-2.82933
XLOC_005334	4	0.0460586	-0.388884	0.42046	-1.86503	-1.32849	1.35865	1.9845	0.596878	-2.47992	0	0	0	-0.0320722	2.98887	0	-0.361237	0	0	0	1.04499
XLOC_013822	5	0.0115717	0	0	4.53556	2.28153	0	0.54136	0	0	-0.745774	-0.51529	2.34821	1.76973	-1.95642	-0.152989	0.245636	-1.40559	0	0	1.23799
XLOC_015613	5	0.0115717	0	0	3.55363	4.2899	0	1.74985	1.09156	-0.286995	0	-0.309517	-0.611602	0.487481	0	0	0	0	0	1.32135	0
XLOC_016739	4	0.0460586	0	1.93283	-2.61295	-0.990385	0	2.85132	-0.550394	2.14317	0	0.136982	-0.525576	-0.20512	0.633163	1.13963	-0.821417	-0.855312	0	-0.122134	0.166881
XLOC_020474	4	0.0460586	1.07638	-4.08916	1.50707	1.02292	0	0	0	0	0	0	-0.77994	1.45083	0	0	0.849991	0	0	0	0
XLOC_027540	4	0.0460586	0	0	2.32766	1.31732	0	1.06352	0	0	0	0	3.80727	0	0	0	0.950548	0	0	0	0.0112022
XLOC_038107	4	0.0460586	-0.741889	2.15155	0	0	0	2.71272	0	0	0	0.338961	1.96686	0	0	0	0	0.463161	0	1.5013	0
XLOC_039842	4	0.0460586	-0.668231	1.6137	0.0200783	-2.31936	0	4.0233	0.289254	-0.786762	0	1.45051	-1.19192	0.00896366	1.00139	-0.404944	-0.310654	-0.515592	0.0513763	-0.0897671	0.541013
XLOC_040861	4	0.0460586	0	0	0	0	1.60263	4.80975	0	3.42625	0	1.05211	0	0	-0.113017	-0.40169	0	0	0	-1.58364	0
XLOC_048221	4	0.0460586	0.234607	3.68549	1.18433	1.41904	0	3.12634	0	-0.359467	0	-1.16127	-0.168627	0.144273	-0.454655	0	-0.411417	0	0	0	0
XLOC_055355	12	8.00774e-08	0.297049	0	1.45684	0.960858	1.02059	2.75631	1.31543	0	3.32708	2.05695	3.40858	2.13739	-1.91131	0.433188	1.60947	2.25647	0	1.32135	2.93739
XLOC_063393	4	0.0460586	0	-1.34824	0	0	0	1.2485	0	-1.25372	1.46566	0	0	1.66826	-0.219608	0	0.120292	0	-0.0555903	1.12214	0
XLOC_065701	4	0.0460586	0	4.03429	0	0	2.80296	0	0	-3.74787	0.412891	0	0.374272	1.04933	1.54092	0	0	0	0	0	0
XLOC_067605	4	0.0460586	0	1.30317	-1.61154	0	0	3.26968	0	-1.17838	0	0	0	0.213089	1.56313	0	0	0	0	0	1.02641
XLOC_073247	5	0.0115717	2.71291	1.04621	0.96871	0	0	0	0	-2.58053	1.7126	1.39049	2.07484	0.91419	0.16757	0.129119	0.447969	0.278277	0	0	0
XLOC_075575	4	0.0460586	0.820624	-1.37731	2.31672	2.14585	3.15381	1.69475	0	0.0514891	0.333212	0.0105923	0.472649	0	0	0.688077	0	-0.453461	0	0.832364	0
XLOC_093266	6	0.00175583	0.291017	0	1.06432	0.644213	1.25802	-0.16626	-0.890607	2.15574	-0.246165	-1.11558	2.36043	0	1.7847	0	-0.194476	-0.422046	1.30801	-1.26807	-2.01789

## Sheet: DESeq2
Tumorigenesis: Upregulated in primary tumors								Tumorigenesis: Downregulated in primary tumors								Metastasis: Upregulated in PVTTs				Metastasis: Downregulated in PVTTs
GeneID	baseMean	log2FoldChange (Tumor/Normal)	lfcSE	stat	p-value	q-value		GeneID	baseMean	log2FoldChange (Tumor/Normal)	lfcSE	stat	p-value	q-value		NA				GeneID	baseMean	log2FoldChange (Tumor/PVTT)	lfcSE	stat	p-value	q-value
XLOC_000102	1.66862	3.74359	1.2491	2.99704	0.00272613	0.0107696		XLOC_000141	66.6574	-2.02015	0.421231	-4.79583	1.62005e-06	2.04745e-05						ENSG00000237125	60.5002	2.66363	0.459475	5.79711	6.74684e-09	0.000151102
XLOC_000135	1.67599	2.21072	0.761132	2.90451	0.00367823	0.0137814		XLOC_000356	92.4838	-1.37086	0.417871	-3.28058	0.00103596	0.00486201
XLOC_000156	17.0157	2.82052	0.819723	3.44082	0.000579945	0.00297514		XLOC_000756	10.8206	-3.16023	0.415433	-7.60707	2.80375e-14	2.59961e-12
XLOC_000308	10.7126	2.9509	0.649474	4.54352	5.53219e-06	5.93958e-05		XLOC_000888	1185.77	-3.23794	0.698559	-4.63516	3.56653e-06	4.04046e-05
XLOC_000418	48.1303	2.33546	0.501791	4.65424	3.25171e-06	3.73426e-05		XLOC_001049	227.454	-2.02887	0.338048	-6.0017	1.9526e-09	5.94346e-08
XLOC_000457	0.963493	1.94295	0.777663	2.49845	0.0124737	0.0371754		XLOC_001132	11.4033	-1.90553	0.565453	-3.36991	0.000751919	0.00369893
XLOC_000608	8.25334	1.88107	0.630648	2.98275	0.00285668	0.0112149		XLOC_001148	9.99895	-1.55976	0.518106	-3.0105	0.00260818	0.0103832
XLOC_000612	13.262	2.74691	0.599484	4.58212	4.60292e-06	5.05517e-05		XLOC_001241	9.19737	-1.42304	0.488277	-2.91441	0.00356361	0.0134446
XLOC_000667	5.35509	3.36785	0.925814	3.63771	0.000275069	0.00159493		XLOC_001528	332.655	-1.44658	0.172371	-8.39225	4.76939e-17	8.06388e-15
XLOC_000850	1.75938	1.53867	0.484795	3.17385	0.0015043	0.00660986		XLOC_001892	41.1934	-1.75575	0.4031	-4.35562	1.32689e-05	0.000125574
XLOC_000891	18.9046	1.60725	0.619324	2.59516	0.00945464	0.029737		XLOC_001961	21.0618	-1.22747	0.386197	-3.17836	0.00148113	0.00652513
XLOC_001115	91.4618	2.03087	0.561685	3.61567	0.000299568	0.00171669		XLOC_002611	34.265	-1.8761	0.259116	-7.24041	4.47317e-13	3.1359e-11
XLOC_001175	73.2219	3.41333	1.01752	3.35457	0.000794871	0.00387892		XLOC_003127	5.09222	-2.04236	0.659165	-3.0984	0.00194568	0.00814375
XLOC_001197	2.38089	3.70897	1.15656	3.2069	0.00134172	0.00600698		XLOC_003148	13.4736	-1.08114	0.253776	-4.26021	2.04231e-05	0.000181418
XLOC_001249	212.432	5.05537	0.882908	5.72582	1.02933e-08	2.58555e-07		XLOC_003150	34.6576	-1.05816	0.312	-3.39155	0.000694983	0.00346544
XLOC_001250	28.6071	4.94417	0.918593	5.38233	7.35283e-08	1.4184e-06		XLOC_003151	9.95067	-1.10571	0.306852	-3.60339	0.000314098	0.00178679
XLOC_001251	3.9685	4.52209	1.22262	3.69867	0.000216729	0.00131541		XLOC_003152	32.3347	-1.0726	0.29454	-3.64161	0.000270934	0.00157595
XLOC_001253	29.0797	3.96369	0.870734	4.55212	5.31074e-06	5.72934e-05		XLOC_003312	16.7822	-1.98459	0.286676	-6.92274	4.42985e-12	2.44859e-10
XLOC_001256	3.34936	3.63304	1.17753	3.08531	0.00203343	0.00846003		XLOC_003350	97.8144	-2.38188	0.484801	-4.91311	8.96408e-07	1.23279e-05
XLOC_001257	9.47915	4.71622	1.13982	4.13767	3.50847e-05	0.000289305		XLOC_003561	80.4052	-4.20215	0.581249	-7.22951	4.8475e-13	3.35161e-11
XLOC_001258	18.9249	4.759	1.08127	4.40129	1.07608e-05	0.000104795		XLOC_003717	0.856146	-1.90358	0.799282	-2.38161	0.0172369	0.0483894
XLOC_001259	3.73051	3.63061	1.47692	2.45823	0.0139624	0.0407785		XLOC_003840	51.408	-1.06074	0.290876	-3.64671	0.000265616	0.00155174
XLOC_001262	2.78943	3.63342	1.40499	2.58608	0.00970735	0.0303845		XLOC_003859	121.352	-2.44922	0.414144	-5.91394	3.34013e-09	9.61421e-08
XLOC_001338	25.4721	2.61174	0.508731	5.13384	2.83893e-07	4.55133e-06		XLOC_004416	11.0725	-1.88766	0.423821	-4.45392	8.43182e-06	8.49941e-05
XLOC_001339	8.55898	3.85971	0.841392	4.5873	4.49023e-06	4.9467e-05		XLOC_004417	2.8222	-1.84054	0.682185	-2.69801	0.00697561	0.0232405
XLOC_001345	8.53509	3.73798	0.91246	4.09659	4.19273e-05	0.000333695		XLOC_004418	36.3614	-1.82572	0.365732	-4.99196	5.9771e-07	8.68445e-06
XLOC_001445	2.03815	3.21304	0.801472	4.00893	6.09943e-05	0.00045723		XLOC_004423	72.1204	-1.76061	0.288688	-6.09864	1.06976e-09	3.47715e-08
XLOC_001458	8.67657	3.42384	0.669638	5.11297	3.1714e-07	5.0164e-06		XLOC_004424	53.5067	-1.45719	0.27642	-5.27165	1.35204e-07	2.4113e-06
XLOC_001471	6.31564	2.57293	0.706999	3.63923	0.000273455	0.0015874		XLOC_004842	46.516	-2.83181	0.391237	-7.2381	4.55004e-13	3.17871e-11
XLOC_001505	2.68473	3.36988	0.977155	3.44866	0.000563374	0.00290345		XLOC_004846	54.5354	-3.19572	0.309593	-10.3223	5.58423e-25	4.68144e-22
XLOC_001537	15.4246	2.36631	0.456402	5.1847	2.16359e-07	3.60957e-06		XLOC_005410	100.312	-1.03803	0.246689	-4.20784	2.57827e-05	0.000222878
XLOC_001571	1.86108	4.9502	1.46415	3.38095	0.000722363	0.00357714		XLOC_005413	23.0133	-1.11202	0.288898	-3.84918	0.000118515	0.000797502
XLOC_001576	1.7686	3.32705	1.03219	3.2233	0.00126721	0.00573671		XLOC_005415	145.744	-1.04252	0.267149	-3.90238	9.52516e-05	0.000662448
XLOC_001582	1.11909	3.96571	1.35709	2.92222	0.00347551	0.0131566		XLOC_005668	47.6821	-1.55335	0.382585	-4.06013	4.90459e-05	0.00038081
XLOC_001592	70.8661	3.78566	1.07495	3.52172	0.000428749	0.00231582		XLOC_005909	109.726	-3.06917	0.547848	-5.60223	2.11616e-08	4.75191e-07
XLOC_001596	34.2542	3.44626	1.05029	3.28124	0.00103353	0.0048531		XLOC_005910	89.1283	-2.8303	0.547444	-5.17003	2.34054e-07	3.86314e-06
XLOC_001597	24.333	3.6629	1.04445	3.50702	0.000453152	0.00242673		XLOC_005939	4.66224	-1.23585	0.467	-2.64635	0.00813663	0.0263113
XLOC_001654	10.2122	1.24672	0.492032	2.53381	0.0112829	0.0342961		XLOC_005965	6.52557	-1.82649	0.498999	-3.66032	0.000251905	0.00148849
XLOC_001674	2.78778	3.40372	0.920339	3.69834	0.000217018	0.00131677		XLOC_007548	8.78345	-4.17842	0.465865	-8.96917	2.98759e-19	8.2343e-17
XLOC_001685	104.591	2.71355	0.645262	4.20535	2.60684e-05	0.000224852		XLOC_007562	12.453	-3.27705	0.904673	-3.62235	0.000291935	0.00167773
XLOC_001686	10.9915	2.42528	0.594765	4.07771	4.5482e-05	0.000357181		XLOC_007865	15.9098	-2.54369	0.447821	-5.68014	1.34585e-08	3.22364e-07
XLOC_001687	2.45457	2.83425	0.749204	3.78301	0.000154943	0.000998866		XLOC_008499	4.18386	-3.9969	0.827051	-4.83271	1.34685e-06	1.75282e-05
XLOC_001688	2.765	1.72454	0.645719	2.67072	0.00756885	0.0248103		XLOC_008514	4.01834	-1.33977	0.546829	-2.45007	0.014283	0.04157
XLOC_001692	12.7758	2.09065	0.867647	2.40956	0.0159717	0.0454895		XLOC_008795	43.8599	-3.14027	0.552597	-5.68275	1.32548e-08	3.18623e-07
XLOC_001748	0.96768	2.61013	0.710725	3.67249	0.000240194	0.00143022		XLOC_008796	30.1086	-3.69064	0.570747	-6.46634	1.00408e-10	4.25306e-09
XLOC_001761	41.9171	1.14904	0.156552	7.33966	2.14139e-13	1.60167e-11		XLOC_008972	23.4109	-1.51787	0.463321	-3.27607	0.00105261	0.0049218
XLOC_001764	2.64741	2.26347	0.649835	3.48315	0.000495559	0.00261972		XLOC_009205	55.0221	-1.5081	0.274116	-5.5017	3.76154e-08	7.90827e-07
XLOC_001831	22.9289	2.96885	0.741418	4.00429	6.22032e-05	0.000464217		XLOC_009329	9.12206	-1.18485	0.386727	-3.06378	0.00218561	0.00896888
XLOC_001842	55.7272	2.06361	0.389299	5.30083	1.15277e-07	2.09329e-06		XLOC_009340	10.0936	-3.72842	0.575267	-6.4812	9.09983e-11	3.87899e-09
XLOC_001847	4.92784	3.46711	0.684173	5.06759	4.0289e-07	6.14568e-06		XLOC_009472	10.1474	-1.39342	0.507377	-2.74632	0.00602686	0.0205526
XLOC_001852	43.3703	2.5065	0.520876	4.81208	1.49364e-06	1.91387e-05		XLOC_009582	264.814	-1.44411	0.308217	-4.68535	2.79479e-06	3.26749e-05
XLOC_002000	5.06758	2.92737	0.740924	3.95098	7.78329e-05	0.00056129		XLOC_009631	47.2478	-1.04764	0.235824	-4.44249	8.89245e-06	8.88362e-05
XLOC_002043	6.15062	2.98661	0.806261	3.70428	0.000211995	0.00129096		XLOC_009632	145.878	-1.08753	0.226926	-4.79245	1.64757e-06	2.07832e-05
XLOC_002087	42.051	1.99216	0.279176	7.13586	9.61865e-13	6.14372e-11		XLOC_009633	33.6743	-1.2571	0.23714	-5.30107	1.15125e-07	2.09329e-06
XLOC_002100	21.7969	1.50071	0.332201	4.51748	6.2581e-06	6.60961e-05		XLOC_009634	14.1455	-1.32511	0.254665	-5.20332	1.95755e-07	3.31532e-06
XLOC_002196	15.1564	1.11209	0.237832	4.67596	2.9258e-06	3.39879e-05		XLOC_009635	16.4317	-1.20644	0.244184	-4.9407	7.7843e-07	1.09525e-05
XLOC_002221	18.7213	1.7523	0.321113	5.45696	4.84353e-08	9.7745e-07		XLOC_009636	15.3303	-1.33467	0.224428	-5.94696	2.73164e-09	8.01175e-08
XLOC_002275	5.45574	1.45727	0.339542	4.29187	1.77171e-05	0.000160716		XLOC_009639	17.6915	-1.32271	0.37518	-3.52554	0.000422614	0.00228821
XLOC_002438	2.3321	3.80059	0.853092	4.45507	8.38651e-06	8.46222e-05		XLOC_009640	5.39747	-1.04048	0.417791	-2.49043	0.012759	0.0378742
XLOC_002452	23.9637	3.13027	0.68437	4.57394	4.78638e-06	5.2338e-05		XLOC_009751	1.33083	-3.35021	0.81319	-4.11984	3.79129e-05	0.000307957
XLOC_002455	30.0103	2.89603	0.760358	3.80877	0.000139659	0.000916784		XLOC_009990	1.67628	-2.03657	0.614658	-3.31335	0.00092187	0.00439631
XLOC_002460	2.05612	2.68477	0.903115	2.97278	0.00295113	0.0115138		XLOC_010204	18.1559	-2.29627	0.393948	-5.82886	5.58057e-09	1.51937e-07
XLOC_002522	18.1243	3.13292	0.596233	5.25453	1.48405e-07	2.60551e-06		XLOC_010340	62.7712	-1.7644	0.432296	-4.08146	4.47537e-05	0.000352286
XLOC_002548	80.3741	2.78085	0.568607	4.89064	1.00511e-06	1.36825e-05		XLOC_010342	133.255	-2.16762	0.520955	-4.16085	3.17063e-05	0.000265804
XLOC_002549	117.517	2.67272	0.567035	4.7135	2.43494e-06	2.89716e-05		XLOC_010402	7.42535	-4.37254	0.623352	-7.01456	2.30677e-12	1.35708e-10
XLOC_002553	7.17612	1.77909	0.588363	3.02379	0.00249629	0.010025		XLOC_011838	10.2251	-2.77114	0.490427	-5.65047	1.60011e-08	3.74351e-07
XLOC_002554	35.2266	2.90914	0.620352	4.6895	2.73874e-06	3.21678e-05		XLOC_012269	21.5267	-2.26576	0.516615	-4.38578	1.15569e-05	0.000111684
XLOC_002644	3.11476	3.28434	0.793597	4.13855	3.49501e-05	0.000288313		XLOC_012525	31.8305	-1.04492	0.349172	-2.99257	0.00276643	0.010901
XLOC_002645	3.74153	2.41284	0.777985	3.10139	0.00192614	0.00807372		XLOC_012576	43.2198	-5.39853	0.56464	-9.56101	1.16608e-21	5.45616e-19
XLOC_002646	5.22219	2.68243	0.706802	3.79516	0.000147547	0.000958253		XLOC_013030	20.3317	-1.23454	0.277095	-4.4553	8.37749e-06	8.45735e-05
XLOC_002648	0.991172	3.84495	1.41662	2.71417	0.00664418	0.0222764		XLOC_013114	777.75	-2.38606	0.899787	-2.65181	0.00800621	0.0259619
XLOC_002652	1.26125	2.85271	0.872297	3.27034	0.00107419	0.0050076		XLOC_013822	594.075	-4.21139	0.515284	-8.17295	3.00936e-16	4.14715e-14
XLOC_002653	0.838045	4.79417	1.45264	3.30031	0.000965773	0.00457187		XLOC_013838	10.6194	-1.64814	0.392442	-4.19969	2.6728e-05	0.000229619
XLOC_002654	0.870894	3.63098	1.35	2.68961	0.0071536	0.0237118		XLOC_013839	12.6487	-1.88663	0.370529	-5.0917	3.54862e-07	5.51338e-06
XLOC_002657	0.756903	3.99206	1.18381	3.37223	0.000745634	0.0036743		XLOC_013840	58.3421	-1.97921	0.349686	-5.65995	1.5142e-08	3.55493e-07
XLOC_002727	0.920241	5.37245	1.36594	3.93315	8.38407e-05	0.000596069		XLOC_013841	19.3512	-1.96049	0.357516	-5.48365	4.1663e-08	8.60637e-07
XLOC_002814	62.2425	1.18578	0.205963	5.75723	8.55045e-09	2.20275e-07		XLOC_014515	69.1129	-3.93022	0.471835	-8.32965	8.10835e-17	1.27453e-14
XLOC_002815	16.2298	1.11782	0.303488	3.68324	0.000230286	0.00138268		XLOC_014804	9.04629	-3.49705	0.411998	-8.48802	2.10192e-17	3.7097e-15
XLOC_002839	22.8151	1.46626	0.353073	4.15284	3.28371e-05	0.000273801		XLOC_014862	20.7093	-1.27551	0.399614	-3.19184	0.00141368	0.00626919
XLOC_002892	1.6853	2.80197	1.01425	2.76261	0.00573416	0.019752		XLOC_014865	350.738	-2.19058	0.425267	-5.15106	2.59012e-07	4.20946e-06
XLOC_002893	5.24881	2.61291	0.726872	3.59473	0.000324733	0.00183768		XLOC_015218	19.1875	-1.60382	0.560433	-2.86176	0.00421295	0.015423
XLOC_002922	11.8659	6.05241	1.04065	5.81601	6.02676e-09	1.61034e-07		XLOC_015288	0.816555	-2.72619	0.780896	-3.49111	0.000481017	0.00255425
XLOC_002923	20.4619	4.51373	0.838318	5.38428	7.27365e-08	1.40582e-06		XLOC_015342	7.17187	-1.57602	0.399622	-3.94378	8.02076e-05	0.000575322
XLOC_002924	10.0953	5.36654	0.996651	5.38457	7.26185e-08	1.40489e-06		XLOC_015613	71.0248	-1.83814	0.513865	-3.57708	0.00034745	0.00194402
XLOC_002925	7.87031	3.36564	0.920374	3.65681	0.000255369	0.00150367		XLOC_015962	12.0769	-1.94469	0.657615	-2.95719	0.00310457	0.0120169
XLOC_002926	6.08467	4.69983	0.997473	4.71173	2.45619e-06	2.91555e-05		XLOC_015964	28.5568	-2.4605	0.568338	-4.32929	1.4959e-05	0.000138948
XLOC_002928	6.42364	4.82438	0.952307	5.066	4.06263e-07	6.18774e-06		XLOC_015969	158.447	-2.25871	0.922596	-2.44822	0.0143566	0.0417299
XLOC_002929	3.65195	3.797	0.905744	4.19213	2.76347e-05	0.000236476		XLOC_016092	8.72556	-1.92191	0.58964	-3.25946	0.00111623	0.00516645
XLOC_002930	23.0501	4.48775	0.784446	5.72091	1.05952e-08	2.64158e-07		XLOC_016615	303.934	-1.37481	0.299243	-4.59429	4.34216e-06	4.80816e-05
XLOC_002957	7.40118	2.35543	0.624481	3.77182	0.000162058	0.00103775		XLOC_016771	216.555	-1.15623	0.478441	-2.41665	0.0156639	0.0447667
XLOC_002958	5.36458	2.27184	0.680992	3.33607	0.00084973	0.00410186		XLOC_016848	7.36572	-4.03137	0.574305	-7.01957	2.2255e-12	1.31697e-10
XLOC_002959	5.32297	2.34831	0.657007	3.57426	0.000351222	0.0019613		XLOC_017003	41.4398	-1.77644	0.608843	-2.91773	0.00352594	0.0133299
XLOC_002960	71.7005	2.37662	0.563697	4.21612	2.48537e-05	0.000215914		XLOC_017388	57.0459	-1.89137	0.379949	-4.97796	6.42592e-07	9.26143e-06
XLOC_002961	7.00526	2.47105	0.688004	3.59162	0.000328628	0.00185522		XLOC_017389	176.875	-2.43748	0.329907	-7.3884	1.48604e-13	1.15441e-11
XLOC_002962	4.83594	2.76956	0.729614	3.79593	0.000147094	0.000956229		XLOC_017436	1.81206	-1.76793	0.576654	-3.06584	0.00217062	0.00892195
XLOC_002963	4.12786	2.31998	0.648634	3.57671	0.000347946	0.00194571		XLOC_017464	324.523	-4.50594	0.521296	-8.64373	5.44084e-18	1.05259e-15
XLOC_002964	6.98809	2.29428	0.578907	3.96312	7.39768e-05	0.000537139		XLOC_017587	49.5077	-1.19189	0.37574	-3.17212	0.00151331	0.0066422
XLOC_002965	4.30193	2.5404	0.703342	3.6119	0.000303962	0.00173742		XLOC_017769	15.9804	-2.98798	0.95073	-3.14283	0.00167323	0.00719345
XLOC_002966	12.5177	2.36477	0.555072	4.26029	2.04161e-05	0.000181418		XLOC_018144	24.6121	-1.39369	0.568645	-2.4509	0.0142501	0.0414983
XLOC_002967	6.67151	2.29406	0.595233	3.85405	0.000116179	0.00078414		XLOC_018248	6.95246	-3.56217	0.392406	-9.07777	1.10822e-19	3.32798e-17
XLOC_002968	7.3148	2.32422	0.563533	4.12437	3.71743e-05	0.000303058		XLOC_018367	2.97974	-2.79644	0.751562	-3.72084	0.000198563	0.00122963
XLOC_002969	10.7484	2.4279	0.657893	3.69042	0.000223883	0.00135068		XLOC_018647	125.202	-1.07529	0.182961	-5.87719	4.17296e-09	1.16773e-07
XLOC_002970	8.60545	1.98304	0.525013	3.77713	0.000158645	0.00101914		XLOC_018866	19.6101	-2.4603	0.386156	-6.37127	1.87466e-10	7.32392e-09
XLOC_002971	5.45196	2.13886	0.605316	3.53346	0.000410159	0.00223219		XLOC_019103	3.47502	-1.41794	0.548697	-2.58419	0.00976069	0.0305038
XLOC_002972	4.22296	1.84097	0.629043	2.92663	0.00342662	0.0130131		XLOC_019152	77.0525	-2.49268	0.502476	-4.96079	7.02077e-07	1.00254e-05
XLOC_002973	2.54992	1.89658	0.702158	2.70107	0.00691165	0.0230618		XLOC_019195	10.3018	-1.9409	0.441297	-4.39818	1.09163e-05	0.000106002
XLOC_002974	2.25907	2.26111	0.778375	2.90491	0.00367362	0.0137718		XLOC_019260	93.1272	-2.95204	0.510297	-5.78494	7.25393e-09	1.90596e-07
XLOC_002976	18.6822	2.06202	0.563461	3.65956	0.000252649	0.0014907		XLOC_021192	4.3308	-1.95108	0.609292	-3.20221	0.00136379	0.00609224
XLOC_002977	14.3516	2.08105	0.60139	3.46041	0.000539363	0.00280485		XLOC_021508	6.75208	-1.49903	0.451465	-3.32038	0.000898958	0.00430234
XLOC_002978	41.2169	2.0216	0.484822	4.16978	3.04898e-05	0.000257214		XLOC_021584	2.0186	-2.31914	0.97284	-2.38388	0.0171311	0.0481527
XLOC_002979	131.513	1.53109	0.390517	3.92067	8.83036e-05	0.000621647		XLOC_021768	89.9468	-2.46278	0.191923	-12.8321	1.08337e-37	1.08987e-33
XLOC_002980	2.61893	1.87839	0.719057	2.6123	0.00899365	0.0285369		XLOC_021788	62.589	-1.08713	0.302869	-3.58945	0.000331378	0.00186917
XLOC_002981	6.03239	2.13403	0.658414	3.24117	0.00119042	0.00544346		XLOC_022253	22.9853	-2.30489	0.408378	-5.64402	1.66129e-08	3.85525e-07
XLOC_002982	5.23313	2.33631	0.613041	3.81103	0.000138392	0.000909947		XLOC_022491	19.8969	-3.2391	0.686186	-4.72044	2.35336e-06	2.81675e-05
XLOC_002984	18.2429	2.14126	0.576316	3.71543	0.00020286	0.00124818		XLOC_022492	6.00205	-3.0717	0.708441	-4.33585	1.45197e-05	0.000135562
XLOC_002986	65.5944	1.93216	0.403332	4.79049	1.66372e-06	2.09474e-05		XLOC_022496	3.78234	-2.04641	0.627176	-3.26289	0.00110281	0.00511376
XLOC_002989	35.6235	2.35342	0.576869	4.07965	4.51038e-05	0.000354765		XLOC_022497	1.47994	-2.30491	0.889014	-2.59265	0.00952384	0.0299079
XLOC_002999	1.80477	3.05993	0.838458	3.64948	0.000262776	0.00153917		XLOC_022847	20.6418	-3.03702	0.581523	-5.22252	1.765e-07	3.04561e-06
XLOC_003012	3.99142	3.91588	0.906223	4.3211	1.55256e-05	0.000143357		XLOC_022849	15.8176	-4.129	0.648769	-6.36436	1.96103e-10	7.58767e-09
XLOC_003016	4.13532	4.73246	0.986416	4.79763	1.60552e-06	2.03291e-05		XLOC_022881	296.072	-1.1405	0.446744	-2.55293	0.0106822	0.0328012
XLOC_003023	1.38296	5.21127	1.43422	3.63352	0.000279576	0.00161779		XLOC_022943	14.268	-1.29026	0.313127	-4.12057	3.77942e-05	0.000307489
XLOC_003042	5.7764	2.80295	0.886662	3.16124	0.00157098	0.00685199		XLOC_023112	5.40457	-2.35255	0.492043	-4.78119	1.74264e-06	2.17776e-05
XLOC_003090	3.32253	4.58911	0.746383	6.14847	7.82345e-10	2.64551e-08		XLOC_023296	11.2442	-3.53671	0.775343	-4.56148	5.07946e-06	5.51234e-05
XLOC_003099	18.6979	2.31187	0.715767	3.22991	0.00123827	0.00563412		XLOC_023636	18.3068	-2.68939	0.436847	-6.15637	7.44324e-10	2.53398e-08
XLOC_003107	2.41262	3.52676	1.02142	3.45279	0.000554818	0.00287113		XLOC_023637	52.4539	-3.10376	0.518301	-5.98835	2.11987e-09	6.36593e-08
XLOC_003119	8.22555	1.01008	0.385792	2.6182	0.0088395	0.0281543		XLOC_023638	36.5253	-3.02154	0.502793	-6.00951	1.86085e-09	5.72481e-08
XLOC_003153	1.46637	2.3159	0.949787	2.43833	0.0147551	0.042691		XLOC_023639	108.542	-3.12229	0.549628	-5.68073	1.34125e-08	3.21644e-07
XLOC_003163	35.2699	1.98246	0.44999	4.40555	1.05515e-05	0.000103157		XLOC_023640	30.7512	-3.37849	0.526233	-6.42013	1.36158e-10	5.59081e-09
XLOC_003217	9.27847	3.2653	0.779945	4.18658	2.83195e-05	0.000241231		XLOC_023641	231.451	-3.34335	0.530596	-6.30111	2.95515e-10	1.11344e-08
XLOC_003219	0.486573	4.4736	1.45759	3.06917	0.00214654	0.0088392		XLOC_023642	87.7891	-3.36149	0.526263	-6.38747	1.68654e-10	6.69294e-09
XLOC_003320	65.0297	2.1498	0.573876	3.7461	0.000179608	0.00112964		XLOC_023732	3.84237	-1.26316	0.372593	-3.39019	0.000698433	0.00347893
XLOC_003326	8.95009	1.65427	0.617155	2.68047	0.00735181	0.0242251		XLOC_024133	37.011	-1.50459	0.441796	-3.40562	0.000660145	0.00331804
XLOC_003327	2.09554	1.84933	0.652059	2.83615	0.00456616	0.0164703		XLOC_024146	35.1219	-2.58532	0.339451	-7.61619	2.61282e-14	2.44511e-12
XLOC_003328	1.78578	1.83666	0.693642	2.64786	0.0081004	0.0262202		XLOC_024204	1.80673	-3.85207	1.38804	-2.77518	0.0055171	0.019109
XLOC_003330	1.77626	1.70388	0.705575	2.41489	0.0157402	0.0449719		XLOC_024205	127.331	-5.88618	0.566154	-10.3968	2.56463e-25	2.71581e-22
XLOC_003331	2.50694	2.0308	0.724769	2.80199	0.00507883	0.0179208		XLOC_024206	60.2148	-4.30194	0.628863	-6.84082	7.87421e-12	4.12576e-10
XLOC_003426	1.56857	2.29704	0.814925	2.81872	0.00482158	0.0172004		XLOC_024213	113.917	-3.3452	0.495032	-6.75755	1.40345e-11	7.05934e-10
XLOC_003450	1.52496	4.34392	1.32201	3.28584	0.0010168	0.00478637		XLOC_024215	21.5716	-3.73954	0.557484	-6.70789	1.97457e-11	9.59622e-10
XLOC_003518	2.3282	4.49156	1.1664	3.8508	0.000117731	0.00079302		XLOC_024216	11.7225	-2.94572	0.577076	-5.10456	3.31562e-07	5.19956e-06
XLOC_003596	8.1977	3.42483	1.05521	3.24564	0.00117186	0.00537327		XLOC_024217	3.91663	-2.93838	0.554205	-5.30198	1.14554e-07	2.08771e-06
XLOC_003597	6.15191	1.58501	0.664654	2.38471	0.0170927	0.0480987		XLOC_024761	4.40682	-1.20226	0.372733	-3.22553	0.00125738	0.00570687
XLOC_003632	18.4308	1.85399	0.268768	6.89811	5.26988e-12	2.83956e-10		XLOC_024774	18.4566	-1.63774	0.304057	-5.3863	7.1922e-08	1.3941e-06
XLOC_003679	25.6004	2.02093	0.276059	7.32066	2.46763e-13	1.81863e-11		XLOC_024839	12.0866	-1.14023	0.250694	-4.54829	5.40825e-06	5.81582e-05
XLOC_003696	4.06791	2.24036	0.497944	4.49923	6.82013e-06	7.11359e-05		XLOC_025650	109.466	-2.34889	0.280298	-8.37997	5.2943e-17	8.80342e-15
XLOC_003700	68.9415	2.60075	0.461222	5.63881	1.71227e-08	3.95079e-07		XLOC_025773	36.9782	-1.66325	0.37405	-4.44658	8.72479e-06	8.72913e-05
XLOC_003721	2.31387	2.82747	1.1093	2.54887	0.0108073	0.0331013		XLOC_025784	3.93959	-2.09467	0.837169	-2.50209	0.0123462	0.0369103
XLOC_003774	58.1245	4.8827	0.6515	7.49455	6.65267e-14	5.61405e-12		XLOC_026064	19.4541	-1.62358	0.368856	-4.40165	1.07429e-05	0.000104723
XLOC_003776	3.53058	3.81031	0.821658	4.63735	3.52913e-06	4.00711e-05		XLOC_026314	2.62016	-1.81311	0.463753	-3.90964	9.24354e-05	0.00064554
XLOC_003777	4.9489	2.95714	0.693877	4.26176	2.02824e-05	0.000180407		XLOC_026917	17.6333	-2.36463	0.432508	-5.46724	4.57094e-08	9.28026e-07
XLOC_003778	10.5457	3.62154	0.72878	4.96932	6.71895e-07	9.62173e-06		XLOC_026927	10.2418	-1.19721	0.382416	-3.13064	0.00174426	0.00744315
XLOC_003780	1.45989	3.11974	1.08014	2.88827	0.00387371	0.0143799		XLOC_026974	162.577	-2.12314	0.302998	-7.00712	2.43272e-12	1.41873e-10
XLOC_003832	4.51625	2.49799	0.454626	5.49461	3.91579e-08	8.14744e-07		XLOC_026975	184.469	-2.35102	0.329154	-7.14262	9.15692e-13	5.86743e-11
XLOC_003884	7.48585	2.33806	0.718856	3.25248	0.00114403	0.00526121		XLOC_026976	45.5694	-2.37388	0.298998	-7.93945	2.03084e-15	2.40209e-13
XLOC_003894	12.289	1.41803	0.388941	3.64587	0.00026649	0.00155531		XLOC_027276	16.5242	-1.30507	0.33352	-3.91301	9.11512e-05	0.000637456
XLOC_003895	15.1189	2.02418	0.560052	3.61427	0.000301198	0.00172369		XLOC_027285	57.0308	-2.43684	0.631632	-3.85801	0.000114315	0.000774039
XLOC_003913	341.215	2.7771	0.477241	5.81906	5.91781e-09	1.58967e-07		XLOC_027539	4.81733	-2.72563	0.500424	-5.44664	5.1329e-08	1.02965e-06
XLOC_003914	25.2637	2.79827	0.519997	5.38132	7.39403e-08	1.42362e-06		XLOC_027540	87.0509	-3.6551	0.542023	-6.74344	1.54685e-11	7.64682e-10
XLOC_004280	8.43564	1.98336	0.458039	4.33011	1.49034e-05	0.000138502		XLOC_027544	30.738	-3.87719	0.398977	-9.71783	2.53126e-22	1.34024e-19
XLOC_004408	4.33324	3.92385	0.744244	5.27226	1.34754e-07	2.40572e-06		XLOC_027545	32.0221	-4.08444	0.423402	-9.64672	5.07535e-22	2.61836e-19
XLOC_004534	2.80248	2.56611	0.861685	2.97801	0.00290123	0.0113654		XLOC_027952	23.6812	-1.37032	0.41327	-3.3158	0.000913816	0.00436307
XLOC_004558	6.26186	2.46267	0.464533	5.3014	1.14918e-07	2.09244e-06		XLOC_027997	57.8525	-1.18272	0.275091	-4.29939	1.71267e-05	0.000156064
XLOC_004858	25.9893	1.15997	0.192177	6.03596	1.58022e-09	4.93696e-08		XLOC_028003	2.89625	-1.23177	0.443712	-2.77607	0.00550212	0.019071
XLOC_004937	4.29337	4.26692	1.16248	3.67052	0.000242053	0.00144014		XLOC_028012	5.83928	-1.12994	0.449727	-2.51249	0.0119883	0.0360436
XLOC_005114	26.4441	3.79317	0.659605	5.75068	8.88872e-09	2.28405e-07		XLOC_028279	8.87823	-2.27188	0.368427	-6.16643	6.98478e-10	2.4064e-08
XLOC_005249	5.3906	3.6923	0.929624	3.97182	7.13265e-05	0.000520525		XLOC_028575	1.49999	-3.69046	1.0779	-3.42375	0.000617636	0.00313019
XLOC_005251	3.1222	3.26204	1.0445	3.12307	0.00178974	0.00760339		XLOC_028635	7.6419	-2.05798	0.631722	-3.25774	0.00112305	0.00519204
XLOC_005252	0.696782	3.24901	1.0837	2.99808	0.00271686	0.0107499		XLOC_028636	13.5639	-2.25559	0.647695	-3.48249	0.000496777	0.00262478
XLOC_005253	0.70757	2.77318	1.09184	2.53992	0.0110878	0.0338009		XLOC_028639	14.0006	-1.67495	0.472957	-3.54145	0.000397931	0.00217505
XLOC_005259	0.717177	3.25569	1.1879	2.74072	0.00613049	0.0208489		XLOC_028727	14.5949	-2.34145	0.520833	-4.49558	6.93796e-06	7.20659e-05
XLOC_005261	6.02763	2.88362	0.779143	3.70101	0.000214739	0.00130609		XLOC_028879	45.7055	-4.51084	0.636997	-7.08142	1.4269e-12	8.83358e-11
XLOC_005262	25.7981	3.17452	0.853872	3.71779	0.000200972	0.00124008		XLOC_028973	5.08883	-1.91335	0.501168	-3.81779	0.000134653	0.00089031
XLOC_005263	7.11622	2.99647	0.926429	3.23444	0.00121884	0.00555699		XLOC_028995	7.20592	-1.02427	0.413546	-2.4768	0.0132565	0.0391144
XLOC_005352	15.2797	1.39027	0.542324	2.56353	0.0103613	0.0319886		XLOC_029084	124.475	-1.53953	0.411355	-3.74259	0.000182131	0.00114265
XLOC_005359	2.7131	3.72885	1.0639	3.50489	0.000456796	0.00244499		XLOC_029500	74.2863	-1.74582	0.188207	-9.27608	1.75829e-20	6.43934e-18
XLOC_005386	16.1435	3.42782	0.704331	4.86677	1.13435e-06	1.51648e-05		XLOC_030008	2.32331	-1.15624	0.460876	-2.50878	0.0121149	0.0363647
XLOC_005393	207.517	1.24705	0.355212	3.51073	0.000446884	0.00239756		XLOC_030057	2.81738	-1.47747	0.45974	-3.21371	0.0013103	0.00589486
XLOC_005467	10.1182	4.01694	1.09003	3.68516	0.000228557	0.00137353		XLOC_030105	43.1442	-2.26563	0.286324	-7.91279	2.51675e-15	2.86085e-13
XLOC_005472	150.483	1.24017	0.340161	3.64582	0.000266536	0.00155531		XLOC_030107	5.43457	-1.5714	0.31144	-5.04561	4.52088e-07	6.76284e-06
XLOC_005476	10.5598	1.17632	0.442034	2.66115	0.00778732	0.0254022		XLOC_030127	76.4723	-1.92656	0.321676	-5.98913	2.10964e-09	6.3447e-08
XLOC_005479	177.565	3.1127	0.614658	5.06412	4.10282e-07	6.23951e-06		XLOC_030128	30.0445	-1.90662	0.332945	-5.72653	1.02503e-08	2.58119e-07
XLOC_005516	8.27881	2.69731	1.08866	2.47764	0.0132256	0.0390477		XLOC_030481	4.03359	-1.37512	0.392025	-3.50774	0.000451928	0.00242152
XLOC_005578	10.4598	1.38288	0.336907	4.10465	4.04921e-05	0.000325359		XLOC_030583	176.105	-1.77845	0.457729	-3.88538	0.00010217	0.000704716
XLOC_005579	53.5224	1.06466	0.300205	3.54643	0.000390487	0.00214186		XLOC_030584	163.428	-1.64095	0.476005	-3.44733	0.000566149	0.00291701
XLOC_005597	2.87811	3.02312	1.04315	2.89808	0.00375451	0.0140332		XLOC_030586	20.0608	-1.76303	0.520472	-3.38738	0.000705644	0.00350817
XLOC_005600	0.753664	4.43574	1.50395	2.94939	0.00318399	0.0122747		XLOC_030735	68.7077	-1.56921	0.429016	-3.65771	0.000254483	0.00150021
XLOC_005601	39.2149	1.74735	0.496429	3.51984	0.000431808	0.00233109		XLOC_030872	38.7877	-1.088	0.276246	-3.93852	8.19857e-05	0.00058682
XLOC_005615	2.50874	2.5574	0.970625	2.6348	0.00841868	0.0270365		XLOC_030873	16.9771	-1.68579	0.262568	-6.42039	1.35927e-10	5.59081e-09
XLOC_005681	0.959472	4.18863	1.21892	3.43635	0.000589615	0.00301628		XLOC_031160	12.2995	-4.39612	0.558849	-7.86638	3.65051e-15	4.03562e-13
XLOC_005726	21.0651	1.10653	0.23835	4.64247	3.44271e-06	3.9245e-05		XLOC_031206	17.6734	-5.66579	0.555128	-10.2063	1.85847e-24	1.3849e-21
XLOC_005761	1.54453	1.91231	0.67884	2.81703	0.004847	0.0172652		XLOC_031473	99.0899	-1.24382	0.20015	-6.21441	5.15168e-10	1.83558e-08
XLOC_005865	7.34539	2.80863	0.620612	4.52557	6.02317e-06	6.38494e-05		XLOC_031474	17.9679	-2.06443	0.31696	-6.51322	7.35566e-11	3.22431e-09
XLOC_005900	4.55622	1.75957	0.714626	2.46223	0.0138077	0.0404207		XLOC_031540	65.9927	-1.13307	0.36969	-3.06493	0.00217722	0.00894387
XLOC_005901	28.2358	1.74569	0.456378	3.82509	0.000130724	0.00086747		XLOC_031555	28.7572	-1.02049	0.429739	-2.37468	0.0175642	0.0491915
XLOC_005945	326.877	1.20536	0.294637	4.09098	4.2955e-05	0.000340253		XLOC_031798	22.3389	-1.04939	0.314115	-3.34077	0.000835459	0.00404267
XLOC_005947	155.897	1.4828	0.357039	4.15304	3.28091e-05	0.000273682		XLOC_031923	31.4066	-1.60315	0.332974	-4.81465	1.47459e-06	1.89697e-05
XLOC_006024	2.20378	2.94879	0.786948	3.74712	0.000178875	0.00112609		XLOC_032358	22.6187	-2.64678	0.353976	-7.47729	7.58715e-14	6.36056e-12
XLOC_006037	10.3649	3.86356	1.04685	3.69066	0.000223669	0.0013498		XLOC_032421	8.99396	-1.79958	0.366014	-4.91669	8.80214e-07	1.21801e-05
XLOC_006111	12.3783	1.90371	0.297105	6.40753	1.47892e-10	6.01128e-09		XLOC_032423	34.0419	-2.93491	0.600651	-4.88621	1.02795e-06	1.39463e-05
XLOC_006181	5.72596	4.74096	1.26369	3.75168	0.000175657	0.0011079		XLOC_032428	2.37989	-2.38502	0.693861	-3.43731	0.000587525	0.00300712
XLOC_006248	4.11932	3.5691	0.595705	5.99138	2.08066e-09	6.27629e-08		XLOC_032429	16.426	-2.45854	0.487812	-5.03995	4.65659e-07	6.92978e-06
XLOC_006273	1.6311	1.69235	0.634841	2.66578	0.00768091	0.0251243		XLOC_032430	20.2711	-2.5889	0.419948	-6.1648	7.0571e-10	2.42716e-08
XLOC_006307	20.2397	1.48582	0.278614	5.3329	9.66584e-08	1.79572e-06		XLOC_032431	87.8816	-2.32987	0.532962	-4.37155	1.23366e-05	0.000118365
XLOC_006350	4.70402	3.46576	1.18045	2.93595	0.00332525	0.0127218		XLOC_032436	52.3819	-2.09593	0.398052	-5.26548	1.39823e-07	2.47645e-06
XLOC_006522	0.894366	3.36106	1.14793	2.92793	0.00341225	0.0129795		XLOC_032500	3.9529	-2.39015	0.476541	-5.01563	5.28599e-07	7.79722e-06
XLOC_006526	5.27163	3.71166	0.825982	4.49364	7.00169e-06	7.26133e-05		XLOC_032726	8.73068	-1.29682	0.41612	-3.11646	0.00183035	0.00774687
XLOC_006594	2.92609	2.01601	0.514827	3.91589	9.00712e-05	0.000632101		XLOC_032727	22.516	-2.79567	0.349346	-8.00259	1.21831e-15	1.47665e-13
XLOC_006611	0.404848	3.81114	1.52385	2.501	0.0123843	0.0369709		XLOC_032794	22.4332	-2.15641	0.569709	-3.78512	0.000153637	0.000991716
XLOC_006656	2.33397	2.16541	0.484305	4.47117	7.77934e-06	7.93312e-05		XLOC_032891	2.90647	-1.64954	0.434035	-3.80048	0.000144418	0.000940964
XLOC_006673	5.26807	3.08912	0.736096	4.19663	2.70911e-05	0.000232342		XLOC_032929	11.1763	-3.29275	1.20203	-2.73933	0.00615644	0.0209236
XLOC_006699	81.1142	1.33242	0.260971	5.10564	3.29682e-07	5.1741e-06		XLOC_032950	30.78	-2.43643	0.396793	-6.1403	8.23673e-10	2.75746e-08
XLOC_006778	86.9908	2.20165	0.316172	6.96345	3.32042e-12	1.89255e-10		XLOC_032951	1.33138	-1.84278	0.701246	-2.62787	0.00859215	0.027484
XLOC_006814	8.0057	1.39133	0.306774	4.53535	5.75073e-06	6.1451e-05		XLOC_032964	167.094	-1.21447	0.396592	-3.06227	0.00219665	0.00900865
XLOC_006842	8.91207	2.19074	0.545812	4.01372	5.97704e-05	0.000450094		XLOC_033002	28.7458	-1.9521	0.500858	-3.8975	9.7189e-05	0.00067313
XLOC_006881	1.93358	4.45923	1.38878	3.21091	0.00132316	0.0059424		XLOC_033266	11.3857	-1.0685	0.401821	-2.65914	0.00783406	0.0255133
XLOC_006914	16.0326	3.9802	0.873674	4.5557	5.22108e-06	5.65214e-05		XLOC_033341	6.78501	-1.60083	0.35642	-4.49143	7.07474e-06	7.32221e-05
XLOC_006915	1.31357	3.7754	1.16784	3.23282	0.00122576	0.00558535		XLOC_033529	263.595	-1.794	0.333038	-5.38678	7.17326e-08	1.39233e-06
XLOC_006917	5.41234	3.23018	1.0113	3.1941	0.00140268	0.00623413		XLOC_033810	33.5213	-1.32887	0.413394	-3.21454	0.00130654	0.00587955
XLOC_006918	1.22958	4.35494	1.26484	3.44308	0.000575127	0.00295343		XLOC_034017	74.6871	-1.08928	0.448105	-2.43085	0.0150633	0.0433875
XLOC_006919	5.65264	3.46825	0.989958	3.50344	0.000459297	0.00245446		XLOC_034682	2.04481	-1.23742	0.48794	-2.53601	0.0112124	0.0341189
XLOC_006938	1.65267	3.16573	1.04039	3.04284	0.00234359	0.00951242		XLOC_034815	2.44081	-1.78382	0.512455	-3.48093	0.000499673	0.00263593
XLOC_006946	12.3191	4.42108	0.951367	4.64708	3.36662e-06	3.85085e-05		XLOC_034913	10.3746	-2.89887	0.40507	-7.15648	8.27779e-13	5.35528e-11
XLOC_006947	1.60993	3.34404	1.12534	2.97157	0.00296278	0.0115458		XLOC_035010	49.669	-1.53797	0.342262	-4.49353	7.00509e-06	7.26133e-05
XLOC_006948	5.16768	3.58153	0.988849	3.62192	0.000292428	0.0016796		XLOC_035175	378.032	-2.80642	0.435323	-6.44675	1.14271e-10	4.76012e-09
XLOC_006949	22.9673	4.31739	0.880515	4.90325	9.42615e-07	1.29104e-05		XLOC_035229	3.19358	-2.03774	0.537767	-3.78927	0.000151088	0.000977456
XLOC_006951	61.2614	4.0691	0.906017	4.4912	7.08237e-06	7.32633e-05		XLOC_035468	61.9694	-1.49104	0.297916	-5.0049	5.5892e-07	8.19786e-06
XLOC_006952	29.3955	4.37772	0.984283	4.44762	8.6825e-06	8.69119e-05		XLOC_035589	51.56	-2.99968	0.441794	-6.78977	1.12312e-11	5.73531e-10
XLOC_006953	43.6385	3.91635	0.901766	4.34298	1.4056e-05	0.000131784		XLOC_035819	10.5346	-1.89879	0.326372	-5.81788	5.95999e-09	1.59887e-07
XLOC_006955	9.15091	3.85356	0.989562	3.89421	9.85211e-05	0.000681652		XLOC_035947	48.2961	-3.77951	0.712012	-5.30822	1.10701e-07	2.02852e-06
XLOC_006956	8.5848	3.74888	1.16907	3.20673	0.00134255	0.00600935		XLOC_036280	364.08	-1.60938	0.591594	-2.72042	0.00651992	0.0219183
XLOC_006958	2.406	3.5573	1.05675	3.36627	0.000761916	0.00373836		XLOC_036283	2.11774	-2.71883	0.713092	-3.81274	0.000137436	0.000904256
XLOC_006959	94.0204	4.42593	0.889141	4.97776	6.43236e-07	9.26408e-06		XLOC_036568	319.335	-2.29229	0.565815	-4.0513	5.09328e-05	0.000393385
XLOC_006971	61.6423	2.55483	0.535792	4.76833	1.85757e-06	2.29854e-05		XLOC_036577	8.48969	-2.33657	0.442764	-5.27725	1.31139e-07	2.34743e-06
XLOC_006989	40.7218	2.23744	0.579309	3.86225	0.000112346	0.000763392		XLOC_036933	4.454	-2.83359	0.540007	-5.24731	1.54334e-07	2.70253e-06
XLOC_006991	1.53714	2.19792	0.879127	2.50011	0.0124154	0.0370522		XLOC_037058	10.5171	-2.74269	0.443587	-6.18298	6.29026e-10	2.20104e-08
XLOC_006992	4.36069	1.75832	0.602978	2.91605	0.00354492	0.0133916		XLOC_037059	56.0503	-2.6687	0.417163	-6.39725	1.58198e-10	6.39145e-09
XLOC_006993	2.90847	2.76127	0.780269	3.53887	0.000401838	0.00219165		XLOC_037060	111.043	-2.74173	0.378826	-7.23745	4.57202e-13	3.18301e-11
XLOC_006994	9.99292	2.43578	0.582398	4.18233	2.88536e-05	0.000245261		XLOC_037061	7.01716	-2.48488	0.455537	-5.45485	4.90151e-08	9.87171e-07
XLOC_006995	8.45212	2.14107	0.59932	3.5725	0.000353583	0.0019723		XLOC_037062	16.9694	-2.95741	0.430622	-6.86777	6.52147e-12	3.46206e-10
XLOC_006996	13.623	2.55552	0.562923	4.53972	5.63289e-06	6.03481e-05		XLOC_037063	24.8144	-3.31125	0.409538	-8.08533	6.19965e-16	7.99596e-14
XLOC_006997	29.0844	2.44563	0.500222	4.88908	1.01307e-06	1.37723e-05		XLOC_037064	7.26939	-2.80456	0.404119	-6.93993	3.923e-12	2.20477e-10
XLOC_006998	22.7897	2.36781	0.544862	4.34571	1.38829e-05	0.000130586		XLOC_037256	21.8208	-4.26707	0.529361	-8.06079	7.58002e-16	9.44821e-14
XLOC_006999	10.6997	2.20178	0.566475	3.8868	0.000101573	0.000701083		XLOC_037526	18.3869	-1.93027	0.456804	-4.22559	2.38311e-05	0.000208018
XLOC_007000	14.5311	2.56471	0.540884	4.7417	2.11936e-06	2.57342e-05		XLOC_037533	6.0918	-2.18813	0.579694	-3.77463	0.000160245	0.00102712
XLOC_007002	4.88114	1.74832	0.597123	2.9279	0.0034126	0.0129795		XLOC_038392	644.527	-1.08647	0.30203	-3.59722	0.000321642	0.00182294
XLOC_007003	3.59602	2.61281	0.707251	3.69432	0.000220476	0.00133453		XLOC_038409	9.36729	-2.7334	0.427368	-6.39589	1.59618e-10	6.4359e-09
XLOC_007004	8.02003	2.64697	0.58671	4.51155	6.43568e-06	6.7692e-05		XLOC_038435	5.75587	-1.42702	0.288138	-4.95256	7.32421e-07	1.03777e-05
XLOC_007006	10.5995	2.13607	0.584747	3.65298	0.00025921	0.00152183		XLOC_038859	8.55714	-1.10472	0.29787	-3.70874	0.000208292	0.00127303
XLOC_007007	64.5592	2.69203	0.532972	5.05098	4.39552e-07	6.59735e-06		XLOC_038869	7.91234	-2.5067	0.432812	-5.79166	6.96923e-09	1.84017e-07
XLOC_007008	5.3709	2.5853	0.700025	3.69316	0.000221488	0.00133864		XLOC_039093	39.593	-3.43757	0.462355	-7.43491	1.04636e-13	8.48899e-12
XLOC_007009	4.87881	2.7702	0.647578	4.2778	1.88753e-05	0.000169541		XLOC_039729	562.258	-2.17583	0.645524	-3.37065	0.000749914	0.00369087
XLOC_007010	4.21963	2.31212	0.724635	3.19073	0.00141914	0.00628921		XLOC_039730	146.156	-2.69834	0.48067	-5.61371	1.98034e-08	4.5022e-07
XLOC_007011	2.68948	1.31543	0.464741	2.83045	0.00464821	0.0167093		XLOC_039832	120.898	-2.90436	0.417982	-6.94852	3.69138e-12	2.08625e-10
XLOC_007043	0.517574	3.21366	1.31369	2.44629	0.0144334	0.0419169		XLOC_039833	62.037	-2.81658	0.413101	-6.81814	9.22246e-12	4.77007e-10
XLOC_007044	0.665143	2.94007	1.24103	2.36905	0.0178339	0.049798		XLOC_039842	3483.43	-1.73362	0.281925	-6.14922	7.78653e-10	2.63746e-08
XLOC_007045	1.62888	2.99474	1.046	2.86303	0.00419614	0.0153727		XLOC_040036	4.5003	-1.29452	0.312788	-4.13866	3.49343e-05	0.000288301
XLOC_007047	1.57884	2.60119	1.08938	2.38777	0.0169508	0.0477908		XLOC_040205	11.0988	-1.58268	0.564635	-2.80301	0.00506285	0.0178867
XLOC_007050	0.558844	4.31306	1.50032	2.87477	0.00404324	0.0148993		XLOC_040458	431.603	-5.94692	0.682353	-8.71532	2.89948e-18	6.20897e-16
XLOC_007051	4.06414	3.34674	0.929171	3.60186	0.00031595	0.00179422		XLOC_041335	11.2141	-1.29083	0.279207	-4.62318	3.77902e-06	4.25483e-05
XLOC_007052	1.59859	3.10128	1.20132	2.58157	0.00983534	0.0306849		XLOC_041586	1.37243	-2.15244	0.63476	-3.39095	0.00069651	0.0034722
XLOC_007053	1.05946	3.2393	1.22701	2.64	0.00829072	0.0267109		XLOC_041823	2.0991	-1.49934	0.609761	-2.45891	0.0139361	0.0407196
XLOC_007054	1.16176	4.21552	1.26158	3.34146	0.000833387	0.00403525		XLOC_041883	10.9294	-2.35826	0.415626	-5.674	1.39504e-08	3.32562e-07
XLOC_007055	1.5813	3.3916	1.15738	2.93041	0.0033852	0.0128964		XLOC_041972	104.998	-1.02376	0.29581	-3.46086	0.000538451	0.00280152
XLOC_007058	17.9921	4.01582	0.964073	4.16547	3.10707e-05	0.000261675		XLOC_042178	36.8826	-3.91749	0.51087	-7.66827	1.74329e-14	1.69444e-12
XLOC_007060	21.4247	1.87352	0.494955	3.78524	0.000153562	0.000991548		XLOC_042206	38.9717	-4.23019	0.575132	-7.35516	1.90703e-13	1.45338e-11
XLOC_007092	23.1746	3.45823	0.979065	3.53217	0.000412162	0.00223993		XLOC_042377	4.77905	-1.49535	0.499493	-2.99374	0.00275584	0.0108635
XLOC_007094	15.9605	4.47146	1.02605	4.35794	1.31293e-05	0.000124722		XLOC_043112	379.727	-4.12987	0.259889	-15.8909	7.32604e-57	1.474e-52
XLOC_007096	8.20185	3.33754	1.16009	2.87697	0.00401513	0.0148228		XLOC_043226	33.2189	-1.62309	0.254701	-6.37252	1.85943e-10	7.29272e-09
XLOC_007097	3.66039	3.09728	1.28938	2.40214	0.0162995	0.0462288		XLOC_043333	84.1584	-1.27425	0.457435	-2.78565	0.00534199	0.0186469
XLOC_007098	17.7523	4.25501	1.00838	4.21965	2.44682e-05	0.000212932		XLOC_043906	38.4081	-1.4426	0.342503	-4.21192	2.53205e-05	0.00021959
XLOC_007158	0.524901	4.4564	1.46877	3.03411	0.0024125	0.00974885		XLOC_044664	5.20073	-3.51505	0.605418	-5.80598	6.39913e-09	1.69856e-07
XLOC_007172	8.62269	2.62931	0.944624	2.78344	0.00537852	0.0187452		XLOC_044716	2.77113	-2.66512	0.651327	-4.09183	4.27977e-05	0.00033968
XLOC_007195	4.30968	1.52114	0.425962	3.57107	0.00035553	0.00198056		XLOC_044870	29.1888	-3.30523	0.503592	-6.56331	5.26254e-11	2.40641e-09
XLOC_007240	4.36827	2.0769	0.675824	3.07314	0.00211817	0.0087525		XLOC_044949	8.34169	-2.17257	0.500886	-4.33745	1.44147e-05	0.000134832
XLOC_007252	3.20016	2.78368	0.779846	3.56953	0.000357626	0.00198934		XLOC_045038	193.617	-1.05951	0.389475	-2.72036	0.00652113	0.0219187
XLOC_007453	11.1837	2.80862	0.955137	2.94054	0.00327643	0.0125637		XLOC_045040	184.785	-1.22749	0.347678	-3.53054	0.000414707	0.00225085
XLOC_007475	2.24072	5.34879	1.11574	4.79395	1.6353e-06	2.06542e-05		XLOC_045145	14.0279	-1.05968	0.279515	-3.79114	0.000149959	0.000971401
XLOC_007476	2.31819	4.69832	1.03062	4.55875	5.14591e-06	5.58144e-05		XLOC_045263	6.87392	-1.72795	0.364594	-4.73938	2.14373e-06	2.59831e-05
XLOC_007477	4.07035	3.96058	0.805598	4.91632	8.81851e-07	1.2186e-05		XLOC_045265	10.392	-2.16092	0.347345	-6.22126	4.9319e-10	1.77171e-08
XLOC_007478	3.07875	4.43539	0.829071	5.34983	8.80374e-08	1.65543e-06		XLOC_045284	2.84685	-1.66526	0.432067	-3.85417	0.000116122	0.00078402
XLOC_007480	9.41795	4.74231	0.791172	5.99403	2.04708e-09	6.21226e-08		XLOC_045293	4.30045	-2.62505	0.624426	-4.20393	2.62315e-05	0.000225932
XLOC_007481	6.83677	4.66019	0.771692	6.03892	1.55149e-09	4.86229e-08		XLOC_045314	5.0648	-1.71958	0.352879	-4.87299	1.09923e-06	1.47443e-05
XLOC_007482	38.9451	5.59804	0.670847	8.34474	7.13736e-17	1.15809e-14		XLOC_045563	17.47	-2.0851	0.2871	-7.26262	3.79673e-13	2.6993e-11
XLOC_007496	26.6135	1.6742	0.542882	3.08392	0.00204294	0.00849256		XLOC_045566	3.80003	-3.5445	0.525408	-6.74619	1.51778e-11	7.55886e-10
XLOC_007497	3.20173	2.22855	0.789158	2.82396	0.00474348	0.0169705		XLOC_045590	62.2289	-1.76057	0.353208	-4.98452	6.21162e-07	8.9912e-06
XLOC_007498	3.76127	2.26075	0.754192	2.99758	0.00272132	0.0107577		XLOC_045592	14.0228	-1.38226	0.37025	-3.73331	0.000188976	0.00117971
XLOC_007499	4.63857	1.98909	0.678029	2.93364	0.0033501	0.012792		XLOC_046033	6.7255	-2.65973	0.930966	-2.85695	0.00427728	0.0156272
XLOC_007500	3.20281	2.90083	1.00764	2.87883	0.00399148	0.0147464		XLOC_046122	6.51922	-1.78277	0.405563	-4.39579	1.10368e-05	0.000107121
XLOC_007501	4.68571	2.38342	0.694798	3.43038	0.000602743	0.00306876		XLOC_046130	1.57878	-1.73787	0.592092	-2.93514	0.003334	0.0127529
XLOC_007503	13.0048	2.07853	0.579198	3.58863	0.000332424	0.00187297		XLOC_046163	1.40232	-2.37502	0.676338	-3.51158	0.000445444	0.00239251
XLOC_007532	2.28395	4.68858	1.17098	4.00399	6.22833e-05	0.000464642		XLOC_046184	7.05976	-2.88473	0.33892	-8.51153	1.71652e-17	3.11139e-15
XLOC_007571	2.93801	1.75733	0.709583	2.47657	0.013265	0.0391338		XLOC_046185	8.94076	-1.63292	0.43036	-3.79431	0.000148057	0.00096094
XLOC_007592	3.21054	2.69938	0.77222	3.49561	0.000472984	0.00251492		XLOC_046401	213.831	-1.07626	0.266106	-4.04448	5.24396e-05	0.000403962
XLOC_007771	3.28768	3.7797	1.14349	3.30539	0.000948437	0.00450273		XLOC_046769	8.04082	-4.19339	0.585044	-7.16765	7.62946e-13	4.95176e-11
XLOC_007818	194.448	1.43591	0.312294	4.59793	4.26704e-06	4.73018e-05		XLOC_046909	232.991	-1.90612	0.470325	-4.05277	5.0615e-05	0.00039108
XLOC_007819	114.384	1.34621	0.312849	4.30307	1.68451e-05	0.000153986		XLOC_046910	40.0985	-2.72557	0.248603	-10.9635	5.72245e-28	1.15136e-24
XLOC_007820	41.3458	1.49585	0.322658	4.63601	3.55205e-06	4.03087e-05		XLOC_047017	142.504	-1.49596	0.405484	-3.68933	0.00022485	0.0013557
XLOC_007821	458.726	1.37227	0.309372	4.43567	9.17883e-06	9.14247e-05		XLOC_047108	16.3398	-2.64889	0.379099	-6.98733	2.80169e-12	1.6245e-10
XLOC_007822	68.3185	1.28016	0.310333	4.12512	3.70537e-05	0.00030232		XLOC_047617	30.9662	-2.48743	0.414098	-6.00687	1.89141e-09	5.78345e-08
XLOC_007824	30.7055	1.27101	0.316282	4.01861	5.85432e-05	0.000442649		XLOC_047762	140.086	-1.01515	0.360744	-2.81405	0.00489217	0.0173936
XLOC_007845	14.1575	3.1158	0.432987	7.19607	6.19741e-13	4.1564e-11		XLOC_048229	50.8938	-1.57691	0.379367	-4.1567	3.2288e-05	0.000269985
XLOC_007866	4.04169	1.50032	0.40083	3.74304	0.000181808	0.00114133		XLOC_048230	33.897	-1.40148	0.352396	-3.97701	6.97874e-05	0.000511333
XLOC_007876	1.8809	2.59359	0.777211	3.33705	0.000846742	0.00409048		XLOC_048331	76.2378	-1.25074	0.257999	-4.84786	1.24802e-06	1.63904e-05
XLOC_007893	8.79833	2.22141	0.552992	4.01708	5.89243e-05	0.000445029		XLOC_048525	4.42579	-1.51395	0.463302	-3.26773	0.00108412	0.00504103
XLOC_008051	2.4571	4.31817	0.917515	4.70637	2.52166e-06	2.98445e-05		XLOC_048579	63.2538	-1.39302	0.33944	-4.10387	4.06289e-05	0.000326012
XLOC_008403	1.86984	6.00822	1.34948	4.45225	8.49757e-06	8.5614e-05		XLOC_048580	78.9613	-1.47131	0.352313	-4.17614	2.96501e-05	0.000250458
XLOC_008444	30.6951	3.61931	1.1068	3.27007	0.00107521	0.00501118		XLOC_048581	34.9379	-1.38873	0.352418	-3.94059	8.12807e-05	0.000582603
XLOC_008555	1.52209	2.37285	0.942379	2.51793	0.0118045	0.035571		XLOC_048598	13.9597	-1.4951	0.341257	-4.38117	1.18043e-05	0.00011391
XLOC_008617	4.31507	3.0483	0.90942	3.35192	0.000802542	0.00390688		XLOC_048765	21.084	-1.43295	0.473872	-3.02392	0.00249521	0.0100227
XLOC_008687	13.9602	4.29141	0.735672	5.83332	5.43341e-09	1.4813e-07		XLOC_048776	11.4487	-2.87091	0.671982	-4.2723	1.9347e-05	0.000173313
XLOC_008746	14.0454	1.9532	0.519535	3.75951	0.000170249	0.00108194		XLOC_048928	9.68145	-2.30609	0.468113	-4.92635	8.37811e-07	1.16656e-05
XLOC_008766	9.33865	3.65289	0.573863	6.36543	1.9474e-10	7.54944e-09		XLOC_048930	34.2498	-1.34736	0.372686	-3.61526	0.000300048	0.00171846
XLOC_008776	4.17743	3.62181	0.855267	4.23471	2.28851e-05	0.000200457		XLOC_049746	2.36296	-2.25164	0.635293	-3.54425	0.000393729	0.00215556
XLOC_008779	1.13081	3.89526	0.977787	3.98375	6.78363e-05	0.000498672		XLOC_049753	13.1292	-1.02274	0.277975	-3.67926	0.000233915	0.00140196
XLOC_008781	29.2641	4.20326	0.546645	7.6892	1.48063e-14	1.45319e-12		XLOC_049756	14.4411	-1.04695	0.272227	-3.84586	0.000120132	0.000807029
XLOC_008783	2.16895	2.97999	0.754531	3.94946	7.83276e-05	0.000564453		XLOC_049757	3.9118	-1.22517	0.348848	-3.51203	0.0004447	0.00238915
XLOC_008785	0.447368	4.13799	1.49037	2.77649	0.00549498	0.0190586		XLOC_049758	14.4287	-1.12629	0.243846	-4.61884	3.85886e-06	4.33011e-05
XLOC_008817	15.5822	1.22331	0.412128	2.96827	0.00299476	0.0116614		XLOC_049759	9.94427	-1.20848	0.272181	-4.44	8.99588e-06	8.97358e-05
XLOC_008838	97.0583	1.47434	0.460716	3.20009	0.00137383	0.00613028		XLOC_049760	5.77552	-1.04561	0.321211	-3.25521	0.00113308	0.00522759
XLOC_008847	9.89432	2.74028	0.690913	3.96617	7.30357e-05	0.000530881		XLOC_049764	4.88337	-1.02564	0.336723	-3.04595	0.00231948	0.00943359
XLOC_008869	8.48057	3.22525	1.03888	3.10453	0.00190579	0.00800343		XLOC_049791	27.6637	-1.96236	0.658791	-2.97873	0.00289444	0.0113454
XLOC_008971	4.87812	4.03985	0.838205	4.81964	1.43815e-06	1.85722e-05		XLOC_050057	15.3772	-2.20032	0.737838	-2.98212	0.00286258	0.0112337
XLOC_009093	12.0989	2.86708	1.10837	2.58674	0.00968884	0.0303372		XLOC_050126	23.6283	-3.00909	0.435947	-6.90241	5.11264e-12	2.77268e-10
XLOC_009094	6.07763	2.34918	0.921948	2.54806	0.0108323	0.0331682		XLOC_050242	2.23954	-1.24341	0.44905	-2.76898	0.00562322	0.0194233
XLOC_009125	7.91414	2.62507	0.796775	3.29462	0.000985565	0.00465702		XLOC_050269	114.864	-4.00014	0.381851	-10.4757	1.11747e-25	1.40522e-22
XLOC_009126	10.2344	2.22268	0.808118	2.75044	0.00595159	0.0203511		XLOC_050324	14.5594	-1.76184	0.414459	-4.25094	2.12875e-05	0.000187688
XLOC_009220	14.5691	1.37527	0.461492	2.98006	0.00288192	0.0113008		XLOC_050369	6.36706	-4.24455	0.535961	-7.91952	2.38421e-15	2.74116e-13
XLOC_009227	73.3104	2.3044	0.618026	3.72864	0.000192515	0.00119882		XLOC_050370	72.844	-5.04744	0.54459	-9.26832	1.89094e-20	6.67468e-18
XLOC_009229	10.9872	2.55205	0.675119	3.78014	0.00015674	0.00100851		XLOC_050373	3.99167	-3.73772	0.527128	-7.09073	1.33409e-12	8.2845e-11
XLOC_009249	38.7816	3.25482	0.821962	3.95982	7.50066e-05	0.000543245		XLOC_050521	11.3251	-1.41446	0.291977	-4.84442	1.26983e-06	1.66118e-05
XLOC_009277	2.80592	3.69145	1.19802	3.08129	0.00206108	0.00855031		XLOC_050656	1.51718	-2.13671	0.624615	-3.42085	0.000624255	0.00315816
XLOC_009556	15.7819	1.06546	0.267714	3.97987	6.89533e-05	0.000506144		XLOC_050659	114.472	-2.27824	0.368963	-6.1747	6.6289e-10	2.29954e-08
XLOC_009561	3.89476	2.12734	0.542702	3.9199	8.85844e-05	0.000623188		XLOC_051391	6.34989	-4.26702	0.66786	-6.38909	1.66873e-10	6.63533e-09
XLOC_009644	1.79785	2.73364	1.11172	2.45892	0.0139355	0.0407196		XLOC_051475	59.458	-4.94777	0.461474	-10.7217	8.05322e-27	1.24393e-23
XLOC_009673	1.10726	2.09809	0.825679	2.54105	0.0110521	0.0337329		XLOC_051830	2.63874	-2.5511	0.795178	-3.20821	0.00133564	0.00598644
XLOC_009747	14.7179	1.96926	0.406256	4.84734	1.25131e-06	1.64229e-05		XLOC_052074	153.326	-1.04446	0.267926	-3.89832	9.68629e-05	0.000671565
XLOC_009748	13.5309	1.05464	0.374046	2.81955	0.00480905	0.0171648		XLOC_052075	3.2837	-1.02613	0.414111	-2.47791	0.0132155	0.0390448
XLOC_010005	1.73274	2.76564	0.880535	3.14086	0.00168453	0.00723469		XLOC_052140	215.527	-3.57345	0.345355	-10.3472	4.30999e-25	3.99068e-22
XLOC_010031	1.24067	3.26329	1.02665	3.17857	0.00148003	0.00652171		XLOC_052169	16.1294	-1.88396	0.492858	-3.82252	0.000132096	0.000875422
XLOC_010037	0.926468	3.12837	1.10219	2.83832	0.00453518	0.016385		XLOC_052259	13.4312	-3.12672	0.413232	-7.56651	3.83398e-14	3.42843e-12
XLOC_010295	5.58246	2.6676	1.03302	2.58233	0.00981361	0.0306314		XLOC_052471	5.08458	-2.0854	0.406879	-5.12535	2.96981e-07	4.72726e-06
XLOC_010311	7.92711	1.7351	0.583755	2.97231	0.00295568	0.0115271		XLOC_052581	12.9618	-1.26976	0.491341	-2.58429	0.00975811	0.0305007
XLOC_010328	0.635396	3.22023	1.16499	2.76416	0.00570692	0.0196683		XLOC_052582	12.9019	-1.28928	0.522368	-2.46814	0.0135815	0.0398804
XLOC_010359	12.9755	2.1746	0.448393	4.84977	1.23608e-06	1.62761e-05		XLOC_052583	90.669	-1.08141	0.455327	-2.37503	0.0175475	0.0491516
XLOC_010361	29.7934	1.18708	0.36377	3.26328	0.00110132	0.00510803		XLOC_052656	5.91434	-3.93955	0.43462	-9.06435	1.25352e-19	3.70895e-17
XLOC_010395	2.0292	2.25231	0.801358	2.81062	0.00494468	0.0175462		XLOC_052784	8.86515	-1.41514	0.462988	-3.05654	0.00223908	0.00916589
XLOC_010452	4.54503	3.23231	1.15641	2.79513	0.00518785	0.0182259		XLOC_052931	65.1048	-1.36353	0.52275	-2.60839	0.00909693	0.028801
XLOC_010471	2.74925	2.91979	1.10329	2.64643	0.00813463	0.0263091		XLOC_053047	0.746569	-4.64875	1.46342	-3.17663	0.00148997	0.00655546
XLOC_010474	6.80108	2.42889	0.896537	2.70919	0.00674481	0.0225687		XLOC_053231	25.5873	-1.10911	0.347019	-3.19611	0.00139295	0.00619908
XLOC_010505	0.930461	2.86764	1.20766	2.37455	0.0175704	0.0492021		XLOC_053409	20.3535	-1.48584	0.437137	-3.39902	0.000676269	0.00338977
XLOC_010508	1.22345	2.76327	1.08602	2.54441	0.0109463	0.033485		XLOC_053628	2.79825	-2.69003	0.835183	-3.22088	0.00127796	0.00578069
XLOC_010512	5.22407	3.12014	0.974921	3.20041	0.00137233	0.0061263		XLOC_053636	3.03394	-1.83916	0.480072	-3.83101	0.000127619	0.000850232
XLOC_010517	49.7509	3.44221	0.939398	3.66427	0.000248042	0.00147042		XLOC_053672	11.9554	-1.29824	0.237384	-5.46895	4.5271e-08	9.20052e-07
XLOC_010522	0.339665	3.71637	1.52478	2.43731	0.014797	0.0427629		XLOC_053776	4.71693	-4.9128	0.896929	-5.47735	4.31732e-08	8.88184e-07
XLOC_010532	1.90666	3.36997	1.0309	3.26897	0.00107941	0.00502492		XLOC_054694	26.2445	-1.60406	0.350302	-4.57906	4.67061e-06	5.12392e-05
XLOC_010534	2.98776	3.28148	1.01937	3.21913	0.00128581	0.00580967		XLOC_054908	28.5268	-1.82455	0.451701	-4.03929	5.36135e-05	0.000411562
XLOC_010538	0.879945	3.03884	1.11629	2.72227	0.00648352	0.0218105		XLOC_055134	26.5516	-2.34659	0.316605	-7.41173	1.24661e-13	9.99273e-12
XLOC_010541	1.5651	3.54693	1.32453	2.67787	0.00740926	0.0243904		XLOC_055290	3.77948	-4.42783	0.691124	-6.40671	1.48697e-10	6.03181e-09
XLOC_010542	6.27927	2.47828	0.936403	2.64659	0.00813068	0.0263005		XLOC_055621	6.19281	-1.36594	0.487323	-2.80294	0.00506392	0.0178873
XLOC_010544	1.52743	2.48733	1.02754	2.42067	0.0154918	0.0443629		XLOC_055622	4.30337	-1.60072	0.503739	-3.17768	0.0014846	0.00653473
XLOC_010545	1.73185	2.80828	1.1635	2.41363	0.0157943	0.0450946		XLOC_055804	5.94389	-1.16787	0.324955	-3.59395	0.000325707	0.00184131
XLOC_010546	0.61079	4.04742	1.52361	2.65647	0.0078963	0.0256703		XLOC_056264	15.6608	-3.61002	0.692512	-5.21293	1.8588e-07	3.1721e-06
XLOC_010551	1.23589	2.93429	1.08729	2.69872	0.00696064	0.0232021		XLOC_056290	48.9793	-2.86109	0.410958	-6.96199	3.35489e-12	1.90679e-10
XLOC_010553	2.11387	3.12743	0.975006	3.2076	0.00133847	0.00599511		XLOC_056291	10.8779	-2.87977	0.439721	-6.54909	5.78899e-11	2.59987e-09
XLOC_010555	5.95241	2.96777	1.05604	2.81029	0.00494971	0.0175609		XLOC_056310	43.6241	-1.65571	0.334758	-4.94599	7.57581e-07	1.06965e-05
XLOC_010564	13.7216	2.57671	0.802885	3.20931	0.00133055	0.00596891		XLOC_056311	21.0844	-1.88768	0.311623	-6.05756	1.38202e-09	4.38584e-08
XLOC_010567	3.66111	3.02388	1.06346	2.84345	0.00446286	0.0161701		XLOC_056312	22.9094	-1.76665	0.313245	-5.63983	1.70216e-08	3.93477e-07
XLOC_010699	1.94682	3.94172	1.10888	3.55469	0.000378421	0.00208541		XLOC_056313	66.3159	-1.70332	0.279871	-6.08609	1.15705e-09	3.72476e-08
XLOC_010735	2.89248	1.2809	0.438525	2.92094	0.00348981	0.0132033		XLOC_056314	39.2774	-1.65432	0.335181	-4.93561	7.98997e-07	1.11871e-05
XLOC_010760	0.888181	3.58387	0.942283	3.80339	0.000142729	0.000931768		XLOC_056315	54.5441	-1.62205	0.336769	-4.8165	1.46099e-06	1.88189e-05
XLOC_010766	2.69275	2.79919	0.740476	3.78025	0.000156671	0.00100838		XLOC_056316	100.959	-1.52027	0.352428	-4.31369	1.60551e-05	0.000147772
XLOC_010767	7.51876	2.89809	0.446411	6.49198	8.47166e-11	3.64209e-09		XLOC_057172	85.7414	-1.07763	0.311533	-3.45913	0.000541919	0.00281496
XLOC_010768	2.4127	4.34024	0.853071	5.08779	3.62262e-07	5.60239e-06		XLOC_057785	7.95296	-2.03705	0.790482	-2.57697	0.00996693	0.0310235
XLOC_010832	4.74878	2.00749	0.611813	3.28122	0.00103358	0.0048531		XLOC_057855	11.5811	-1.11172	0.274594	-4.0486	5.15254e-05	0.000397657
XLOC_010854	2.29194	3.88039	1.51196	2.56646	0.0102741	0.0317739		XLOC_057896	2.29658	-2.9032	0.480643	-6.04025	1.5388e-09	4.83006e-08
XLOC_010857	6.82967	4.95233	1.21907	4.06239	4.85731e-05	0.00037777		XLOC_057957	2.74123	-1.27451	0.483337	-2.63689	0.008367	0.0269178
XLOC_010858	17.9678	3.72647	0.992748	3.75369	0.00017425	0.00110076		XLOC_058248	8.12487	-1.22104	0.514953	-2.37118	0.0177315	0.0495911
XLOC_010859	14.4965	4.54541	0.988741	4.59717	4.28278e-06	4.74501e-05		XLOC_058455	20.2934	-1.11914	0.468482	-2.38886	0.0169007	0.0476906
XLOC_010868	3.94033	3.44513	1.16565	2.95555	0.0031211	0.0120716		XLOC_058597	78.8843	-1.38812	0.221857	-6.2568	3.92956e-10	1.44804e-08
XLOC_010875	52.8085	4.03173	0.763882	5.27795	1.30636e-07	2.34052e-06		XLOC_058622	49.7595	-5.49682	0.532256	-10.3274	5.29723e-25	4.63392e-22
XLOC_010877	11.6472	4.4476	1.13361	3.92339	8.73115e-05	0.000616172		XLOC_058623	11.5446	-4.30412	0.638466	-6.74135	1.56923e-11	7.73844e-10
XLOC_010878	9.028	3.92449	1.17162	3.34962	0.000809215	0.00393271		XLOC_058692	2.37663	-1.55059	0.448289	-3.45892	0.000542353	0.00281604
XLOC_010879	8.15261	3.57892	1.07636	3.32503	0.000884093	0.00424128		XLOC_060528	2.7325	-3.0306	0.529552	-5.72295	1.0469e-08	2.6166e-07
XLOC_010881	14.4827	4.30355	1.13427	3.79413	0.000148162	0.000960999		XLOC_060885	13.2394	-1.2837	0.408203	-3.14476	0.00166221	0.00716294
XLOC_010922	38.7796	3.12044	0.495885	6.29267	3.12043e-10	1.17132e-08		XLOC_060886	19.9723	-1.18317	0.324611	-3.64489	0.000267501	0.00156022
XLOC_010971	3.13738	3.48215	1.16602	2.98636	0.00282324	0.0110966		XLOC_061163	2.22378	-1.19183	0.4154	-2.86911	0.00411624	0.0151212
XLOC_011086	9.41434	3.23169	0.569678	5.67285	1.40444e-08	3.34407e-07		XLOC_061174	370.587	-2.50412	0.681064	-3.67677	0.000236205	0.00141273
XLOC_011087	4.68424	4.37074	0.738577	5.91778	3.26308e-09	9.40591e-08		XLOC_061175	28.7424	-3.84032	0.458792	-8.3705	5.73732e-17	9.46188e-15
XLOC_011100	7.7238	3.06719	1.08708	2.8215	0.00477991	0.0170881		XLOC_061176	6.75796	-2.07064	0.47516	-4.35777	1.31394e-05	0.000124759
XLOC_011135	7.91444	3.74842	0.969609	3.8659	0.000110679	0.000754099		XLOC_061282	19.4779	-1.92384	0.472315	-4.07322	4.63666e-05	0.000362894
XLOC_011190	6.67412	1.74601	0.66494	2.62581	0.00864425	0.0276199		XLOC_061589	10.3842	-2.42297	0.585303	-4.13969	3.47778e-05	0.000287127
XLOC_011192	28.7653	1.60663	0.628633	2.55575	0.0105958	0.0325924		XLOC_061806	7.03189	-1.1639	0.454694	-2.55975	0.0104748	0.0322795
XLOC_011200	4.35794	2.57709	0.784261	3.28601	0.00101619	0.00478486		XLOC_061990	27.2608	-1.07752	0.409524	-2.63115	0.00850959	0.0272689
XLOC_011201	0.493286	4.28843	1.48674	2.88445	0.00392104	0.0145261		XLOC_061992	6.83734	-1.06111	0.378846	-2.80091	0.00509589	0.0179636
XLOC_011206	17.1581	2.17021	0.406185	5.3429	9.14725e-08	1.71202e-06		XLOC_061994	9.68838	-1.35693	0.393719	-3.44644	0.000568016	0.00292461
XLOC_011270	3.67224	4.02329	1.18727	3.38868	0.000702303	0.00349415		XLOC_062552	23.8208	-1.83785	0.552025	-3.32929	0.000870683	0.00418493
XLOC_011273	1.26669	4.15342	1.32595	3.13242	0.00173374	0.00740612		XLOC_062814	11.2066	-1.94951	0.412082	-4.73087	2.2356e-06	2.69343e-05
XLOC_011285	29.8845	2.93009	0.766158	3.82439	0.000131094	0.000869353		XLOC_062815	2.24915	-1.82676	0.481997	-3.78998	0.000150662	0.000975013
XLOC_011287	20.2039	2.19576	0.727823	3.01689	0.00255384	0.0102113		XLOC_063060	197.432	-2.58034	0.497154	-5.19023	2.10033e-07	3.52155e-06
XLOC_011290	7.8608	2.60247	0.484408	5.37247	7.76669e-08	1.48119e-06		XLOC_063442	52.8616	-1.09924	0.192554	-5.70872	1.1383e-08	2.81014e-07
XLOC_011369	54.5905	1.84867	0.641033	2.8839	0.00392789	0.0145488		XLOC_063601	259.484	-1.24716	0.470856	-2.6487	0.00808011	0.0261664
XLOC_011519	2.87367	3.5614	1.05355	3.38037	0.000723895	0.00358385		XLOC_063718	63.6797	-3.61182	0.465786	-7.75424	8.88752e-15	9.12331e-13
XLOC_011583	1.35411	2.88688	0.956051	3.01959	0.00253117	0.0101327		XLOC_063849	53.6485	-1.15318	0.25882	-4.45551	8.36938e-06	8.45341e-05
XLOC_011621	112.526	1.0631	0.426595	2.49207	0.0127003	0.0377388		XLOC_063933	145.627	-2.55961	0.554712	-4.61429	3.94433e-06	4.41134e-05
XLOC_011674	49.3313	2.50391	0.97827	2.55952	0.0104816	0.0322954		XLOC_064031	4.71782	-1.27963	0.52571	-2.4341	0.0149289	0.0430762
XLOC_011830	13.2961	1.05529	0.28237	3.73726	0.000186035	0.00116351		XLOC_064113	54.6258	-4.43316	0.349248	-12.6934	6.43036e-37	4.31263e-33
XLOC_011936	49.4401	4.20177	0.761119	5.52051	3.38014e-08	7.19145e-07		XLOC_064115	4.39196	-4.01937	0.497712	-8.07569	6.70962e-16	8.54415e-14
XLOC_011943	5.41083	3.00458	0.663807	4.52629	6.00289e-06	6.37015e-05		XLOC_064230	3.49756	-2.54174	0.549809	-4.62295	3.78317e-06	4.25712e-05
XLOC_012148	1.97852	3.29329	0.937455	3.51301	0.000443062	0.00238226		XLOC_064556	0.692853	-3.83619	1.22525	-3.13095	0.00174242	0.0074369
XLOC_012808	1.87954	2.15048	0.878163	2.44884	0.0143318	0.0416639		XLOC_064619	6.00397	-2.88909	0.773966	-3.73284	0.000189332	0.00118083
XLOC_012916	27.3252	3.14322	0.925628	3.39577	0.000684366	0.00342268		XLOC_064629	404.069	-1.06278	0.203577	-5.22051	1.78428e-07	3.07098e-06
XLOC_012918	7.18318	2.59595	1.07955	2.40467	0.0161871	0.0460005		XLOC_064716	78.2879	-1.63067	0.248275	-6.568	5.09958e-11	2.34255e-09
XLOC_012919	3.31373	3.54459	0.883538	4.01181	6.02544e-05	0.000453203		XLOC_065070	2.78645	-2.15215	0.901885	-2.38628	0.0170199	0.0479608
XLOC_012920	7.47238	3.24305	0.862137	3.76164	0.000168801	0.00107409		XLOC_065975	80.3724	-2.8222	0.895224	-3.15251	0.00161872	0.00701005
XLOC_012922	3.89142	3.16453	0.791585	3.99772	6.39556e-05	0.000474847		XLOC_066248	591.372	-2.16893	0.305228	-7.10592	1.19525e-12	7.53871e-11
XLOC_012924	3.99756	2.49162	0.799643	3.11592	0.00183373	0.00775261		XLOC_066250	14.4099	-2.98257	0.374289	-7.96861	1.60467e-15	1.93329e-13
XLOC_012925	7.04148	3.69717	0.920804	4.01516	5.94062e-05	0.000448164		XLOC_066948	23.3578	-4.02574	0.350062	-11.5001	1.31793e-30	3.7881e-27
XLOC_012926	6.94809	2.3905	0.842638	2.83693	0.00455499	0.0164447		XLOC_066952	5.15359	-4.90815	0.599362	-8.18896	2.63489e-16	3.73338e-14
XLOC_012927	4.5644	2.25458	0.934509	2.41259	0.0158397	0.0451986		XLOC_066981	26.0791	-3.94484	0.441848	-8.92805	4.33587e-19	1.13296e-16
XLOC_012928	6.87184	2.91043	0.883949	3.29253	0.000992896	0.00468725		XLOC_067279	124.149	-3.50469	0.390109	-8.98388	2.61378e-19	7.30405e-17
XLOC_012929	4.76499	2.50249	0.902036	2.77427	0.00553254	0.019146		XLOC_067280	10.0652	-2.5146	0.412388	-6.09765	1.07642e-09	3.49316e-08
XLOC_012930	37.2079	2.71473	0.649751	4.1781	2.93952e-05	0.000248814		XLOC_067281	30.0496	-3.86999	0.416696	-9.28732	1.58228e-20	6.12222e-18
XLOC_012931	7.26273	2.5917	0.778445	3.32933	0.000870546	0.00418493		XLOC_067282	37.9465	-3.84536	0.444592	-8.6492	5.18609e-18	1.02298e-15
XLOC_012932	5.59724	2.48651	0.849502	2.92702	0.00342223	0.013001		XLOC_067283	107.561	-3.68717	0.418976	-8.80042	1.36308e-18	3.18898e-16
XLOC_012933	13.2632	2.17178	0.721352	3.01072	0.00260633	0.0103779		XLOC_067384	3.53925	-1.49083	0.463524	-3.2163	0.00129855	0.0058528
XLOC_012987	20.4882	4.75579	0.95107	5.00046	5.7194e-07	8.36297e-06		XLOC_067605	287.788	-1.37709	0.371256	-3.70928	0.000207853	0.0012719
XLOC_012988	11.7525	4.14399	1.07423	3.85764	0.000114486	0.000774274		XLOC_067607	9.29468	-2.33604	0.362275	-6.44826	1.13139e-10	4.73044e-09
XLOC_012989	3.04008	3.44308	1.1607	2.96637	0.00301335	0.0117157		XLOC_067865	29.8884	-1.06571	0.272163	-3.91569	9.01463e-05	0.000632186
XLOC_012990	2.63016	4.45945	1.4357	3.10612	0.0018956	0.00797228		XLOC_067896	4.34576	-1.67192	0.34911	-4.78909	1.67537e-06	2.10678e-05
XLOC_012991	2.11719	2.9275	1.22425	2.39127	0.0167904	0.0474536		XLOC_068008	7.76561	-1.00098	0.319641	-3.13159	0.00173863	0.00742387
XLOC_012992	4.31764	3.85252	1.27828	3.01383	0.00257976	0.0102924		XLOC_068675	6.40092	-1.52905	0.389488	-3.9258	8.64434e-05	0.000611978
XLOC_012993	10.4313	3.62343	1.26364	2.86745	0.00413788	0.0151951		XLOC_068676	4.10495	-1.8587	0.393151	-4.72769	2.27088e-06	2.7294e-05
XLOC_012994	2.49431	4.39939	1.225	3.59132	0.000329002	0.00185681		XLOC_068759	9.96655	-3.87703	1.08036	-3.58863	0.000332418	0.00187297
XLOC_012995	2.47057	3.60028	1.45522	2.47405	0.0133592	0.0393529		XLOC_069029	2.35422	-2.9104	0.53598	-5.43006	5.63338e-08	1.1211e-06
XLOC_012996	5.88634	3.89587	1.16598	3.34128	0.000833933	0.00403626		XLOC_069055	2.48125	-1.32505	0.543541	-2.43781	0.0147763	0.0427278
XLOC_012997	2.51254	4.10572	1.18282	3.47114	0.000518263	0.00271477		XLOC_069056	5.39397	-2.92928	0.488891	-5.99169	2.07677e-09	6.27447e-08
XLOC_012998	2.62403	5.57989	1.45073	3.84627	0.00011993	0.000805941		XLOC_069965	1.58288	-2.13975	0.66125	-3.23592	0.00121249	0.00553373
XLOC_012999	3.3379	3.30833	1.1121	2.97485	0.00293137	0.01145		XLOC_070424	33.3934	-1.02907	0.320439	-3.21142	0.00132079	0.0059332
XLOC_013000	1.27507	2.95855	1.24854	2.3696	0.0178075	0.0497691		XLOC_070599	4.81941	-1.83765	0.460721	-3.98865	6.64517e-05	0.000490465
XLOC_013001	4.80617	3.56391	0.959537	3.7142	0.000203849	0.00125388		XLOC_070609	7.23757	-2.35172	0.416994	-5.63971	1.70337e-08	3.93477e-07
XLOC_013002	4.07267	4.48304	1.16492	3.84836	0.00011891	0.000799619		XLOC_071041	3.24646	-1.6062	0.628085	-2.5573	0.0105489	0.0324782
XLOC_013003	3.23288	3.88715	1.24258	3.12829	0.00175829	0.00749349		XLOC_071049	2.82067	-1.43447	0.491972	-2.91576	0.00354823	0.0133991
XLOC_013007	1.85629	5.55638	1.42412	3.90162	9.55502e-05	0.000664273		XLOC_071050	10.6375	-1.5189	0.401223	-3.78568	0.000153289	0.000990101
XLOC_013105	254.055	1.00051	0.356964	2.80282	0.00506573	0.0178889		XLOC_071119	3.83579	-1.43249	0.42227	-3.39236	0.000692931	0.00345778
XLOC_013138	27.0952	1.81873	0.747019	2.43465	0.0149062	0.0430166		XLOC_071176	2.77252	-1.25064	0.453364	-2.75859	0.00580517	0.0199556
XLOC_013141	4.11591	5.14556	1.30163	3.95318	7.71202e-05	0.000556949		XLOC_071221	17.2584	-3.88078	0.393065	-9.87311	5.44478e-23	3.31967e-20
XLOC_013150	22.5716	2.01329	0.692676	2.90654	0.00365448	0.0137128		XLOC_071222	2.61926	-4.15055	0.729947	-5.6861	1.29972e-08	3.13177e-07
XLOC_013158	2.46624	3.35848	1.34598	2.49518	0.0125893	0.0374644		XLOC_071907	9.13852	-1.27557	0.522862	-2.43958	0.0147042	0.042575
XLOC_013160	1.45707	3.62223	1.44925	2.49939	0.0124408	0.0370993		XLOC_072641	3.09101	-1.61154	0.657338	-2.45161	0.0142219	0.0414342
XLOC_013161	1.63344	3.34723	1.27745	2.62025	0.00878648	0.0280032		XLOC_072896	10.7513	-1.60714	0.391621	-4.10382	4.0638e-05	0.000326012
XLOC_013162	4.20755	3.13087	1.24871	2.50729	0.0121662	0.0364804		XLOC_072929	38.015	-1.60407	0.376667	-4.25859	2.05723e-05	0.000182422
XLOC_013170	2.08767	3.4042	1.24523	2.73379	0.00626108	0.0212147		XLOC_073484	5.13338	-2.77651	0.657878	-4.2204	2.43865e-05	0.000212313
XLOC_013181	0.905429	3.965	1.53382	2.58505	0.00973645	0.0304425		XLOC_074110	175.559	-1.83138	0.217131	-8.43448	3.32692e-17	5.77049e-15
XLOC_013189	0.611284	3.83789	1.53258	2.50421	0.0122725	0.0367446		XLOC_074213	147.504	-3.47865	0.389562	-8.92963	4.27417e-19	1.13211e-16
XLOC_013243	1.86047	3.68037	1.09092	3.37363	0.000741828	0.00365913		XLOC_074556	1.47176	-1.98644	0.75021	-2.64785	0.00810063	0.0262202
XLOC_013404	14.2042	3.41976	1.22109	2.80057	0.00510117	0.0179715		XLOC_075087	7.63391	-2.12883	0.374628	-5.68253	1.32718e-08	3.18649e-07
XLOC_013506	7.39685	1.74533	0.593583	2.94033	0.00327864	0.0125686		XLOC_075257	59.1338	-1.31716	0.467459	-2.8177	0.0048369	0.0172398
XLOC_013587	6.55618	3.05218	0.545464	5.59556	2.19907e-08	4.90524e-07		XLOC_075258	14.8583	-1.2633	0.493823	-2.5582	0.0105216	0.0324087
XLOC_013761	4.2835	1.51985	0.489634	3.10406	0.00190887	0.00801471		XLOC_075259	41.1069	-1.17346	0.454691	-2.58078	0.00985776	0.0307453
XLOC_013770	3.8162	1.50605	0.548228	2.74712	0.00601204	0.020516		XLOC_075442	106.842	-3.26077	0.361321	-9.02458	1.80382e-19	5.11168e-17
XLOC_013790	1.57934	1.78691	0.625831	2.85526	0.00430012	0.0156964		XLOC_075722	16.8128	-2.15479	0.542462	-3.97223	7.1202e-05	0.000519806
XLOC_013792	5.83933	1.24057	0.449443	2.76024	0.00577588	0.0198685		XLOC_076242	3.1826	-1.59443	0.405805	-3.92906	8.52791e-05	0.000605013
XLOC_013948	12.9673	4.88361	0.878744	5.55749	2.73682e-08	5.99181e-07		XLOC_076524	2.54983	-3.75543	0.687131	-5.46538	4.61905e-08	9.34023e-07
XLOC_014141	29.9239	1.08749	0.323701	3.35955	0.000780681	0.00381987		XLOC_076822	112.266	-1.87823	0.5836	-3.21835	0.0012893	0.00582284
XLOC_014159	25.9056	4.57179	1.10979	4.11952	3.79656e-05	0.00030826		XLOC_076891	6.33405	-1.47259	0.355717	-4.13977	3.4765e-05	0.000287127
XLOC_014161	30.5974	4.18787	0.875858	4.78145	1.74039e-06	2.1763e-05		XLOC_076895	8.12174	-1.92324	0.422135	-4.55598	5.21407e-06	5.64927e-05
XLOC_014162	47.2595	3.6334	0.922955	3.9367	8.26081e-05	0.000590225		XLOC_077036	4.37079	-2.92707	0.442414	-6.61613	3.68722e-11	1.71332e-09
XLOC_014288	4.2887	2.63045	0.792764	3.31807	0.000906403	0.00433385		XLOC_077435	10.1651	-2.21456	0.329334	-6.72435	1.76377e-11	8.65539e-10
XLOC_014289	7.69422	1.20647	0.487999	2.47229	0.0134252	0.0395077		XLOC_077662	10.2594	-1.39458	0.377926	-3.69007	0.000224189	0.00135212
XLOC_014290	4.84783	1.38778	0.503728	2.75501	0.0058691	0.0201272		XLOC_078050	9.36117	-1.36164	0.360289	-3.7793	0.000157268	0.00101158
XLOC_014292	3.225	1.24355	0.519378	2.39431	0.0166518	0.0471016		XLOC_078096	69.9539	-2.52318	0.386888	-6.52174	6.9495e-11	3.06632e-09
XLOC_014297	5.32091	1.33997	0.513172	2.61115	0.00902379	0.0286144		XLOC_078150	18.7487	-3.16741	0.371025	-8.53693	1.37836e-17	2.56783e-15
XLOC_014298	5.33079	1.44134	0.526622	2.73696	0.006201	0.0210501		XLOC_078220	0.937158	-3.54823	0.984761	-3.60314	0.0003144	0.00178756
XLOC_014333	27.3251	4.40178	0.994054	4.42811	9.50625e-06	9.44056e-05		XLOC_078767	11.2573	-2.2386	0.316954	-7.06285	1.63122e-12	9.88558e-11
XLOC_014334	1.78605	4.14001	1.23795	3.34426	0.000825029	0.00400279		XLOC_078770	60.9983	-1.73206	0.33759	-5.13068	2.887e-07	4.61224e-06
XLOC_014350	16.8287	4.42767	1.01379	4.36745	1.25707e-05	0.000120153		XLOC_079447	6.72176	-1.26615	0.412749	-3.06761	0.00215777	0.00887818
XLOC_014374	4.92685	4.31558	1.04551	4.12772	3.66372e-05	0.000299993		XLOC_079656	4.13159	-1.25963	0.385509	-3.26744	0.00108526	0.00504517
XLOC_014375	2.68152	3.44492	1.2127	2.84071	0.00450139	0.0162833		XLOC_079697	54.0963	-2.06758	0.445669	-4.63928	3.49625e-06	3.97651e-05
XLOC_014376	8.69204	4.30157	0.906448	4.74552	2.07968e-06	2.53442e-05		XLOC_079699	26.6216	-4.18028	0.425717	-9.81939	9.29058e-23	5.49784e-20
XLOC_014384	6.27899	3.51079	1.06318	3.30214	0.000959486	0.00454553		XLOC_080010	39.1559	-1.57077	0.331715	-4.73531	2.18725e-06	2.64787e-05
XLOC_014385	2.93618	3.71272	1.10742	3.35259	0.0008006	0.00390215		XLOC_080018	200.012	-1.29381	0.274942	-4.70574	2.52944e-06	2.9919e-05
XLOC_014660	13.1259	3.81789	0.940545	4.05923	4.92342e-05	0.000381731		XLOC_080019	38.7931	-1.33655	0.258958	-5.16125	2.45305e-07	4.01264e-06
XLOC_014761	4.17484	1.92365	0.687019	2.8	0.00511025	0.017991		XLOC_080037	79.486	-1.47256	0.290428	-5.07033	3.97124e-07	6.06692e-06
XLOC_014800	2.09411	2.99726	1.0749	2.78841	0.00529676	0.0185308		XLOC_080401	17.0458	-2.21471	0.364244	-6.0803	1.19955e-09	3.83704e-08
XLOC_014823	4.07209	1.11994	0.410279	2.7297	0.00633923	0.0214412		XLOC_080487	3.82852	-1.79785	0.697635	-2.57707	0.00996427	0.0310235
XLOC_015206	80.883	3.79324	0.872732	4.34639	1.38394e-05	0.000130299		XLOC_080875	301.051	-1.92385	0.329455	-5.83951	5.23545e-09	1.43511e-07
XLOC_015207	32.5402	3.34014	0.661608	5.04851	4.45265e-07	6.67566e-06		XLOC_080876	10.5597	-1.96817	0.346591	-5.67866	1.35752e-08	3.24772e-07
XLOC_015208	6.38866	3.63251	1.0791	3.36625	0.000761979	0.00373836		XLOC_081252	9.03269	-1.16612	0.330048	-3.53318	0.000410591	0.00223393
XLOC_015209	22.5603	3.72699	1.00731	3.69993	0.00021566	0.00130932		XLOC_081725	8.68448	-3.03078	0.484631	-6.25379	4.006e-10	1.47082e-08
XLOC_015240	1.2505	3.14839	1.12693	2.79378	0.00520952	0.0182924		XLOC_081729	59.1847	-1.87194	0.413448	-4.52764	5.96458e-06	6.34288e-05
XLOC_015258	9.85381	3.06248	1.01399	3.02022	0.00252593	0.0101163		XLOC_082034	7.46507	-3.38268	0.506754	-6.67519	2.46905e-11	1.1744e-09
XLOC_015259	15.8317	2.30919	0.862435	2.67752	0.007417	0.0244079		XLOC_082036	10.3311	-2.94584	0.48859	-6.02928	1.64692e-09	5.12149e-08
XLOC_015267	19.8882	3.36423	0.727672	4.62328	3.77724e-06	4.25483e-05		XLOC_082051	10.3183	-3.30051	0.466238	-7.07903	1.45171e-12	8.90498e-11
XLOC_015384	1.89497	3.4826	1.05837	3.29054	0.000999948	0.00471833		XLOC_082345	5.80023	-4.75059	0.945762	-5.02303	5.08638e-07	7.51073e-06
XLOC_015385	63.3495	3.49266	0.739984	4.71991	2.35952e-06	2.82077e-05		XLOC_082346	2.21157	-5.26249	1.17251	-4.48823	7.1819e-06	7.42166e-05
XLOC_015388	3.35793	2.88932	0.947994	3.04783	0.00230504	0.00938623		XLOC_082347	2.48239	-4.28535	1.05123	-4.0765	4.57196e-05	0.000358627
XLOC_015389	4.17644	5.17263	0.990075	5.22448	1.74641e-07	3.02391e-06		XLOC_082348	3.01512	-2.90606	1.00411	-2.89415	0.00380189	0.0141657
XLOC_015390	2.08921	3.99879	0.974593	4.10303	4.07766e-05	0.000326343		XLOC_082352	4.27907	-1.97923	0.717555	-2.7583	0.00581029	0.0199698
XLOC_015391	1.16336	2.46535	0.953098	2.58667	0.00969073	0.0303372		XLOC_082582	43.378	-3.37957	0.442925	-7.63013	2.34522e-14	2.23629e-12
XLOC_015411	8.99007	2.4954	0.87789	2.8425	0.00447608	0.0162122		XLOC_082600	18.0564	-4.15082	0.941336	-4.40949	1.03612e-05	0.000101593
XLOC_015414	5.64396	2.26428	0.904265	2.504	0.0122796	0.0367603		XLOC_082605	10.7411	-4.3765	1.02661	-4.26308	2.01628e-05	0.000179661
XLOC_015688	11.8836	2.8391	0.426018	6.66426	2.65998e-11	1.25631e-09		XLOC_082606	99.3622	-4.58105	0.97774	-4.68534	2.79491e-06	3.26749e-05
XLOC_015741	0.334244	2.93863	1.20584	2.437	0.0148099	0.0427817		XLOC_082618	2.11389	-4.54614	1.13395	-4.00911	6.09482e-05	0.000457137
XLOC_015810	2.20225	3.06376	0.928328	3.3003	0.000965816	0.00457187		XLOC_082913	0.637671	-1.863	0.717147	-2.59779	0.00938247	0.0295516
XLOC_015882	15.0105	1.69198	0.377713	4.47955	7.48015e-06	7.67078e-05		XLOC_083135	5.78263	-1.99665	0.507158	-3.93694	8.25258e-05	0.000589847
XLOC_015932	1.99862	2.70597	1.00796	2.68459	0.00726182	0.0240033		XLOC_083208	16.8065	-2.45867	0.375419	-6.54914	5.78689e-11	2.59987e-09
XLOC_015934	3.79788	1.81318	0.635559	2.8529	0.00433227	0.015788		XLOC_083236	92.969	-1.50247	0.311136	-4.829	1.37223e-06	1.78354e-05
XLOC_015935	3.12463	2.09606	0.746665	2.80723	0.00499693	0.0176867		XLOC_083238	1.61898	-2.21522	0.540747	-4.09659	4.19275e-05	0.000333695
XLOC_015972	5.23874	1.80395	0.578434	3.11867	0.00181669	0.00770321		XLOC_084140	4.96731	-2.88626	0.38286	-7.53868	4.74769e-14	4.13521e-12
XLOC_016046	10.9901	4.99512	0.829512	6.02176	1.72534e-09	5.34883e-08		XLOC_084367	0.938649	-2.36497	0.855982	-2.76287	0.00572959	0.0197396
XLOC_016060	1.3484	2.54614	0.959234	2.65434	0.00794631	0.0258079		XLOC_084498	15.1482	-1.79414	0.445011	-4.03168	5.5379e-05	0.000422856
XLOC_016571	1.83437	2.59802	1.04086	2.49604	0.012559	0.0373963		XLOC_084656	8.17163	-3.80465	0.619719	-6.13931	8.28795e-10	2.76999e-08
XLOC_016840	10.0592	5.28546	0.869183	6.08095	1.19469e-09	3.82968e-08		XLOC_084865	4.26044	-4.81684	0.667455	-7.21672	5.32583e-13	3.65719e-11
XLOC_016970	63.7213	1.00316	0.240993	4.16261	3.14632e-05	0.000264207		XLOC_085039	12.7012	-3.3056	0.429653	-7.69366	1.42982e-14	1.41714e-12
XLOC_016972	7.08483	1.48928	0.320415	4.64797	3.35217e-06	3.8365e-05		XLOC_085550	155.723	-4.02508	0.410283	-9.81051	1.01452e-22	5.83204e-20
XLOC_016989	6.95633	2.40814	0.931349	2.58565	0.00971962	0.030413		XLOC_085551	31.8218	-2.47526	0.334171	-7.40717	1.29022e-13	1.02202e-11
XLOC_017027	2.42829	2.06992	0.727256	2.84621	0.00442433	0.0160723		XLOC_085552	6.86412	-2.26053	0.38896	-5.81172	6.18345e-09	1.64783e-07
XLOC_017228	423.945	6.04583	0.794727	7.60743	2.79596e-14	2.59961e-12		XLOC_085553	11.9939	-2.32574	0.385398	-6.03463	1.59324e-09	4.96991e-08
XLOC_017286	0.646761	4.72796	1.44667	3.26816	0.00108249	0.0050346		XLOC_085596	657.449	-2.34894	0.446788	-5.2574	1.46108e-07	2.57643e-06
XLOC_017290	3.52814	4.27149	1.13786	3.75396	0.000174059	0.0010999		XLOC_085597	29.2232	-2.58457	0.47237	-5.47149	4.46275e-08	9.09696e-07
XLOC_017294	3.40774	4.58632	1.09361	4.19376	2.74366e-05	0.000234904		XLOC_085598	41.46	-2.52308	0.455598	-5.53795	3.06026e-08	6.60649e-07
XLOC_017295	25.3046	2.98675	0.575737	5.18771	2.12896e-07	3.56065e-06		XLOC_085780	5.3861	-3.79034	1.37443	-2.75775	0.00582006	0.0199965
XLOC_017400	12.2213	1.91717	0.375025	5.11212	3.18562e-07	5.03098e-06		XLOC_085870	2.88633	-2.46078	0.674662	-3.64743	0.000264879	0.00154833
XLOC_017493	6.44692	1.54644	0.428618	3.60798	0.00030859	0.00175987		XLOC_085871	1.70513	-2.80381	0.69646	-4.02581	5.67798e-05	0.000431098
XLOC_017534	4.21613	3.27501	0.871994	3.75577	0.000172808	0.0010944		XLOC_085872	7.08876	-3.77287	0.621438	-6.07119	1.26963e-09	4.04834e-08
XLOC_017744	2.30657	5.76601	1.40131	4.11473	3.87633e-05	0.000313724		XLOC_085873	4.57897	-3.86146	0.66383	-5.81695	5.99326e-09	1.60352e-07
XLOC_017846	102.409	4.20401	0.808837	5.1976	2.01883e-07	3.40191e-06		XLOC_085874	9.97855	-3.2842	0.571731	-5.74431	9.2294e-09	2.36856e-07
XLOC_018102	1.43293	2.55343	0.737392	3.46279	0.000534613	0.00278953		XLOC_085875	43.3605	-2.661	0.369663	-7.19846	6.08964e-13	4.09778e-11
XLOC_018171	2.00858	3.41648	0.693202	4.92855	8.2842e-07	1.15588e-05		XLOC_085952	2.67756	-3.36485	0.908748	-3.70274	0.000213288	0.00129805
XLOC_018186	2.00816	3.28973	1.03909	3.16597	0.00154566	0.00676483		XLOC_087258	84.8795	-3.62466	0.474551	-7.63807	2.20502e-14	2.11262e-12
XLOC_018201	12.5242	1.90946	0.579619	3.29434	0.000986547	0.00466056		XLOC_087515	73.1237	-4.14782	0.451908	-9.17845	4.37332e-20	1.44248e-17
XLOC_018228	1.2098	2.51553	0.838911	2.99856	0.00271257	0.010735		XLOC_087517	132.126	-4.15923	0.491951	-8.45456	2.80139e-17	4.90121e-15
XLOC_018354	19.7356	2.74503	0.457418	6.00113	1.9595e-09	5.95547e-08		XLOC_087537	20.5781	-4.24541	0.349618	-12.143	6.24964e-34	3.14357e-30
XLOC_018415	0.612589	4.46455	1.4843	3.00785	0.002631	0.0104616		XLOC_087612	22.2996	-2.62788	0.320715	-8.19384	2.5302e-16	3.63626e-14
XLOC_018423	0.721522	2.43893	0.927183	2.63048	0.00852653	0.0273114		XLOC_087619	113.004	-1.6513	0.321926	-5.12943	2.90619e-07	4.63699e-06
XLOC_018433	3.9067	3.92298	1.29413	3.03136	0.00243456	0.00982211		XLOC_087735	33.1055	-1.15085	0.41145	-2.79706	0.00515707	0.0181367
XLOC_018438	0.572877	3.3591	1.28916	2.60566	0.00916987	0.0289908		XLOC_088040	14.9844	-1.24179	0.392358	-3.16493	0.00155119	0.00678182
XLOC_018444	15.9716	4.21428	0.835757	5.04247	4.59562e-07	6.84918e-06		XLOC_088081	27.7764	-1.61091	0.281255	-5.72759	1.01866e-08	2.57157e-07
XLOC_018445	17.1652	4.59814	0.849587	5.41221	6.22524e-08	1.22556e-06		XLOC_088232	3.53396	-1.50008	0.506497	-2.96168	0.00305965	0.0118682
XLOC_018446	10.0889	4.49972	0.84282	5.33889	9.35179e-08	1.74382e-06		XLOC_088233	78.5049	-2.10516	0.414564	-5.078	3.81421e-07	5.86712e-06
XLOC_018447	5.94375	4.58337	1.01368	4.52151	6.13999e-06	6.4985e-05		XLOC_088247	23.0869	-2.61399	0.488861	-5.34709	8.93772e-08	1.67749e-06
XLOC_018448	3.99181	3.77386	0.871307	4.33126	1.48256e-05	0.000137906		XLOC_088466	500.49	-1.79774	0.378242	-4.7529	2.0052e-06	2.45257e-05
XLOC_018449	7.24224	4.46749	0.939286	4.75626	1.97208e-06	2.41646e-05		XLOC_088632	13.918	-2.15993	0.480289	-4.49715	6.88697e-06	7.16844e-05
XLOC_018450	4.12185	3.63636	0.921029	3.94815	7.87572e-05	0.000566736		XLOC_088637	47.1158	-3.70129	0.47358	-7.81556	5.47188e-15	5.95104e-13
XLOC_018451	2.69793	4.25544	0.964944	4.41003	1.03354e-05	0.000101389		XLOC_088638	88.2278	-3.34728	0.508575	-6.58168	4.65147e-11	2.14159e-09
XLOC_018452	6.96545	3.52102	0.907989	3.87782	0.000105395	0.000723491		XLOC_088645	2.50984	-3.19153	0.645595	-4.94354	7.67157e-07	1.0809e-05
XLOC_018453	4.9086	3.51789	0.994571	3.53709	0.000404565	0.00220473		XLOC_088863	21.8036	-2.91234	0.494582	-5.8885	3.89724e-09	1.09821e-07
XLOC_018454	6.83881	3.72092	0.880684	4.22503	2.38908e-05	0.000208408		XLOC_089172	1.57047	-3.5749	1.17308	-3.04744	0.00230802	0.00939155
XLOC_018456	1.52294	2.98182	0.958888	3.10967	0.00187299	0.00789372		XLOC_089184	4.2478	-3.03299	0.607579	-4.99192	5.97812e-07	8.68445e-06
XLOC_018481	22.0125	3.30971	0.649236	5.09786	3.43521e-07	5.35959e-06		XLOC_089576	19.0638	-1.87754	0.337835	-5.55758	2.7354e-08	5.99181e-07
XLOC_018504	11.4229	4.62977	0.874059	5.29686	1.17811e-07	2.13546e-06		XLOC_089577	72.8168	-1.7126	0.355902	-4.81199	1.49438e-06	1.91387e-05
XLOC_018528	9.52182	3.5564	0.844325	4.21212	2.52982e-05	0.000219491		XLOC_089578	7.79643	-2.01989	0.335462	-6.02122	1.73107e-09	5.35169e-08
XLOC_018557	33.3595	1.55927	0.316567	4.92555	8.41222e-07	1.16888e-05		XLOC_089579	15.9916	-1.87318	0.313579	-5.97356	2.32126e-09	6.88846e-08
XLOC_018672	46.4946	2.04249	0.44959	4.543	5.54596e-06	5.95118e-05		XLOC_089580	5.88305	-1.60812	0.340071	-4.72876	2.25896e-06	2.71832e-05
XLOC_018717	12.6536	1.32485	0.414408	3.19697	0.00138878	0.0061819		XLOC_089581	11.1962	-1.56771	0.307786	-5.0935	3.51519e-07	5.46989e-06
XLOC_018728	1.66199	3.20559	0.797523	4.01943	5.83379e-05	0.000441263		XLOC_089582	217.014	-1.77936	0.375964	-4.73279	2.2145e-06	2.67121e-05
XLOC_018902	10.0828	2.01549	0.832522	2.42094	0.0154803	0.0443428		XLOC_089585	11.5518	-1.52096	0.426414	-3.56687	0.000361274	0.0020063
XLOC_018905	16.5325	2.39256	0.786088	3.04363	0.00233741	0.009495		XLOC_089586	15.6503	-1.54048	0.352001	-4.37635	1.20683e-05	0.000116123
XLOC_018977	7.72893	1.34758	0.266504	5.05652	4.26967e-07	6.43488e-06		XLOC_089587	14.2637	-1.5113	0.347812	-4.34515	1.39178e-05	0.000130853
XLOC_019030	1.71918	3.11006	1.07883	2.88281	0.00394147	0.0145884		XLOC_089588	14.9368	-1.31388	0.351871	-3.73397	0.000188482	0.00117699
XLOC_019065	9.48751	3.80958	0.811806	4.69272	2.69594e-06	3.17021e-05		XLOC_089589	78.3336	-1.59699	0.393085	-4.06271	4.85059e-05	0.000377393
XLOC_019066	6.39599	2.54485	0.742092	3.42929	0.000605164	0.00307783		XLOC_089590	20.3594	-1.39827	0.331245	-4.22126	2.42943e-05	0.000211603
XLOC_019067	7.33615	1.20512	0.469254	2.56815	0.0102243	0.0316391		XLOC_089591	110.526	-1.67723	0.400566	-4.18714	2.82489e-05	0.000240947
XLOC_019079	30.0645	3.8939	0.876412	4.443	8.87134e-06	8.87134e-05		XLOC_089592	41.8274	-1.50545	0.35348	-4.25893	2.05411e-05	0.000182225
XLOC_019080	16.6962	3.65707	0.994573	3.67703	0.000235966	0.00141215		XLOC_089593	70.2401	-1.56041	0.400165	-3.89941	9.64261e-05	0.000668998
XLOC_019081	1.15279	2.85102	1.17399	2.42849	0.015162	0.0435986		XLOC_089594	90.8442	-1.58479	0.365602	-4.33474	1.45931e-05	0.000136121
XLOC_019083	4.83784	2.89447	0.916917	3.15674	0.00159544	0.00693611		XLOC_089595	22.8741	-1.64347	0.377582	-4.35262	1.34523e-05	0.000127017
XLOC_019084	7.14677	4.65963	1.12451	4.14369	3.4176e-05	0.00028339		XLOC_089596	120.979	-1.51381	0.392318	-3.85863	0.000114024	0.000772705
XLOC_019258	2.0004	5.13368	1.19272	4.30419	1.67601e-05	0.000153488		XLOC_089597	146.352	-1.48056	0.405768	-3.6488	0.000263472	0.0015419
XLOC_019431	14.5834	2.67456	0.351848	7.60145	2.92833e-14	2.67809e-12		XLOC_089598	56.3367	-1.44838	0.396284	-3.6549	0.000257279	0.0015127
XLOC_019481	4.5504	2.64614	0.745327	3.55031	0.000384782	0.00211601		XLOC_089599	38.141	-1.18263	0.36908	-3.20427	0.00135403	0.00605538
XLOC_019495	4.52359	3.5311	0.946588	3.73035	0.000191216	0.00119184		XLOC_090027	42.9167	-1.11989	0.394634	-2.83779	0.0045427	0.0164062
XLOC_019502	8.05	3.11355	1.10479	2.81823	0.00482891	0.0172204		XLOC_090046	13.2688	-3.04696	0.460298	-6.61954	3.6032e-11	1.67816e-09
XLOC_019509	2.37529	2.64649	1.08581	2.43734	0.0147958	0.0427629		XLOC_090106	31.0429	-1.8078	0.526515	-3.43352	0.000595789	0.00303985
XLOC_019532	14.0704	2.53204	0.739847	3.42238	0.000620758	0.00314284		XLOC_090203	5.23628	-2.15587	0.46036	-4.68302	2.82678e-06	3.29518e-05
XLOC_019659	2.6615	2.7699	1.09489	2.52984	0.0114114	0.034604		XLOC_090387	18.2917	-3.57282	0.469724	-7.60621	2.82255e-14	2.60503e-12
XLOC_019824	75.494	1.17155	0.20403	5.74207	9.35271e-09	2.38803e-07		XLOC_090429	66.878	-1.9318	0.391337	-4.9364	7.95771e-07	1.11497e-05
XLOC_019851	29.7908	2.12074	0.490489	4.32373	1.53415e-05	0.000142114		XLOC_090430	201.599	-2.53485	0.428165	-5.92027	3.2141e-09	9.29135e-08
XLOC_019970	12.5299	1.42616	0.314648	4.53256	5.82744e-06	6.22006e-05		XLOC_090467	3.05374	-2.50286	0.402757	-6.21432	5.15458e-10	1.83558e-08
XLOC_019971	61.6452	1.42268	0.276526	5.14482	2.67773e-07	4.32391e-06		XLOC_090508	5.15334	-1.28454	0.338009	-3.8003	0.00014452	0.000941318
XLOC_019972	8.97239	3.20094	0.654333	4.89192	9.98577e-07	1.3612e-05		XLOC_090597	136.81	-1.74879	0.276446	-6.32598	2.51626e-10	9.60666e-09
XLOC_020045	0.409169	3.70253	1.55858	2.37558	0.0175213	0.0490988		XLOC_090724	18.984	-1.83939	0.451794	-4.0713	4.67522e-05	0.000365303
XLOC_020177	3.26579	4.56648	1.18128	3.86569	0.000110775	0.000754502		XLOC_090806	26.2293	-1.70328	0.35758	-4.76335	1.90402e-06	2.3488e-05
XLOC_020254	28.8463	2.68054	0.674325	3.97514	7.03381e-05	0.000514432		XLOC_091169	108.844	-2.43724	0.45419	-5.36612	8.04501e-08	1.52992e-06
XLOC_020327	10.0715	3.55978	0.771104	4.61647	3.90319e-06	4.36775e-05		XLOC_091170	129.708	-2.32071	0.46787	-4.96017	7.04324e-07	1.00432e-05
XLOC_020396	14.6098	2.68215	0.594282	4.51326	6.38377e-06	6.72469e-05		XLOC_091231	52.199	-3.88002	0.473375	-8.19649	2.47512e-16	3.5827e-14
XLOC_020409	4.50267	2.84107	1.06459	2.6687	0.00761454	0.0249356		XLOC_091232	18.6833	-3.67907	0.401653	-9.15983	5.19794e-20	1.68682e-17
XLOC_020411	1.75744	2.61213	1.03	2.53605	0.0112111	0.0341189		XLOC_091243	4.21194	-1.97294	0.469154	-4.20531	2.60725e-05	0.000224852
XLOC_020444	11.6496	2.95847	0.800417	3.69616	0.000218882	0.00132688		XLOC_091244	0.687484	-3.38398	1.09907	-3.07894	0.00207739	0.00861086
XLOC_020454	2.30084	2.93371	0.826629	3.54901	0.000386689	0.00212515		XLOC_091246	15.1715	-2.17275	0.460879	-4.71437	2.4246e-06	2.88657e-05
XLOC_020465	9.86412	1.50836	0.499467	3.01994	0.00252825	0.0101231		XLOC_091308	28.2276	-1.47756	0.260324	-5.67585	1.37998e-08	3.29361e-07
XLOC_020477	2.94205	2.95399	1.21282	2.43563	0.0148657	0.042922		XLOC_091775	6.69368	-6.01542	1.46942	-4.09374	4.24466e-05	0.00033716
XLOC_020479	6.44517	3.5775	0.9703	3.687	0.00022691	0.00136608		XLOC_091777	14.205	-2.19602	0.703004	-3.12376	0.00178556	0.00759041
XLOC_020536	26.7578	3.21176	0.701634	4.57754	4.70484e-06	5.15555e-05		XLOC_092067	7.19801	-1.80849	0.703946	-2.56907	0.0101972	0.0315788
XLOC_020565	5.10122	3.24881	1.26226	2.57381	0.0100585	0.0312358		XLOC_092484	4.9288	-2.51552	0.478576	-5.25626	1.47013e-07	2.58332e-06
XLOC_020568	3.0844	2.80937	1.1779	2.38506	0.0170765	0.0480733		XLOC_092637	44.5027	-1.34727	0.380619	-3.53968	0.000400617	0.00218676
XLOC_020569	1.20002	3.47722	1.31403	2.64623	0.00813955	0.0263165		XLOC_092638	28.2772	-1.71715	0.392578	-4.37403	1.21971e-05	0.000117139
XLOC_020570	3.22258	1.79305	0.747848	2.39761	0.0165024	0.0467316		XLOC_092639	14.15	-1.45694	0.35579	-4.09495	4.2226e-05	0.000335805
XLOC_020578	7.65795	2.61403	0.645346	4.05058	5.10906e-05	0.000394453		XLOC_092640	112.511	-1.68452	0.351975	-4.78591	1.70214e-06	2.13643e-05
XLOC_020583	9.15122	3.32968	0.969434	3.43467	0.00059328	0.00303118		XLOC_092641	17.6803	-1.93072	0.403498	-4.78495	1.71031e-06	2.14536e-05
XLOC_020585	18.3051	3.57768	1.03394	3.46023	0.000539715	0.00280596		XLOC_092642	26.6843	-1.72565	0.345711	-4.9916	5.98814e-07	8.69274e-06
XLOC_020587	25.7258	3.57022	0.953928	3.74265	0.000182091	0.00114265		XLOC_092677	4.84434	-3.39933	0.59364	-5.72624	1.02679e-08	2.58239e-07
XLOC_020589	43.6642	2.73397	0.654077	4.17989	2.91653e-05	0.000247493		XLOC_093051	1.04678	-1.99022	0.755208	-2.63533	0.00840555	0.0270159
XLOC_020591	22.6673	3.2828	0.982813	3.3402	0.00083717	0.004049		XLOC_093633	275.828	-1.46989	0.381733	-3.85059	0.000117836	0.000793193
XLOC_020632	3.47574	2.34153	0.79985	2.92746	0.00341741	0.0129922		XLOC_093661	1.15748	-1.61535	0.661343	-2.44253	0.0145847	0.0422707
XLOC_020707	9.82696	1.53702	0.615237	2.49826	0.0124804	0.0371898		XLOC_093961	1.516	-1.34698	0.503205	-2.67681	0.00743272	0.0244517
XLOC_020744	33.6293	1.00204	0.412773	2.42758	0.0151999	0.0436827		XLOC_094596	42.5409	-3.03531	0.373948	-8.11693	4.78127e-16	6.2467e-14
XLOC_020810	4.95781	1.63373	0.473577	3.44976	0.000561084	0.00289392		XLOC_094597	34.097	-2.35378	0.253667	-9.27899	1.71099e-20	6.43934e-18
XLOC_020903	2.89392	2.00937	0.726588	2.76549	0.00568375	0.0195918		XLOC_094598	9.33841	-3.13088	0.38817	-8.06574	7.27922e-16	9.15362e-14
XLOC_021100	1.54124	2.71456	0.912764	2.97399	0.0029395	0.0114729		XLOC_094737	3.16865	-2.26191	0.504372	-4.48461	7.30472e-06	7.53311e-05
XLOC_021164	0.895994	3.42705	1.22914	2.78816	0.00530076	0.0185416		XLOC_094793	9.4202	-2.12068	0.599824	-3.5355	0.00040701	0.00221685
XLOC_021441	4.59273	2.09915	0.760044	2.76188	0.00574701	0.0197827		XLOC_095142	3.00957	-2.82293	0.595589	-4.73972	2.14009e-06	2.59546e-05
XLOC_021553	7.5138	2.23169	0.674682	3.30777	0.000940426	0.00447314		XLOC_095669	1.16572	-3.75431	1.29899	-2.89016	0.0038504	0.0143066
XLOC_021554	5.47106	2.73594	0.638554	4.28459	1.8308e-05	0.000165331		ENSG00000223764	93.7125	-2.67398	0.434194	-6.15848	7.34458e-10	2.50663e-08
XLOC_021623	1.97077	2.47177	0.860041	2.87402	0.00405288	0.0149184		ENSG00000243558	6.58973	-1.56211	0.561463	-2.78221	0.00539909	0.0187908
XLOC_021659	5.77874	3.0629	0.767189	3.99237	6.54163e-05	0.000483711		ENSG00000234396	11.6993	-1.12145	0.352141	-3.18466	0.00144923	0.00641271
XLOC_021663	1.09366	2.76516	0.944263	2.92838	0.00340732	0.0129647		ENSG00000224387	1.30928	-1.9812	0.708678	-2.79562	0.00517995	0.0182013
XLOC_021710	5.48811	2.20643	0.602536	3.6619	0.000250351	0.00148149		ENSG00000229393	1.79444	-1.60317	0.670561	-2.39079	0.0168121	0.0475083
XLOC_021853	365.704	2.81892	0.646573	4.35978	1.30196e-05	0.000123856		ENSG00000238290	18.4165	-1.20337	0.328255	-3.66596	0.000246412	0.00146248
XLOC_021854	1.86396	3.40512	0.893723	3.81004	0.000138944	0.000912827		ENSG00000227634	6.88663	-1.96888	0.432619	-4.55107	5.33747e-06	5.74893e-05
XLOC_021858	6.14915	1.898	0.713657	2.65954	0.00782475	0.0254871		ENSG00000229484	36.6376	-1.60318	0.279186	-5.74234	9.33761e-09	2.3872e-07
XLOC_021860	10.9285	1.82555	0.590783	3.09004	0.00200127	0.00834346		ENSG00000223643	3.85207	-1.90776	0.672613	-2.83635	0.00456329	0.0164629
XLOC_021861	6.41773	2.15772	0.713623	3.02361	0.00249775	0.0100289		ENSG00000230239	4.1795	-1.58583	0.472596	-3.35556	0.00079203	0.00386788
XLOC_021862	16.005	2.14345	0.737308	2.90714	0.00364755	0.0136919		ENSG00000225750	10.9391	-1.65375	0.290522	-5.69236	1.25298e-08	3.03927e-07
XLOC_021863	16.9583	1.85513	0.62666	2.96034	0.003073	0.0119096		ENSG00000223814	20.8625	-1.00415	0.35979	-2.79093	0.00525564	0.018419
XLOC_021864	8.00422	1.90617	0.708355	2.69098	0.00712418	0.023622		ENSG00000237337	24.2652	-1.47889	0.620078	-2.385	0.017079	0.0480736
XLOC_021865	2.73619	2.41253	0.724044	3.33203	0.00086216	0.00415489		ENSG00000203356	5.61991	-1.61243	0.296903	-5.43082	5.60952e-08	1.11746e-06
XLOC_021866	2.36456	1.86602	0.698083	2.67306	0.00751628	0.0246822		ENSG00000227070	49.7174	-1.58386	0.271014	-5.84421	5.08973e-09	1.40474e-07
XLOC_021867	2.35451	2.74881	0.792417	3.46889	0.000522612	0.00273684		ENSG00000230138	4.98116	-1.53834	0.405291	-3.79565	0.00014726	0.000956997
XLOC_021868	2.03857	2.40041	0.763322	3.14469	0.00166266	0.00716296		ENSG00000234810	12.7695	-3.04035	0.436461	-6.96593	3.26248e-12	1.8648e-10
XLOC_021881	12.0467	4.41385	0.952816	4.63243	3.61399e-06	4.08733e-05		ENSG00000233147	3.03813	-3.04947	0.59253	-5.14652	2.6537e-07	4.29545e-06
XLOC_021882	5.01907	6.13085	1.20799	5.07526	3.86968e-07	5.93882e-06		ENSG00000230250	0.292798	-3.25311	1.21694	-2.6732	0.0075132	0.0246761
XLOC_021883	8.19208	5.248	0.992817	5.28597	1.25038e-07	2.25024e-06		ENSG00000233079	0.603752	-3.14902	1.02148	-3.0828	0.00205066	0.00851584
XLOC_021884	16.7405	4.30857	0.997096	4.32112	1.55242e-05	0.000143357		ENSG00000223956	160.153	-2.45699	0.333317	-7.37133	1.68929e-13	1.30725e-11
XLOC_021885	26.7744	4.85798	0.898272	5.40814	6.36809e-08	1.25123e-06		ENSG00000236341	95.0982	-2.10532	0.335619	-6.27297	3.5423e-10	1.31254e-08
XLOC_021886	9.99077	5.95648	1.08355	5.4972	3.85859e-08	8.06177e-07		ENSG00000229537	1.63387	-2.34824	0.950456	-2.47065	0.0134867	0.0396715
XLOC_021887	7.08403	4.44697	0.982159	4.52775	5.96146e-06	6.34288e-05		ENSG00000226891	138.917	-1.07875	0.223831	-4.81946	1.43949e-06	1.85776e-05
XLOC_021888	14.1067	4.64425	1.10125	4.21725	2.47294e-05	0.000215113		ENSG00000272506	24.4421	-1.24834	0.231661	-5.38865	7.09896e-08	1.38134e-06
XLOC_021889	16.3065	4.88238	0.967976	5.04391	4.56121e-07	6.80798e-06		ENSG00000235200	123.479	-3.83076	0.423611	-9.04311	1.52272e-19	4.44017e-17
XLOC_021890	4.06025	4.68852	1.02708	4.56491	4.99716e-06	5.43769e-05		ENSG00000232284	85.5281	-1.43725	0.292054	-4.92118	8.6024e-07	1.19366e-05
XLOC_021891	9.32516	5.08974	0.993889	5.12104	3.03855e-07	4.82904e-06		ENSG00000271992	80.7909	-2.55294	0.2696	-9.46937	2.81543e-21	1.18013e-18
XLOC_021892	7.26732	3.92593	0.920714	4.264	2.00796e-05	0.000179079		ENSG00000272855	1.4524	-1.78551	0.590337	-3.02455	0.00249002	0.0100078
XLOC_021893	4.45079	4.91251	1.07265	4.5798	4.65418e-06	5.10868e-05		ENSG00000273338	34.1059	-1.32409	0.271562	-4.87583	1.08354e-06	1.45824e-05
XLOC_021954	10.6122	3.34736	0.688268	4.86345	1.15356e-06	1.53706e-05		ENSG00000227960	4.63891	-1.71594	0.386702	-4.43736	9.10709e-06	9.07551e-05
XLOC_021961	1.00516	3.11135	1.08165	2.87649	0.00402122	0.0148378		ENSG00000237076	25.1905	-2.37807	0.613895	-3.87374	0.000107176	0.000734716
XLOC_022024	0.766894	3.57029	1.42476	2.50589	0.0122143	0.0366029		ENSG00000231992	133.542	-1.49757	0.195023	-7.67895	1.60401e-14	1.56663e-12
XLOC_022063	2.68402	3.2607	0.946155	3.44627	0.000568391	0.00292556		ENSG00000260940	7.84752	-1.07917	0.285132	-3.78482	0.000153817	0.000992557
XLOC_022064	46.2552	4.11561	0.946151	4.34984	1.36238e-05	0.00012851		ENSG00000230489	2.00052	-1.43707	0.444987	-3.22946	0.00124024	0.0056418
XLOC_022066	6.98398	4.01525	1.14682	3.50119	0.00046318	0.00247258		ENSG00000259834	206.506	-1.77794	0.346207	-5.13548	2.81425e-07	4.51536e-06
XLOC_022067	9.11163	3.21452	1.2168	2.64178	0.00824704	0.0265933		ENSG00000232558	11.5485	-2.74715	0.459793	-5.97477	2.30417e-09	6.84784e-08
XLOC_022089	8.09382	3.58697	1.32928	2.69843	0.00696684	0.0232151		ENSG00000231437	27.1576	-2.18683	0.480662	-4.54962	5.3742e-06	5.78539e-05
XLOC_022101	8.00381	3.68348	0.914201	4.02918	5.59725e-05	0.000426256		ENSG00000231246	5.9757	-1.60535	0.425449	-3.77331	0.000161093	0.00103223
XLOC_022110	48.1948	4.09763	0.687168	5.96308	2.47533e-09	7.32407e-08		ENSG00000238198	25.6499	-1.05409	0.363095	-2.90308	0.00369509	0.0138317
XLOC_022112	1.1542	4.6091	1.10882	4.15676	3.22786e-05	0.000269985		ENSG00000224238	17.113	-1.90808	0.423167	-4.50905	6.51188e-06	6.81975e-05
XLOC_022124	1.58182	3.04544	1.03355	2.9466	0.00321292	0.0123626		ENSG00000227712	78.4672	-1.82781	0.397371	-4.59977	4.22964e-06	4.69389e-05
XLOC_022125	3.10134	3.81327	1.25655	3.03471	0.00240767	0.00973323		ENSG00000232650	34.597	-1.50636	0.387163	-3.89076	9.993e-05	0.000690688
XLOC_022132	9.90583	2.9082	1.19489	2.43387	0.0149383	0.0430971		ENSG00000230921	26.7371	-4.70594	0.492744	-9.55048	1.29095e-21	5.90315e-19
XLOC_022171	2.07752	3.13792	0.880199	3.56501	0.000363838	0.0020172		ENSG00000228826	74.4752	-1.57913	0.349485	-4.51845	6.22945e-06	6.58626e-05
XLOC_022382	5.47411	3.42879	1.03316	3.31875	0.000904223	0.004326		ENSG00000232721	62.4358	-1.37377	0.361274	-3.80258	0.000143196	0.000933946
XLOC_022408	82.6951	5.30959	0.850814	6.24061	4.35878e-10	1.59163e-08		ENSG00000229961	3.74611	-1.92893	0.549762	-3.50867	0.000450357	0.00241438
XLOC_022418	58.4843	1.88769	0.462076	4.08523	4.40328e-05	0.000347564		ENSG00000226889	4.84688	-1.68692	0.30154	-5.59435	2.21456e-08	4.93431e-07
XLOC_022422	13.1113	3.67185	1.09489	3.35362	0.000797612	0.00389041		ENSG00000203307	8.47785	-1.13369	0.394857	-2.87113	0.00409007	0.0150388
XLOC_022423	1.20922	3.76291	1.42411	2.64229	0.00823479	0.0265647		ENSG00000233411	13.1476	-1.29602	0.323459	-4.00675	6.15592e-05	0.000459922
XLOC_022429	0.734536	4.07873	1.53626	2.65497	0.00793147	0.025768		ENSG00000273160	15.5787	-1.657	0.359797	-4.60538	4.1172e-06	4.59191e-05
XLOC_022432	0.728303	4.3702	1.50804	2.89793	0.00375635	0.0140371		ENSG00000230630	204.756	-1.24782	0.343841	-3.62907	0.000284445	0.00164172
XLOC_022434	3.6952	3.36181	1.17107	2.87071	0.00409555	0.0150534		ENSG00000224968	9.97341	-1.4391	0.266844	-5.39303	6.92801e-08	1.35463e-06
XLOC_022435	0.92226	4.24996	1.53216	2.77384	0.00553992	0.0191649		ENSG00000273129	5.02511	-1.16809	0.299391	-3.90155	9.558e-05	0.000664273
XLOC_022436	5.36504	5.28177	1.07553	4.91084	9.06886e-07	1.24635e-05		ENSG00000226235	1.75446	-1.42641	0.546325	-2.61092	0.0090298	0.028629
XLOC_022437	2.86782	3.2014	1.0626	3.0128	0.00258853	0.0103172		ENSG00000243636	355.544	-1.37317	0.440928	-3.11427	0.001844	0.0077911
XLOC_022438	3.33012	3.77555	1.02905	3.66896	0.000243535	0.00144711		ENSG00000203709	2047.38	-1.37576	0.224754	-6.12117	9.28911e-10	3.07434e-08
XLOC_022439	0.544188	3.41545	1.36043	2.51056	0.0120541	0.0362146		ENSG00000235862	3.12171	-2.08196	0.713607	-2.91752	0.00352829	0.0133363
XLOC_022440	1.76057	4.42546	1.28319	3.4488	0.000563074	0.00290265		ENSG00000257551	17.0573	-1.22272	0.429668	-2.84574	0.00443086	0.0160919
XLOC_022441	2.64208	3.81276	1.22413	3.11467	0.00184151	0.00778224		ENSG00000232628	20.4759	-1.82798	0.350905	-5.20933	1.89528e-07	3.21797e-06
XLOC_022442	5.02103	3.73968	1.02504	3.64832	0.000263965	0.00154389		ENSG00000228382	17.0785	-1.14992	0.260737	-4.41027	1.03243e-05	0.000101379
XLOC_022475	25.8678	3.63483	0.988243	3.67807	0.000235004	0.00140722		ENSG00000236975	4.80823	-1.57319	0.46719	-3.36735	0.000758954	0.00372715
XLOC_022504	58.7773	4.44879	0.83144	5.35071	8.76114e-08	1.64896e-06		ENSG00000230628	62.6162	-1.88317	0.450752	-4.17785	2.94282e-05	0.000248989
XLOC_022567	20.7829	2.00343	0.543952	3.68311	0.000230409	0.00138301		ENSG00000224037	24.4985	-2.58928	0.475748	-5.44253	5.25278e-08	1.0516e-06
XLOC_022571	24.4919	4.5559	0.919169	4.95654	7.17583e-07	1.02034e-05		ENSG00000233355	26.1026	-1.20466	0.423646	-2.84355	0.0044614	0.0161678
XLOC_022572	173.337	4.52434	0.836286	5.41004	6.30103e-08	1.23926e-06		ENSG00000224359	2.23033	-2.97757	1.0814	-2.75343	0.00589739	0.020207
XLOC_022574	14.1804	3.78741	1.08733	3.48323	0.000495408	0.00261972		ENSG00000231440	24.1088	-2.7032	0.489533	-5.522	3.3516e-08	7.14346e-07
XLOC_022575	2.35341	4.49218	1.30669	3.43784	0.000586377	0.00300278		ENSG00000237759	1.82958	-1.91784	0.668044	-2.87082	0.00409403	0.0150506
XLOC_022576	16.4658	3.69275	0.992471	3.72076	0.000198624	0.00122963		ENSG00000203635	1.50076	-1.26878	0.512613	-2.47512	0.013319	0.0392471
XLOC_022579	1.75512	4.2004	1.08812	3.86023	0.000113281	0.000768968		ENSG00000205837	8.84611	-1.96155	0.380902	-5.14975	2.60837e-07	4.22887e-06
XLOC_022580	2.3182	3.51249	0.984171	3.56898	0.000358374	0.00199239		ENSG00000225964	30.3485	-1.26272	0.322574	-3.91451	9.05862e-05	0.000634387
XLOC_022581	22.1336	3.80599	0.850884	4.47298	7.71373e-06	7.87428e-05		ENSG00000235576	21.9618	-1.48307	0.368212	-4.02775	5.63134e-05	0.000428203
XLOC_022582	3.71545	3.66679	1.05166	3.48666	0.000489085	0.00259162		ENSG00000229740	125.951	-1.98894	0.350953	-5.66724	1.45113e-08	3.44301e-07
XLOC_022583	10.9516	3.85447	0.862664	4.4681	7.89191e-06	8.02756e-05		ENSG00000235092	73.8329	-1.1252	0.272803	-4.12459	3.71391e-05	0.000302894
XLOC_022585	29.2877	3.85588	0.793294	4.86059	1.17034e-06	1.55427e-05		ENSG00000261104	0.588297	-2.19987	0.834884	-2.63494	0.00841513	0.0270351
XLOC_022588	12.2643	3.49188	0.910149	3.8366	0.000124751	0.000834441		ENSG00000243491	1.187	-2.54358	0.650526	-3.91004	9.22824e-05	0.000644734
XLOC_022594	5.58786	3.1743	0.903034	3.51515	0.00043951	0.00236632		ENSG00000224177	4.57317	-1.79937	0.513567	-3.50368	0.000458879	0.00245288
XLOC_022596	1.5442	3.95585	1.42084	2.78417	0.00536646	0.0187129		ENSG00000228950	9.12121	-1.38052	0.365491	-3.77717	0.000158618	0.00101914
XLOC_022597	8.57527	4.0273	0.910611	4.42263	9.75046e-06	9.63553e-05		ENSG00000269976	73.2611	-1.86846	0.298745	-6.25438	3.99091e-10	1.46795e-08
XLOC_022655	14.1596	2.6041	0.327304	7.9562	1.77406e-15	2.11207e-13		ENSG00000231948	137.493	-1.80317	0.278146	-6.4828	9.00339e-11	3.84911e-09
XLOC_022670	5.50426	1.17937	0.380912	3.09617	0.00196039	0.0081985		ENSG00000260396	159.719	-1.04668	0.30432	-3.43941	0.00058299	0.00298847
XLOC_022671	6.98956	1.13658	0.374426	3.03552	0.00240119	0.00971093		ENSG00000261012	1498.81	-1.29186	0.273739	-4.71931	2.36643e-06	2.82575e-05
XLOC_022672	0.627571	2.06533	0.770153	2.68171	0.00732468	0.0241555		ENSG00000233005	11.0776	-2.63971	0.39391	-6.70129	2.06582e-11	9.99141e-10
XLOC_022797	20.8301	2.66797	0.957248	2.78713	0.00531774	0.0185848		ENSG00000231204	10.2247	-1.12989	0.460984	-2.45103	0.0142449	0.0414913
XLOC_022798	8.71918	2.31082	0.943164	2.45008	0.0142825	0.04157		ENSG00000232451	120.654	-2.05933	0.298216	-6.90548	5.00323e-12	2.73596e-10
XLOC_022799	22.4501	2.62173	0.810552	3.23449	0.00121858	0.00555699		ENSG00000223754	2.06953	-1.14173	0.396187	-2.88179	0.00395419	0.014622
XLOC_022811	16.3442	2.67012	0.421471	6.33523	2.36991e-10	9.09974e-09		ENSG00000049319	1894.19	-3.77759	0.39469	-9.57104	1.05837e-21	5.07012e-19
XLOC_022813	3.40425	2.61621	1.00062	2.6146	0.00893312	0.0283851		ENSG00000236213	51.9682	-1.54961	0.438515	-3.53377	0.000409681	0.00223019
XLOC_022816	6.68447	4.14219	0.870407	4.75891	1.94644e-06	2.39086e-05		ENSG00000236572	1.69633	-2.54056	0.730648	-3.47713	0.000506816	0.00266662
XLOC_022832	0.541022	4.70556	1.41853	3.31721	0.00090921	0.0043452		ENSG00000237803	2.51088	-1.40154	0.504514	-2.77799	0.00546956	0.0189868
XLOC_022946	175.15	2.40652	0.40769	5.90281	3.57354e-09	1.02421e-07		ENSG00000230587	19.789	-2.07767	0.324747	-6.39779	1.57639e-10	6.38167e-09
XLOC_022992	0.726669	4.4026	1.51034	2.91498	0.00355713	0.0134302		ENSG00000271955	1.76626	-2.9355	0.623057	-4.71146	2.45954e-06	2.9178e-05
XLOC_023317	207.758	2.49118	0.555278	4.48636	7.24487e-06	7.47522e-05		ENSG00000233891	4.78921	-2.54623	0.413088	-6.16388	7.09819e-10	2.43713e-08
XLOC_023321	9.09636	2.82736	0.862943	3.27641	0.00105135	0.00491976		ENSG00000228590	1.74646	-1.52787	0.572579	-2.66839	0.00762153	0.0249545
XLOC_023325	2.69207	2.77999	1.03662	2.68179	0.00732293	0.0241537		ENSG00000226622	24.01	-4.00009	0.458304	-8.72803	2.59136e-18	5.72947e-16
XLOC_023327	18.5272	3.07604	0.887886	3.46445	0.00053131	0.00277373		ENSG00000237576	2.18627	-1.33164	0.532421	-2.5011	0.0123809	0.0369701
XLOC_023328	15.9872	3.23467	0.865973	3.7353	0.000187492	0.00117189		ENSG00000270996	3.18847	-1.05973	0.376355	-2.81577	0.00486606	0.0173191
XLOC_023329	31.9832	3.40391	0.773624	4.39996	1.08271e-05	0.000105213		ENSG00000229498	4.82839	-2.25143	0.411901	-5.46595	4.60426e-08	9.31969e-07
XLOC_023330	19.5285	3.33872	0.886413	3.76655	0.000165518	0.00105487		ENSG00000240040	563.662	-1.4796	0.538465	-2.74782	0.00599929	0.0204898
XLOC_023333	13.2433	4.01579	0.974519	4.12079	3.7757e-05	0.00030731		ENSG00000231486	11194.4	-1.58137	0.478805	-3.30275	0.000957424	0.0045379
XLOC_023334	0.811779	3.38333	1.2613	2.68241	0.00730932	0.0241286		ENSG00000236525	12.1457	-1.98826	0.417923	-4.75748	1.96026e-06	2.40637e-05
XLOC_023335	2.03283	4.40651	1.22053	3.61032	0.000305823	0.00174558		ENSG00000234389	19.5931	-1.97067	0.396797	-4.96645	6.8188e-07	9.75777e-06
XLOC_023338	90.7167	3.35689	0.672835	4.98918	6.06357e-07	8.78956e-06		ENSG00000238250	7.80999	-2.55952	0.390538	-6.55384	5.60779e-11	2.54692e-09
XLOC_023339	18.7489	2.85458	0.815647	3.49977	0.000465662	0.0024832		ENSG00000214184	109.24	-1.45629	0.266602	-5.46241	4.69711e-08	9.48854e-07
XLOC_023340	17.5443	4.06971	0.763246	5.3321	9.70842e-08	1.80197e-06		ENSG00000234997	30.3492	-1.90687	0.301602	-6.32248	2.57404e-10	9.7901e-09
XLOC_023341	10.4696	3.54524	0.883991	4.01049	6.05936e-05	0.000455074		ENSG00000272563	46.0532	-1.51196	0.259793	-5.81986	5.8898e-09	1.58426e-07
XLOC_023342	10.0198	2.77773	0.748459	3.71126	0.000206227	0.00126464		ENSG00000272789	12.1003	-2.2743	0.307393	-7.39867	1.37553e-13	1.07688e-11
XLOC_023343	2.32757	3.7017	1.00812	3.67188	0.00024077	0.00143322		ENSG00000226953	9.49946	-1.79424	0.312812	-5.73583	9.70335e-09	2.46194e-07
XLOC_023344	15.0311	3.81907	0.798846	4.78073	1.74661e-06	2.18137e-05		ENSG00000226806	1.61724	-1.28017	0.464035	-2.75879	0.00580166	0.0199469
XLOC_023372	2.82925	2.43387	0.69875	3.48318	0.000495498	0.00261972		ENSG00000230645	19.3536	-4.69562	0.410595	-11.4361	2.75947e-30	6.94006e-27
XLOC_023424	15.418	5.26999	0.986766	5.34067	9.26025e-08	1.72835e-06		ENSG00000231420	5.25227	-2.53712	0.788716	-3.21677	0.00129643	0.00584716
XLOC_023426	9.20658	1.85753	0.337411	5.50524	3.68663e-08	7.76702e-07		ENSG00000236049	7.49302	-2.83153	0.517257	-5.47413	4.39668e-08	8.99283e-07
XLOC_023427	4.14026	1.82882	0.487684	3.75001	0.000176829	0.0011139		ENSG00000224048	3.90703	-1.10571	0.429254	-2.57589	0.00999818	0.0310821
XLOC_023456	20.9592	4.43492	1.06896	4.14881	3.3421e-05	0.000277979		ENSG00000237327	8.24606	-2.05377	0.551244	-3.7257	0.000194776	0.00121028
XLOC_023459	1.32558	3.81592	1.30052	2.93415	0.00334467	0.0127827		ENSG00000273258	1.98056	-1.21814	0.431096	-2.82568	0.00471803	0.0168999
XLOC_023464	13.5673	4.17778	1.00564	4.15434	3.26228e-05	0.000272353		ENSG00000234663	48.3172	-1.37258	0.307788	-4.45948	8.2159e-06	8.32346e-05
XLOC_023466	0.923199	3.21534	1.26994	2.53188	0.0113454	0.0344401		ENSG00000236977	142.059	-1.12035	0.219896	-5.09491	3.48909e-07	5.43347e-06
XLOC_023467	9.63224	3.54188	0.93351	3.79415	0.00014815	0.000960999		ENSG00000229321	16.5618	-1.66981	0.293148	-5.69614	1.22548e-08	2.98506e-07
XLOC_023468	1.93404	2.80235	1.04379	2.68478	0.00725783	0.0239987		ENSG00000226276	31.3013	-1.18406	0.216378	-5.47218	4.44528e-08	9.08011e-07
XLOC_023469	5.16925	3.70509	1.09131	3.39508	0.000686078	0.00342869		ENSG00000272555	56.729	-1.53748	0.312718	-4.91651	8.81019e-07	1.21829e-05
XLOC_023470	1.36583	5.09347	1.45551	3.49945	0.000466213	0.00248548		ENSG00000229525	11.2567	-1.20493	0.363284	-3.31675	0.000910695	0.00435127
XLOC_023471	1.86357	4.72573	1.32927	3.55513	0.000377789	0.0020825		ENSG00000226442	4.28892	-2.88613	0.582553	-4.95427	7.26023e-07	1.03015e-05
XLOC_023472	6.12424	4.34236	1.03707	4.18713	2.82502e-05	0.000240947		ENSG00000231682	2.53547	-1.25216	0.522929	-2.39451	0.0166426	0.0470822
XLOC_023473	2.73244	3.19824	1.16328	2.74932	0.00597183	0.0204099		ENSG00000233392	124.72	-1.64827	0.574403	-2.86953	0.00411083	0.0151041
XLOC_023474	10.3365	3.31485	0.91094	3.63893	0.000273771	0.00158877		ENSG00000223991	91.4274	-2.68416	0.684343	-3.92224	8.77293e-05	0.000618254
XLOC_023475	14.3361	4.66216	1.04805	4.44839	8.65146e-06	8.68888e-05		ENSG00000229996	2.32455	-2.05979	0.707587	-2.91101	0.00360263	0.0135511
XLOC_023477	2.23494	3.55016	1.12541	3.15456	0.00160742	0.0069746		ENSG00000234235	24.624	-2.13851	0.519224	-4.11867	3.81064e-05	0.000309278
XLOC_023478	19.8181	3.91142	0.997702	3.92043	8.83904e-05	0.000622041		ENSG00000235151	5.19299	-1.85427	0.456482	-4.06209	4.86359e-05	0.000378112
XLOC_023479	4.32514	4.2181	1.19088	3.542	0.000397112	0.00217117		ENSG00000237940	48.381	-1.30343	0.376598	-3.46106	0.000538046	0.00280018
XLOC_023539	0.644166	3.66266	1.34514	2.72288	0.00647152	0.021781		ENSG00000236202	0.631826	-2.61786	0.929904	-2.8152	0.00487473	0.0173439
XLOC_023543	0.66615	4.14033	1.53712	2.69356	0.00706928	0.0234864		ENSG00000270207	1.04665	-1.77749	0.598229	-2.97126	0.00296581	0.0115554
XLOC_023545	4.81299	3.60745	1.1494	3.13855	0.00169787	0.00727763		ENSG00000231304	6.7557	-2.05275	0.426587	-4.81205	1.49393e-06	1.91387e-05
XLOC_023598	1.0942	3.2526	1.23079	2.64269	0.00822515	0.0265378		ENSG00000261734	24.0864	-1.77463	0.370927	-4.78431	1.71574e-06	2.14948e-05
XLOC_023602	21.5066	4.47691	0.865828	5.17067	2.33259e-07	3.85635e-06		ENSG00000237838	5.77574	-2.44861	0.327726	-7.47152	7.92729e-14	6.61814e-12
XLOC_023603	12.7692	3.60027	0.905917	3.97417	7.06255e-05	0.000515972		ENSG00000272282	9.72122	-1.98592	0.318934	-6.22674	4.76229e-10	1.72285e-08
XLOC_023608	2.6187	2.96707	0.812971	3.64966	0.00026259	0.00153853		ENSG00000235904	7.27388	-1.49473	0.39423	-3.79153	0.000149724	0.000970507
XLOC_023609	5.23532	4.35628	0.775694	5.61598	1.95457e-08	4.44863e-07		ENSG00000232354	58.3645	-3.4786	0.563181	-6.17669	6.54576e-10	2.27856e-08
XLOC_023616	0.919767	3.33315	1.21065	2.75319	0.00590181	0.0202153		ENSG00000225611	11.8824	-1.54626	0.469939	-3.29034	0.00100067	0.00472062
XLOC_023659	3.81423	1.57526	0.602393	2.61501	0.00892247	0.0283647		ENSG00000235288	5.68817	-1.74974	0.435898	-4.01411	5.96709e-05	0.000449823
XLOC_023744	15.6795	3.69343	0.783837	4.71199	2.45304e-06	2.91353e-05		ENSG00000273328	138.99	-1.98877	0.318217	-6.24972	4.11184e-10	1.50693e-08
XLOC_023813	5.61998	4.05492	1.21302	3.34282	0.00082931	0.00401968		ENSG00000261786	13.1072	-1.64853	0.585693	-2.81466	0.00488294	0.01737
XLOC_023815	14.7931	4.18231	1.00075	4.17916	2.9259e-05	0.000248079		ENSG00000259970	1766.34	-1.63926	0.30495	-5.37551	7.63655e-08	1.46311e-06
XLOC_023816	24.8893	4.34092	1.10287	3.93603	8.28411e-05	0.00059096		ENSG00000188338	5741.4	-1.2076	0.308203	-3.91821	8.92081e-05	0.000626699
XLOC_023817	24.4744	4.19262	1.20656	3.47486	0.000511111	0.0026843		ENSG00000243384	25.8855	-2.61871	0.459928	-5.69375	1.24278e-08	3.01991e-07
XLOC_023818	20.4779	4.30485	1.15849	3.71591	0.000202475	0.00124734		ENSG00000244383	5.59432	-2.33085	0.489301	-4.76362	1.90148e-06	2.3471e-05
XLOC_023837	4.4829	3.66986	1.0114	3.62851	0.000285062	0.00164481		ENSG00000241684	157.052	-1.70152	0.302573	-5.62351	1.87111e-08	4.2829e-07
XLOC_023839	5.406	3.25856	0.9395	3.4684	0.000523564	0.0027404		ENSG00000242741	5.15541	-4.00003	0.514462	-7.77518	7.53398e-15	7.89498e-13
XLOC_023844	11.0593	3.11426	0.900863	3.45697	0.000546291	0.00283283		ENSG00000243694	315.806	-1.20191	0.426007	-2.82135	0.00478226	0.0170935
XLOC_023848	1.34699	3.27164	1.38097	2.36909	0.0178321	0.049798		ENSG00000241754	9.99668	-1.56219	0.357134	-4.37426	1.21846e-05	0.000117075
XLOC_023927	3.80847	3.36135	0.920631	3.65113	0.000261086	0.00153061		ENSG00000272597	1.20349	-1.56192	0.521613	-2.99441	0.00274978	0.0108439
XLOC_023989	4.01218	3.6611	1.18152	3.09863	0.00194416	0.00813909		ENSG00000271856	19.556	-1.36392	0.501421	-2.7201	0.00652618	0.0219283
XLOC_024007	5.69792	2.47585	0.786304	3.14872	0.0016399	0.00708498		ENSG00000241224	128.785	-2.90028	0.522019	-5.55589	2.76194e-08	6.02713e-07
XLOC_024115	1.84945	2.10457	0.810868	2.59545	0.00944665	0.0297258		ENSG00000241490	19.6924	-1.66879	0.359825	-4.63779	3.52156e-06	4.00078e-05
XLOC_024127	0.637327	4.69764	1.45353	3.23188	0.00122978	0.00560179		ENSG00000242880	1.61992	-1.18876	0.481789	-2.46739	0.0136104	0.0399126
XLOC_024197	2.09887	4.94086	1.48389	3.32967	0.000869485	0.00418318		ENSG00000240006	10.6752	-1.82587	0.368391	-4.95632	7.18396e-07	1.02077e-05
XLOC_024243	5.50731	1.5522	0.412692	3.76117	0.000169123	0.0010758		ENSG00000260633	15.7749	-2.28634	0.342011	-6.685	2.30931e-11	1.10627e-09
XLOC_024455	7.39827	3.13372	1.19064	2.63197	0.0084891	0.0272236		ENSG00000240888	13.764	-1.67912	0.260953	-6.43458	1.23815e-10	5.14703e-09
XLOC_024456	21.4197	3.18176	1.19403	2.66473	0.00770499	0.0251867		ENSG00000239265	5.461	-1.62246	0.493816	-3.28556	0.0010178	0.00478904
XLOC_024457	17.979	3.85728	1.18307	3.26039	0.00111259	0.00515436		ENSG00000243273	1.84534	-1.64639	0.497355	-3.3103	0.000931964	0.00443708
XLOC_024462	13.5764	2.69002	0.523593	5.13762	2.7824e-07	4.47828e-06		ENSG00000273193	24.2689	-1.73323	0.370714	-4.67538	2.93416e-06	3.40261e-05
XLOC_024641	4.34847	2.18538	0.469213	4.65755	3.2e-06	3.68118e-05		ENSG00000272970	12.5615	-1.1906	0.365193	-3.2602	0.00111333	0.00515539
XLOC_024659	2.78122	5.10002	0.991736	5.14251	2.71088e-07	4.37393e-06		ENSG00000273403	3.91785	-1.25903	0.43518	-2.89312	0.00381439	0.0142027
XLOC_024677	21.6479	4.18412	0.871927	4.7987	1.59696e-06	2.02336e-05		ENSG00000272922	1.56713	-1.43073	0.497239	-2.87735	0.00401033	0.0148078
XLOC_024678	35.6239	4.16416	0.743682	5.59938	2.15123e-08	4.8199e-07		ENSG00000236524	35.6887	-2.00344	0.430756	-4.65097	3.30374e-06	3.7897e-05
XLOC_024679	9.13021	5.11738	1.03602	4.93948	7.83326e-07	1.10059e-05		ENSG00000234076	200.212	-1.67237	0.375397	-4.45494	8.3915e-06	8.46301e-05
XLOC_024682	23.535	5.05089	0.891469	5.66581	1.46333e-08	3.45972e-07		ENSG00000238097	129.543	-2.26456	0.395697	-5.72297	1.04676e-08	2.6166e-07
XLOC_024697	20.1387	3.18581	0.885424	3.59806	0.000320598	0.00181753		ENSG00000228271	1.95038	-1.73124	0.57112	-3.0313	0.00243502	0.00982211
XLOC_024700	22.1981	3.27361	0.854969	3.82892	0.000128707	0.000855499		ENSG00000224652	46.8227	-1.97532	0.606158	-3.25876	0.00111901	0.0051781
XLOC_024702	23.9778	3.35464	0.804693	4.16884	3.06154e-05	0.000258165		ENSG00000232832	12.0356	-1.77089	0.471647	-3.75469	0.000173553	0.00109808
XLOC_024727	1.73702	2.72716	1.0167	2.68236	0.00731058	0.0241287		ENSG00000251652	3.61252	-1.73175	0.420322	-4.12005	3.78796e-05	0.000307904
XLOC_024866	20.5596	4.01625	1.00064	4.0137	5.9774e-05	0.000450094		ENSG00000227189	7.37074	-1.89616	0.335757	-5.64741	1.62885e-08	3.79751e-07
XLOC_024869	1.63295	2.84833	1.00855	2.82419	0.00474008	0.0169638		ENSG00000272783	1.03298	-2.22546	0.810217	-2.74674	0.00601903	0.0205294
XLOC_024926	1.14837	2.76247	1.13751	2.42853	0.0151601	0.0435986		ENSG00000205959	35.0884	-1.31332	0.234541	-5.59953	2.14939e-08	4.8199e-07
XLOC_025059	2.97901	1.68743	0.516929	3.26433	0.00109723	0.0050914		ENSG00000249706	4.88072	-2.10511	0.535135	-3.93378	8.36198e-05	0.000594919
XLOC_025137	1.45693	2.44668	0.861325	2.8406	0.00450286	0.0162857		ENSG00000251049	11.205	-5.29764	0.551552	-9.60498	7.61749e-22	3.8316e-19
XLOC_025138	1.28084	3.08181	0.972568	3.16874	0.00153102	0.00670968		ENSG00000250333	10.393	-5.54994	0.546127	-10.1624	2.91906e-24	2.09755e-21
XLOC_025198	2.06483	1.91611	0.752939	2.54484	0.0109328	0.0334526		ENSG00000250436	1598.24	-2.16714	0.417398	-5.19202	2.08025e-07	3.4908e-06
XLOC_025202	2.29052	1.71956	0.687205	2.50225	0.0123407	0.0368991		ENSG00000231335	37.3963	-1.80154	0.245011	-7.3529	1.9395e-13	1.47256e-11
XLOC_025242	6.02166	2.5309	0.971657	2.60472	0.00919481	0.0290469		ENSG00000180769	80.4609	-1.14235	0.182952	-6.244	4.26528e-10	1.56032e-08
XLOC_025278	5.52405	2.05442	0.605283	3.39415	0.000688409	0.00343863		ENSG00000261496	9.5732	-1.5791	0.355444	-4.44261	8.88752e-06	8.88311e-05
XLOC_025476	0.956047	3.0931	1.27667	2.42278	0.0154022	0.0441755		ENSG00000255723	3677.81	-1.73469	0.210001	-8.26036	1.45235e-16	2.21373e-14
XLOC_025478	0.995074	3.4041	1.2297	2.76823	0.00563617	0.0194611		ENSG00000248019	291.871	-1.16159	0.283186	-4.10184	4.09875e-05	0.0003279
XLOC_025497	10.7048	2.9906	0.924497	3.23484	0.00121711	0.00555289		ENSG00000270720	30.666	-1.48764	0.286874	-5.18568	2.15228e-07	3.59368e-06
XLOC_025514	2.50951	2.62931	0.936041	2.80897	0.00497006	0.0176207		ENSG00000271474	13.7954	-1.55225	0.342675	-4.5298	5.90398e-06	6.28841e-05
XLOC_025533	3.22702	4.30044	1.0708	4.01611	5.91668e-05	0.000446525		ENSG00000246090	1849.36	-1.75092	0.575584	-3.04199	0.00235017	0.00952951
XLOC_025544	17.0191	3.18228	0.921648	3.45281	0.000554771	0.00287113		ENSG00000248740	455.482	-1.78097	0.355361	-5.01172	5.39468e-07	7.9459e-06
XLOC_025561	15.7314	4.17554	1.02581	4.07048	4.69156e-05	0.000366295		ENSG00000248373	3.26769	-2.0851	0.837841	-2.48865	0.0128228	0.0380354
XLOC_025659	2.14824	4.06063	0.815624	4.97855	6.40618e-07	9.24623e-06		ENSG00000245293	84.7821	-1.34899	0.37244	-3.62202	0.000292314	0.00167943
XLOC_025731	221.557	2.12908	0.465955	4.56928	4.89397e-06	5.33406e-05		ENSG00000249604	24.2619	-1.38878	0.294364	-4.71791	2.38285e-06	2.84358e-05
XLOC_025896	3.11498	3.18239	0.836112	3.80618	0.000141131	0.000923962		ENSG00000234492	20.228	-1.06862	0.220166	-4.85373	1.21162e-06	1.59959e-05
XLOC_025960	11.147	2.96266	0.831802	3.56174	0.000368407	0.00203916		ENSG00000229565	0.651177	-3.76553	1.36642	-2.75576	0.00585567	0.0200914
XLOC_025973	1.75093	2.56836	0.877061	2.92837	0.00340742	0.0129647		ENSG00000273007	32.1761	-1.43348	0.231812	-6.1838	6.25772e-10	2.19347e-08
XLOC_025998	73.4085	3.29258	0.51367	6.40991	1.45604e-10	5.95439e-09		ENSG00000250195	4.74099	-1.12232	0.354647	-3.16461	0.0015529	0.00678783
XLOC_026179	33.0203	4.06153	0.700523	5.79785	6.71696e-09	1.77589e-07		ENSG00000249806	4.77776	-1.38143	0.477162	-2.89509	0.00379049	0.0141347
XLOC_026180	9.64139	3.70199	1.01282	3.65514	0.000257045	0.00151177		ENSG00000248890	36.779	-1.98672	0.337346	-5.88925	3.87963e-09	1.09479e-07
XLOC_026181	5.87975	3.59086	1.03642	3.46469	0.000530847	0.00277337		ENSG00000250354	2.92614	-1.78833	0.733779	-2.43715	0.0148035	0.0427696
XLOC_026182	1.21308	3.30187	1.1172	2.95549	0.00312176	0.0120719		ENSG00000250357	2.33647	-1.34945	0.493931	-2.73207	0.00629373	0.021311
XLOC_026183	21.2809	2.93705	0.619227	4.74309	2.10478e-06	2.5588e-05		ENSG00000270265	5.77747	-1.50633	0.384436	-3.91827	8.91853e-05	0.000626699
XLOC_026184	16.3397	1.86094	0.542597	3.42969	0.000604272	0.00307485		ENSG00000245954	11.1975	-1.74798	0.428931	-4.0752	4.59754e-05	0.000360493
XLOC_026185	3.14783	4.49364	1.14949	3.90925	9.25841e-05	0.000646129		ENSG00000251244	11.3969	-1.2788	0.404593	-3.1607	0.0015739	0.00686173
XLOC_026186	2.56446	3.95167	1.05445	3.7476	0.000178533	0.00112428		ENSG00000273097	9.91708	-1.18027	0.266623	-4.42674	9.5668e-06	9.49132e-05
XLOC_026187	2.39414	3.17233	1.17867	2.69144	0.00711445	0.0235937		ENSG00000248319	33.3206	-3.41792	0.402007	-8.50213	1.86145e-17	3.31437e-15
XLOC_026188	13.3041	4.18755	0.831052	5.03885	4.68329e-07	6.96436e-06		ENSG00000250266	36.2669	-4.24249	0.535376	-7.92432	2.29391e-15	2.6525e-13
XLOC_026189	0.517458	3.17257	1.33075	2.38405	0.0171232	0.048144		ENSG00000251061	5.55715	-5.02391	0.651648	-7.70954	1.2627e-14	1.26624e-12
XLOC_026191	5.19993	4.06534	0.957715	4.24483	2.18754e-05	0.000192198		ENSG00000261646	12.9443	-2.03087	0.547428	-3.70983	0.000207397	0.00126988
XLOC_026192	3.10392	3.36539	1.19298	2.82101	0.00478729	0.0171034		ENSG00000237125	416.352	-2.74695	0.432133	-6.35673	2.061e-10	7.94393e-09
XLOC_026193	1.12154	2.93398	0.92215	3.18167	0.0014643	0.00646088		ENSG00000261672	2.56716	-2.57882	0.536583	-4.80601	1.53971e-06	1.96318e-05
XLOC_026194	3.27374	3.67322	0.991699	3.70396	0.000212256	0.00129216		ENSG00000248174	17.9113	-1.6806	0.48238	-3.48397	0.000494032	0.00261577
XLOC_026195	2.47429	3.17721	0.992193	3.20221	0.00136376	0.00609224		ENSG00000250957	6.20091	-1.83337	0.486314	-3.76994	0.000163287	0.00104404
XLOC_026196	5.08974	4.22127	0.924442	4.56629	4.96421e-06	5.40476e-05		ENSG00000249096	769.04	-2.19667	0.408444	-5.37814	7.52575e-08	1.44345e-06
XLOC_026247	1.89006	2.99535	0.89952	3.32994	0.000868646	0.00418014		ENSG00000251230	5.25649	-1.13485	0.401122	-2.82918	0.00466671	0.0167608
XLOC_026248	2.45906	4.87347	1.08875	4.4762	7.59838e-06	7.77222e-05		ENSG00000249173	456.104	-5.54505	0.48167	-11.5121	1.14605e-30	3.7881e-27
XLOC_026251	11.6887	3.86396	0.831778	4.64542	3.39383e-06	3.87756e-05		ENSG00000250490	10.0126	-1.42338	0.268857	-5.2942	1.19541e-07	2.16291e-06
XLOC_026252	3.54291	3.71545	0.888006	4.18404	2.86371e-05	0.00024373		ENSG00000250056	1764.33	-2.39658	0.498761	-4.80507	1.54695e-06	1.97117e-05
XLOC_026286	22.1831	1.33823	0.29531	4.53162	5.85336e-06	6.24442e-05		ENSG00000272520	874.866	-1.55796	0.246126	-6.32994	2.45258e-10	9.38135e-09
XLOC_026423	3.67548	3.69419	0.845672	4.36835	1.25186e-05	0.000119823		ENSG00000251365	2.09467	-1.07651	0.411265	-2.61755	0.00885642	0.0281867
XLOC_026424	2.43831	3.96544	0.923245	4.29512	1.74602e-05	0.000158815		ENSG00000271715	2.81729	-1.72404	0.476987	-3.61444	0.000300995	0.0017234
XLOC_026425	2.52262	3.40818	0.861824	3.95462	7.66577e-05	0.000554205		ENSG00000246214	3.08795	-1.07785	0.451899	-2.38516	0.0170719	0.048067
XLOC_026426	8.25596	3.8748	0.887117	4.36786	1.25471e-05	0.000119985		ENSG00000251443	23.1209	-4.52566	0.518796	-8.7234	2.6998e-18	5.90434e-16
XLOC_026427	3.92026	3.7385	0.906163	4.12563	3.69714e-05	0.000302016		ENSG00000250629	1.8275	-1.42079	0.534944	-2.65596	0.00790825	0.025705
XLOC_026428	3.87579	3.193	0.983429	3.2468	0.00116711	0.0053539		ENSG00000250961	5.77436	-1.22925	0.518635	-2.37016	0.0177803	0.0497067
XLOC_026429	2.38628	3.65009	0.910955	4.00689	6.1524e-05	0.00045983		ENSG00000270107	14.568	-1.16403	0.239341	-4.86347	1.15343e-06	1.53706e-05
XLOC_026435	7.81616	3.16705	0.89015	3.55788	0.000373855	0.0020642		ENSG00000251044	1.39312	-3.59776	1.22621	-2.93406	0.00334562	0.0127827
XLOC_026436	2.91932	3.09509	0.896396	3.45282	0.000554759	0.00287113		ENSG00000248884	50.29	-4.38467	0.435691	-10.0637	7.99285e-24	5.36054e-21
XLOC_026437	45.4707	3.56491	0.790177	4.51153	6.43612e-06	6.7692e-05		ENSG00000248359	32.259	-4.04955	0.485904	-8.33406	7.81194e-17	1.25741e-14
XLOC_026438	4.04416	2.88016	0.85583	3.36534	0.000764491	0.00374894		ENSG00000249335	9.08398	-1.94765	0.368892	-5.27973	1.29377e-07	2.32003e-06
XLOC_026439	2.38118	3.23958	0.970934	3.33656	0.000848221	0.00409556		ENSG00000272021	12.1463	-2.55137	0.488998	-5.21754	1.81312e-07	3.10812e-06
XLOC_026440	298.432	1.97808	0.800826	2.47005	0.0135095	0.0397152		ENSG00000253613	1.29425	-2.22976	0.743839	-2.99763	0.00272085	0.0107577
XLOC_026475	31.1553	3.12207	0.613399	5.08979	3.58458e-07	5.55637e-06		ENSG00000251628	0.641976	-2.70699	0.870914	-3.10822	0.00188221	0.00792757
XLOC_026502	3.49413	4.07561	1.0989	3.70882	0.000208225	0.00127301		ENSG00000246316	7.79278	-2.40087	0.93336	-2.57228	0.010103	0.0313354
XLOC_026651	0.981372	2.8462	0.821501	3.46463	0.000530966	0.00277337		ENSG00000249021	18.0926	-1.61991	0.207518	-7.80611	5.89791e-15	6.34577e-13
XLOC_026653	7.12708	2.57998	0.572117	4.50952	6.49731e-06	6.81574e-05		ENSG00000248709	379.086	-4.10573	0.421165	-9.7485	1.87208e-22	1.04629e-19
XLOC_026664	2.81246	1.85595	0.583998	3.178	0.00148295	0.00653172		ENSG00000248752	5.93161	-1.63235	0.38124	-4.2817	1.85471e-05	0.000167189
XLOC_026695	4.98583	3.1514	0.819514	3.84545	0.00012033	0.000808089		ENSG00000270123	3.22008	-1.92782	0.479974	-4.01652	5.90645e-05	0.00044592
XLOC_026819	5.0209	1.79887	0.429538	4.18792	2.81522e-05	0.000240315		ENSG00000272411	1.03351	-2.09863	0.664888	-3.15636	0.0015975	0.00694272
XLOC_027334	23.5549	5.23689	1.09575	4.77928	1.75922e-06	2.19575e-05		ENSG00000260581	2.54577	-1.42007	0.382861	-3.70911	0.000207989	0.00127226
XLOC_027459	37.8125	1.49806	0.562962	2.66103	0.00779013	0.0254031		ENSG00000253653	9.67345	-2.15282	0.548666	-3.92374	8.71864e-05	0.000615937
XLOC_027469	2.62367	3.91652	1.14865	3.40967	0.000650418	0.00327898		ENSG00000254186	2.14693	-2.3664	0.573566	-4.12577	3.69499e-05	0.000302016
XLOC_027529	10.9781	4.38108	0.977087	4.48381	7.33208e-06	7.55358e-05		ENSG00000253736	2.06531	-1.06809	0.394967	-2.70425	0.00684598	0.0228768
XLOC_027601	2.94027	3.68783	0.847077	4.35359	1.33925e-05	0.000126684		ENSG00000254211	684.125	-1.44017	0.418004	-3.44535	0.000570311	0.00293319
XLOC_027613	34.1013	1.31451	0.400546	3.2818	0.00103147	0.00484775		ENSG00000269985	39.1886	-2.52596	0.57126	-4.42173	9.79119e-06	9.67102e-05
XLOC_027618	17.7414	1.28059	0.44264	2.89308	0.00381486	0.0142027		ENSG00000225102	1.61426	-2.06849	0.569799	-3.63021	0.000283192	0.00163543
XLOC_027633	51.4387	1.40918	0.353507	3.9863	6.71126e-05	0.000494098		ENSG00000229896	51.8017	-1.37741	0.257422	-5.35078	8.75771e-08	1.64896e-06
XLOC_027646	9.37709	1.85656	0.557855	3.32803	0.00087461	0.0042008		ENSG00000272053	28.3578	-1.64047	0.308715	-5.31385	1.07334e-07	1.9704e-06
XLOC_027724	24.9538	1.37566	0.243873	5.64089	1.69176e-08	3.91695e-07		ENSG00000214894	18.4337	-1.24541	0.333079	-3.73908	0.000184698	0.00115587
XLOC_028023	1.16607	3.82271	1.11692	3.42254	0.000620379	0.00314171		ENSG00000228962	2.95564	-1.78236	0.434367	-4.10335	4.07209e-05	0.000326157
XLOC_028026	0.875233	5.06207	1.41977	3.56541	0.000363288	0.00201471		ENSG00000204110	17.3015	-1.18677	0.435405	-2.72567	0.00641721	0.0216308
XLOC_028028	15.8401	4.23392	0.825199	5.13079	2.88535e-07	4.61224e-06		ENSG00000227920	7.23335	-1.57091	0.373993	-4.20036	2.66488e-05	0.000229036
XLOC_028030	2.13721	3.59179	1.06764	3.36425	0.000767514	0.00376276		ENSG00000271761	8.19521	-1.03924	0.329921	-3.14998	0.0016328	0.00706189
XLOC_028031	1.32587	4.22356	1.31106	3.22149	0.00127525	0.00576973		ENSG00000223633	5.25162	-1.62726	0.505603	-3.21845	0.00128884	0.00582208
XLOC_028033	0.780197	4.02065	1.37013	2.9345	0.00334082	0.0127765		ENSG00000230910	10.2898	-1.14679	0.402157	-2.8516	0.00434992	0.0158463
XLOC_028035	0.514013	3.44768	1.21128	2.84631	0.00442298	0.0160723		ENSG00000233844	6.70559	-1.45235	0.372285	-3.90118	9.57249e-05	0.000664823
XLOC_028037	5.71197	2.27422	0.750803	3.02905	0.00245322	0.00988362		ENSG00000271945	17.9801	-2.96533	0.518999	-5.71357	1.10634e-08	2.74808e-07
XLOC_028038	7.04114	2.02163	0.691558	2.9233	0.00346346	0.0131228		ENSG00000272129	95.3894	-1.32797	0.217522	-6.105	1.02803e-09	3.36326e-08
XLOC_028140	4.05686	1.30217	0.402145	3.23807	0.00120341	0.00549913		ENSG00000233967	88.6423	-1.42841	0.257092	-5.55601	2.76009e-08	6.02713e-07
XLOC_028384	23.7278	3.16598	0.583108	5.42949	5.6515e-08	1.1236e-06		ENSG00000260645	83.4457	-1.45868	0.266097	-5.48176	4.21111e-08	8.67221e-07
XLOC_028386	2.46767	2.93755	0.789838	3.71918	0.000199872	0.00123584		ENSG00000269919	14.3403	-1.00258	0.311438	-3.21918	0.00128557	0.00580967
XLOC_028433	111.626	1.34121	0.247139	5.42693	5.73315e-08	1.13424e-06		ENSG00000175967	19.7734	-2.0766	0.270024	-7.6904	1.4667e-14	1.44657e-12
XLOC_028439	101.964	1.25051	0.242224	5.16262	2.43513e-07	3.98981e-06		ENSG00000272403	20.9927	-1.33451	0.260052	-5.13168	2.87161e-07	4.5964e-06
XLOC_028745	21.2451	1.15458	0.376139	3.06956	0.00214377	0.00883141		ENSG00000237321	2.66094	-3.05022	0.628983	-4.84944	1.23813e-06	1.62924e-05
XLOC_028822	3.43304	2.87874	1.13682	2.53228	0.0113322	0.0344184		ENSG00000237742	26.7343	-1.69494	0.394541	-4.29598	1.7392e-05	0.000158266
XLOC_028856	8.55974	2.68298	0.63183	4.24636	2.17273e-05	0.00019098		ENSG00000232131	17.1074	-1.6887	0.393008	-4.29685	1.73242e-05	0.00015772
XLOC_028984	4.01675	3.93243	1.10694	3.55252	0.000381562	0.00210042		ENSG00000227954	28.1825	-1.77392	0.447722	-3.96211	7.42905e-05	0.000539028
XLOC_028985	2.54833	4.16607	1.07251	3.88441	0.000102579	0.000707057		ENSG00000236378	10.2419	-1.42807	0.469282	-3.04309	0.00234159	0.00950821
XLOC_029167	36.5792	2.67257	0.468763	5.70132	1.18884e-08	2.9099e-07		ENSG00000226571	6.12946	-1.54254	0.399448	-3.86168	0.000112612	0.000764824
XLOC_029287	7.20392	3.40374	1.02343	3.32583	0.00088156	0.00423115		ENSG00000238099	13.7309	-1.25924	0.512844	-2.4554	0.0140726	0.0410587
XLOC_029301	13.8078	1.65421	0.451368	3.66489	0.000247444	0.00146774		ENSG00000224477	23.1977	-2.50023	0.409895	-6.09969	1.06275e-09	3.45995e-08
XLOC_029388	0.767338	2.9429	1.22397	2.40439	0.0161996	0.0460238		ENSG00000223414	10.4347	-1.44364	0.579854	-2.48966	0.0127865	0.0379447
XLOC_029517	4.00594	2.90132	1.04477	2.77698	0.00548664	0.019033		ENSG00000234768	2.81842	-2.84818	0.600451	-4.7434	2.1016e-06	2.55648e-05
XLOC_029531	40.7016	3.64085	0.735644	4.94921	7.4517e-07	1.05435e-05		ENSG00000228361	0.730089	-2.47407	0.886934	-2.78946	0.00527955	0.0184803
XLOC_029535	23.8987	1.31409	0.280488	4.68502	2.79931e-06	3.27074e-05		ENSG00000234647	11.4163	-1.89482	0.442169	-4.28529	1.82502e-05	0.000164957
XLOC_029561	2.917	3.81559	1.27697	2.98801	0.00280804	0.0110434		ENSG00000273100	9.96422	-1.43625	0.272829	-5.26428	1.40739e-07	2.49048e-06
XLOC_029566	3.59369	1.89062	0.688259	2.74697	0.00601495	0.020519		ENSG00000227508	7.37533	-1.85788	0.261849	-7.09524	1.29132e-12	8.09387e-11
XLOC_029567	18.7367	1.56394	0.491373	3.18279	0.00145863	0.00644435		ENSG00000230333	369.485	-3.73926	0.324684	-11.5166	1.08795e-30	3.7881e-27
XLOC_029678	7.71075	2.6627	0.621613	4.28354	1.83947e-05	0.000165965		ENSG00000230435	61.7806	-3.3809	0.462978	-7.3025	2.82466e-13	2.06662e-11
XLOC_029691	3.21002	3.49643	1.23527	2.8305	0.00464752	0.0167093		ENSG00000229379	1.4004	-1.99664	0.548926	-3.63735	0.000275458	0.00159635
XLOC_029692	4.34439	2.7955	0.882946	3.1661	0.00154498	0.00676347		ENSG00000225792	121.028	-1.58168	0.486707	-3.24977	0.00115498	0.00530554
XLOC_029693	6.63156	3.65222	0.877481	4.16216	3.15247e-05	0.000264613		ENSG00000237400	2.74216	-3.41335	0.679452	-5.02369	5.06893e-07	7.49353e-06
XLOC_029695	17.6672	2.03299	0.710596	2.86096	0.00422356	0.0154562		ENSG00000230539	28.4578	-1.34049	0.278063	-4.82083	1.4296e-06	1.84982e-05
XLOC_029696	2.69674	3.25105	1.15657	2.81094	0.00493973	0.0175357		ENSG00000236310	8.58522	-1.97121	0.487964	-4.03966	5.35277e-05	0.000411217
XLOC_029697	1.73129	4.36523	1.38396	3.15417	0.00160957	0.00697764		ENSG00000260997	8.55935	-1.10294	0.440817	-2.50203	0.0123484	0.0369112
XLOC_029700	1.80122	3.05061	0.955681	3.19208	0.00141252	0.0062668		ENSG00000237471	6.42522	-1.57972	0.394165	-4.00777	6.12946e-05	0.000458798
XLOC_029701	4.34842	3.93006	1.10261	3.56432	0.000364794	0.00202195		ENSG00000229628	6.46044	-1.29827	0.296831	-4.37376	1.22125e-05	0.000117231
XLOC_029702	5.0176	3.52612	1.00476	3.5094	0.000449113	0.00240835		ENSG00000236078	15.5149	-2.55645	0.526438	-4.85612	1.19708e-06	1.5856e-05
XLOC_029704	0.807421	3.21891	1.19111	2.70246	0.00688295	0.0229774		ENSG00000235751	14.5335	-1.03942	0.323231	-3.21571	0.00130124	0.00586191
XLOC_029705	2.09715	2.35469	0.969742	2.42816	0.0151758	0.0436321		ENSG00000234223	8.98696	-4.51498	0.514706	-8.77197	1.7556e-18	4.06007e-16
XLOC_029708	2.66989	2.87957	0.958715	3.00357	0.00266832	0.010587		ENSG00000232667	271.736	-2.30362	0.496321	-4.64138	3.46091e-06	3.94078e-05
XLOC_029710	3.34112	2.882	0.788553	3.65479	0.000257391	0.00151292		ENSG00000264868	359.333	-3.44479	0.381451	-9.03073	1.70526e-19	4.9014e-17
XLOC_029711	6.57062	2.42888	0.681015	3.56656	0.000361697	0.0020081		ENSG00000238358	1.13696	-1.77008	0.710159	-2.49251	0.0126845	0.037703
XLOC_029712	1.28242	2.71196	1.01449	2.67323	0.0075125	0.0246761		ENSG00000225498	5.9415	-1.43979	0.272568	-5.28231	1.27567e-07	2.2896e-06
XLOC_029713	2.48256	2.14289	0.838401	2.55592	0.0105906	0.0325816		ENSG00000223665	2.13458	-1.09188	0.433281	-2.52002	0.0117349	0.0354407
XLOC_029714	0.747711	3.45444	1.2473	2.76954	0.00561353	0.0193962		ENSG00000233942	24.1635	-1.2704	0.364867	-3.48183	0.000497993	0.00262982
XLOC_029715	3.13409	2.13007	0.878254	2.42534	0.0152939	0.0439026		ENSG00000237640	2.28715	-1.46532	0.455163	-3.21933	0.00128492	0.00580827
XLOC_029716	16.9999	2.09781	0.592395	3.54123	0.000398271	0.00217626		ENSG00000234715	9.07578	-1.44647	0.458596	-3.15413	0.00160978	0.00697764
XLOC_029717	3.17184	2.56279	0.879326	2.91449	0.0035627	0.013444		ENSG00000237513	30.7563	-1.35435	0.451982	-2.99646	0.00273133	0.0107796
XLOC_029718	22.2312	1.89661	0.581132	3.26365	0.00109987	0.00510246		ENSG00000259920	2.01818	-1.31563	0.517921	-2.54021	0.0110785	0.0337817
XLOC_029721	3.85598	1.68386	0.642082	2.6225	0.00872879	0.0278502		ENSG00000226380	632.571	-1.11572	0.217173	-5.13746	2.78478e-07	4.47828e-06
XLOC_029722	12.8046	2.10334	0.569246	3.69495	0.000219928	0.00133241		ENSG00000271204	393.089	-1.28368	0.193541	-6.63263	3.29752e-11	1.54653e-09
XLOC_029724	35.9078	1.79193	0.543307	3.29819	0.000973086	0.00460345		ENSG00000230649	7.42267	-1.06378	0.334411	-3.18104	0.00146745	0.00647339
XLOC_029729	2.26933	1.954	0.760561	2.56916	0.0101946	0.0315756		ENSG00000232053	6.09183	-1.5689	0.309286	-5.07267	3.92271e-07	6.00189e-06
XLOC_029730	20.8204	2.58166	0.613359	4.20906	2.56436e-05	0.000222009		ENSG00000223872	1.12535	-2.24538	0.824264	-2.7241	0.00644763	0.0217152
XLOC_029732	4.14791	2.57392	0.761559	3.37981	0.000725363	0.00359024		ENSG00000225365	5.52743	-2.96885	0.467706	-6.34768	2.18585e-10	8.40905e-09
XLOC_029843	1.89773	2.88624	1.02997	2.80225	0.00507476	0.017913		ENSG00000237647	11.0937	-1.54037	0.636786	-2.41898	0.0155642	0.0445196
XLOC_029872	3.07386	1.50411	0.559617	2.68776	0.0071934	0.023828		ENSG00000254269	5.79786	-3.07157	0.549264	-5.59216	2.24267e-08	4.99143e-07
XLOC_029971	308.581	2.47036	0.236743	10.4348	1.72016e-25	1.92275e-22		ENSG00000253696	8.50459	-2.27583	0.507139	-4.48759	7.20326e-06	7.43992e-05
XLOC_030121	7.15744	1.72554	0.599892	2.87642	0.00402212	0.0148378		ENSG00000253764	9.89234	-4.07848	0.459003	-8.88552	6.36237e-19	1.58038e-16
XLOC_030156	135.584	3.36486	0.613716	5.48276	4.18739e-08	8.64105e-07		ENSG00000270988	6.44243	-3.03863	0.497022	-6.11367	9.73637e-10	3.20091e-08
XLOC_030157	3.17501	3.40972	1.01711	3.35236	0.000801247	0.00390254		ENSG00000253805	0.683772	-3.42313	0.922032	-3.71259	0.00020515	0.00125919
XLOC_030158	1.07786	2.32481	0.975995	2.38199	0.0172195	0.0483541		ENSG00000253444	1.56085	-3.07716	0.74267	-4.14337	3.42234e-05	0.000283598
XLOC_030162	3.06773	3.0739	0.973334	3.15811	0.00158796	0.00691401		ENSG00000253855	1.15415	-3.14741	0.823472	-3.82213	0.000132305	0.000876515
XLOC_030163	3.2563	2.63878	0.843924	3.1268	0.00176722	0.00752357		ENSG00000249694	8.85154	-3.25201	0.544071	-5.97718	2.27038e-09	6.77744e-08
XLOC_030214	2.83168	3.67459	0.909784	4.03897	5.36859e-05	0.000411961		ENSG00000253343	0.941212	-2.31466	0.693605	-3.33715	0.000846422	0.00409048
XLOC_030215	16.6236	4.69403	0.884796	5.30521	1.12542e-07	2.05662e-06		ENSG00000254367	3.9808	-1.44679	0.317886	-4.55129	5.3319e-06	5.74893e-05
XLOC_030220	259.524	2.42265	0.512615	4.72606	2.28923e-06	2.74653e-05		ENSG00000254235	340.493	-2.23385	0.48558	-4.60037	4.21743e-06	4.68293e-05
XLOC_030676	43.4324	3.06016	1.11696	2.73972	0.00614907	0.020902		ENSG00000261451	108.554	-1.22579	0.215243	-5.69492	1.23429e-08	3.0029e-07
XLOC_030680	12.3998	3.14056	1.14815	2.73531	0.00623209	0.0211307		ENSG00000253641	52.9506	-1.30213	0.218948	-5.94722	2.72732e-09	8.01076e-08
XLOC_030683	4.11005	1.99854	0.778718	2.56645	0.0102744	0.0317739		ENSG00000253678	3.78265	-1.75161	0.652767	-2.68336	0.00728868	0.0240723
XLOC_030684	6.55515	2.53928	0.768518	3.30413	0.000952721	0.00451987		ENSG00000253649	29.3721	-2.41757	0.526423	-4.59244	4.38087e-06	4.84569e-05
XLOC_030687	9.52268	2.87765	1.02748	2.80069	0.00509931	0.0179713		ENSG00000272505	73.4985	-1.46961	0.242871	-6.05098	1.43969e-09	4.5402e-08
XLOC_030688	33.9312	2.01426	0.711003	2.83298	0.00461158	0.0166073		ENSG00000253557	40.1111	-1.42913	0.232719	-6.14099	8.20087e-10	2.75003e-08
XLOC_030817	13.6923	1.87235	0.713204	2.62526	0.00865825	0.0276602		ENSG00000254260	11.1017	-4.66087	0.932391	-4.99883	5.76782e-07	8.41542e-06
XLOC_031444	12.2327	2.94263	0.767277	3.83516	0.000125484	0.000838506		ENSG00000253147	15.3031	-4.83111	0.914292	-5.28399	1.26402e-07	2.27276e-06
XLOC_031445	14.301	2.60159	0.673348	3.86366	0.000111702	0.00076004		ENSG00000254026	9.77535	-5.41689	0.947004	-5.72003	1.06506e-08	2.6521e-07
XLOC_031446	4.76298	3.03932	0.774	3.92678	8.60917e-05	0.000609918		ENSG00000253199	17.3034	-4.6122	1.0717	-4.30364	1.68017e-05	0.000153799
XLOC_031447	3.11824	3.29971	0.950249	3.47247	0.000515698	0.00270352		ENSG00000261026	16.2471	-2.18485	0.708748	-3.08269	0.0020514	0.00851714
XLOC_031448	2.42115	3.5028	0.970006	3.61111	0.000304889	0.00174173		ENSG00000253888	24.4274	-1.45879	0.422033	-3.45659	0.000547058	0.00283534
XLOC_031455	10.568	2.66644	0.696596	3.82782	0.000129283	0.000859041		ENSG00000272327	50.5122	-1.45448	0.523973	-2.77586	0.00550554	0.0190755
XLOC_031655	30.4978	1.0218	0.348311	2.9336	0.00335056	0.012792		ENSG00000253939	2.41865	-3.57049	1.15717	-3.08554	0.00203183	0.00845686
XLOC_031849	26.2223	4.13511	0.732118	5.64816	1.62178e-08	3.78541e-07		ENSG00000253838	7.61846	-1.27524	0.41396	-3.08058	0.00206595	0.00856872
XLOC_031851	105.999	5.13021	0.673294	7.61956	2.54534e-14	2.40433e-12		ENSG00000261449	1.68658	-1.44231	0.459619	-3.13806	0.00170071	0.00728822
XLOC_031852	6.86365	4.67069	0.944331	4.94602	7.5745e-07	1.06965e-05		ENSG00000272233	3.03251	-1.42856	0.398842	-3.58178	0.000341256	0.00191495
XLOC_031853	3.07391	5.10336	0.995471	5.12658	2.95045e-07	4.70389e-06		ENSG00000253688	3.8493	-2.00095	0.483946	-4.13465	3.55502e-05	0.000292544
XLOC_031854	20.1481	4.16796	0.750081	5.55668	2.74959e-08	6.01323e-07		ENSG00000253702	1.13819	-1.78221	0.567567	-3.14008	0.00168899	0.00724882
XLOC_031856	12.4584	4.09631	0.778257	5.26344	1.41384e-07	2.49968e-06		ENSG00000240915	14.7446	-2.6546	0.369198	-7.19019	6.47034e-13	4.2683e-11
XLOC_031857	4.69306	4.29919	1.02219	4.20587	2.60077e-05	0.000224485		ENSG00000254330	53.362	-1.32251	0.233408	-5.6661	1.46089e-08	3.458e-07
XLOC_031860	37.5099	5.04058	0.704621	7.15361	8.45256e-13	5.45082e-11		ENSG00000253190	17.1833	-1.67974	0.362345	-4.63576	3.55626e-06	4.03337e-05
XLOC_031862	9.55715	4.41321	0.797069	5.5368	3.08041e-08	6.63573e-07		ENSG00000246145	149.452	-1.42695	0.386459	-3.69238	0.000222168	0.00134235
XLOC_031863	5.79464	4.80491	0.844626	5.68881	1.27931e-08	3.09371e-07		ENSG00000253967	4.50875	-1.73331	0.637021	-2.72096	0.00650936	0.0218872
XLOC_031864	10.7997	4.78867	0.815828	5.86971	4.36566e-09	1.21346e-07		ENSG00000254366	2.99079	-2.90154	0.548313	-5.29175	1.2115e-07	2.18613e-06
XLOC_031865	5.46184	5.03412	0.91365	5.5099	3.59035e-08	7.588e-07		ENSG00000272249	2.25939	-1.20677	0.430893	-2.80062	0.00510045	0.0179715
XLOC_031866	12.8948	4.44473	0.762759	5.82717	5.63744e-09	1.53071e-07		ENSG00000260640	1.68834	-1.8281	0.571479	-3.1989	0.00137954	0.00615168
XLOC_031867	11.2605	4.32309	0.747997	5.77955	7.4899e-09	1.95965e-07		ENSG00000254141	33.0293	-2.02256	0.37633	-5.37442	7.6828e-08	1.46937e-06
XLOC_031868	6.18599	3.88528	0.933124	4.16373	3.13086e-05	0.000263128		ENSG00000254278	4.62438	-3.06256	0.554003	-5.52806	3.2379e-08	6.92311e-07
XLOC_031869	5.537	4.19108	0.828567	5.05823	4.23166e-07	6.39676e-06		ENSG00000204949	103.06	-2.1615	0.688425	-3.13977	0.00169078	0.00725343
XLOC_031870	5.5203	4.59685	0.939275	4.89405	9.87839e-07	1.34748e-05		ENSG00000245164	138.412	-1.7444	0.374244	-4.66113	3.14483e-06	3.62602e-05
XLOC_031973	235.264	2.66215	0.815348	3.26505	0.00109445	0.00507968		ENSG00000253929	3.10965	-1.36069	0.359006	-3.79017	0.000150545	0.00097457
XLOC_032012	7.79962	3.00102	1.23972	2.42073	0.0154892	0.0443621		ENSG00000250400	4.25623	-3.04921	0.398754	-7.64683	2.05988e-14	1.99254e-12
XLOC_032339	0.900156	3.57603	1.40554	2.54424	0.0109517	0.0334925		ENSG00000229140	14.4629	-2.85644	0.284787	-10.0301	1.12399e-23	7.29506e-21
XLOC_032477	8.96448	4.37839	0.92467	4.73509	2.1896e-06	2.64911e-05		ENSG00000254028	16.7264	-1.3129	0.269049	-4.8798	1.06196e-06	1.43593e-05
XLOC_032558	0.409599	3.75222	1.55417	2.41429	0.0157658	0.0450196		ENSG00000253433	6.7552	-1.46487	0.339915	-4.3095	1.63623e-05	0.000150118
XLOC_032731	6.44879	2.46295	0.535465	4.59965	4.23197e-06	4.69389e-05		ENSG00000251218	3.79494	-2.5763	0.432277	-5.95983	2.52502e-09	7.43829e-08
XLOC_032737	19.4254	1.84011	0.381522	4.82308	1.4136e-06	1.83258e-05		ENSG00000253988	45.4602	-1.24145	0.25517	-4.86519	1.14344e-06	1.52661e-05
XLOC_032750	59.3472	1.78401	0.333118	5.35548	8.53285e-08	1.61203e-06		ENSG00000273061	40.4563	-1.30395	0.174799	-7.45971	8.671e-14	7.17944e-12
XLOC_033579	0.528992	3.90164	1.55102	2.51553	0.0118853	0.0357824		ENSG00000273056	1.85589	-1.36784	0.530946	-2.57623	0.00998829	0.0310668
XLOC_033592	4.38345	2.33448	0.947819	2.46301	0.0137777	0.0403387		ENSG00000234840	101.345	-1.57691	0.39665	-3.97558	7.02077e-05	0.000513665
XLOC_033595	9.9392	3.01348	1.10166	2.73541	0.00623033	0.0211283		ENSG00000224549	27.7957	-1.788	0.394693	-4.5301	5.89555e-06	6.28275e-05
XLOC_033596	2.0704	2.99522	1.22583	2.44342	0.0145487	0.0422029		ENSG00000234160	104.271	-1.29743	0.222834	-5.82241	5.80044e-09	1.56441e-07
XLOC_033597	1.30683	3.42146	1.42387	2.40294	0.0162641	0.0461607		ENSG00000215112	9.68131	-2.61016	0.498936	-5.23146	1.68178e-07	2.92205e-06
XLOC_033627	19.4039	2.93739	0.617511	4.75683	1.96659e-06	2.41268e-05		ENSG00000225597	9.16309	-2.90672	0.493554	-5.88938	3.87653e-09	1.09479e-07
XLOC_033628	2.15333	3.24504	1.30179	2.49276	0.0126754	0.0376817		ENSG00000231757	8.14358	-2.68534	0.502997	-5.33867	9.36287e-08	1.74427e-06
XLOC_033643	0.855796	4.4507	1.50165	2.96387	0.00303793	0.0117976		ENSG00000234407	16.173	-2.91367	0.482063	-6.04418	1.50173e-09	4.72106e-08
XLOC_033710	17.557	1.20527	0.313756	3.84142	0.000122322	0.00081983		ENSG00000231212	21.7778	-1.37559	0.349927	-3.93107	8.45682e-05	0.000600816
XLOC_033737	1.00561	2.96382	1.19417	2.48191	0.013068	0.0386844		ENSG00000229746	17.5257	-2.81073	0.494376	-5.6854	1.30506e-08	3.14088e-07
XLOC_033756	10.0852	1.36226	0.407029	3.34684	0.000817384	0.00396953		ENSG00000226904	8.88697	-1.20103	0.341672	-3.51516	0.000439484	0.00236632
XLOC_033777	4.55771	2.31932	0.755141	3.07137	0.00213081	0.00879242		ENSG00000229019	10.5735	-1.58214	0.433621	-3.64866	0.000263615	0.00154229
XLOC_034037	5.02139	2.4208	0.607204	3.98679	6.69727e-05	0.000493559		ENSG00000226337	1.06716	-1.99835	0.611309	-3.26898	0.00107937	0.00502492
XLOC_034047	2.40162	3.10872	0.709334	4.38259	1.17275e-05	0.000113272		ENSG00000234506	6.39021	-1.37561	0.399221	-3.44574	0.000569495	0.00292975
XLOC_034069	11.9749	1.16479	0.342061	3.40521	0.000661131	0.00332134		ENSG00000243888	69.4491	-1.22393	0.248961	-4.91615	8.82648e-07	1.21887e-05
XLOC_034086	17.4781	2.22373	0.556251	3.99771	6.39581e-05	0.000474847		ENSG00000204706	57.9717	-1.24405	0.227377	-5.47131	4.4671e-08	9.09696e-07
[truncated: 3,727 more rows]

## Sheet: Wilcoxon
Tumorigenesis: Upregulated in primary tumors							Tumorigenesis: Downregulated in primary tumors							Metastasis: Upregulated in PVTTs					Metastasis: Downregulated in PVTTs
[truncated: 2,178 more rows]

[truncated: 1 more sheets: GFOLD+Recurrence]
