# Supplementary material for: Recurrently deregulated lncRNAs in hepatocellular carcinoma
Source: Nat Commun. 2017 Feb 13;8:14421. doi: 10.1038/ncomms14421 (PMC5316832; doi:10.1038/ncomms14421)
Supplement: Supplementary Data 7 — Significantly deregulated lncRNAs in each HCC subclass [file ncomms14421-s8.xlsx]

## Sheet: upregulated in S1
Upregulated in subclass S1
GeneID	Average FPKM (S1)	Average FPKM (S2,S3)	Fold Change	p-value	q-value	Tumorigenesis upregulated	Tumorigenesis downregulated	Metastasis upregulated	Metastasis downregulated*	*Please note that some lncRNAs may be recurrently upregulated in some patients, and recurrently downregulated in other patients. In such cases, we will report them in both lists, i.e. Metastasis upregulated and Mestasis downregulated.
ENSG00000104725	0.0723953	0.00350864	20.6334	0.002903	0.0431243	-	-	-	-
ENSG00000110347	0.452686	0.0665779	6.79935	5.66057e-06	0.000553258	+	-	+	+
ENSG00000132832	0.0298481	0.009539	3.12906	0.00329358	0.0468471	-	-	-	-
ENSG00000171889	0.0528795	0.00348901	15.156	0.000811007	0.0186434	-	-	-	-
ENSG00000172965	72.1321	32.8052	2.1988	1.73518e-09	2.7979e-06	+	-	-	-
ENSG00000175147	0.0454164	0.00868254	5.23077	0.000336811	0.0101083	-	-	-	-
ENSG00000177822	0.28025	0.00195962	143.012	0.000171497	0.006324	-	-	-	-
ENSG00000180139	1.86087	0.846032	2.19953	0.000235226	0.00788696	-	-	-	-
ENSG00000182310	0.759757	0.370894	2.04845	3.82633e-05	0.00218224	-	-	-	-
ENSG00000185904	0.05455	0.0218931	2.49165	0.00010456	0.00440519	-	-	-	-
ENSG00000197813	2.02878	0.734826	2.7609	2.43136e-07	7.00356e-05	-	-	-	-
ENSG00000204044	0.395679	0.149567	2.64549	5.8782e-05	0.00291233	-	-	-	-
ENSG00000204055	0.255019	0.0756343	3.37174	9.58784e-09	6.80238e-06	-	-	-	-
ENSG00000204261	4.05263	1.55533	2.60563	7.88961e-10	1.55487e-06	-	-	-	-
ENSG00000204272	39.365	15.1941	2.59081	3.28564e-07	8.32535e-05	-	-	-	-
ENSG00000204282	0.158976	0.0631727	2.51653	2.27423e-06	0.000290202	-	-	-	-
ENSG00000204362	0.00249885	0.000548779	4.55346	0.000908421	0.0200157	-	-	-	-
ENSG00000205444	0.0106085	0.000454821	23.3247	3.98396e-05	0.00224329	-	-	-	-
ENSG00000205537	0.00610196	0.0010794	5.65309	0.00121538	0.0238738	-	-	-	-
ENSG00000205890	0.0216349	0.00476261	4.54265	0.000507	0.0135228	-	-	-	-
ENSG00000206337	1.21768	0.580718	2.09685	0.00304062	0.0444612	-	-	-	-
ENSG00000213994	0.0812581	0.0247669	3.28092	0.00215384	0.0353441	-	-	-	-
ENSG00000214049	0.523888	0.0863752	6.06526	2.42318e-05	0.00155817	-	-	-	-
ENSG00000214870	0.348224	0.113259	3.07458	0.000536014	0.0139608	-	-	-	-
ENSG00000214894	0.0636195	0.0124944	5.09186	0.00344616	0.0480916	-	-	-	-
ENSG00000215196	0.0121209	0.00144751	8.37356	0.0022608	0.0363149	-	-	-	-
ENSG00000215244	0.0331863	0.00615425	5.39242	1.01616e-05	0.000797502	-	-	-	-
ENSG00000215246	0.0564877	0.00990163	5.70488	4.07185e-06	0.000437132	-	-	-	-
ENSG00000215458	0.0319405	0.0129366	2.469	0.00338739	0.0476791	-	-	-	-
ENSG00000220161	0.0104973	0.00328536	3.19517	0.00359229	0.0495848	-	-	-	-
ENSG00000222032	0.0254686	0.00252653	10.0804	2.9276e-07	7.75028e-05	-	-	-	-
ENSG00000222041	85.9803	35.8803	2.39631	7.67595e-10	1.55487e-06	+	-	-	-
ENSG00000223477	0.303324	0.0437547	6.93237	0.00122765	0.0240606	-	-	-	-
ENSG00000223485	0.163393	0.0259996	6.28441	2.38824e-05	0.00154599	-	-	-	-
ENSG00000223534	0.695842	0.147001	4.73359	9.67412e-08	3.73022e-05	-	-	-	-
ENSG00000223552	0.0496186	0.0158473	3.13104	0.00118148	0.0234406	-	-	-	-
ENSG00000223764	0.0337111	0.00866199	3.89184	0.00197976	0.0332844	-	+	-	-
ENSG00000223770	0.00258193	0.000488625	5.28407	0.000938515	0.0204753	-	-	-	-
ENSG00000223829	0.377519	0.0713405	5.29179	0.000717508	0.0171897	-	-	-	-
ENSG00000224081	1.87459	0.583739	3.21134	4.2973e-06	0.000453698	-	-	-	-
ENSG00000224137	0.14617	0.0569649	2.56596	0.0012932	0.024851	-	-	-	-
ENSG00000224164	0.0655915	0.0192035	3.41561	0.000124385	0.00501413	-	-	-	-
ENSG00000224259	0.0762791	0.00998035	7.64293	4.61618e-06	0.000473278	-	-	-	-
ENSG00000224397	0.549051	0.184851	2.97023	8.12454e-06	0.000689497	-	-	+	-
ENSG00000224577	0.0361257	0.0175336	2.06037	0.000675374	0.0165686	-	-	-	-
ENSG00000224842	0.0440483	0.00350229	12.577	0.00114584	0.0229388	-	-	-	-
ENSG00000224848	0.263835	0.0815641	3.2347	0.00124387	0.0241648	-	-	-	-
ENSG00000224905	0.109539	0.0461304	2.37456	0.00104039	0.0218383	-	-	-	-
ENSG00000225298	0.0574073	0.00765154	7.50272	0.00255852	0.0396336	-	-	-	-
ENSG00000225439	0.0768908	0.0273151	2.81496	9.24915e-05	0.00405876	-	-	-	-
ENSG00000225490	0.0488903	0.0136824	3.57322	0.00350672	0.0487451	-	-	-	-
ENSG00000225606	0.0112219	0.00328868	3.41229	0.000610844	0.01539	-	-	-	-
ENSG00000225667	0.070128	0.0060527	11.5862	0.000325558	0.00991935	-	-	-	-
ENSG00000225670	0.0923642	0.0153634	6.01198	8.71775e-05	0.00387778	-	-	-	-
ENSG00000225675	0.0119464	0.00156529	7.63208	0.000374323	0.0109742	-	-	-	-
ENSG00000225676	0.0300773	0.00859324	3.50011	0.00108243	0.0221467	-	-	-	-
ENSG00000225684	0.0181368	0.00575444	3.15179	0.000167576	0.0062052	-	-	-	-
ENSG00000225782	0.0181762	0.00188153	9.66035	2.13314e-05	0.00145521	-	-	-	-
ENSG00000225783	0.109751	0.0186864	5.87329	0.000671809	0.016504	-	-	-	-
ENSG00000225948	0.0321367	0.00302652	10.6184	0.000278429	0.00896278	-	-	-	-
ENSG00000225969	0.173217	0.0420465	4.11966	0.000922563	0.0202018	-	-	-	-
ENSG00000226004	0.0213553	0.00383427	5.5696	0.000102502	0.00435838	-	-	-	-
ENSG00000226067	0.46052	0.196527	2.34329	1.6202e-05	0.00115778	-	-	-	-
ENSG00000226091	0.288736	0.126664	2.27954	0.000104559	0.00440519	-	-	-	-
ENSG00000226149	0.0292621	0.00497776	5.87857	0.00029892	0.00945933	-	-	-	-
ENSG00000226312	1.32537	0.63256	2.09525	8.96386e-05	0.00395503	-	-	-	-
ENSG00000226445	0.0299071	0.0120702	2.47777	3.69265e-05	0.00213343	-	-	-	-
ENSG00000226496	0.0734692	0.0148346	4.95257	0.000179888	0.00656518	-	-	-	-
ENSG00000226527	0.00152257	0.00016625	9.15828	0.00108732	0.0221467	-	-	-	-
ENSG00000226751	0.0288382	0.00825485	3.49349	0.00022339	0.00761976	-	-	-	-
ENSG00000226791	0.0308117	0.00895846	3.43939	5.71957e-06	0.000553258	-	-	-	-
ENSG00000226806	0.0017905	0.00032109	5.57631	0.000794491	0.0184833	-	-	-	-
ENSG00000226835	0.0723695	0.0266747	2.71304	0.00145165	0.0269329	-	-	-	-
ENSG00000227039	0.216689	0.0882444	2.45555	0.002246	0.0361828	-	-	-	-
ENSG00000227053	0.839828	0.0915416	9.17428	6.2294e-08	2.56955e-05	-	-	-	-
ENSG00000227060	0.00684638	0.00197813	3.46104	0.00339455	0.0476791	-	-	-	-
ENSG00000227091	0.0461584	0.0060373	7.64554	0.000842443	0.0191303	-	-	-	-
ENSG00000227218	0.480421	0.205633	2.3363	1.47572e-06	0.000214552	-	-	-	-
ENSG00000227363	0.0203261	0.00249683	8.14076	0.00151418	0.027831	-	-	-	-
ENSG00000227486	0.130845	0.0415458	3.14941	6.63498e-05	0.00319795	-	-	-	-
ENSG00000227531	0.0385823	0.00476583	8.09561	2.38777e-05	0.00154599	-	-	-	-
ENSG00000227619	0.195964	0.0418374	4.68394	0.00274159	0.0413149	-	-	-	-
ENSG00000227676	0.0243519	0.00250248	9.73109	0.000702346	0.016949	-	-	-	-
ENSG00000227751	3.71349	1.69567	2.18998	2.33253e-08	1.29288e-05	-	-	-	-
ENSG00000228317	0.0263436	0.0108412	2.42995	0.00347264	0.0483851	-	-	-	-
ENSG00000228427	0.103083	0.0499371	2.06425	2.19707e-06	0.000286541	-	-	-	-
ENSG00000228624	0.16196	0.0666363	2.4305	5.65805e-07	0.000120912	-	-	-	-
ENSG00000228863	0.215527	0.0700029	3.07883	0.000362663	0.0107388	-	-	-	-
ENSG00000228877	0.0334551	0.00332879	10.0502	0.00211231	0.0348845	-	-	-	-
ENSG00000229056	0.0647135	0.0117504	5.50736	0.00117626	0.0233894	-	-	-	-
ENSG00000229124	5.72918	2.80786	2.04041	0.000113045	0.00467834	-	-	-	-
ENSG00000229380	0.0761301	0.00936659	8.12783	0.000449092	0.0124165	-	-	-	-
ENSG00000229400	0.0700408	0.0170521	4.10747	6.84522e-05	0.00326381	-	-	-	-
ENSG00000229424	0.0117231	0.00437324	2.68065	0.00126952	0.0245182	-	-	-	-
ENSG00000229656	1.41111	0.39451	3.57688	7.9787e-06	0.000683663	-	-	-	-
ENSG00000229950	0.0934212	0.0404724	2.30827	0.000557049	0.0143793	-	-	-	-
ENSG00000229989	0.00525501	0.000517136	10.1618	0.000242085	0.00807118	-	-	-	-
ENSG00000230084	0.219515	0.051471	4.26483	0.000915288	0.0201171	-	-	-	-
ENSG00000230148	0.664233	0.225028	2.95178	5.61471e-05	0.0028424	-	-	-	-
ENSG00000230385	0.0134499	0.00175449	7.66601	0.00156123	0.0284015	-	-	-	-
ENSG00000230432	0.154408	0.0320342	4.82008	0.000199469	0.00706185	-	-	-	-
ENSG00000230525	0.0409869	0.00235694	17.3899	0.0010257	0.0216419	-	-	-	-
ENSG00000230526	0.0492615	0.0139255	3.53751	0.000421606	0.0119077	-	-	-	-
ENSG00000230649	0.0142565	0.00117429	12.1406	0.000242085	0.00807118	-	-	-	-
ENSG00000230730	0.0125868	0.00102686	12.2576	3.77713e-05	0.00216812	-	-	-	-
ENSG00000231013	0.138086	0.046279	2.98376	0.00171283	0.0301693	+	-	-	-
ENSG00000231106	0.315021	0.0557517	5.65043	0.00119355	0.0236537	-	-	-	-
ENSG00000231107	0.119153	0.0406091	2.93414	0.000306794	0.00952996	-	-	-	-
ENSG00000231185	0.120439	0.0474914	2.53602	0.00110484	0.0224216	-	-	-	-
ENSG00000231459	0.00531172	0.000916004	5.79879	0.000860719	0.0193738	-	-	-	-
ENSG00000231486	387.495	86.1898	4.49583	0.000451516	0.0124165	-	+	-	+
ENSG00000231507	0.144314	0.0638712	2.25945	0.00140932	0.0263683	-	-	-	-
ENSG00000231527	0.025343	0.00840594	3.01489	0.00336606	0.0475349	-	-	-	-
ENSG00000231528	0.0204001	0.00655082	3.11413	0.000461106	0.0126214	-	-	-	-
ENSG00000231728	0.0369208	0.00717889	5.14297	0.000897018	0.019907	-	-	-	-
ENSG00000231748	0.737726	0.315066	2.3415	0.00013899	0.00547057	-	-	-	-
ENSG00000232524	0.417985	0.0576059	7.25594	9.45253e-07	0.000170278	-	-	-	-
ENSG00000232803	0.33067	0.0554894	5.95915	0.000142624	0.0055173	-	-	-	-
ENSG00000232993	0.792847	0.340723	2.32695	0.000783989	0.018321	-	-	-	-
ENSG00000233030	0.00619913	0.00283869	2.18379	0.00197489	0.0332656	-	-	-	-
ENSG00000233085	0.0570977	0.00577725	9.88319	0.000728431	0.0173658	-	-	-	-
ENSG00000233093	0.115872	0.0567719	2.041	0.00148551	0.0274081	-	-	-	-
ENSG00000233208	0.00675125	0.000798836	8.45136	0.000812503	0.0186434	-	-	-	-
ENSG00000233262	0.0444815	0.00441333	10.0789	0.00015593	0.00590968	-	-	-	-
ENSG00000233521	0.090135	0.0211273	4.26627	5.04515e-06	0.00050557	-	-	-	-
ENSG00000233682	0.0691053	0.0257751	2.68109	2.22948e-06	0.000288134	-	-	-	-
ENSG00000233901	1.12999	0.328656	3.43822	3.47778e-06	0.000390414	-	-	-	-
ENSG00000234070	0.133281	0.0390413	3.41385	0.00273093	0.0412506	-	-	-	-
ENSG00000234166	0.0947485	0.0316011	2.99826	2.77074e-05	0.00172437	-	-	-	-
ENSG00000234184	0.10727	0.0252132	4.25454	0.000119996	0.00489282	-	-	-	-
ENSG00000234199	0.0389498	0.0133284	2.9223	0.00348338	0.0484967	-	-	-	-
ENSG00000234311	0.0486886	0.00835841	5.8251	0.000247865	0.00823294	-	-	-	-
ENSG00000234362	0.0988982	0.0314193	3.14768	9.06399e-06	0.000744296	-	-	-	-
ENSG00000234663	0.265169	0.0512557	5.17345	0.00354338	0.0491396	-	+	-	-
ENSG00000234705	0.327704	0.0708024	4.62843	2.23916e-05	0.00148749	-	-	-	-
ENSG00000234779	0.0583854	0.00725854	8.04368	6.59825e-06	0.000606022	-	-	-	-
ENSG00000234883	0.0722711	0.0217632	3.32079	2.01133e-05	0.00138813	-	-	-	-
ENSG00000234961	4.80685	2.24819	2.1381	2.37379e-06	0.000298609	-	-	-	-
ENSG00000235117	0.0728843	0.0244187	2.98477	1.34596e-06	0.000206073	-	-	-	-
ENSG00000235123	0.0118957	0.00169825	7.00469	1.2902e-05	0.00096558	-	-	-	-
ENSG00000235385	0.0219885	0.0014358	15.3145	2.9078e-08	1.47665e-05	-	-	-	-
ENSG00000235423	1.74602	0.85492	2.04232	6.68191e-09	5.38714e-06	-	-	-	-
ENSG00000235565	0.0157919	0.00630747	2.50368	0.00300573	0.0442428	-	-	-	-
ENSG00000235576	1.8062	0.786903	2.29533	0.00135938	0.025761	-	-	-	-
ENSG00000235641	0.0290251	0.0144558	2.00784	0.00138355	0.0260234	-	-	-	-
ENSG00000235659	0.0417559	0.0083974	4.97248	2.66976e-05	0.0016792	-	-	-	-
ENSG00000235884	0.073586	0.0246717	2.98261	0.00259367	0.0400382	-	-	-	-
ENSG00000235996	0.101278	0.0230776	4.38857	0.000141173	0.00549118	-	-	-	-
ENSG00000236154	0.0292285	0.0049565	5.89699	0.000343957	0.0102707	-	-	-	-
ENSG00000236404	0.444927	0.128416	3.46473	0.00156641	0.0284473	-	-	-	-
ENSG00000236605	0.0327323	0.00576095	5.68176	0.000811007	0.0186434	-	-	-	-
ENSG00000236668	0.00140294	6.63481e-05	21.1451	0.000948884	0.0204998	-	-	-	-
ENSG00000236799	0.0336994	0.00554593	6.07641	0.00107727	0.0221467	-	-	-	-
ENSG00000236824	0.414013	0.0256931	16.1138	4.03022e-08	1.7871e-05	+	-	-	-
ENSG00000236841	0.0466844	0.0154947	3.01293	4.61225e-08	1.9953e-05	-	-	-	-
ENSG00000236850	2.37761	0.814164	2.9203	0.000160884	0.00600758	-	-	-	-
ENSG00000236935	0.0425834	0.0134508	3.16586	0.000653514	0.0161665	-	-	-	-
ENSG00000236936	0.00968982	0.00224126	4.32338	0.00282398	0.0421624	-	-	-	-
ENSG00000237013	0.0130554	0.000409461	31.8843	0.000840422	0.0191303	-	-	-	-
ENSG00000237181	0.142649	0.058961	2.41938	1.18403e-06	0.00019116	-	-	-	-
ENSG00000237445	0.0173144	0.00144764	11.9605	0.000205076	0.00721713	-	-	-	-
ENSG00000237476	0.126441	0.0530559	2.38317	0.0028389	0.042314	-	-	-	-
ENSG00000237484	0.0264161	0.00971844	2.71814	0.000366733	0.0108052	-	-	-	-
ENSG00000237513	0.0292841	0.00953383	3.0716	0.00342763	0.0478708	-	+	-	-
ENSG00000237568	1.06444	0.109293	9.73931	2.60342e-05	0.00165508	-	-	-	-
ENSG00000237721	0.0413973	0.0141045	2.93504	0.000944196	0.0204984	-	-	-	-
ENSG00000237989	0.021269	0.00898939	2.36601	6.67012e-05	0.00320618	-	+	-	-
ENSG00000238057	0.351175	0.157657	2.22746	2.42462e-05	0.00155817	-	-	-	-
ENSG00000238120	0.180373	0.0216786	8.32034	2.9958e-05	0.00181975	-	-	-	-
ENSG00000238258	0.763458	0.381254	2.00249	4.38209e-06	0.000454533	-	-	-	-
ENSG00000238260	0.0332733	0.0101108	3.29087	1.52648e-05	0.00110062	-	-	-	-
ENSG00000238266	0.00706543	0.000766717	9.21516	0.000200096	0.00706994	-	-	-	-
ENSG00000239322	0.0149547	0.00262031	5.70723	0.000644099	0.0159876	-	-	-	-
ENSG00000239636	0.0912452	0.0319562	2.85532	0.000329781	0.00998179	-	-	-	-
ENSG00000240143	0.532269	0.148088	3.59427	6.8819e-07	0.00014179	-	-	-	-
ENSG00000240535	0.334431	0.0834004	4.00995	0.000308993	0.00956475	-	-	-	-
ENSG00000240758	0.61207	0.166471	3.67672	0.000157476	0.00595555	-	-	-	-
ENSG00000241269	0.0212799	0.00976135	2.18001	0.00264413	0.0405	-	-	-	-
ENSG00000241287	85.953	21.5389	3.99059	7.03781e-09	5.42738e-06	-	-	-	-
ENSG00000241657	0.712179	0.205984	3.45745	0.000279254	0.00897307	-	-	-	-
ENSG00000241732	0.045403	0.0222752	2.03827	0.000439856	0.0122669	-	-	-	-
ENSG00000242258	0.0575734	0.0195547	2.94422	0.00156695	0.0284473	-	-	-	-
ENSG00000242590	7.47099	2.83895	2.6316	6.11222e-08	2.56955e-05	-	-	-	-
ENSG00000243008	0.0328796	0.0142989	2.29944	0.000142777	0.0055173	-	-	-	-
ENSG00000244078	0.0910796	0.0243374	3.74237	0.000474053	0.0128371	-	-	-	-
ENSG00000244158	0.108292	0.0289146	3.74524	0.001049	0.0219439	-	-	-	-
ENSG00000244300	0.162045	0.0531166	3.05074	0.00133819	0.025483	-	-	-	-
ENSG00000244558	0.0450255	0.00935905	4.81091	0.00243729	0.0385296	-	-	-	-
ENSG00000245213	0.0918766	0.0293212	3.13345	1.91436e-05	0.00132637	-	-	-	-
ENSG00000245857	0.0214848	0.0032988	6.51293	0.00063975	0.0159595	-	-	-	-
ENSG00000246100	0.0327999	0.0111988	2.92888	3.67934e-05	0.00213269	-	-	-	-
ENSG00000246334	0.0742037	0.0203316	3.64968	2.64389e-05	0.00167481	+	-	-	-
ENSG00000246430	0.0163603	0.00248173	6.59228	0.00221921	0.0359144	-	-	-	-
ENSG00000247095	0.920946	0.370183	2.48781	0.00259872	0.0400814	-	-	+	-
ENSG00000247774	2.10216	0.84744	2.48061	5.42538e-09	4.8115e-06	-	-	-	-
ENSG00000247809	0.489778	0.234596	2.08775	0.000324208	0.00990004	-	+	-	-
ENSG00000247993	0.142744	0.0161373	8.84559	0.000517521	0.0136393	-	-	-	-
ENSG00000248996	0.0693398	0.0159243	4.35434	9.30709e-05	0.00406077	-	-	-	-
ENSG00000249007	2.71585	1.28797	2.10863	7.19889e-05	0.00337795	-	-	-	-
ENSG00000249166	0.355024	0.0231023	15.3675	0.000987558	0.021155	-	-	-	-
ENSG00000249241	0.0500412	0.0010281	48.6733	0.000587966	0.0149838	-	-	-	-
ENSG00000249279	0.0258501	0.00172052	15.0246	0.00263901	0.0404698	-	-	-	-
ENSG00000249306	0.0160194	0.00414273	3.86687	0.00364597	0.0499826	-	-	-	-
ENSG00000249740	0.102882	0.0442936	2.32274	0.000856779	0.0193342	-	-	-	-
ENSG00000249806	0.0602771	0.0152384	3.95562	0.00362137	0.0499473	-	-	-	-
ENSG00000249942	0.047594	0.0143934	3.30666	0.00244165	0.0385641	-	-	-	-
ENSG00000250155	0.0832287	0.0265574	3.13392	0.00277712	0.0416733	-	-	-	-
ENSG00000250274	0.00277118	0.000317232	8.7355	0.00142397	0.0265304	-	-	-	-
ENSG00000250320	0.220286	0.102577	2.14753	8.95234e-05	0.00395503	-	-	-	-
ENSG00000250509	0.101216	0.0199578	5.0715	7.90323e-06	0.000683171	-	-	-	-
ENSG00000250522	0.0131503	0.000708205	18.5685	0.000874789	0.0195664	-	-	-	-
ENSG00000250548	0.144543	0.031089	4.64932	0.00313261	0.0452468	-	-	-	-
ENSG00000250604	0.0609236	0.0227677	2.67588	0.000252155	0.00831314	-	-	-	-
ENSG00000250790	0.0146849	0.00339757	4.32218	0.00248836	0.038944	-	-	-	-
ENSG00000250846	0.316889	0.0368182	8.60686	0.00215992	0.0353548	-	-	-	-
ENSG00000250910	0.0687483	0.0258249	2.66209	5.18791e-05	0.00268413	-	-	-	-
ENSG00000251085	0.0356441	0.00592481	6.01607	1.28538e-05	0.00096558	-	-	-	-
ENSG00000251128	0.0115077	0.000576533	19.9602	0.000906495	0.0199981	-	-	-	-
ENSG00000251136	1.29332	0.581266	2.225	5.99099e-05	0.00295995	-	-	-	-
ENSG00000251179	0.03816	0.0148756	2.56527	0.000839588	0.0191303	-	-	-	-
ENSG00000251257	0.31523	0.0251584	12.5298	0.0022247	0.0359375	-	-	-	-
ENSG00000251365	0.00556586	0.000339504	16.3941	0.000948884	0.0204998	-	-	-	-
ENSG00000251442	0.112899	0.033659	3.35419	1.56869e-07	5.24977e-05	+	-	-	-
ENSG00000251445	0.173919	0.0360163	4.8289	0.00281256	0.0420272	-	-	-	-
ENSG00000251680	0.013642	0.00311466	4.37993	0.00161735	0.0290046	-	-	-	-
ENSG00000253182	0.00729921	0.00128869	5.66403	0.00108732	0.0221467	-	-	-	-
ENSG00000253227	0.106318	0.0500853	2.12273	0.00022203	0.00761633	+	-	-	-
ENSG00000253364	256.895	52.4068	4.90193	0.000557751	0.0143793	-	-	-	+
ENSG00000253522	0.0121526	0.00557326	2.18052	0.000692161	0.0167895	-	-	-	-
ENSG00000253553	0.0364653	0.0118176	3.08567	0.00194992	0.0331016	-	-	-	-
ENSG00000253645	0.441663	0.159678	2.76597	6.30608e-06	0.000585607	-	-	-	-
ENSG00000253690	0.0228598	0.00352537	6.48437	5.81255e-05	0.00288788	-	-	-	-
ENSG00000253701	0.392226	0.10437	3.75804	0.000214975	0.00744729	-	-	-	-
ENSG00000254138	0.165919	0.0552462	3.00326	7.96784e-05	0.00365183	-	-	-	-
ENSG00000254317	0.0257587	0.0115141	2.23715	0.000605284	0.0153151	-	-	-	-
ENSG00000254337	0.06866	0.0120698	5.68857	0.00132266	0.0252801	-	-	-	-
ENSG00000254369	0.0196618	0.00817652	2.40466	0.00224898	0.036198	-	-	-	-
ENSG00000254615	0.110363	0.0207677	5.31415	0.000483404	0.0130703	-	-	-	-
ENSG00000254703	0.0763859	0.0375912	2.03202	7.64953e-05	0.00352415	-	-	-	-
ENSG00000254756	0.223824	0.104771	2.13631	0.000185319	0.0066945	-	-	-	-
ENSG00000254760	0.0888374	0.0329618	2.69516	0.000741113	0.0175737	-	-	-	-
ENSG00000254844	126.38	23.2255	5.44143	0.00210945	0.0348698	-	-	-	-
ENSG00000254987	0.0445976	0.00241299	18.4823	0.000229637	0.00774349	-	-	-	-
ENSG00000255045	0.101393	0.039901	2.54111	0.0033529	0.0474245	-	-	-	-
ENSG00000255080	0.0406319	0.00405453	10.0214	0.000273979	0.00890031	-	-	-	-
ENSG00000255197	0.111899	0.0483633	2.31371	0.000300787	0.00945933	-	-	-	-
ENSG00000255202	0.155521	0.0270105	5.75778	8.29884e-06	0.000697614	-	-	-	-
ENSG00000255310	0.0133123	0.00359702	3.70094	0.000197191	0.00702326	-	-	-	-
ENSG00000255367	0.0533659	0.0225976	2.36158	0.00356943	0.0493461	-	-	-	-
ENSG00000255429	0.180475	0.0158218	11.4068	0.000213795	0.00742089	-	-	-	-
ENSG00000255441	0.127352	0.0553237	2.30195	0.000131678	0.00523672	-	-	-	-
ENSG00000255443	0.118442	0.0359947	3.29053	0.00214754	0.0353021	-	-	-	-
ENSG00000255465	0.00608264	0.0020917	2.90798	0.0026799	0.0408363	-	-	-	-
ENSG00000255509	0.0216779	0.00105038	20.6382	0.000812503	0.0186434	-	-	-	-
ENSG00000255629	0.245374	0.11186	2.19358	4.41199e-05	0.00242277	-	-	-	-
ENSG00000255839	0.888159	0.438056	2.0275	0.00204863	0.0340774	-	-	-	-
ENSG00000255886	0.118112	0.0501043	2.35732	0.00277643	0.0416733	-	-	-	-
ENSG00000256164	0.0858608	0.0302442	2.83892	0.00303834	0.0444612	-	-	-	-
ENSG00000256209	0.0162594	0.00434207	3.74462	0.00120348	0.0237443	-	-	-	-
ENSG00000256248	0.484221	0.0583711	8.29556	3.84949e-07	9.22681e-05	-	-	-	-
ENSG00000256576	0.0345473	0.015644	2.20835	0.000695883	0.0168388	-	-	-	-
ENSG00000256928	0.211126	0.0768598	2.74689	1.42589e-09	2.5291e-06	-	-	-	-
ENSG00000257060	0.0165939	0.00334059	4.96735	0.00113808	0.0228609	-	-	-	-
ENSG00000257202	0.046734	0.0174275	2.68162	0.00250921	0.039117	-	-	-	-
ENSG00000257219	0.115088	0.0257339	4.47223	1.59086e-05	0.00114239	-	-	-	-
ENSG00000257221	0.0494145	0.0104044	4.7494	0.00180951	0.0314351	-	-	-	-
ENSG00000257499	0.135904	0.0635012	2.14018	1.60932e-06	0.000226544	-	-	-	-
ENSG00000257530	0.427039	0.135362	3.15479	1.27983e-07	4.63273e-05	-	-	-	-
ENSG00000257732	0.0214608	0.00610683	3.51423	0.00206375	0.03421	-	-	-	-
ENSG00000258010	0.00318237	0.00140065	2.27207	0.00161002	0.0289037	-	-	-	-
ENSG00000258232	16.0731	7.68002	2.09285	4.84773e-07	0.000110236	-	-	-	-
ENSG00000258279	0.0137081	0.000442049	31.0104	1.35934e-06	0.000206073	-	-	-	-
ENSG00000258334	0.048333	0.0194286	2.48772	5.31119e-07	0.000116302	-	-	-	-
ENSG00000258425	0.113123	0.0485671	2.32921	0.00138309	0.0260234	-	-	-	-
ENSG00000258545	0.0659043	0.0298269	2.20956	0.00258945	0.040008	-	-	-	-
ENSG00000258666	1.40758	0.398334	3.53366	2.26628e-07	6.81192e-05	-	-	-	-
ENSG00000258667	0.0211942	0.00240363	8.81758	0.000278429	0.00896278	-	-	+	-
ENSG00000258793	0.287098	0.141683	2.02634	0.000118694	0.00485088	-	-	-	-
ENSG00000258910	0.127888	0.032763	3.90344	0.00094354	0.0204984	-	-	-	-
ENSG00000258955	0.0612218	0.00869413	7.04174	2.1738e-05	0.00147163	-	-	-	-
ENSG00000258985	0.170684	0.0704368	2.42322	7.124e-05	0.00336059	-	-	-	-
ENSG00000259007	0.17808	0.0549648	3.2399	0.000120733	0.00491155	-	-	-	-
ENSG00000259018	0.206324	0.0509006	4.05346	5.08941e-05	0.00265502	-	-	-	-
ENSG00000259054	0.0232699	0.00210431	11.0582	0.000905417	0.0199981	-	-	-	-
ENSG00000259182	0.0227074	0.0069636	3.26087	0.00123208	0.0241207	-	-	-	-
ENSG00000259225	0.0447884	0.00590811	7.58084	1.17862e-07	4.35525e-05	-	-	-	-
ENSG00000259265	0.00286841	0.000315024	9.10535	0.00108732	0.0221467	-	-	-	-
ENSG00000259330	0.354811	0.15261	2.32494	1.50761e-06	0.000217403	-	-	-	-
ENSG00000259354	0.0594191	0.0246505	2.41046	0.00117907	0.0234191	-	-	+	-
ENSG00000259420	0.113841	0.0413559	2.75273	1.79935e-05	0.0012565	-	-	-	-
ENSG00000259514	0.0248075	0.0091484	2.71168	0.00100122	0.0213703	-	-	-	-
ENSG00000259631	0.269685	0.0546827	4.93182	0.000748008	0.0176899	-	-	-	-
ENSG00000259676	0.00968655	0.00079617	12.1664	4.38666e-05	0.00241634	-	-	-	-
ENSG00000259687	0.436184	0.0961575	4.53614	0.00250145	0.039091	-	-	-	-
ENSG00000259716	53.1911	3.7939	14.0202	1.01593e-06	0.000176662	-	-	-	-
ENSG00000259732	0.0346591	0.0109702	3.15939	0.00011622	0.00477175	-	-	-	-
ENSG00000259747	0.0467623	0.00881962	5.30207	0.000663495	0.0163844	-	-	-	-
ENSG00000259755	0.100178	0.0394505	2.53933	4.52153e-07	0.000105524	-	-	-	-
ENSG00000259807	0.0158412	0.0034046	4.65288	0.000302162	0.00947102	-	-	-	-
ENSG00000259888	0.0553128	0.00321745	17.1915	0.00103922	0.0218383	-	-	-	-
ENSG00000259942	0.003514	0.000541304	6.49174	0.00108243	0.0221467	-	-	-	-
ENSG00000259954	0.053782	0.0147537	3.64531	1.77268e-05	0.0012477	-	-	-	-
ENSG00000260015	0.209251	0.0177893	11.7627	0.000140459	0.00547542	-	-	-	-
ENSG00000260070	0.00864089	0.0018266	4.73058	0.00165939	0.0295174	-	-	-	-
ENSG00000260186	0.0264828	0.00357538	7.40699	0.000183678	0.00667602	-	-	-	-
ENSG00000260196	0.0609926	0.0180375	3.38143	2.94364e-06	0.000348075	+	-	-	-
ENSG00000260244	0.0998495	0.0449944	2.21915	0.000450334	0.0124165	-	-	-	-
ENSG00000260411	0.0990545	0.047728	2.07539	0.000229287	0.00774349	-	-	-	-
ENSG00000260432	0.0111038	0.0019579	5.67128	0.00279821	0.0418482	-	-	-	-
ENSG00000260454	0.0115421	0.00127977	9.01889	1.1803e-05	0.000898493	-	-	-	-
ENSG00000260455	0.0012944	0.00050721	2.552	0.00217537	0.0354558	-	-	-	-
ENSG00000260586	0.0100245	0.00151054	6.63638	0.0033951	0.0476791	-	-	-	-
ENSG00000260592	0.23673	0.0390155	6.06758	1.58107e-06	0.000224348	-	-	-	-
ENSG00000260711	0.0508838	0.0122775	4.14446	0.000556089	0.0143793	-	-	-	-
ENSG00000260751	0.0682238	0.0338578	2.01501	0.00102863	0.0216684	-	-	-	-
ENSG00000260907	0.0117288	0.00111911	10.4804	7.30978e-05	0.00342094	-	-	-	-
ENSG00000260944	0.127331	0.0253953	5.01398	0.0032411	0.0463982	-	-	-	-
ENSG00000261183	0.736302	0.315729	2.33207	0.000830877	0.0189913	-	-	-	-
ENSG00000261243	0.0678276	0.02677	2.53372	7.03474e-07	0.00014179	-	-	-	-
ENSG00000261286	0.0253542	0.0060237	4.20907	0.000271369	0.00884793	-	-	-	-
ENSG00000261295	0.079853	0.0163629	4.88012	0.00106461	0.022013	-	-	-	-
ENSG00000261327	0.0759812	0.0179265	4.23849	0.0003858	0.0111837	-	-	-	-
ENSG00000261341	0.238059	0.0549174	4.33486	0.00058497	0.0149393	-	-	-	-
ENSG00000261342	0.0562014	0.0231989	2.42259	0.000889652	0.0198277	-	-	-	-
ENSG00000261448	0.0918603	0.0186632	4.92201	2.98544e-05	0.00181975	-	-	-	-
ENSG00000261643	0.086849	0.0431736	2.01162	0.00191943	0.0327671	-	-	-	-
ENSG00000261644	0.0155509	0.00382185	4.06896	0.00121543	0.0238738	-	-	-	-
ENSG00000261664	0.0878011	0.0241854	3.63033	0.000418956	0.0118788	+	-	-	-
ENSG00000261779	3.31705	1.33127	2.49163	5.20214e-07	0.000115338	-	-	-	-
ENSG00000261801	0.352113	0.0713896	4.93227	4.65535e-05	0.00249462	-	-	-	-
ENSG00000261888	0.0163184	0.00543464	3.00266	1.14325e-05	0.000879606	-	-	-	-
ENSG00000262116	0.131667	0.00496648	26.5111	0.000140026	0.00547057	-	-	-	-
ENSG00000262188	0.10291	0.0376617	2.73249	0.000407097	0.0116275	-	-	-	-
ENSG00000262712	0.200841	0.0824501	2.43591	7.60389e-05	0.00351845	-	-	-	-
ENSG00000262823	0.10034	0.0393114	2.55245	0.000732443	0.0174147	-	+	-	-
ENSG00000262833	0.00227724	0.000717548	3.17365	0.00257549	0.0398616	-	-	-	-
ENSG00000262884	0.0125676	0.00338779	3.70967	0.00096264	0.0207465	-	-	-	-
ENSG00000263176	0.00499155	0.000680814	7.33174	3.19334e-06	0.000370675	-	-	-	-
ENSG00000263301	0.0291833	0.00354704	8.2275	0.000606841	0.0153327	-	-	-	-
ENSG00000263320	0.0512797	0.0236546	2.16785	0.00158797	0.0287341	-	-	-	-
ENSG00000263325	0.11356	0.0217726	5.21572	0.00358788	0.0495625	-	-	-	-
ENSG00000263424	0.219122	0.0714537	3.06663	2.20485e-05	0.00148697	-	-	-	-
ENSG00000263873	3.09048	1.46537	2.10901	2.3235e-06	0.00029437	-	-	-	-
ENSG00000264198	0.199194	0.0565314	3.5236	0.000158097	0.00596632	-	+	-	+
ENSG00000264265	0.0160234	0.003096	5.17551	0.00115432	0.0230305	-	-	-	-
ENSG00000264339	0.00750856	0.00121178	6.19629	0.00115432	0.0230305	-	-	-	-
ENSG00000264433	0.308178	0.126597	2.43433	0.00166967	0.0295558	-	-	-	-
ENSG00000264514	0.221616	0.0363932	6.08947	1.48929e-05	0.0010826	-	-	-	-
ENSG00000264707	0.0188587	0.00628812	2.99911	6.72929e-07	0.000140421	-	-	-	-
ENSG00000264940	239.307	18.2353	13.1233	0.00304062	0.0444612	-	-	+	+
ENSG00000265185	196.444	15.1648	12.9539	0.00304062	0.0444612	-	-	-	-
ENSG00000265206	0.0598196	0.0161568	3.70244	0.000181857	0.00662339	-	-	-	-
ENSG00000265743	0.797192	0.309254	2.57779	2.82875e-06	0.000336735	-	-	-	-
ENSG00000266088	0.207622	0.0644898	3.21946	0.00098348	0.0211442	-	-	-	-
ENSG00000266101	0.0562277	0.0264325	2.12722	0.00049841	0.0133944	-	-	-	-
ENSG00000266236	0.025958	0.00798567	3.25058	0.00027449	0.0089006	-	-	-	-
ENSG00000266911	0.0195309	0.00132305	14.7621	0.000222861	0.00761633	-	-	-	-
ENSG00000266927	0.345266	0.123128	2.80412	0.000421093	0.0119077	-	-	-	-
ENSG00000266970	0.190774	0.0779741	2.44663	0.000311729	0.00963265	-	-	-	-
ENSG00000267015	0.142029	0.0221188	6.42119	8.72319e-05	0.00387778	-	-	-	-
ENSG00000267020	10.4046	4.97031	2.09335	1.21187e-06	0.000193648	-	-	-	-
ENSG00000267034	0.0145127	0.0018131	8.00438	0.00288759	0.0429314	-	-	-	-
ENSG00000267077	0.18278	0.0389392	4.69399	0.000184197	0.0066812	-	-	-	-
ENSG00000267112	0.0477746	0.00982804	4.86105	2.78435e-05	0.00172502	-	-	-	-
ENSG00000267121	0.346167	0.148419	2.33236	2.16376e-07	6.617e-05	-	-	-	-
ENSG00000267161	0.0626702	0.0310124	2.02081	0.000581142	0.014874	-	-	-	-
ENSG00000267199	0.131577	0.0550899	2.3884	2.76845e-05	0.00172437	-	-	-	-
ENSG00000267209	0.0306816	0.00739614	4.14833	0.00120348	0.0237443	-	-	-	-
ENSG00000267278	0.214085	0.0955575	2.24038	0.00183464	0.0317473	-	-	-	-
ENSG00000267279	0.0677245	0.0308455	2.1956	0.000124957	0.00502575	-	-	-	-
ENSG00000267379	3.64806	1.48578	2.45532	9.32603e-09	6.80238e-06	-	-	-	-
ENSG00000267473	0.0347748	0.010607	3.27847	1.20973e-08	7.947e-06	-	-	-	-
ENSG00000267484	5.45463	2.44375	2.23207	3.84081e-10	1.13541e-06	-	-	-	-
ENSG00000267519	0.320932	0.120856	2.6555	2.05735e-08	1.17714e-05	-	-	-	-
ENSG00000267547	0.0772937	0.0255731	3.02246	0.000219135	0.00756569	-	-	-	-
ENSG00000267583	0.414724	0.204554	2.02746	0.000704274	0.0169724	-	-	-	-
ENSG00000267601	8.66504	2.33416	3.71227	4.88655e-09	4.8115e-06	-	-	-	-
ENSG00000267607	2.32015	0.789687	2.93806	3.75725e-09	4.16515e-06	-	-	-	-
ENSG00000267654	0.0890285	0.014333	6.21144	7.61732e-05	0.00351845	-	-	-	-
ENSG00000267761	0.0246084	0.00251051	9.80213	0.00342359	0.047852	-	-	-	-
ENSG00000267765	0.13213	0.0398641	3.31452	0.000113154	0.00467834	-	-	-	-
ENSG00000267890	0.213188	0.0556853	3.82845	0.00175809	0.0307831	-	-	-	-
ENSG00000268050	0.15839	0.0620074	2.55438	2.44467e-05	0.00156539	-	-	-	-
ENSG00000268201	0.116486	0.0522966	2.22741	0.00355302	0.0491575	-	-	-	-
ENSG00000268262	0.0959299	0.0429767	2.23214	9.89495e-05	0.00424956	-	-	-	-
ENSG00000268475	0.643599	0.175924	3.65839	0.000354492	0.0105497	-	-	-	-
ENSG00000268573	0.0161797	0.00565616	2.86055	0.00166351	0.0295174	-	-	-	-
ENSG00000268613	0.124173	0.0544652	2.27985	0.00069227	0.0167895	-	-	-	-
ENSG00000268802	0.0464454	0.018908	2.45639	8.7967e-07	0.000162528	-	-	-	-
ENSG00000268812	0.101397	0.0274556	3.69313	0.000525446	0.0137461	-	-	-	-
ENSG00000268913	0.315135	0.115341	2.73219	1.42778e-05	0.00105519	-	+	-	-
ENSG00000269019	0.0451273	0.0146796	3.07415	3.39836e-07	8.48967e-05	-	-	-	-
ENSG00000269275	0.0314084	0.00753972	4.16572	0.000467642	0.0127022	-	-	-	-
ENSG00000269410	0.396638	0.184261	2.15258	3.56198e-08	1.61997e-05	-	-	-	-
ENSG00000269680	0.168768	0.0616102	2.73929	4.40042e-07	0.000104067	-	-	-	-
ENSG00000269728	0.392914	0.145261	2.70488	5.18929e-07	0.000115338	-	-	-	-
ENSG00000269751	0.572232	0.263897	2.16839	0.000767478	0.0180063	-	-	-	-
ENSG00000269821	0.0204651	0.00360962	5.66959	0.000219673	0.00756569	-	-	-	-
ENSG00000269890	0.00877164	0.00399699	2.19456	4.83294e-05	0.00256652	-	-	-	-
ENSG00000269918	0.0604565	0.0137726	4.38962	9.43374e-05	0.00408909	-	-	-	-
ENSG00000269926	10.7756	4.34578	2.47956	3.33547e-06	0.000377297	-	-	-	-
ENSG00000269936	0.153836	0.0498496	3.08601	5.17347e-06	0.000515516	-	-	-	-
ENSG00000269959	0.00193841	0.000292916	6.61763	6.29156e-06	0.000585607	-	-	-	-
ENSG00000269974	0.0148648	0.00386711	3.8439	1.45903e-05	0.00107381	+	-	-	-
ENSG00000270058	0.0281304	0.00238218	11.8087	0.000253304	0.00832009	-	-	-	-
ENSG00000270074	0.0520967	0.0113112	4.60575	0.000428395	0.012061	-	-	-	-
ENSG00000270119	0.31454	0.0407706	7.71488	0.00252045	0.0391783	-	+	-	-
ENSG00000270123	1.01514	0.159646	6.35873	0.00114255	0.0229247	-	-	-	-
ENSG00000270172	0.0262615	0.0043664	6.01446	3.59682e-05	0.00209858	-	-	-	-
ENSG00000270210	0.0248658	0.00611194	4.06839	2.6065e-06	0.000318838	-	-	-	-
ENSG00000270607	0.0369987	0.00887514	4.1688	0.000224597	0.00764621	-	-	-	-
ENSG00000270792	0.0733678	0.0276762	2.65094	0.000512054	0.0136167	-	-	-	-
ENSG00000271133	0.111685	0.0316958	3.52366	6.48294e-05	0.00314175	-	-	-	-
ENSG00000271584	0.065341	0.0250174	2.61182	5.69607e-05	0.00287021	-	-	-	-
ENSG00000271709	0.00948667	0.00125451	7.56207	0.000566857	0.0145715	-	-	-	-
ENSG00000271857	0.0213589	0.00549979	3.88358	0.00144759	0.0268858	-	-	-	-
ENSG00000271882	0.0900113	0.0335549	2.68251	0.000389553	0.0112533	-	-	-	-
ENSG00000271938	0.0274473	0.00300338	9.1388	0.000985862	0.0211442	-	-	-	-
ENSG00000272016	0.0376769	0.0140673	2.67832	0.000882953	0.0197241	-	-	-	-
ENSG00000272053	0.0492034	0.0139436	3.52874	0.00339635	0.0476791	-	+	-	-
ENSG00000272065	0.0761309	0.0326615	2.33091	0.00177928	0.0310928	-	-	-	-
ENSG00000272144	0.0402946	0.0170035	2.36978	0.000275762	0.00892552	-	-	-	-
ENSG00000272159	0.0841338	0.0245925	3.42111	8.65282e-06	0.000717174	-	-	-	-
ENSG00000272168	0.316638	0.120914	2.6187	2.30431e-07	6.81192e-05	+	-	-	+
ENSG00000272202	0.0140638	0.00392329	3.58469	0.000917614	0.0201432	-	-	-	-
ENSG00000272273	4.16487	1.47	2.83325	1.14368e-07	4.31607e-05	-	-	-	-
ENSG00000272282	0.0622131	0.0148633	4.18567	0.000414919	0.0117939	-	-	-	-
ENSG00000272403	0.0668789	0.0213049	3.13914	0.00219746	0.0357254	-	+	-	-
ENSG00000272418	0.396898	0.157511	2.51981	0.0017171	0.0302145	-	-	-	-
ENSG00000272512	0.138023	0.0375648	3.67426	3.08828e-06	0.000362761	-	-	-	-
ENSG00000272638	0.256877	0.118705	2.16399	1.42713e-06	0.000214518	-	-	-	-
ENSG00000272661	0.288791	0.0965829	2.99009	6.98131e-05	0.00330207	-	-	-	-
ENSG00000272666	0.192111	0.0554443	3.46494	3.23184e-06	0.000372228	-	-	-	-
ENSG00000272707	0.551573	0.0609477	9.04995	1.5063e-05	0.0010905	-	-	-	-
ENSG00000272711	0.0263719	0.00911781	2.89235	0.000759399	0.0178877	-	-	-	-
ENSG00000272761	0.0761755	0.0367898	2.07056	4.15037e-05	0.00230768	-	-	+	+
ENSG00000272763	0.110139	0.018387	5.99003	0.00235266	0.0373917	-	-	-	-
ENSG00000272788	0.0114589	0.000475362	24.1056	0.000166271	0.00616978	-	-	-	-
ENSG00000272871	0.0239983	0.0109596	2.18971	0.00051678	0.0136393	-	-	-	-
ENSG00000272970	0.0715628	0.0325864	2.19609	1.00493e-05	0.000795737	-	-	-	-
ENSG00000273073	0.467943	0.200258	2.3367	2.48759e-07	7.00356e-05	-	-	-	-
ENSG00000273297	0.313956	0.125301	2.50562	0.000619224	0.0155349	-	-	-	-
ENSG00000273312	0.00714831	0.00195297	3.66023	9.61967e-05	0.00415144	-	-	-	-
ENSG00000273409	0.107994	0.00915168	11.8005	8.57918e-05	0.00385238	-	-	-	-
ENSG00000273445	0.0910875	0.0332756	2.73737	0.000152018	0.00583559	-	-	-	-
XLOC_000048	0.80422	0.159978	5.02707	9.55998e-06	0.000767264	-	-	-	-
XLOC_000418	0.0520424	0.0176656	2.94597	0.00212373	0.0350406	-	-	-	-
XLOC_001852	0.0816982	0.039177	2.08536	6.79717e-05	0.00324963	+	-	-	-
XLOC_001861	0.149433	0.00734566	20.3431	0.00146236	0.0270187	-	-	-	-
XLOC_002054	0.0163984	0.00336338	4.87558	0.000959655	0.0207073	-	-	-	-
XLOC_003217	0.0438699	0.014264	3.07557	0.000413707	0.0117784	-	-	-	-
XLOC_003402	0.129097	0.0561929	2.29739	3.12044e-09	3.68982e-06	-	-	-	-
XLOC_003426	0.0779935	0.0226534	3.4429	0.00138225	0.0260234	-	-	-	-
XLOC_003518	0.0286864	0.00614181	4.67068	0.000692898	0.0167895	-	-	-	-
XLOC_003553	0.00267305	0.000101323	26.3816	0.00017029	0.00629255	-	-	-	-
XLOC_003597	0.0264509	0.0118386	2.23428	0.000946086	0.0204998	-	-	-	-
XLOC_004858	0.0302796	0.0117942	2.56733	4.63406e-05	0.00249074	-	-	-	-
XLOC_005198	0.0286407	0.0105039	2.72666	0.00364181	0.0499826	-	-	-	-
XLOC_005578	0.0686449	0.0222137	3.09021	0.00108446	0.0221467	-	-	-	-
XLOC_005579	0.00435544	0.00127739	3.40963	0.000363941	0.0107587	-	-	-	-
XLOC_006673	0.106187	0.0470636	2.25624	0.000129133	0.00515863	-	-	-	-
XLOC_006817	0.491734	0.0883747	5.56419	0.000616276	0.0154828	-	-	-	-
XLOC_006990	0.289105	0.0593934	4.86763	3.87379e-11	2.60583e-07	-	-	-	-
XLOC_007247	0.858133	0.379068	2.2638	1.24088e-05	0.000936577	-	-	-	-
XLOC_007704	0.0535296	0.0150407	3.55899	1.67989e-08	1.02745e-05	-	-	-	-
XLOC_008838	0.00618402	0.0019172	3.22555	4.57014e-05	0.00248396	-	-	-	-
XLOC_009561	0.102344	0.0196109	5.21875	0.000138987	0.00547057	-	-	-	-
XLOC_010122	0.135936	0.0167138	8.13318	4.40744e-11	2.60583e-07	-	-	-	-
XLOC_010124	0.0167535	0.00418062	4.00741	0.000419244	0.0118788	-	-	-	-
XLOC_010204	0.00332837	0.000614829	5.41349	0.000192482	0.00691102	-	+	-	-
XLOC_012094	0.963853	0.481285	2.00267	2.08701e-06	0.000274202	-	-	-	-
XLOC_012525	0.137237	0.0365344	3.75639	1.12366e-10	4.98257e-07	-	-	-	-
XLOC_013587	0.0969234	0.0220002	4.40557	0.000228403	0.00773126	-	-	-	-
XLOC_014800	0.0029745	0.00075816	3.92332	5.1906e-05	0.00268413	-	-	-	-
XLOC_015356	0.105137	0.0346549	3.03384	1.49989e-07	5.21638e-05	-	-	-	-
XLOC_015933	0.00947639	0.00214311	4.42179	0.00275116	0.0413635	-	-	-	-
XLOC_015962	0.413498	0.0210623	19.6321	0.00213382	0.0351743	-	-	-	-
XLOC_016788	0.401832	0.111649	3.59905	2.87404e-05	0.00177003	-	-	-	-
XLOC_016892	0.0116262	0.00311337	3.73429	2.27658e-05	0.0014996	-	-	-	-
XLOC_018201	0.0080417	0.00196077	4.10129	2.99011e-05	0.00181975	-	-	-	-
XLOC_018438	0.0116995	0.00127465	9.17864	0.00103922	0.0218383	-	-	-	-
XLOC_018539	0.0120845	0.00136285	8.86705	8.80246e-08	3.46954e-05	-	-	-	-
XLOC_019224	0.018225	0.00791544	2.30246	1.62534e-05	0.00115778	-	-	-	-
XLOC_020254	0.00777467	0.00133831	5.8093	7.33711e-05	0.00342469	-	-	-	-
XLOC_020278	0.0114864	0.00410447	2.79851	0.00139695	0.0261921	-	-	-	-
XLOC_020623	0.0154812	0.00519259	2.98139	4.76961e-05	0.0025405	-	-	-	-
XLOC_021663	0.00176294	7.62918e-05	23.1078	0.000906495	0.0199981	-	-	-	-
XLOC_021713	0.0510281	0.0221215	2.30672	4.04978e-05	0.00226596	-	-	-	-
XLOC_022543	0.0132029	0.00161782	8.16092	0.00309098	0.0448357	-	-	-	-
XLOC_024621	0.0327196	0.0129992	2.51705	0.000642925	0.0159876	-	-	-	-
XLOC_025980	13.7432	3.22936	4.25572	0.00153286	0.0280293	-	-	-	-
XLOC_027147	0.0206926	0.00121358	17.0509	0.00204529	0.0340774	-	-	-	-
XLOC_027276	0.00488494	0.00150511	3.24557	0.000158926	0.00598485	-	-	-	-
XLOC_027511	6.92119	1.98733	3.48266	0.00197721	0.033273	-	-	-	-
XLOC_027613	0.0428212	0.0154771	2.76675	0.00141701	0.0264562	-	-	-	-
XLOC_027633	0.0453307	0.0188556	2.40409	0.00305984	0.0445926	-	-	-	-
XLOC_028050	2.85039	1.19702	2.38123	3.81627e-05	0.00218224	-	-	-	-
XLOC_028254	0.00515397	0.000528016	9.761	4.60221e-05	0.00248854	-	-	-	-
XLOC_029838	0.0250798	0.0124553	2.01359	3.10526e-05	0.00186086	-	-	-	-
XLOC_030694	0.0740645	0.0155787	4.75422	0.00105841	0.0219729	-	-	-	-
XLOC_034420	0.088714	0.0268773	3.3007	1.03005e-06	0.000177138	-	-	-	-
XLOC_034708	0.0225928	0.00447725	5.04614	2.75465e-06	0.000332561	-	-	-	-
XLOC_034815	0.00258034	0.000206457	12.4982	0.000947463	0.0204998	-	-	-	-
XLOC_035052	0.00929989	0.00364936	2.54836	0.00229563	0.0366448	-	-	-	-
XLOC_035293	0.00296001	0.000510125	5.80253	0.00248007	0.0389283	-	-	-	-
XLOC_035746	0.008487	0.000346904	24.465	0.000906495	0.0199981	-	-	-	-
XLOC_037131	0.00220782	0.000995892	2.21692	0.00166417	0.0295174	-	-	-	-
XLOC_037962	0.0467648	0.0191397	2.44333	7.93444e-06	0.000683171	-	-	-	-
XLOC_038648	0.00631327	0.00254461	2.48104	0.000153046	0.0058378	-	-	-	-
XLOC_041180	0.17388	0.0554772	3.13426	6.03679e-12	1.07074e-07	-	-	-	-
XLOC_041616	0.032313	0.0081368	3.97121	2.91385e-08	1.47665e-05	-	-	-	-
XLOC_042058	0.0652699	0.0255756	2.55204	1.11709e-08	7.62071e-06	-	-	-	-
XLOC_042843	0.600044	0.175658	3.41599	0.00125943	0.024401	-	-	-	-
XLOC_042885	18.3343	3.32244	5.51834	0.00339929	0.0476791	-	-	-	-
XLOC_043583	0.324189	0.098396	3.29474	3.24716e-10	1.13541e-06	-	-	-	-
XLOC_044717	4.69885	0.747378	6.28711	0.00295566	0.0436508	-	-	-	-
XLOC_045666	1.03707	0.337891	3.06924	2.42512e-06	0.000302918	-	-	-	-
XLOC_046352	0.00661269	0.00285102	2.31941	0.000691078	0.0167895	+	-	-	-
XLOC_046460	0.000149824	2.26182e-05	6.62403	0.000511458	0.0136167	-	-	-	-
XLOC_046717	1.52694	0.621383	2.45732	8.31936e-07	0.000156979	+	-	-	-
XLOC_046781	0.0301283	0.0106835	2.82008	7.43516e-05	0.00346135	-	-	-	-
XLOC_047319	0.0323499	0.0159935	2.02269	2.79122e-05	0.00172502	-	-	-	-
XLOC_047733	0.00131077	5.57609e-05	23.507	0.00269332	0.0409703	-	-	-	-
XLOC_048905	0.0087879	0.0013726	6.40236	0.00158923	0.0287341	-	-	-	-
XLOC_050510	0.164574	0.0704064	2.33748	3.08552e-05	0.00186086	-	-	-	-
XLOC_050885	0.0187658	0.00876336	2.14139	0.0018873	0.03239	-	-	-	-
XLOC_052824	0.00867339	0.0028868	3.0045	0.00112392	0.0227049	-	-	-	-
XLOC_054350	0.170165	0.00943854	18.0287	0.000858147	0.0193405	-	-	-	-
XLOC_054894	0.63631	0.0401935	15.8312	1.74563e-05	0.00123356	-	-	-	-
XLOC_054944	0.0776786	0.0268328	2.89491	0.000194696	0.00696422	-	-	-	-
XLOC_055515	0.0381384	0.00512759	7.43788	7.22415e-06	0.000647145	-	-	-	-
XLOC_055755	0.00179738	0.000175217	10.258	0.0030915	0.0448357	-	-	-	-
XLOC_055758	0.00706923	0.000635598	11.1222	0.000849158	0.0192111	-	-	-	-
XLOC_056121	0.00193811	0.000904806	2.14201	0.00224223	0.0361712	-	-	-	-
XLOC_056411	0.00675104	0.00147338	4.582	0.0020494	0.0340774	-	-	-	-
XLOC_057197	0.00961991	0.00321684	2.99049	0.000226542	0.00769765	-	-	-	-
XLOC_057744	0.0623046	0.0190774	3.26588	0.000335482	0.010086	-	-	-	-
XLOC_058644	0.00589123	0.000339634	17.3458	0.000196237	0.00700333	-	-	-	-
XLOC_060918	0.169224	0.028672	5.90207	0.000101222	0.00432618	-	-	-	-
XLOC_061115	0.0094457	0.00398567	2.36991	9.96885e-05	0.00427095	-	-	-	-
XLOC_061399	0.0303447	0.00219069	13.8516	0.000807312	0.0186207	-	-	-	-
XLOC_061400	0.117693	0.0562926	2.09073	0.0022882	0.0366276	-	-	-	-
XLOC_062309	0.0127596	0.00458642	2.78203	0.00152073	0.0278649	-	-	-	-
XLOC_063688	0.00115562	0.00031929	3.61933	0.00195651	0.0331764	-	-	-	-
XLOC_065895	0.0248773	0.00563742	4.41289	0.000718136	0.0171897	-	-	-	-
XLOC_066189	0.00380683	0.000493986	7.70635	0.000160772	0.00600758	-	-	-	-
XLOC_066190	0.0737584	0.0255262	2.88951	0.000136759	0.00541451	-	-	-	-
XLOC_066872	0.033015	0.00273476	12.0723	1.53343e-07	5.23046e-05	-	-	-	-
XLOC_068051	0.213191	0.0542441	3.93022	0.000123372	0.00498461	-	-	-	-
XLOC_071406	0.00286581	0.00074852	3.82864	0.0018642	0.032196	-	-	-	-
XLOC_071525	0.0263579	0.00683562	3.85596	1.35756e-06	0.000206073	-	-	-	-
XLOC_071679	0.0100482	0.00361953	2.77612	0.00206004	0.0341805	-	-	-	-
XLOC_071682	0.215594	0.0692431	3.11359	2.48138e-07	7.00356e-05	-	-	-	-
XLOC_071727	0.336737	0.0484999	6.94305	0.000144094	0.00555606	-	-	-	-
XLOC_071729	0.145768	0.0279577	5.21388	2.29347e-05	0.00150108	-	-	-	-
XLOC_071730	0.132022	0.0190905	6.91556	4.01757e-06	0.000437132	-	-	-	-
XLOC_074083	0.0135016	0.0013151	10.2666	0.00309098	0.0448357	-	-	-	-
XLOC_074170	0.00142408	5.77277e-05	24.669	0.000807312	0.0186207	-	-	-	-
XLOC_078050	0.0118433	0.00486941	2.43218	0.00341829	0.0478157	-	-	-	-
XLOC_079448	0.543346	0.108681	4.99948	0.000797147	0.0184833	-	-	-	-
XLOC_081177	0.0803991	0.0280611	2.86515	3.2258e-08	1.50568e-05	-	-	-	-
XLOC_081252	0.0175085	0.00256815	6.81757	1.20293e-05	0.000911811	-	-	-	-
XLOC_081301	0.200735	0.0967971	2.07377	0.000726299	0.0173383	-	-	-	-
XLOC_081841	0.83722	0.219521	3.81384	7.64832e-06	0.000668267	-	-	-	-
XLOC_082429	0.113205	0.0401249	2.82132	5.28549e-09	4.8115e-06	-	-	-	-
XLOC_083375	0.00535117	0.000873948	6.12298	0.00156123	0.0284015	-	-	-	-
XLOC_084502	0.00657454	0.00060357	10.8928	0.00272543	0.0412465	-	-	-	-
XLOC_084701	0.142037	0.0452821	3.13672	0.000172476	0.0063469	-	-	-	-
XLOC_084881	0.060364	0.0191854	3.14635	3.82191e-06	0.000423682	-	-	-	-
XLOC_086635	0.0144441	0.00588632	2.45384	0.000384865	0.0111837	-	-	-	-
XLOC_087571	0.0642505	0.0173848	3.69577	2.95575e-09	3.68982e-06	-	-	-	-
XLOC_088167	0.04198	0.00812349	5.16773	8.51481e-05	0.00383318	-	-	-	-
XLOC_088471	0.10142	0.0324455	3.12585	0.000117169	0.00479958	-	-	-	-
XLOC_089041	0.0372976	0.0140647	2.65186	0.00052899	0.0138184	-	-	-	-
XLOC_090068	0.0112683	0.00235227	4.79039	9.45215e-05	0.00408909	-	-	-	-
XLOC_093266	0.0025746	0.000984605	2.61486	0.00317816	0.045766	+	-	-	+
XLOC_093493	1.57663	0.245754	6.41546	8.07501e-07	0.000155169	-	-	-	-
XLOC_095087	0.599221	0.0309075	19.3876	4.9057e-06	0.000497214	-	-	-	-
XLOC_095899	0.0178049	0.00338094	5.26627	0.00248871	0.038944	-	-	-	-
ENSG00000249835	2.36704	0.937205	2.52564	1.42979e-07	5.07205e-05	-	-	-	-
XLOC_044864	0.200127	0.0340868	5.87108	0.00164485	0.0293212	-	-	-	-

## Sheet: upregulated in S2
Upregulated in subclass S2
GeneID	Average FPKM (S2)	Average FPKM (S1,S3)	Fold Change	p-value	q-value	Tumorigenesis upregulated	Tumorigenesis downregulated	Metastasis upregulated	Metastasis downregulated	*Please note that some lncRNAs may be recurrently upregulated in some patients, and recurrently downregulated in other patients. In such cases, we will report them in both lists, i.e. Metastasis upregulated and Mestasis downregulated.
ENSG00000034063	0.365351	0.173808	2.10204	7.62335e-06	0.00130796	+	-	-	-
ENSG00000105663	1.99787	0.942321	2.12015	8.31823e-07	0.00034987	-	-	-	-
ENSG00000125804	0.230656	0.113024	2.04077	0.00257693	0.0472613	-	-	-	-
ENSG00000130600	2426.1	93.9333	25.8279	9.35168e-05	0.00552718	-	-	+	+
ENSG00000132204	1.86974	0.576176	3.24507	0.00053228	0.0165292	-	-	-	-
ENSG00000178248	0.0134541	0.00289274	4.651	1.27953e-05	0.00158115	-	-	-	-
ENSG00000179935	0.0159358	0.00349274	4.56257	0.000358022	0.0131032	-	-	-	-
ENSG00000182366	0.0191268	0.00493166	3.87837	0.000235235	0.0100171	-	-	-	-
ENSG00000189238	0.0137139	0.00226266	6.06096	1.34437e-05	0.00163571	-	-	-	-
ENSG00000196421	0.337587	0.0820115	4.11634	6.32039e-05	0.00434775	-	-	-	-
ENSG00000197085	0.861908	0.332362	2.59328	0.00116888	0.028571	+	-	-	-
ENSG00000197291	0.141446	0.0482272	2.93291	1.72933e-05	0.00188647	-	-	-	-
ENSG00000204466	0.0141831	0.00261837	5.41678	0.00050202	0.0158222	-	-	-	-
ENSG00000205054	0.0775426	0.0249184	3.11185	0.000104345	0.00592924	-	-	-	-
ENSG00000205562	0.0108503	0.00143184	7.57788	0.000194969	0.0088573	-	-	-	-
ENSG00000213793	11.5723	5.686	2.03523	1.02611e-05	0.00144952	-	-	-	-
ENSG00000214548	6.50043	0.461333	14.0905	0.000125472	0.00661294	-	-	+	+
ENSG00000223403	0.20073	0.0104285	19.2483	1.22141e-05	0.00156157	-	-	-	-
ENSG00000223768	0.0808379	0.0362539	2.22977	2.7778e-05	0.00259731	-	-	-	-
ENSG00000223812	0.136003	0.0664084	2.04798	0.00166244	0.036136	-	-	-	-
ENSG00000224057	0.110331	0.0319505	3.45319	8.89542e-06	0.00135467	-	-	-	-
ENSG00000224099	0.0131488	0.00412035	3.19119	0.000234744	0.0100171	-	-	-	-
ENSG00000224371	0.213961	0.0555375	3.85255	6.74611e-05	0.00452204	-	-	-	-
ENSG00000224417	0.0307948	0.0150631	2.04439	1.72546e-05	0.00188647	-	-	-	-
ENSG00000224739	1.26212	0.467746	2.6983	0.000119254	0.00638625	-	-	-	-
ENSG00000224855	0.0184607	0.00218236	8.45904	0.000203273	0.00909426	-	-	-	-
ENSG00000224893	0.0476905	0.0034629	13.7718	5.82328e-05	0.00416635	-	-	-	-
ENSG00000225127	0.025799	0.00254648	10.1313	0.00048208	0.0153573	-	-	-	-
ENSG00000225328	0.0280194	0.0118028	2.37396	2.01185e-05	0.00215075	-	-	-	-
ENSG00000225329	0.215047	0.0289248	7.43469	0.000138158	0.00699576	-	-	-	-
ENSG00000225613	0.00847569	0.00110033	7.70284	0.00270272	0.048638	-	-	-	-
ENSG00000225680	0.0993197	0.0333211	2.98068	2.69844e-05	0.00253653	-	-	-	-
ENSG00000225738	0.03341	0.00583002	5.73068	0.000326265	0.0122992	-	-	-	-
ENSG00000225746	0.519741	0.033249	15.6318	0.000569175	0.0173002	-	-	+	-
ENSG00000226017	0.0124453	0.00592116	2.10183	0.000399765	0.0139068	-	-	-	-
ENSG00000226143	0.0491484	0.0191122	2.57158	0.000708857	0.0201722	-	-	-	-
ENSG00000226263	0.0130554	0.00198844	6.56566	5.16326e-07	0.0002607	-	-	-	-
ENSG00000226317	0.0433228	0.00555165	7.80359	0.000522814	0.0163236	-	-	-	-
ENSG00000226416	0.227562	0.0349965	6.50243	0.000841162	0.0228942	-	-	-	-
ENSG00000226506	0.0151268	0.000509117	29.7118	0.000415796	0.0141036	-	-	-	-
ENSG00000226510	0.0901241	0.0239666	3.76041	8.48667e-06	0.00135114	-	-	-	-
ENSG00000226876	0.021207	0.00523668	4.0497	0.000406615	0.014062	-	-	-	-
ENSG00000227107	0.00552988	0.00192101	2.87863	0.000374957	0.0133325	-	-	-	-
ENSG00000227110	0.172234	0.0657934	2.6178	1.57521e-06	0.000471816	-	-	-	-
ENSG00000227193	0.00809253	0.000831361	9.73408	0.00212963	0.0420501	-	-	-	-
ENSG00000227407	0.184029	0.0276677	6.65139	0.000963066	0.0252887	-	-	-	-
ENSG00000227769	0.00662269	0.000585875	11.3039	0.00270272	0.048638	-	-	-	-
ENSG00000227885	0.03204	0.00969608	3.30443	0.00023522	0.0100171	-	-	-	-
ENSG00000227906	3.90402	1.25669	3.1066	3.68032e-05	0.00307386	-	-	-	-
ENSG00000228216	0.150425	0.0268712	5.59798	7.12318e-06	0.00127905	-	-	-	-
ENSG00000228251	0.0587188	0.020273	2.89641	9.44134e-05	0.00555614	-	-	-	-
ENSG00000228353	0.0477595	0.0118181	4.04122	0.00207875	0.0414509	-	-	-	-
ENSG00000228444	0.0135279	0.00386046	3.50422	0.000252014	0.0105038	-	-	-	-
ENSG00000228838	0.0184795	0.0069849	2.64563	2.61202e-05	0.00250197	-	-	-	-
ENSG00000228962	0.0131265	0.00158454	8.2841	0.00113629	0.027964	-	-	-	-
ENSG00000229102	0.0251071	0.00411961	6.09453	0.000192581	0.00880062	-	-	-	-
ENSG00000229118	0.00847205	0.00314706	2.69205	0.000990048	0.0255418	-	-	-	-
ENSG00000229167	0.0876043	0.0166785	5.25254	4.73725e-05	0.00366126	-	-	-	-
ENSG00000229282	0.0424538	0.0167393	2.53617	0.0024817	0.0461495	-	-	-	-
ENSG00000229404	0.0187297	0.00372125	5.03316	0.000144128	0.00719502	-	-	-	-
ENSG00000229621	0.00182319	0.000412192	4.42316	0.00207102	0.041355	-	-	-	-
ENSG00000229672	0.0170801	0.00724438	2.35771	0.00186981	0.0388287	-	-	-	-
ENSG00000229855	0.0618123	0.0136121	4.54099	0.000445219	0.0147339	-	-	-	-
ENSG00000229983	0.0423462	0.0125546	3.37295	0.000289206	0.0113838	-	-	-	-
ENSG00000230124	0.128716	0.0628074	2.04938	3.91016e-07	0.000203236	-	-	-	-
ENSG00000230365	0.0612871	0.00156223	39.2306	0.000415796	0.0141036	-	-	-	-
ENSG00000230423	0.198049	0.0940433	2.10593	0.000710532	0.0201873	-	-	-	-
ENSG00000231054	0.0532808	0.0183617	2.90174	0.00104471	0.0264879	-	-	-	-
ENSG00000231057	0.0268947	0.00951831	2.82558	0.000201093	0.00901958	-	-	-	-
ENSG00000231172	0.0478038	0.0225125	2.12343	0.00257184	0.0472613	-	-	-	-
ENSG00000231187	0.299754	0.111003	2.70041	0.000112017	0.00611594	-	-	-	-
ENSG00000231332	0.0211844	0.00234969	9.01586	0.00250546	0.0463144	-	-	-	-
ENSG00000231424	0.327048	0.135287	2.41743	5.01673e-05	0.00374484	-	-	-	-
ENSG00000231507	0.143565	0.066218	2.16806	0.000249781	0.01046	-	-	-	-
ENSG00000231563	0.136168	0.0461389	2.95127	0.00010412	0.00592924	-	-	-	-
ENSG00000231566	0.100725	0.032699	3.08038	5.00761e-05	0.00374484	+	-	-	-
ENSG00000231599	0.182878	0.0118722	15.4039	5.3699e-05	0.00388922	-	-	-	-
ENSG00000231764	0.0697823	0.0315987	2.20839	0.00202219	0.0407947	+	-	-	-
ENSG00000231842	0.0750942	0.0368535	2.03764	0.000952257	0.025192	-	-	-	-
ENSG00000231864	0.149961	0.0519201	2.88831	1.27094e-05	0.00158115	-	-	-	-
ENSG00000232018	0.123248	0.00372341	33.1009	1.26631e-07	0.00013483	-	-	+	-
ENSG00000232164	0.0120919	0.00433451	2.78967	0.00016147	0.00782517	-	-	-	-
ENSG00000232194	0.0173388	0.00554391	3.12753	0.000308156	0.0117873	-	-	-	-
ENSG00000232586	0.103164	0.0475874	2.16788	0.000109677	0.00607588	-	-	-	-
ENSG00000232640	0.192971	0.0915333	2.10821	0.00175296	0.0372783	-	-	-	-
ENSG00000232677	1.37438	0.566204	2.42736	0.000740912	0.0208494	+	-	-	-
ENSG00000232987	0.0803013	0.0127725	6.28707	6.41251e-05	0.00439232	-	-	-	-
ENSG00000233154	0.396903	0.173428	2.28858	0.000170256	0.00813181	-	-	-	-
ENSG00000233633	0.011035	0.00145865	7.56521	0.00135051	0.0313363	-	-	-	-
ENSG00000234139	0.0321647	0.0126156	2.54959	0.00027762	0.0111249	-	-	-	-
ENSG00000234155	0.221105	0.0760342	2.90797	0.00241896	0.0455734	-	-	-	-
ENSG00000234156	0.0536096	0.0155749	3.44206	7.80643e-05	0.00484054	-	-	-	-
ENSG00000234183	0.434342	0.184631	2.35249	0.00107793	0.0269438	-	-	-	-
ENSG00000234208	0.0271462	0.00126944	21.3844	0.000436943	0.0145417	-	-	-	-
ENSG00000234352	0.17518	0.0812879	2.15505	0.00122283	0.0294012	-	-	-	-
ENSG00000234426	0.745776	0.150213	4.96479	0.00130958	0.0306483	-	-	-	-
ENSG00000234535	0.0624257	0.0224215	2.78419	0.000470049	0.0152279	-	-	-	-
ENSG00000234741	133.622	63.8943	2.09129	5.1193e-05	0.00376387	+	-	-	-
ENSG00000234753	0.603988	0.22089	2.73434	0.000107028	0.00600848	-	-	-	-
ENSG00000234948	0.0290839	0.0118694	2.45032	0.000111369	0.00611594	-	-	-	-
ENSG00000235494	0.0571355	0.00307578	18.5759	1.35979e-05	0.00163571	-	-	-	-
ENSG00000235726	0.14343	0.0659997	2.1732	0.00209368	0.0416193	-	-	-	-
ENSG00000236030	0.0508867	0.00464207	10.9621	2.02028e-05	0.00215075	-	-	-	-
ENSG00000236289	0.0159313	0.000496672	32.0762	7.05186e-05	0.00457518	-	-	-	-
ENSG00000236305	0.311152	0.134827	2.30779	4.01882e-05	0.00324295	-	-	-	-
ENSG00000236412	0.0237047	0.0113147	2.09503	0.000863314	0.0233637	-	-	-	-
ENSG00000236494	0.00300384	0.000153969	19.5093	0.000459089	0.0149687	-	-	-	-
ENSG00000236671	0.0793529	0.0198978	3.98802	0.000775465	0.0215571	-	-	-	-
ENSG00000236901	0.786812	0.182477	4.31184	9.74208e-07	0.000353377	-	-	-	-
ENSG00000237152	0.0212252	0.00759314	2.79531	0.000355041	0.0130658	-	-	-	-
ENSG00000237153	0.00528162	0.00026685	19.7925	0.000436943	0.0145417	-	-	-	-
ENSG00000237208	0.0329421	0.0158786	2.07462	0.00157406	0.0349897	-	-	-	-
ENSG00000237686	0.277352	0.111779	2.48126	0.00105094	0.0265457	+	-	-	-
ENSG00000237697	0.0204896	0.0085195	2.40502	0.000244943	0.0103063	-	-	-	-
ENSG00000237713	0.00966489	0.000611315	15.81	1.43268e-05	0.00166568	-	-	-	-
ENSG00000239572	0.0412129	0.00461291	8.93424	0.00181525	0.0381648	-	-	-	-
ENSG00000240219	0.0344823	0.0155166	2.22228	2.63336e-05	0.00250197	-	-	-	-
ENSG00000241073	0.213685	0.103374	2.0671	0.00102438	0.0262359	-	-	-	-
ENSG00000241520	0.0204709	0.00836018	2.44862	0.000377681	0.0134024	-	-	-	-
ENSG00000241599	0.0171943	0.00563775	3.04984	0.00272445	0.0488797	-	-	-	-
ENSG00000242125	4.68847	1.5208	3.08291	1.67472e-07	0.00013483	-	-	-	-
ENSG00000242553	0.0661394	0.0261404	2.53016	0.000116495	0.0062765	-	-	-	-
ENSG00000243479	0.0500297	0.0103467	4.83533	0.000962876	0.0252887	-	-	-	-
ENSG00000244040	0.0105137	0.00300908	3.494	0.000242671	0.0102742	-	-	-	-
ENSG00000245651	0.00826352	0.00201634	4.09827	0.00107783	0.0269438	-	-	-	-
ENSG00000246859	0.79652	0.255335	3.11951	2.05435e-09	9.96705e-06	-	-	-	-
ENSG00000247151	0.037689	0.0178697	2.1091	0.000635395	0.0188086	-	-	-	-
ENSG00000248211	0.0477508	0.0115658	4.12864	0.000976574	0.0255261	-	-	-	-
ENSG00000248663	0.147573	0.0731367	2.01776	0.00026515	0.0108718	-	-	-	-
ENSG00000248673	0.0394185	0.00982619	4.01158	0.00220344	0.0430268	-	-	-	-
ENSG00000248839	0.0681389	0.0337344	2.01986	0.00148579	0.0336795	-	-	-	-
ENSG00000248973	0.0774314	0.0018533	41.7803	5.13293e-05	0.00376387	-	-	-	-
ENSG00000248975	0.0726984	0.0107536	6.76035	0.000340528	0.0126425	-	-	-	-
ENSG00000249388	0.00816988	0.000464488	17.589	0.00257809	0.0472613	-	-	-	-
ENSG00000249550	0.282373	0.0986761	2.86161	0.000270513	0.0109931	-	-	-	-
ENSG00000249551	0.0129334	0.00283129	4.56803	0.000366262	0.0132715	-	-	-	-
ENSG00000249885	0.0175589	0.0053265	3.29652	0.0021124	0.041944	-	-	-	-
ENSG00000249894	0.0848025	0.0265977	3.18835	0.000283797	0.0113101	-	-	-	-
ENSG00000250579	0.0750232	0.0218979	3.42604	0.00224814	0.0434674	-	-	-	-
ENSG00000250735	0.018751	0.00270818	6.92385	2.87725e-05	0.00263455	-	-	-	-
ENSG00000250838	0.102799	0.0189031	5.43824	0.000735782	0.020738	-	-	-	-
ENSG00000250842	0.00857262	0.00143656	5.96748	0.00185581	0.0387658	-	-	-	-
ENSG00000250986	0.0194018	0.00541022	3.58613	0.00228653	0.0438735	-	-	-	-
ENSG00000251151	0.0416938	0.00373088	11.1753	0.000953868	0.0251969	-	-	-	-
ENSG00000251173	0.00778628	0.000994634	7.82829	0.00221841	0.0431759	-	-	-	-
ENSG00000251379	0.00617771	0.00149388	4.13534	0.000807742	0.022269	-	-	-	-
ENSG00000253288	0.000724139	3.22768e-05	22.4353	0.00257809	0.0472613	-	-	-	-
ENSG00000253522	0.0138554	0.00522361	2.65245	1.52397e-06	0.000464338	-	-	-	-
ENSG00000253554	0.0714347	0.0258241	2.76621	0.000664375	0.0194601	-	-	-	-
ENSG00000253583	0.0191358	0.00143389	13.3454	8.73933e-05	0.00527104	-	-	-	-
ENSG00000253681	0.106367	0.00561223	18.9527	0.00243171	0.0457162	-	-	-	-
ENSG00000253734	0.000910298	0.000124596	7.30602	2.51961e-06	0.000601709	-	-	-	-
ENSG00000253784	0.00498909	0.000455432	10.9546	0.00283284	0.049714	-	-	-	-
ENSG00000253868	0.0367174	0.00799391	4.59318	3.5107e-08	5.64009e-05	-	-	-	-
ENSG00000253972	0.655296	0.32137	2.03907	0.000176076	0.00831984	-	-	-	-
ENSG00000254033	0.00696184	0.00101147	6.88289	0.00250546	0.0463144	-	-	-	-
ENSG00000254034	0.0303935	0.0112231	2.70813	0.000543377	0.0168171	-	-	-	-
ENSG00000254100	0.0387303	0.00631649	6.13163	0.000199453	0.00901465	-	-	-	-
ENSG00000254148	0.051251	0.00513689	9.97705	0.00247237	0.0460398	-	-	-	-
ENSG00000254207	0.0294136	0.00750472	3.91934	0.00187506	0.038892	-	-	-	-
ENSG00000254226	0.0353896	0.00884436	4.00137	0.00013672	0.00697766	-	-	-	-
ENSG00000254233	0.840501	0.294189	2.85701	3.64468e-05	0.00306709	+	-	-	-
ENSG00000254396	0.00532567	0.0002708	19.6664	0.00245873	0.045834	-	-	-	-
ENSG00000254560	0.282898	0.093539	3.02439	0.00179144	0.0378236	-	-	-	-
ENSG00000254739	0.0106408	0.00111863	9.51234	0.00166132	0.036136	-	-	-	-
ENSG00000254768	0.0195683	0.0024351	8.03593	0.00166132	0.036136	-	-	-	-
ENSG00000254968	0.0217553	0.00954212	2.27992	0.00077582	0.0215571	-	-	-	-
ENSG00000255404	0.072547	0.00965572	7.51336	0.00142536	0.0326281	-	-	-	-
ENSG00000255503	0.0336295	0.00875821	3.83977	0.000370576	0.0132986	-	-	-	-
ENSG00000255717	28.8606	13.1785	2.18997	0.00127418	0.0301842	-	-	-	-
ENSG00000256218	0.00159499	0.000153863	10.3663	0.00212963	0.0420501	-	-	-	-
ENSG00000256732	0.265195	0.0485893	5.45789	0.00105208	0.0265457	-	-	-	-
ENSG00000256971	0.402332	0.0044718	89.971	0.00245873	0.045834	-	-	-	-
ENSG00000257096	0.979883	0.243239	4.02847	3.11127e-09	1.09965e-05	-	-	-	-
ENSG00000257151	0.0449076	0.0139469	3.2199	1.02813e-05	0.00144952	-	-	-	-
ENSG00000257167	0.531749	0.246593	2.15638	0.000274588	0.0110299	+	-	-	-
ENSG00000257176	0.0295855	0.0147901	2.00036	0.000413604	0.0141036	-	-	-	-
ENSG00000257345	0.141564	0.0139414	10.1542	0.000370435	0.0132986	-	-	-	-
ENSG00000257543	0.0461584	0.0167373	2.75782	0.00102944	0.0262895	-	-	-	-
ENSG00000257636	0.298858	0.13537	2.20772	0.00241775	0.0455734	+	-	-	-
ENSG00000257654	0.0984736	0.0139363	7.06598	0.00238321	0.0451406	-	-	-	-
ENSG00000257883	0.0951366	0.0167543	5.67833	0.00010712	0.00600848	-	-	-	-
ENSG00000258399	3.80082	0.0460755	82.491	0.00061373	0.0183828	-	-	-	-
ENSG00000258441	0.044511	0.0220154	2.02182	0.00191003	0.0393404	-	-	-	-
ENSG00000258454	0.0497332	0.0173832	2.861	0.00088007	0.0237082	-	-	-	-
ENSG00000258554	0.291078	0.129064	2.25529	6.19657e-05	0.00432829	-	-	-	-
ENSG00000258592	0.0300758	0.0101063	2.97595	0.00141984	0.0325439	-	-	-	-
ENSG00000258725	0.561615	0.260129	2.15899	1.82816e-06	0.0005048	-	-	-	-
ENSG00000258731	0.00279521	0.000345917	8.08058	0.00148574	0.0336795	-	-	-	-
ENSG00000258763	0.0858958	0.00471934	18.2008	2.19429e-06	0.000570257	-	-	-	-
ENSG00000258837	0.0606867	0.0262409	2.31267	0.00129312	0.0305365	-	-	-	-
ENSG00000259240	0.0332931	0.00769208	4.32823	0.000763113	0.0212856	-	-	-	-
ENSG00000259306	0.00985077	0.000526482	18.7106	2.389e-06	0.000601709	-	-	-	-
ENSG00000259409	0.784106	0.157371	4.98254	2.11478e-08	3.80095e-05	-	-	-	-
ENSG00000259450	0.00476819	0.00178114	2.67704	0.000210229	0.00935812	-	-	-	-
ENSG00000259549	0.0552318	0.0168731	3.27337	0.00010744	0.00600848	-	-	-	-
ENSG00000259666	0.00588777	0.000175818	33.488	0.000415796	0.0141036	-	-	-	-
ENSG00000259723	0.0900483	0.02661	3.384	0.000125276	0.00661294	-	-	-	-
ENSG00000259758	0.17599	0.0723417	2.43276	8.44499e-12	1.4924e-07	+	-	-	-
ENSG00000259907	0.00303878	0.000280028	10.8517	0.00283284	0.049714	-	-	-	-
ENSG00000260094	0.00662561	0.000816935	8.11032	0.000988025	0.0255418	-	-	-	-
ENSG00000260160	0.171725	0.0795066	2.15989	0.000125733	0.00661294	-	-	-	-
ENSG00000260242	0.0156703	0.00023579	66.4587	0.000415796	0.0141036	-	-	-	-
ENSG00000260296	0.0426837	0.0146003	2.92347	6.04067e-05	0.00425302	-	-	-	-
ENSG00000260400	0.0424012	0.0189353	2.23927	0.000225648	0.00981241	-	-	-	-
ENSG00000260470	0.00154229	0.000191076	8.07159	9.67435e-05	0.00562274	-	-	-	-
ENSG00000260611	0.00323875	8.74566e-05	37.0327	0.00234444	0.0444695	-	-	-	-
ENSG00000260742	0.00718737	0.00349927	2.05396	0.00186275	0.0388183	-	-	-	-
ENSG00000260913	0.00444626	0.000284034	15.654	0.00014	0.00706881	-	-	-	-
ENSG00000261069	4.77444	0.728259	6.55596	0.000227931	0.00982439	+	-	-	-
ENSG00000261268	0.0141557	0.00288429	4.90788	0.000126811	0.00664986	-	-	-	-
ENSG00000261310	0.0284274	0.0126115	2.25408	0.00125867	0.0300583	-	-	-	-
ENSG00000261411	0.00758529	0.00231662	3.27429	0.00180633	0.0380924	-	-	-	-
ENSG00000261428	0.0193579	0.00829646	2.33327	6.24402e-05	0.00434426	-	-	-	-
ENSG00000261569	0.0181676	0.00125403	14.4874	7.38017e-05	0.00467464	-	-	-	-
ENSG00000261586	0.206375	0.0515065	4.00678	7.2776e-07	0.000338447	-	-	-	-
ENSG00000261848	0.0209633	0.00808138	2.59403	0.000576322	0.0174696	-	-	-	-
ENSG00000262251	0.0613407	0.0304441	2.01486	5.95379e-06	0.00114619	-	-	-	-
ENSG00000262693	0.00762005	0.00129782	5.87142	0.00260846	0.0475223	-	-	-	-
ENSG00000262772	0.0360228	0.0105304	3.42085	3.07536e-07	0.000185228	-	-	-	-
ENSG00000263235	0.0314716	0.0149191	2.10949	0.000431772	0.0145062	-	-	-	-
ENSG00000263327	2.12416	0.786091	2.70217	9.58887e-06	0.00138897	-	-	-	-
ENSG00000263551	0.114104	0.0323217	3.53026	0.000451378	0.0148284	+	-	-	-
ENSG00000263585	2.74484	0.741269	3.70289	2.39326e-05	0.00236278	-	-	-	-
ENSG00000263612	0.00977177	0.000455067	21.4733	8.02412e-06	0.0013505	-	-	-	-
ENSG00000263715	0.376125	0.186247	2.0195	0.000659913	0.0194191	-	-	-	-
ENSG00000264015	0.042807	0.00429844	9.95873	1.51881e-05	0.00171813	-	-	-	-
ENSG00000265046	0.0165075	0.000654618	25.2171	1.22449e-05	0.00156157	-	-	-	-
ENSG00000265069	0.0102386	0.00400788	2.55461	0.00119099	0.028911	-	-	-	-
ENSG00000265415	1.11406	0.499544	2.23016	8.9023e-07	0.00034987	-	-	-	-
ENSG00000265749	0.177498	0.0549676	3.22914	8.46033e-06	0.00135114	-	-	-	-
ENSG00000265843	0.0951861	0.00142408	66.8403	7.7229e-05	0.00482259	-	-	-	-
ENSG00000265933	0.269506	0.062483	4.31327	8.45555e-06	0.00135114	-	-	-	-
ENSG00000266602	0.631358	0.249423	2.53128	0.00186502	0.0388183	-	-	-	-
ENSG00000266667	0.0281467	0.00441353	6.37736	2.62051e-06	0.000617462	-	-	-	-
ENSG00000266680	0.26227	0.122698	2.13752	0.00231059	0.0440958	-	-	-	-
ENSG00000266709	0.0389374	0.016416	2.37192	0.00186565	0.0388183	-	-	-	-
ENSG00000266916	0.419249	0.144231	2.9068	0.000266755	0.0109123	-	-	-	-
ENSG00000266935	0.01722	0.00696705	2.47163	0.00228946	0.0438821	-	-	-	-
ENSG00000267144	0.00561092	0.000896548	6.25835	0.00260846	0.0475223	-	-	-	-
ENSG00000267201	0.0838681	0.0363659	2.30623	0.000568831	0.0173002	-	-	-	-
ENSG00000267268	0.0377852	0.00880677	4.29047	1.80666e-05	0.00195873	-	-	-	-
ENSG00000267282	1.31999	0.587753	2.24583	0.000189769	0.00873566	-	-	-	-
ENSG00000267284	0.0994915	0.0405071	2.45615	0.00227515	0.0438218	-	-	-	-
ENSG00000267419	0.79039	0.356415	2.21761	0.000326411	0.0122992	-	-	-	-
ENSG00000267474	0.0115433	0.00378346	3.051	0.00232262	0.0442775	-	-	-	-
ENSG00000267489	0.0168858	0.00171441	9.8493	0.00154227	0.0344129	-	-	-	-
ENSG00000267555	0.00818737	0.00127171	6.43808	0.00283284	0.049714	-	-	-	-
ENSG00000267576	0.736727	0.268378	2.74511	8.82319e-06	0.00135467	-	-	-	-
ENSG00000267727	8.33493	3.73872	2.22936	1.0417e-05	0.00144952	-	-	-	-
ENSG00000267886	0.0892517	0.0294679	3.02878	8.53158e-05	0.0051811	-	-	-	-
ENSG00000268119	0.258941	0.0709338	3.65046	0.00248792	0.0461495	+	-	-	-
ENSG00000268120	0.160468	0.0437228	3.67011	0.000217844	0.00957648	-	-	-	-
ENSG00000268333	0.00284337	0.000624046	4.55634	0.00149634	0.0338582	-	-	-	-
ENSG00000268340	0.1687	0.0567671	2.9718	1.41909e-05	0.00166568	-	-	-	-
ENSG00000268496	0.0703412	0.00328602	21.4062	7.17292e-05	0.00461134	-	-	-	-
ENSG00000268649	0.016621	0.00220895	7.52439	3.85002e-05	0.00319425	-	-	-	-
ENSG00000268654	0.00703388	0.00154811	4.54352	5.98961e-05	0.00423394	-	-	-	-
ENSG00000268896	0.167114	0.0774248	2.15841	0.00030718	0.0117873	-	-	-	-
ENSG00000269376	0.0227363	0.00247121	9.20048	0.00276346	0.0492297	-	-	-	-
ENSG00000269416	0.267131	0.038666	6.90869	9.48679e-10	8.38252e-06	+	-	-	-
ENSG00000269534	0.158499	0.0744479	2.129	5.37265e-08	7.91212e-05	-	-	-	-
ENSG00000269656	0.0566997	0.0195119	2.90589	2.62254e-05	0.00250197	-	-	-	-
ENSG00000269793	0.0706254	0.00961476	7.34552	1.16279e-08	2.93555e-05	-	-	-	-
ENSG00000269825	0.0396387	0.0143806	2.7564	0.00195206	0.0400196	-	-	-	-
ENSG00000269986	0.0311216	0.00291862	10.6631	0.00284259	0.0497368	-	-	-	-
ENSG00000269994	0.0241928	0.00415479	5.82288	0.00234152	0.0444695	-	-	-	-
ENSG00000270017	0.805026	0.392746	2.04973	4.2986e-06	0.000937838	-	-	-	-
ENSG00000270145	0.0165204	0.00636691	2.59472	0.000242284	0.0102742	+	-	-	-
ENSG00000270460	0.682328	0.271215	2.51582	0.000111522	0.00611594	-	-	-	-
ENSG00000271218	0.358568	0.15191	2.3604	3.0664e-05	0.00272309	-	-	-	-
ENSG00000271417	0.0870551	0.00450322	19.3318	1.6206e-07	0.00013483	-	-	-	-
ENSG00000271593	0.00445152	0.000374293	11.8932	0.00270272	0.048638	-	-	-	-
ENSG00000271789	0.0235793	0.0100692	2.34174	0.00150747	0.034023	-	-	-	-
ENSG00000271824	0.409342	0.0842114	4.86088	0.000165143	0.00795204	+	-	-	-
ENSG00000272030	2.21808	0.50217	4.41698	0.00137741	0.0316755	-	-	-	-
ENSG00000272216	0.0500897	0.0247	2.02792	2.62882e-05	0.00250197	-	-	-	-
ENSG00000272328	0.110595	0.0317484	3.48349	0.000325477	0.0122992	-	-	-	-
ENSG00000272329	0.00809253	0.000947387	8.54195	0.00170702	0.0366504	-	-	-	-
ENSG00000272434	0.764937	0.307354	2.48878	8.27563e-06	0.00135114	-	-	-	-
ENSG00000272452	0.193265	0.0955299	2.02309	7.20195e-05	0.00461134	-	-	-	-
ENSG00000272502	0.777267	0.387415	2.00629	7.20184e-05	0.00461134	-	-	-	-
ENSG00000272562	0.0336288	0.0165446	2.03261	0.00238923	0.045206	-	-	-	-
ENSG00000272715	0.0218683	0.00217179	10.0693	0.000195778	0.00887125	-	-	-	-
ENSG00000272746	0.0110651	0.00224347	4.93212	0.000490316	0.0155327	-	-	-	-
ENSG00000272827	0.0532112	0.00309385	17.199	0.00160078	0.0351415	-	-	-	-
ENSG00000272846	0.0824885	0.0218721	3.7714	8.65415e-05	0.00523754	-	-	-	-
ENSG00000272848	0.0179251	0.00853425	2.10037	0.00143366	0.0327756	-	-	-	-
ENSG00000273002	0.0139204	0.00471401	2.953	0.000869428	0.0234932	-	-	-	-
ENSG00000273066	0.171461	0.0857013	2.00068	4.68354e-06	0.000985328	+	-	-	-
ENSG00000273087	0.0959667	0.00468436	20.4866	0.000142187	0.00713247	-	-	-	-
ENSG00000273148	0.0193052	0.00919215	2.10018	0.000836517	0.0228484	-	-	-	-
ENSG00000273162	0.0227712	0.0103773	2.19433	0.000256653	0.0105801	-	-	-	-
XLOC_000612	0.0356762	0.0027291	13.0725	2.25601e-09	9.96705e-06	-	-	-	-
XLOC_001537	0.00849028	0.00150732	5.6327	0.0017421	0.0371367	-	-	-	-
XLOC_003090	0.0102304	0.00138239	7.40055	0.000173277	0.00822405	-	-	-	-
XLOC_003107	0.0114046	0.00275841	4.13449	0.00109741	0.0273147	-	-	-	-
XLOC_003320	0.167309	0.0567176	2.94985	0.00131292	0.0306483	+	-	-	-
XLOC_003721	0.00335438	3.09764e-05	108.288	0.000395609	0.0138166	-	-	-	-
XLOC_003874	0.00275418	0.000148284	18.5737	0.00038841	0.013619	-	-	-	-
XLOC_003914	0.00109265	0.0001996	5.47418	0.00284259	0.0497368	+	-	-	-
XLOC_004534	0.0739874	0.0091425	8.09269	1.1357e-08	2.93555e-05	-	-	-	-
XLOC_005102	0.000558446	0.000105501	5.29329	0.00283284	0.049714	-	-	-	-
XLOC_005114	0.00199688	0.000585641	3.40973	0.00253011	0.0467211	-	-	-	-
XLOC_005303	0.000786045	0.000102915	7.63782	0.00283284	0.049714	-	-	-	-
XLOC_005601	0.00163761	0.000280003	5.84853	7.91739e-05	0.0048582	-	-	-	-
XLOC_005726	0.0107192	0.00334574	3.20382	0.000350807	0.0129696	-	-	-	-
XLOC_007821	0.000336796	9.30205e-05	3.62066	0.00112697	0.0277766	+	-	+	-
XLOC_008783	0.00306179	0.00013059	23.4458	0.000415796	0.0141036	-	-	-	-
XLOC_008847	0.00316658	0.000566921	5.58557	0.0019765	0.0403333	-	-	-	-
XLOC_008971	0.0148453	0.00212694	6.97965	0.000289233	0.0113838	-	-	-	-
XLOC_009644	0.0066118	0.000617064	10.7149	0.000666216	0.0194601	-	-	-	-
XLOC_010294	0.000486658	3.58036e-05	13.5924	0.00245873	0.045834	-	-	-	-
XLOC_010760	0.0379047	0.00770336	4.92055	0.000532869	0.0165292	-	-	-	-
XLOC_010768	0.00450244	0.00109816	4.09997	0.000430852	0.0145029	-	-	-	-
XLOC_010850	0.00626527	0.00226043	2.77172	0.000588317	0.01773	-	-	-	-
XLOC_011206	0.0810376	0.018342	4.41814	3.26801e-05	0.00285903	-	-	-	-
XLOC_011285	0.00193392	0.00066385	2.91319	0.000458325	0.0149687	-	-	-	-
XLOC_011314	0.0131455	0.00457411	2.87389	2.18679e-05	0.0022564	-	-	-	-
XLOC_011949	0.0072528	0.00274004	2.64696	0.000302253	0.0117136	-	-	-	-
XLOC_012920	0.00106453	5.74652e-05	18.5248	0.00245873	0.045834	-	-	-	-
XLOC_013404	0.0201739	0.00326374	6.18122	0.00117644	0.0286384	-	-	-	-
XLOC_014568	1.29579	0.568811	2.27807	1.11451e-05	0.00151505	-	-	-	-
XLOC_014721	0.00282917	0.000617349	4.58277	0.00222697	0.0432473	-	-	-	-
XLOC_015207	0.00252289	0.000987812	2.55402	0.000151153	0.00741995	-	-	-	-
XLOC_016181	0.00239949	0.000349105	6.87326	0.00240621	0.0454786	-	-	-	-
XLOC_017846	0.450349	0.0271873	16.5647	8.81533e-07	0.00034987	-	-	-	-
XLOC_018102	0.0346115	0.0122697	2.82089	0.00170632	0.0366504	-	-	-	-
XLOC_018528	0.00714918	0.00237426	3.01112	0.00212075	0.0420157	-	-	-	-
XLOC_018557	0.183618	0.0732015	2.5084	0.0023355	0.0444695	-	-	-	-
XLOC_018750	0.00530689	0.000759151	6.99055	6.70222e-06	0.00123377	-	-	-	-
XLOC_019431	0.00436226	0.00180829	2.41237	0.00112346	0.0277766	+	-	-	-
XLOC_019971	0.00389918	0.000849265	4.59124	8.87433e-05	0.00533426	-	-	-	-
XLOC_021422	0.129278	0.0523761	2.46826	5.96706e-06	0.00114619	-	-	-	-
XLOC_021553	0.0079974	0.00265014	3.01773	0.000814767	0.0223734	-	-	-	-
XLOC_022067	0.000318628	2.34699e-05	13.576	6.7374e-05	0.00452204	-	-	-	-
XLOC_022171	0.00159135	0.000214284	7.42637	0.000461808	0.0150296	-	-	-	-
XLOC_022382	0.0163196	0.00257641	6.33423	0.000840562	0.0228942	-	-	-	-
XLOC_022460	0.00145591	7.17471e-05	20.2922	0.00204413	0.0410498	-	-	-	-
XLOC_022538	0.00466304	0.000126652	36.8178	3.30962e-07	0.000185228	-	-	-	-
XLOC_022597	0.00369859	0.000613155	6.03207	0.00047483	0.0152567	-	-	-	-
XLOC_023424	0.0239547	0.00516915	4.63417	0.00141752	0.032533	-	-	-	-
XLOC_023456	0.221785	0.0936732	2.36765	0.00018288	0.00856395	-	-	-	-
XLOC_023816	0.00612347	0.00253682	2.41383	0.00262553	0.0477349	-	-	-	-
XLOC_023964	0.0365858	0.0155222	2.35699	0.000757967	0.0211943	-	-	-	-
XLOC_023989	0.00480064	0.000370054	12.9728	0.00137836	0.0316755	-	-	-	-
XLOC_023996	0.3205	0.139247	2.30166	0.000294303	0.0115326	-	-	-	-
XLOC_024641	0.0176699	0.00617041	2.86365	0.000977886	0.0255261	-	-	-	-
XLOC_025659	0.0254723	0.00694808	3.66609	2.01933e-06	0.000540692	-	-	-	-
XLOC_026179	0.00812773	0.00285407	2.84777	0.000749213	0.0210494	-	-	-	-
XLOC_026664	0.00535303	0.00147309	3.63388	7.03605e-05	0.00457518	-	-	-	-
XLOC_027014	0.0117753	0.00340182	3.46148	0.000647022	0.0191207	-	-	-	-
XLOC_027529	0.0180758	0.00156123	11.578	0.000155726	0.00760217	-	-	-	-
XLOC_028675	0.000902016	5.18879e-05	17.3839	0.00109741	0.0273147	-	-	-	-
XLOC_030122	0.0345745	0.00116693	29.6285	0.00160078	0.0351415	-	-	-	-
XLOC_030478	0.0497113	0.0241546	2.05805	0.000304457	0.0117302	-	-	-	-
XLOC_030971	0.0532759	0.0171467	3.10705	0.000106225	0.00599746	-	-	-	-
XLOC_032497	331.173	146.787	2.25616	0.00131459	0.0306483	-	-	-	-
XLOC_033600	0.0297931	0.00623813	4.77596	0.000547988	0.0169302	-	-	-	-
XLOC_033756	0.0143003	0.0027539	5.19276	0.000373974	0.0133325	-	-	-	-
XLOC_035877	0.275846	0.0503766	5.47568	1.82334e-07	0.000140096	+	-	-	-
XLOC_037042	0.00298523	0.000186291	16.0245	0.000284893	0.0113138	-	-	-	-
XLOC_037202	0.00583386	0.000367182	15.8882	7.05186e-05	0.00457518	-	-	-	-
XLOC_037307	0.00264884	0.00113906	2.32546	0.000105506	0.00597596	-	-	-	-
XLOC_038501	0.0152797	0.00179048	8.53387	0.00105976	0.0265647	-	-	-	-
XLOC_038607	0.00215224	0.000734828	2.9289	0.00208277	0.0414509	-	-	-	-
XLOC_040832	0.17209	0.0546418	3.14941	0.000908931	0.0242638	-	-	-	-
XLOC_041133	0.0109623	0.00284985	3.84661	7.85114e-05	0.00485124	-	-	-	-
XLOC_041676	0.0525934	0.0190099	2.76663	4.60437e-05	0.00358452	-	-	-	-
XLOC_042137	0.00972619	0.00452379	2.15001	0.00111962	0.0277766	-	-	-	-
XLOC_042279	0.0324429	0.00898024	3.6127	0.000136415	0.00697766	-	-	-	-
XLOC_043032	0.0046543	0.000336582	13.8282	1.79402e-06	0.000503236	-	-	-	-
XLOC_043417	0.0230988	0.00798397	2.89315	1.86662e-05	0.0020114	-	-	-	-
XLOC_043524	0.00503748	0.000196057	25.694	7.7229e-05	0.00482259	-	-	-	-
XLOC_043538	0.0020259	0.000145594	13.9147	7.38017e-05	0.00467464	-	-	-	-
XLOC_043789	0.0132436	0.00134151	9.87209	1.66921e-07	0.00013483	-	-	-	-
XLOC_044209	0.00100797	0.000166125	6.06757	0.000666216	0.0194601	-	-	-	-
XLOC_044352	0.00266827	0.000576731	4.62654	9.93612e-05	0.00571958	-	-	-	-
XLOC_045970	0.0105628	0.00500761	2.10934	0.00279972	0.04953	-	-	-	-
XLOC_046383	0.0201662	0.00541403	3.72481	0.00258293	0.047301	-	-	-	-
XLOC_046718	0.10764	0.0298789	3.60254	5.95647e-05	0.00422742	-	-	-	-
XLOC_046841	0.064957	0.00293377	22.1411	8.25557e-07	0.00034987	-	-	-	-
XLOC_047845	0.059649	0.00176917	33.7158	3.92076e-05	0.00322268	-	-	-	-
XLOC_047916	0.13212	0.0276391	4.78017	0.00017255	0.00821916	-	-	-	-
XLOC_048982	0.00854327	0.00357842	2.38744	0.000926076	0.024647	-	-	-	-
XLOC_049863	0.00990199	0.00100335	9.86889	0.000988025	0.0255418	-	-	-	-
XLOC_050126	1.58255	0.709363	2.23095	8.82385e-06	0.00135467	-	+	-	-
XLOC_050722	0.0427933	0.0128612	3.32732	0.000222801	0.00974587	-	-	+	-
XLOC_051919	0.00134221	5.4413e-05	24.6671	5.13293e-05	0.00376387	-	-	-	-
XLOC_052191	0.00220607	0.000622122	3.54605	0.00113774	0.027964	-	-	-	-
XLOC_052586	0.00481656	0.000516335	9.32836	0.000388327	0.013619	-	-	-	-
XLOC_052983	0.00431466	0.000425131	10.149	0.00050656	0.0159183	-	-	-	-
XLOC_053168	0.00762743	0.00356291	2.14079	0.000478445	0.015345	-	-	-	-
XLOC_053194	0.00538833	0.000318533	16.9161	0.000888811	0.0238347	+	-	-	-
XLOC_054171	0.128173	0.0618994	2.07066	1.20331e-05	0.00156157	-	-	-	-
XLOC_054480	0.00332263	0.000319005	10.4156	5.3699e-05	0.00388922	-	-	-	-
XLOC_054640	0.0127991	0.00375675	3.40695	0.00150003	0.0338985	-	-	-	-
XLOC_055358	0.000347159	4.21498e-05	8.23632	0.00154227	0.0344129	-	-	-	-
XLOC_055765	0.00680883	7.66326e-05	88.8502	0.00245873	0.045834	-	-	-	-
XLOC_056661	0.00241306	0.000319801	7.5455	2.69216e-06	0.000625998	-	-	-	-
XLOC_056893	0.000669946	0.000219558	3.05133	0.00189594	0.0392041	-	-	-	-
XLOC_057317	0.00272194	0.000327062	8.32241	0.000169648	0.00812473	+	-	-	-
XLOC_057511	0.00235402	0.0011242	2.09395	0.00184836	0.0387017	+	-	-	-
XLOC_059850	0.0228089	0.00882267	2.58526	0.000141148	0.00710647	-	-	-	-
XLOC_060754	0.0022055	0.000798791	2.76105	0.00190119	0.0392041	-	-	-	-
XLOC_062727	0.378271	0.183847	2.05753	2.4035e-07	0.000174013	-	-	-	-
XLOC_063001	0.00235735	0.00051195	4.60466	0.00282614	0.049714	-	-	-	-
XLOC_063081	0.0193164	0.00382501	5.05001	0.000133035	0.00689439	-	-	-	-
XLOC_063260	0.000952137	7.58143e-05	12.5588	0.000262946	0.0108065	-	-	-	-
XLOC_063279	0.013794	0.00375261	3.67584	4.76511e-05	0.00366126	-	-	-	-
XLOC_063746	0.323405	0.0592531	5.45803	2.9115e-05	0.00265217	-	-	-	-
XLOC_063989	0.0350508	0.0122464	2.86214	0.00133677	0.0310834	-	-	-	-
XLOC_064279	0.0165224	0.000919684	17.9653	0.00257809	0.0472613	-	-	-	-
XLOC_064754	0.00569406	0.00242802	2.34515	3.87428e-05	0.00319936	-	-	-	-
XLOC_065535	0.0158982	0.00362831	4.3817	0.000224358	0.00978978	-	-	-	-
XLOC_065627	0.00428077	0.000266427	16.0673	0.000296499	0.0115923	-	-	-	-
XLOC_067290	0.00892982	0.00103153	8.65686	0.000556397	0.0171003	-	-	-	-
XLOC_069409	0.016492	0.0048472	3.40238	0.000200708	0.00901958	-	-	-	-
XLOC_070109	0.0505584	0.0184623	2.73846	9.51176e-05	0.00555614	-	-	-	-
XLOC_073000	0.0142827	0.00483752	2.95249	3.18595e-07	0.000185228	+	-	-	-
XLOC_073854	0.0136018	0.00192113	7.08008	0.00031284	0.0119406	-	-	-	-
XLOC_074036	0.931173	0.27349	3.40478	0.000136793	0.00697766	-	-	-	-
XLOC_074978	0.0123845	0.00470652	2.63136	0.00042235	0.0142984	-	-	-	-
XLOC_075006	0.634099	0.315987	2.00673	7.31011e-06	0.00127905	-	-	-	-
XLOC_075027	0.227311	0.0962579	2.36148	0.00270977	0.0487152	-	-	-	-
XLOC_075138	0.0197977	0.00161401	12.2661	0.000470487	0.0152279	-	-	-	-
XLOC_075643	0.00334494	0.00123659	2.70496	0.0015782	0.0349978	-	-	-	-
XLOC_075744	0.0182967	0.00867328	2.10955	0.000598739	0.0179642	-	-	-	-
XLOC_077006	0.0570797	0.00729249	7.82719	5.41452e-06	0.00107512	-	-	-	-
XLOC_077037	0.00962288	0.00449976	2.13853	0.000115399	0.00623651	-	-	-	-
XLOC_077550	0.159073	0.0107222	14.8358	0.000622964	0.0186052	-	-	-	-
XLOC_077767	0.00455171	0.00142064	3.20399	0.00112692	0.0277766	+	-	-	-
XLOC_077771	0.150355	0.0722184	2.08194	3.41084e-05	0.00292603	-	-	-	-
XLOC_078751	0.179056	0.072317	2.47598	1.02751e-07	0.000121055	-	-	-	-
XLOC_079723	0.00463697	0.000378175	12.2615	0.000405661	0.0140566	-	-	-	-
XLOC_079772	0.00913208	0.00268724	3.39831	4.16884e-05	0.00328892	-	-	-	-
XLOC_080259	0.00998441	0.00432905	2.30638	0.00273755	0.0490151	-	-	-	-
XLOC_080454	0.00415405	0.000108748	38.1988	6.85136e-05	0.00453013	-	-	-	-
XLOC_082383	0.021817	0.00304724	7.1596	0.00016026	0.00780198	-	-	-	-
XLOC_083225	0.00113257	0.00012355	9.16686	2.9625e-05	0.00268092	-	-	-	-
XLOC_083440	0.00954627	0.00161739	5.90227	0.00176581	0.0374164	-	-	-	-
XLOC_083571	0.0248724	0.000157091	158.331	0.00245873	0.045834	-	-	-	-
XLOC_084172	0.0211437	0.00860713	2.45653	0.000227746	0.00982439	-	-	-	-
XLOC_084521	0.00186219	0.000551988	3.3736	0.000394118	0.0137918	+	-	-	-
XLOC_084612	0.0129767	0.00417411	3.10885	0.001056	0.0265457	-	-	-	-
XLOC_085765	0.000313223	8.03803e-05	3.89677	0.00221841	0.0431759	+	-	-	-
XLOC_085866	0.00365993	0.000518821	7.05431	0.00231056	0.0440958	-	-	-	-
XLOC_086292	0.00295243	0.000288199	10.2444	0.000988025	0.0255418	-	-	-	-
XLOC_088050	0.00746069	0.00227944	3.27303	0.00178482	0.037774	-	-	-	-
XLOC_088358	0.00139415	0.000231157	6.03119	0.00185581	0.0387658	-	-	-	-
XLOC_089828	0.00524047	0.00233496	2.24436	3.2958e-05	0.00286913	-	-	-	-
XLOC_089874	0.00698404	0.000255085	27.3793	0.00234444	0.0444695	-	-	-	-
XLOC_090931	0.0677811	0.0192636	3.51861	1.67851e-07	0.00013483	-	-	-	-
XLOC_091307	0.207605	0.089169	2.32822	0.00260151	0.0474936	+	-	-	-
XLOC_092203	0.00419078	0.000913346	4.58838	9.05431e-05	0.00542399	-	-	-	-
XLOC_092208	0.0277525	0.00887093	3.12847	1.2884e-05	0.00158115	-	-	-	-
XLOC_093310	0.0101461	0.00107717	9.41915	0.00176581	0.0374164	-	-	-	-
XLOC_093667	0.00724392	0.000807583	8.96987	0.000359582	0.0131292	-	-	-	-
XLOC_093876	0.00169437	0.000382287	4.4322	9.09632e-05	0.00543075	-	-	-	-
XLOC_094808	3.25208	1.52676	2.13006	0.000355628	0.0130658	-	-	-	-
XLOC_094924	0.00392198	0.000933843	4.19983	0.00028416	0.0113101	-	-	-	-
XLOC_095112	0.117397	0.0150319	7.80984	0.000112476	0.00611594	-	-	-	-
XLOC_096067	0.469534	0.233344	2.01219	0.000404064	0.0140287	-	-	-	-
ENSG00000235590	0.229767	0.021989	10.4492	4.4905e-06	0.000956097	-	-	-	-

## Sheet: upregulated in S3
Upregulated in subclass S3
GeneID	Average FPKM (S3)	Average FPKM (S1,S2)	Fold Change	p-value	q-value	Tumorigenesis upregulated	Tumorigenesis downregulated	Metastasis upregulated	Metastasis downregulated	*Please note that some lncRNAs may be recurrently upregulated in some patients, and recurrently downregulated in other patients. In such cases, we will report them in both lists, i.e. Metastasis upregulated and Mestasis downregulated.
ENSG00000049319	0.582487	0.154798	3.76289	5.74363e-09	6.49762e-07	-	+	-	+
ENSG00000176728	1.17102	0.568753	2.05893	0.00104687	0.0101604	-	-	-	-
ENSG00000196553	0.271696	0.092588	2.93446	0.000172189	0.00252748	-	+	-	-
ENSG00000203307	0.105559	0.0397396	2.65627	0.00495322	0.0331104	-	-	-	-
ENSG00000203900	0.0792212	0.0225862	3.50751	0.000386598	0.00480839	-	+	-	-
ENSG00000204583	0.699502	0.215337	3.24841	0.000276819	0.00369882	-	+	-	-
ENSG00000204949	0.807031	0.232306	3.474	4.80583e-06	0.000145659	-	+	-	-
ENSG00000205266	0.047013	0.0111091	4.23193	0.000349589	0.00445093	-	+	-	-
ENSG00000205488	0.0664873	0.0261378	2.54372	0.00526721	0.0347386	-	-	-	-
ENSG00000205865	0.583841	0.28068	2.0801	0.00226844	0.0181895	-	+	-	+
ENSG00000205866	0.807773	0.353252	2.28667	0.000270911	0.00362596	-	+	-	+
ENSG00000223358	0.447811	0.143735	3.11553	3.20995e-13	2.71485e-10	-	-	-	-
ENSG00000224177	0.0787568	0.029523	2.66764	0.00314162	0.0233759	-	-	-	-
ENSG00000224391	0.00428042	0.000455118	9.40509	0.00128476	0.0118416	-	-	-	-
ENSG00000224517	0.108923	0.0259454	4.19817	8.62268e-05	0.00147257	-	+	-	-
ENSG00000224649	0.106158	0.0500195	2.12233	0.0082792	0.0484983	-	-	-	-
ENSG00000224943	0.0442761	0.021906	2.02119	0.00593192	0.0378401	-	-	-	-
ENSG00000225555	0.113731	0.0568563	2.00032	8.66106e-05	0.00147771	-	-	-	-
ENSG00000226251	1.79306	0.594247	3.01736	4.6953e-08	3.56381e-06	-	-	-	-
ENSG00000226337	0.006784	0.00157179	4.31611	0.00843654	0.0492859	-	-	-	-
ENSG00000226661	0.0327031	0.00896853	3.64642	4.44323e-05	0.000862472	-	-	-	-
ENSG00000227117	3.52295	1.04849	3.36003	9.57064e-07	3.90768e-05	-	-	-	-
ENSG00000227240	0.202789	0.0904935	2.24092	0.000520711	0.00600932	-	-	-	-
ENSG00000227260	0.039235	0.0136158	2.88158	0.000622443	0.00687513	-	-	-	-
ENSG00000227555	0.00841681	0.00156303	5.38492	0.00102575	0.0100101	-	-	-	-
ENSG00000227712	0.171263	0.0706348	2.42462	9.98079e-08	6.33103e-06	-	+	-	-
ENSG00000227947	0.0480366	0.0011794	40.7298	0.00150014	0.0133554	-	-	-	-
ENSG00000228271	0.0109031	0.00334799	3.25662	0.00207837	0.0170661	-	-	-	-
ENSG00000228620	0.368538	0.164433	2.24127	5.39327e-06	0.000160452	-	-	-	-
ENSG00000228705	0.313996	0.13496	2.3266	1.33083e-05	0.000332913	-	+	-	-
ENSG00000228812	1.32269	0.440602	3.002	2.93876e-11	1.04391e-08	-	-	-	-
ENSG00000228918	0.535244	0.254108	2.10636	0.000446513	0.00537298	-	-	-	-
ENSG00000228950	0.0437172	0.0101344	4.31377	0.00140209	0.0127017	-	-	-	-
ENSG00000229005	1.02908	0.398631	2.58154	7.59395e-08	5.14795e-06	-	+	-	-
ENSG00000229108	0.0264042	0.0101107	2.61152	0.00826836	0.0484508	-	-	-	-
ENSG00000229236	0.0205727	0.0068615	2.99827	0.00124429	0.0115524	-	+	-	-
ENSG00000229291	1.55402	0.499668	3.1101	1.84937e-06	6.77252e-05	-	-	-	-
ENSG00000229425	0.243116	0.10123	2.40161	0.000125703	0.00196706	-	-	-	-
ENSG00000229782	0.144523	0.0688777	2.09825	3.48534e-05	0.000702646	-	-	-	-
ENSG00000229918	0.056487	0.0167267	3.37705	0.000325789	0.00420518	-	-	-	-
ENSG00000230102	1.64519	0.57692	2.85168	2.9099e-11	1.04391e-08	-	-	-	-
ENSG00000230115	0.319037	0.152991	2.08534	0.000221144	0.00308542	-	-	-	-
ENSG00000230234	0.445096	0.102668	4.33531	2.50953e-06	8.67156e-05	-	-	-	-
ENSG00000230333	0.667331	0.129817	5.14054	8.61875e-08	5.64862e-06	-	+	-	-
ENSG00000230435	0.0937565	0.0399963	2.34413	0.000254221	0.00343363	-	+	-	-
ENSG00000230550	0.0734253	0.0315389	2.32809	1.59694e-06	5.96988e-05	-	-	-	-
ENSG00000230628	0.025505	0.01013	2.51777	0.00635849	0.0397512	-	+	-	-
ENSG00000230645	0.0956276	0.0284881	3.35676	0.000152582	0.00229662	-	+	-	-
ENSG00000230921	0.0705499	0.0226182	3.11916	0.00511251	0.0339452	-	+	-	-
ENSG00000231004	0.325884	0.116121	2.80642	0.00254125	0.0197269	-	-	-	-
ENSG00000231768	0.0280928	0.0078705	3.56938	0.000176632	0.00257355	-	-	-	-
ENSG00000231948	0.512146	0.250979	2.0406	0.00333937	0.0243675	-	+	-	-
ENSG00000232010	0.338607	0.152212	2.22458	0.000668376	0.00725613	-	-	-	-
ENSG00000232131	0.0230567	0.00448675	5.13884	0.00156641	0.0138138	-	-	-	-
ENSG00000232451	1.93726	0.90941	2.13023	1.66476e-08	1.5562e-06	-	+	-	-
ENSG00000232667	0.844029	0.245755	3.43443	8.22486e-08	5.45081e-06	-	+	-	-
ENSG00000233005	0.0851942	0.0337874	2.52148	0.000283804	0.00377293	-	-	-	-
ENSG00000233070	0.154156	0.0616013	2.50248	0.00080117	0.00831167	-	-	-	-
ENSG00000234076	1.55397	0.566406	2.74357	8.74441e-10	1.53772e-07	-	+	-	-
ENSG00000234223	0.0326896	0.00348937	9.36835	1.78281e-05	0.000414456	-	+	-	-
ENSG00000234292	0.0137654	0.00283458	4.85626	0.000122464	0.00193635	-	-	-	-
ENSG00000234506	0.962944	0.32885	2.92821	7.29718e-05	0.0012761	-	-	-	-
ENSG00000234807	0.0543273	0.0180433	3.01094	1.00321e-05	0.000266338	-	-	-	-
ENSG00000234892	0.0498455	0.0177337	2.81078	0.00308536	0.0230442	-	-	-	-
ENSG00000234997	0.0753028	0.0236564	3.18319	0.00229514	0.0182798	-	+	-	-
ENSG00000235050	0.048205	0.0204276	2.3598	0.0055404	0.0360187	-	-	-	-
ENSG00000235078	0.771213	0.315119	2.44737	9.17303e-10	1.59728e-07	-	-	-	-
ENSG00000235200	4.35921	1.62548	2.6818	1.48681e-09	2.3578e-07	-	+	-	-
ENSG00000235357	0.239867	0.0794716	3.01828	4.76125e-07	2.2022e-05	-	-	-	-
ENSG00000236054	0.202349	0.0542495	3.72997	2.0082e-06	7.26766e-05	-	-	-	-
ENSG00000236117	0.0819639	0.030479	2.68919	0.00199558	0.0165934	-	-	-	-
ENSG00000236267	0.246198	0.0900957	2.73262	2.06741e-07	1.13162e-05	-	+	-	-
ENSG00000236497	0.0115925	0.00570404	2.03233	0.00531453	0.0349081	-	-	-	-
ENSG00000236524	0.246877	0.11125	2.21912	2.74599e-06	9.28983e-05	-	-	-	-
ENSG00000236535	0.0252176	0.00714822	3.52782	0.00516331	0.0342185	-	-	-	-
ENSG00000236572	0.0119152	0.00112011	10.6375	0.00624273	0.0391654	-	-	-	-
ENSG00000236975	0.127651	0.0475449	2.68484	6.4703e-07	2.79956e-05	-	-	-	-
ENSG00000237070	0.0328675	0.00520239	6.31778	0.00133155	0.0121592	-	-	-	-
ENSG00000237338	1.96771	0.878922	2.23878	1.52392e-08	1.46305e-06	-	-	-	-
ENSG00000237400	0.0136013	0.00156604	8.68516	0.00610885	0.0384886	-	-	-	-
ENSG00000237416	0.0452101	0.0195966	2.30704	8.14228e-05	0.00139991	-	-	-	-
ENSG00000237742	0.582459	0.271497	2.14536	7.56137e-07	3.22056e-05	-	+	-	-
ENSG00000237759	0.052593	0.0135304	3.88702	3.18833e-05	0.000654658	-	-	-	-
ENSG00000237853	0.0437287	0.0140471	3.11301	0.00328176	0.0240757	-	-	-	-
ENSG00000237907	0.144033	0.0593289	2.4277	8.01983e-07	3.36738e-05	-	+	-	-
ENSG00000237949	2.33823	0.420602	5.55925	1.28093e-09	2.06824e-07	-	+	-	+
ENSG00000238097	0.12311	0.042048	2.92785	1.9804e-09	2.90694e-07	-	+	-	-
ENSG00000238099	0.126104	0.0434005	2.90559	0.00114489	0.0108624	-	-	-	-
ENSG00000239799	14.9314	6.61354	2.2577	6.76634e-11	1.99488e-08	-	-	-	-
ENSG00000239911	1.08517	0.448899	2.4174	4.00157e-09	4.94113e-07	-	-	-	-
ENSG00000240875	0.776696	0.385	2.01739	0.000410247	0.0050251	-	-	-	-
ENSG00000241224	1.23585	0.446612	2.76716	1.79043e-06	6.59746e-05	-	+	-	-
ENSG00000241544	0.160754	0.0334503	4.80574	1.51503e-09	2.37025e-07	-	-	-	-
ENSG00000242048	0.0310055	0.00902024	3.43732	0.000343397	0.00439414	-	-	-	-
ENSG00000242317	0.0179607	0.00545482	3.29262	0.0037742	0.0267172	-	-	-	-
ENSG00000243273	0.0293111	0.00937869	3.12529	0.00415451	0.028804	-	-	-	-
ENSG00000243384	0.234495	0.102722	2.28281	0.000306404	0.00400445	-	+	-	-
ENSG00000243818	0.644712	0.237038	2.71987	3.02649e-09	4.01146e-07	-	-	-	+
ENSG00000243888	0.693155	0.297379	2.33089	2.72651e-05	0.000575808	-	+	-	-
ENSG00000245248	0.877427	0.406641	2.15774	0.00047976	0.00565055	-	-	-	-
ENSG00000245293	1.06848	0.361642	2.95453	4.26143e-12	2.17726e-09	-	+	-	-
ENSG00000246090	1.24261	0.519379	2.39249	2.7361e-10	5.92632e-08	-	-	-	-
ENSG00000246145	0.00839229	0.00335065	2.50467	0.00131398	0.012044	-	+	-	-
ENSG00000246379	0.0479746	0.018874	2.54184	4.78537e-06	0.000145287	-	+	-	-
ENSG00000248319	0.00939518	0.00331906	2.83068	0.00437761	0.0299849	-	+	-	-
ENSG00000248359	0.226726	0.0666191	3.40331	1.13419e-05	0.000294077	-	+	-	-
ENSG00000248587	0.122901	0.0608351	2.02023	3.12911e-05	0.000643242	-	-	-	-
ENSG00000248709	0.47998	0.199699	2.40351	1.05772e-05	0.000278313	-	+	-	-
ENSG00000248884	0.766601	0.213397	3.59237	2.00913e-06	7.26766e-05	-	+	-	-
ENSG00000249096	1.49505	0.32099	4.65764	4.98864e-14	7.61542e-11	-	+	-	-
ENSG00000249173	0.564219	0.127134	4.43798	2.69501e-09	3.59895e-07	-	+	-	-
ENSG00000249335	0.0404183	0.0122358	3.30329	0.000125475	0.00196696	-	-	-	-
ENSG00000249359	0.0107615	0.00490571	2.19368	0.00322961	0.0238049	-	-	-	-
ENSG00000249364	0.587166	0.207751	2.82631	4.18386e-08	3.21687e-06	-	-	-	+
ENSG00000250012	0.225868	0.0698295	3.23456	2.25242e-09	3.20042e-07	-	-	-	-
ENSG00000250056	1.85635	0.336202	5.52153	1.42565e-13	1.48947e-10	-	+	-	+
ENSG00000250333	0.0374842	0.00134795	27.8083	0.00326957	0.024026	-	+	-	-
ENSG00000250358	0.179041	0.0353358	5.06685	0.00818042	0.0482219	-	-	-	-
ENSG00000251409	0.830549	0.244983	3.39023	2.6808e-07	1.41287e-05	-	-	-	-
ENSG00000251443	0.094772	0.0130776	7.24688	0.000233725	0.00321549	-	+	-	-
ENSG00000251637	1.0893	0.259532	4.19716	3.7862e-09	4.76927e-07	-	+	-	-
ENSG00000253357	0.187258	0.0816229	2.29419	0.00363153	0.0260008	-	-	-	-
ENSG00000253434	0.0219723	0.00510738	4.30207	0.00260186	0.0201008	-	-	-	-
ENSG00000253608	0.0106046	0.00156006	6.79755	5.10067e-07	2.31695e-05	-	-	-	-
ENSG00000253696	0.0122524	0.0050896	2.40734	0.000536872	0.00613753	-	-	-	-
ENSG00000253764	0.0853022	0.0221966	3.84303	1.1593e-05	0.00030015	-	+	-	-
ENSG00000253819	0.735954	0.357548	2.05834	8.72409e-06	0.000239118	-	-	-	-
ENSG00000253959	0.0483356	0.00940153	5.14125	0.000565042	0.00638404	-	-	-	-
ENSG00000254028	0.0117857	0.00429351	2.74501	0.00144469	0.0129722	-	-	-	-
ENSG00000254211	12.2828	3.10131	3.96051	5.75609e-15	1.64696e-11	-	+	-	-
ENSG00000254235	1.05829	0.210827	5.01969	5.47091e-10	1.05618e-07	-	+	-	-
ENSG00000254416	0.229467	0.06843	3.35331	7.99114e-08	5.33574e-06	-	-	-	-
ENSG00000254607	1.47797	0.201245	7.34414	1.18558e-09	1.94973e-07	-	+	-	-
ENSG00000254622	0.0173593	0.00260669	6.65952	5.78711e-07	2.55684e-05	-	-	-	-
ENSG00000254718	0.070158	0.0276708	2.53545	0.00015735	0.00235325	-	-	-	-
ENSG00000255015	0.0362516	0.00273873	13.2366	5.1926e-07	2.3527e-05	-	+	-	-
ENSG00000255071	258.349	112.246	2.30164	1.56421e-05	0.000374924	-	+	-	+
ENSG00000255090	3.07611	0.804316	3.82451	3.61615e-11	1.25934e-08	-	-	-	-
ENSG00000255182	2.13008	0.983229	2.16641	1.43929e-09	2.30299e-07	-	-	-	-
ENSG00000255191	0.448504	0.16028	2.79826	0.00678179	0.0417075	-	+	-	-
ENSG00000255435	1.71443	0.686715	2.49658	1.83205e-07	1.02003e-05	-	-	-	-
ENSG00000255599	0.0650754	0.015993	4.06899	0.000252286	0.00341529	-	-	-	-
ENSG00000255644	0.8498	0.323514	2.62678	2.28636e-07	1.23805e-05	-	-	-	-
ENSG00000255723	7.25953	3.24661	2.23603	4.06476e-06	0.000127552	-	+	-	-
ENSG00000255746	0.126811	0.0604313	2.09843	0.000875077	0.00889145	-	-	-	-
ENSG00000256101	0.17368	0.0478488	3.62976	2.42514e-07	1.29738e-05	-	-	-	-
ENSG00000256226	0.0510069	0.0172293	2.96047	0.00123457	0.0114896	-	-	-	-
ENSG00000256811	14.8284	3.43571	4.31597	6.65137e-14	8.72388e-11	-	-	-	-
ENSG00000257139	0.566672	0.212625	2.66513	4.4123e-06	0.000135818	-	+	-	-
ENSG00000257958	0.00506936	0.0017445	2.90591	0.00376345	0.0266624	-	-	-	-
ENSG00000257964	0.00791459	0.00111383	7.10577	0.00354239	0.0255135	-	-	-	-
ENSG00000258451	9.37901	4.22411	2.22035	4.172e-11	1.39809e-08	-	-	-	-
ENSG00000258561	0.488068	0.233766	2.08785	2.77216e-05	0.000584754	-	+	-	-
ENSG00000258604	0.697645	0.23107	3.01919	4.29053e-12	2.17726e-09	-	+	-	-
ENSG00000258612	0.0456683	0.019238	2.37387	0.00392757	0.0275722	-	-	-	-
ENSG00000258672	0.0175266	0.00414327	4.23012	0.000238186	0.0032617	-	-	-	-
ENSG00000258819	0.081817	0.0249316	3.28166	6.12549e-05	0.00112044	-	-	-	-
ENSG00000258824	0.932663	0.344285	2.70898	1.09429e-12	7.47525e-10	-	-	-	-
ENSG00000259108	0.926116	0.29569	3.13205	7.70156e-07	3.27243e-05	-	+	-	-
ENSG00000259187	9.08031	3.66878	2.47502	1.58144e-09	2.44242e-07	-	-	-	-
ENSG00000259319	0.0314109	0.0131052	2.39684	0.000195083	0.00279426	-	-	-	-
ENSG00000259352	10.9517	4.45687	2.45726	2.14445e-09	3.07158e-07	-	-	-	-
ENSG00000259359	0.638913	0.314647	2.03057	0.000333799	0.00428982	-	+	-	-
ENSG00000259670	0.159766	0.0770415	2.07377	0.00328349	0.0240785	-	-	-	-
ENSG00000259783	0.188249	0.0658476	2.85886	5.64329e-07	2.51305e-05	-	-	-	-
ENSG00000260541	0.643885	0.296438	2.17207	6.20591e-05	0.00113278	-	-	-	-
ENSG00000260605	0.0749537	0.0374214	2.00296	0.000469608	0.00557948	-	-	-	-
ENSG00000260886	9.86535	1.36139	7.24653	3.73263e-19	6.62952e-15	-	-	-	-
ENSG00000260987	0.0150975	0.00594699	2.53868	9.99998e-05	0.00165526	-	-	-	-
ENSG00000261058	0.192939	0.0801567	2.40702	8.15943e-07	3.41792e-05	-	+	-	-
ENSG00000261065	6.93029	2.76316	2.5081	6.56068e-10	1.20128e-07	-	-	-	-
ENSG00000261241	0.107862	0.0337764	3.19341	3.78219e-06	0.000119956	-	-	-	-
ENSG00000261265	0.0791452	0.0381194	2.07625	0.00125274	0.0116067	-	-	-	-
ENSG00000261390	0.317733	0.155419	2.04437	1.53011e-05	0.000369746	-	-	-	-
ENSG00000261447	0.0186386	0.00460594	4.04665	4.98134e-06	0.00015021	-	-	-	-
ENSG00000261469	0.164808	0.0608604	2.70797	2.00291e-05	0.000451443	-	-	-	-
ENSG00000261538	0.07957	0.032446	2.45238	2.24742e-05	0.000494015	-	-	-	-
ENSG00000261578	0.177554	0.0654124	2.71438	1.34328e-07	8.00602e-06	-	-	-	-
ENSG00000261816	0.0908173	0.0340409	2.66789	1.32658e-05	0.000332318	-	-	-	-
ENSG00000261821	0.130647	0.0618339	2.11286	5.97824e-05	0.00110031	-	-	-	-
ENSG00000262006	0.115148	0.0505425	2.27824	3.5063e-05	0.000705636	-	-	-	-
ENSG00000262756	0.0287893	0.0102814	2.80014	0.00781934	0.046626	-	+	-	-
ENSG00000262881	0.0566328	0.0279699	2.02478	0.000717676	0.00766485	-	+	-	-
ENSG00000262995	3.5715	1.05525	3.38452	3.23544e-15	1.14929e-11	-	-	-	-
ENSG00000263508	0.278285	0.112061	2.48333	3.835e-07	1.85091e-05	-	+	-	-
ENSG00000264016	0.227329	0.0884623	2.56979	7.80314e-08	5.26189e-06	-	-	-	-
ENSG00000264569	1.34182	0.535266	2.50683	2.46889e-10	5.48124e-08	-	+	-	-
ENSG00000265408	21.6051	8.08141	2.67344	6.87654e-14	8.72388e-11	-	+	-	-
ENSG00000265739	0.252427	0.0790208	3.19444	1.2922e-11	5.59777e-09	-	-	-	-
ENSG00000267615	36.7051	18.2449	2.0118	5.95852e-10	1.10239e-07	-	-	-	-
ENSG00000267629	0.197979	0.086979	2.27617	1.76769e-08	1.6101e-06	-	+	-	-
ENSG00000267690	0.00964696	0.00220561	4.37382	2.95657e-05	0.000613453	-	-	-	-
ENSG00000268230	63.0517	30.2223	2.08627	1.84731e-08	1.65708e-06	-	+	-	+
ENSG00000268536	0.114589	0.0443755	2.58225	0.000135717	0.00209972	-	-	-	-
ENSG00000268564	0.0395019	0.0103901	3.80189	0.00535995	0.0351284	-	-	-	-
ENSG00000268873	0.0925194	0.00981091	9.43026	4.14105e-06	0.000129409	-	-	-	-
ENSG00000269125	1.85103	0.750883	2.46514	1.11279e-05	0.000289375	-	-	-	-
ENSG00000269353	0.0710776	0.0176081	4.03665	0.000164095	0.00243328	-	+	-	-
ENSG00000269976	0.769106	0.305514	2.51741	0.00528335	0.0347933	-	+	-	-
ENSG00000270050	0.0558508	0.0183922	3.03665	0.00651189	0.040545	-	-	-	-
ENSG00000270361	0.0222701	0.00630132	3.5342	1.83163e-05	0.000423037	-	-	-	-
ENSG00000271239	0.969389	0.319821	3.03104	0.00228174	0.0182176	-	+	-	-
ENSG00000271992	4.13094	1.12864	3.66009	3.27493e-16	2.9083e-12	-	+	-	-
ENSG00000272520	0.26866	0.0998374	2.69098	5.41041e-10	1.05598e-07	-	+	-	-
ENSG00000272689	0.170802	0.0531957	3.21081	6.06978e-05	0.00111254	-	-	-	-
ENSG00000272828	0.293006	0.101697	2.88117	0.00285336	0.021676	-	-	-	-
ENSG00000272909	0.424076	0.180428	2.35039	5.52456e-11	1.72143e-08	-	-	-	-
ENSG00000273082	0.222905	0.0861415	2.58766	3.07606e-06	0.000101739	-	-	-	-
ENSG00000273117	0.201008	0.0669101	3.00416	1.23967e-08	1.23695e-06	-	-	-	-
ENSG00000273350	0.0733353	0.0236519	3.10061	1.94958e-05	0.000443361	-	+	-	-
XLOC_000888	0.953907	0.349664	2.72807	1.0835e-09	1.79851e-07	-	-	-	-
XLOC_001148	0.116188	0.0399319	2.90964	9.97291e-11	2.59543e-08	-	-	-	-
XLOC_001892	0.00380547	0.00154921	2.45639	0.00116465	0.0109911	-	+	-	-
XLOC_002611	0.54926	0.231363	2.37402	2.5756e-05	0.000551148	-	+	-	-
XLOC_003086	0.260118	0.121091	2.14812	1.23549e-07	7.51491e-06	-	-	-	-
XLOC_003350	0.0971523	0.0313683	3.09715	1.04711e-09	1.7545e-07	-	+	-	-
XLOC_003859	0.26131	0.075682	3.45274	5.82391e-12	2.79563e-09	-	+	-	-
XLOC_004222	0.133062	0.0230941	5.76175	0.00810351	0.0478797	-	-	-	-
XLOC_004262	0.0773515	0.0283454	2.72889	0.00519005	0.0343316	-	-	-	-
XLOC_004842	0.0584121	0.020298	2.87773	1.8807e-12	1.23715e-09	-	+	-	-
XLOC_004846	0.0123309	0.00366155	3.36767	0.000852361	0.00871548	-	+	-	-
XLOC_004932	0.20172	0.063133	3.19515	7.77853e-07	3.28939e-05	-	-	-	-
XLOC_005644	0.328042	0.114211	2.87224	0.000510731	0.00591721	-	-	-	-
XLOC_005910	0.00318682	0.00138111	2.30743	0.00146819	0.0131302	-	+	-	-
XLOC_006107	0.0987506	0.0414345	2.38329	0.000682031	0.00735947	-	-	-	-
XLOC_006109	0.123392	0.0444348	2.77692	3.6799e-06	0.00011713	-	-	-	-
XLOC_007739	0.0152391	0.00750136	2.03151	0.00020894	0.00292895	-	-	-	-
XLOC_007865	0.00625576	0.00080365	7.78418	2.39719e-05	0.000519226	-	+	-	-
XLOC_008795	0.260374	0.0550606	4.72886	4.57236e-10	9.12469e-08	-	+	-	-
XLOC_008796	0.030559	0.00618383	4.94175	4.96441e-07	2.2725e-05	-	+	-	-
XLOC_010342	0.0728623	0.0299009	2.43679	0.00216525	0.0176327	-	+	-	-
XLOC_010878	0.00410702	0.00195012	2.10604	0.00495959	0.0331405	-	-	-	-
XLOC_013114	0.224861	0.0719531	3.12511	3.55173e-08	2.8288e-06	-	-	-	-
XLOC_014862	0.40181	0.134195	2.99423	1.20223e-10	2.96567e-08	-	-	-	-
XLOC_016092	0.106693	0.0445286	2.39605	2.61438e-10	5.7326e-08	-	-	-	-
XLOC_016615	0.0595699	0.0193491	3.07869	6.49103e-15	1.64696e-11	-	+	-	-
XLOC_017003	0.104472	0.0315537	3.31093	1.10923e-10	2.81443e-08	-	+	-	-
XLOC_017464	0.00508103	0.00218627	2.32406	0.000950478	0.00944681	-	+	-	-
XLOC_018144	0.0237009	0.00613253	3.86478	5.79767e-05	0.00107487	-	-	-	-
XLOC_018866	0.0215162	0.00893431	2.40827	0.000199817	0.00283688	-	+	-	-
XLOC_018967	43.9572	8.96251	4.90456	2.61744e-15	1.14929e-11	-	-	-	-
XLOC_019152	0.0578165	0.0198745	2.90908	6.72305e-05	0.00119647	-	+	-	-
XLOC_021192	0.00661193	0.00239321	2.76279	0.000117673	0.00187949	-	-	-	-
XLOC_021736	0.173405	0.0566316	3.06197	0.00584375	0.0375374	-	-	-	-
XLOC_022491	0.0130332	0.00154701	8.42479	0.00134695	0.0122536	-	+	-	-
XLOC_022576	0.00437397	0.00161305	2.71162	0.000295773	0.00389127	-	-	-	-
XLOC_022801	0.00330136	0.00159254	2.07301	0.00220136	0.0178155	-	-	-	-
XLOC_022943	0.0119821	0.005183	2.31181	5.17506e-05	0.000977812	-	-	-	-
XLOC_023067	0.0853239	0.0312779	2.72793	1.87237e-09	2.81824e-07	-	-	-	-
XLOC_024146	0.00325971	0.000866517	3.76186	0.00364458	0.0260593	-	+	-	-
XLOC_024205	0.0225598	0.00761735	2.96164	2.41156e-06	8.41487e-05	-	+	-	-
XLOC_024213	0.546601	0.109027	5.01345	3.29174e-06	0.000107472	-	+	-	-
XLOC_024216	0.00699868	0.00211523	3.30871	0.00232252	0.0184317	-	-	-	-
XLOC_024226	0.0849304	0.042085	2.01807	1.04677e-07	6.54637e-06	-	-	-	-
XLOC_027484	0.00262185	0.00114637	2.28708	0.00265317	0.0204615	-	-	-	-
XLOC_027952	0.0209386	0.00772526	2.7104	1.16807e-07	7.17859e-06	-	-	-	-
XLOC_028279	0.0106115	0.00216928	4.89171	0.00299	0.022531	-	-	-	-
XLOC_028727	0.0150376	0.00295177	5.09445	4.34973e-06	0.000134357	-	-	-	-
XLOC_028879	0.00588122	0.000497633	11.8184	0.00402421	0.0280731	-	+	-	-
XLOC_028973	0.106904	0.0212008	5.04247	9.45283e-08	6.10515e-06	-	-	-	-
XLOC_030481	0.240984	0.0746343	3.22886	2.41389e-07	1.29526e-05	-	-	-	-
XLOC_030735	0.049868	0.0203206	2.45406	9.59476e-08	6.15565e-06	-	+	-	-
XLOC_030873	0.0268363	0.0122453	2.19156	1.81241e-05	0.000420238	-	-	-	-
XLOC_031206	0.00353641	0.000211969	16.6836	0.00570301	0.0368331	-	+	-	-
XLOC_032423	0.0288409	0.00174231	16.5533	7.80855e-09	8.1581e-07	-	+	-	-
XLOC_032436	0.258575	0.0504322	5.12719	1.04665e-12	7.43579e-10	-	+	-	-
XLOC_033002	0.0684502	0.0283343	2.41581	8.16713e-09	8.48283e-07	-	+	-	-
XLOC_035589	0.020813	0.00766177	2.71647	1.90592e-05	0.000436225	-	+	-	-
XLOC_036568	0.969323	0.215163	4.50506	1.43327e-08	1.41423e-06	-	+	-	-
XLOC_039729	5.25574	0.673276	7.80621	1.39559e-13	1.48947e-10	-	-	-	-
XLOC_039730	0.55884	0.131188	4.25983	1.73052e-05	0.000405166	-	+	-	-
XLOC_040205	0.0202839	0.00748316	2.71061	0.00047586	0.00562699	-	-	-	-
XLOC_041279	0.315447	0.089862	3.51035	4.09963e-07	1.93653e-05	-	-	-	-
XLOC_043066	0.0334921	0.0105191	3.18392	5.71567e-09	6.49762e-07	-	-	-	-
XLOC_043333	0.0151112	0.00752739	2.00749	0.000354398	0.00449866	-	+	-	-
XLOC_043691	0.0223344	0.00502407	4.44547	2.76061e-06	9.32152e-05	-	-	-	-
XLOC_044664	0.0387621	0.00609719	6.35737	0.000194995	0.00279426	-	-	-	-
XLOC_045566	0.0139683	0.00489417	2.85407	0.000146659	0.00223397	-	-	-	-
XLOC_045590	0.16595	0.0592233	2.8021	5.62643e-09	6.44716e-07	-	+	-	-
XLOC_047201	0.0667602	0.0318476	2.09624	1.19569e-07	7.29785e-06	-	-	-	-
XLOC_047617	0.0585974	0.00432733	13.5412	1.42311e-06	5.4124e-05	-	+	-	-
XLOC_048221	0.0330305	0.0153011	2.1587	3.51285e-05	0.000705636	-	-	-	+
XLOC_049791	0.0223202	0.00742466	3.00623	0.000981583	0.00969088	-	+	-	-
XLOC_050122	0.477229	0.122032	3.9107	4.11896e-12	2.17726e-09	-	-	-	-
XLOC_050321	0.0171578	0.00714507	2.40135	7.46838e-05	0.00130301	-	-	-	-
XLOC_050369	0.00740044	0.000552765	13.388	5.82331e-06	0.000171522	-	+	-	-
XLOC_050370	0.038538	0.00698298	5.51884	1.96434e-08	1.72716e-06	-	+	-	-
XLOC_050373	0.0105732	0.00301502	3.50683	2.02782e-05	0.000454749	-	-	-	-
XLOC_050831	0.014748	0.00664731	2.21864	0.00315688	0.0234379	-	-	-	-
XLOC_050834	0.136538	0.0655462	2.08308	5.31057e-07	2.39394e-05	-	-	-	-
XLOC_051475	0.0716664	0.0214642	3.33889	9.66181e-06	0.000258439	-	+	-	-
XLOC_052140	0.0588412	0.024004	2.45131	3.4313e-09	4.41618e-07	-	+	-	-
XLOC_053776	0.013501	0.00301552	4.47716	0.000596935	0.00664295	-	-	-	-
XLOC_054133	0.264478	0.118883	2.22468	1.12735e-07	7.00103e-06	-	-	-	-
XLOC_054538	0.0587592	0.0291746	2.01405	0.000147724	0.00224633	-	-	-	-
XLOC_054810	0.0054711	0.000481789	11.3558	0.00348861	0.0251977	-	-	-	-
XLOC_055621	0.00636163	0.00178744	3.55907	0.0013641	0.0123864	-	-	-	-
XLOC_057440	0.0157301	0.00479485	3.28062	8.14475e-06	0.000227862	-	-	-	-
XLOC_057492	0.0331831	0.00312863	10.6062	9.18867e-05	0.00155133	-	-	-	-
XLOC_057702	0.0356227	0.0127589	2.79199	0.00732745	0.0442061	-	-	-	-
XLOC_061174	0.0503349	0.0165526	3.0409	5.70675e-08	4.13704e-06	-	-	-	-
XLOC_061175	0.00183485	0.000447643	4.09892	0.000405661	0.00498957	-	+	-	-
XLOC_061395	0.00597724	0.00157519	3.79461	0.00130712	0.0119978	-	-	-	-
XLOC_063601	0.0780882	0.0323047	2.41724	0.000534418	0.00611585	-	+	-	-
XLOC_063611	0.674457	0.236203	2.85541	2.02566e-11	7.99504e-09	-	-	-	-
XLOC_063718	0.0604243	0.0218906	2.76029	0.000792052	0.00824833	-	+	-	-
XLOC_063933	0.0223912	0.00830335	2.69664	4.38794e-07	2.04241e-05	-	+	-	-
XLOC_065590	0.040407	0.0190442	2.12175	0.000304724	0.00398542	-	-	-	-
XLOC_065930	0.00773272	0.00381749	2.0256	0.00269881	0.0206967	-	-	-	-
XLOC_067279	0.0192985	0.00486852	3.96394	1.19506e-07	7.29785e-06	-	+	-	-
XLOC_067281	0.0425447	0.00742724	5.72819	3.28319e-06	0.00010739	-	+	-	-
XLOC_067605	0.00913205	0.00279284	3.26981	3.21363e-07	1.61692e-05	-	+	-	+
XLOC_068561	0.00188369	0.000810234	2.32487	0.00717665	0.0435033	+	-	-	-
XLOC_068675	0.0760928	0.0336979	2.25809	0.00180556	0.0153806	-	-	-	-
XLOC_068759	0.0347093	0.00171013	20.2963	0.00102136	0.00997273	-	-	-	-
XLOC_069056	0.00642883	0.000907541	7.08379	0.000133089	0.00206445	-	-	-	-
XLOC_069215	0.0217961	0.00956463	2.27882	0.000242034	0.0033042	-	-	-	-
XLOC_070609	0.0232866	0.00418336	5.56647	1.73144e-05	0.000405166	-	-	-	-
XLOC_071148	0.0477314	0.021355	2.23514	5.10764e-05	0.000968162	-	-	-	-
XLOC_071221	0.0507231	0.0191604	2.64728	1.37952e-06	5.26917e-05	-	+	-	-
XLOC_071505	0.00733908	0.00101693	7.21693	0.000996012	0.00980065	-	-	-	-
XLOC_072053	0.00186579	0.000619731	3.01064	0.00106025	0.0102621	-	-	-	-
XLOC_072115	0.0682541	0.0208574	3.27241	4.5777e-06	0.000139698	-	-	-	-
XLOC_072116	1.35926	0.525536	2.58642	9.61743e-10	1.64245e-07	-	-	-	-
XLOC_074213	0.00851438	0.00366042	2.32607	0.000148132	0.00224869	-	+	-	-
XLOC_075615	0.0105384	0.00327346	3.21935	1.26038e-06	4.84536e-05	-	-	-	-
XLOC_076984	0.0379581	0.0162022	2.34277	3.70145e-06	0.000117606	-	-	-	-
XLOC_077036	0.0504137	0.015951	3.16053	7.18224e-06	0.000203451	-	-	-	-
XLOC_078096	0.0248984	0.00731038	3.4059	9.60034e-08	6.15565e-06	-	+	-	-
XLOC_078770	0.00995199	0.00186526	5.33544	1.54645e-06	5.81916e-05	-	+	-	-
XLOC_079697	0.0143303	0.00713419	2.00868	0.00205279	0.0168873	-	+	-	-
XLOC_079699	0.00517096	0.000554241	9.32981	2.0664e-13	2.03897e-10	-	+	-	-
XLOC_081285	0.0222577	0.00494171	4.50404	4.159e-06	0.000129409	-	-	-	-
XLOC_082036	0.028295	0.00494053	5.72712	2.87645e-14	6.36518e-11	-	-	-	-
XLOC_082978	0.284478	0.0374642	7.59333	1.85677e-08	1.65719e-06	-	-	-	-
XLOC_082989	0.0333487	0.0121507	2.74459	2.22538e-06	7.85787e-05	-	-	+	-
XLOC_083208	0.0530245	0.00942198	5.62775	5.23641e-08	3.85908e-06	-	+	-	-
XLOC_085551	0.0683991	0.0163891	4.17344	6.81414e-09	7.33491e-07	-	+	-	-
XLOC_085553	0.0464903	0.0130434	3.56428	4.16038e-06	0.000129409	-	-	-	-
XLOC_085596	0.0264392	0.00723623	3.65373	2.34084e-12	1.38586e-09	-	+	-	-
XLOC_087258	0.00199186	0.000427772	4.65635	0.000150876	0.0022806	-	+	-	-
XLOC_087355	0.0287868	0.0094451	3.0478	0.00269067	0.020661	-	-	-	-
XLOC_087887	0.351848	0.133174	2.64201	0.00151027	0.0134275	-	-	-	-
XLOC_088637	0.0389493	0.0156271	2.49241	0.00198991	0.016554	-	+	-	-
XLOC_090428	0.232953	0.104388	2.23161	2.9897e-08	2.46977e-06	-	-	-	-
XLOC_090430	0.000481106	0.000107874	4.45987	0.0001534	0.00230502	-	+	-	-
XLOC_091169	0.0542679	0.0221671	2.44813	0.000764618	0.00805479	-	+	-	-
XLOC_091170	0.0336247	0.0151815	2.21485	0.00294991	0.0222855	-	+	-	-
XLOC_092484	0.116712	0.0219148	5.32573	2.02756e-09	2.95176e-07	-	-	-	-
XLOC_094219	0.595197	0.235843	2.52371	8.28629e-11	2.2642e-08	-	-	-	-
XLOC_094596	0.0584474	0.0217121	2.69192	2.10327e-05	0.000467536	-	+	-	-
XLOC_094737	0.0462704	0.00755382	6.12543	0.000594795	0.0066233	-	-	-	-
XLOC_094762	0.0496039	0.0115208	4.30558	0.000246312	0.00334973	-	-	-	-
ENSG00000197099	108.862	40.8076	2.6677	8.98576e-12	4.09221e-09	-	-	-	-
XLOC_027997	0.0566748	0.0225669	2.51141	1.79428e-07	1.00531e-05	-	+	-	-

## Sheet: downregulated in S1
Downregulated in subclass S1
GeneID	Average FPKM (S1)	Average FPKM (S1,S2)	Fold Change	p-value	q-value	Tumorigenesis upregulated	Tumorigenesis downregulated	Metastasis upregulated	Metastasis downregulated	*Please note that some lncRNAs may be recurrently upregulated in some patients, and recurrently downregulated in other patients. In such cases, we will report them in both lists, i.e. Metastasis upregulated and Mestasis downregulated.
ENSG00000049319	0.133728	0.454843	0.29401	5.10452e-05	0.0026551	-	+	-	+
ENSG00000188338	8.97003	26.2051	0.342301	7.06826e-10	1.55487e-06	-	+	-	-
ENSG00000205865	0.223115	0.507957	0.439241	0.00326237	0.0465215	-	+	-	+
ENSG00000205866	0.309543	0.679419	0.455599	0.00247373	0.0388631	-	+	-	+
ENSG00000221857	8.43802	18.6673	0.452022	4.5329e-05	0.00247385	-	+	-	-
ENSG00000223358	0.109553	0.363633	0.301274	1.44321e-08	9.14222e-06	-	-	-	-
ENSG00000224015	0.0419323	0.125899	0.333063	0.00292346	0.0432832	-	-	-	-
ENSG00000224177	0.0181061	0.0671411	0.269672	0.000176244	0.00647214	-	-	-	-
ENSG00000224810	0.00422063	0.0299215	0.141057	7.12671e-06	0.000641657	-	-	-	+
ENSG00000225555	0.0298404	0.105046	0.28407	1.10158e-06	0.000182255	-	-	-	-
ENSG00000226251	0.614562	1.4081	0.436448	0.000436039	0.0121796	-	-	-	-
ENSG00000226661	0.00689728	0.0259283	0.266014	0.00233873	0.0372705	-	-	-	-
ENSG00000226699	0.502134	1.14633	0.438036	0.00209353	0.0346389	-	-	-	-
ENSG00000226889	0.0104114	0.0281598	0.369724	0.00340241	0.0476791	-	-	-	-
ENSG00000227310	0.175421	0.355938	0.49284	0.00214484	0.0352904	-	-	-	-
ENSG00000227695	0.0983888	0.208702	0.471433	0.00101537	0.0214929	-	-	-	-
ENSG00000227712	0.0444555	0.148495	0.299373	6.60669e-06	0.000606022	-	+	-	-
ENSG00000228888	0.00510594	0.0228378	0.223574	0.000227475	0.00771458	-	+	-	-
ENSG00000228918	0.13244	0.48825	0.271255	1.0048e-05	0.000795737	-	-	-	-
ENSG00000228923	0.283322	0.571204	0.496008	0.000303251	0.00947677	-	-	-	-
ENSG00000229005	0.337019	0.851384	0.395849	2.24178e-06	0.000288134	-	+	-	-
ENSG00000229425	0.097606	0.199618	0.488963	0.000925946	0.0202509	-	-	-	-
ENSG00000229719	0.0181159	0.177717	0.101936	0.000872922	0.0195664	-	-	-	-
ENSG00000229740	0.122815	0.260833	0.470857	0.000277615	0.00896278	-	+	-	-
ENSG00000230102	0.46421	1.34693	0.344642	7.19313e-07	0.000141811	-	-	-	-
ENSG00000230212	1.17657	2.36831	0.496795	0.000194749	0.00696422	-	-	-	-
ENSG00000230234	0.122198	0.330437	0.369808	0.000762971	0.0179242	-	-	-	-
ENSG00000230550	0.0264327	0.061966	0.426568	0.00105037	0.0219439	-	-	-	-
ENSG00000230641	0.0371245	0.160648	0.231092	0.00294583	0.0435419	-	-	-	-
ENSG00000230647	0.089936	0.186065	0.483357	0.000286011	0.00912021	-	-	-	-
ENSG00000230761	0.145518	0.311894	0.466562	0.00254957	0.0395295	-	-	-	-
ENSG00000231993	0.074935	0.215061	0.348437	1.63028e-06	0.000227687	-	-	-	-
ENSG00000232010	0.0917429	0.300535	0.305265	5.49116e-05	0.00279074	-	-	-	-
ENSG00000232131	0.00151997	0.0182169	0.0834373	0.00287676	0.0428063	-	-	-	-
ENSG00000232650	0.056499	0.171145	0.330123	1.68928e-06	0.000232269	-	+	-	-
ENSG00000232667	0.250444	0.653779	0.383072	0.00122596	0.024054	-	+	-	-
ENSG00000232934	0.0565322	0.126511	0.446856	0.000670476	0.0164941	-	-	-	-
ENSG00000234076	0.426021	1.29064	0.330085	2.58538e-06	0.000318451	-	+	-	-
ENSG00000234223	0.00203125	0.0239815	0.0847005	0.00135235	0.0257092	-	+	-	-
ENSG00000234807	0.0151141	0.0438892	0.344369	0.00273267	0.0412506	-	-	-	-
ENSG00000235050	0.00993268	0.0430392	0.230782	0.00164794	0.0293469	-	-	-	-
ENSG00000235078	0.246981	0.650726	0.379546	2.11398e-07	6.57819e-05	-	-	-	-
ENSG00000235159	0.0256258	0.0557174	0.459924	0.00226752	0.0363644	-	-	-	-
ENSG00000235910	26.9943	68.6848	0.393017	2.81543e-06	0.000336735	-	-	-	-
ENSG00000236054	0.0499224	0.157132	0.317709	0.00105013	0.0219439	-	-	-	-
ENSG00000236117	0.0241231	0.0679058	0.355243	0.00215772	0.0353548	-	-	-	-
ENSG00000236267	0.0863488	0.198259	0.435535	0.000648936	0.0160757	-	+	-	-
ENSG00000236283	0.00994391	0.0331135	0.300298	0.00175117	0.0307226	-	-	-	-
ENSG00000237338	0.669947	1.69594	0.395029	1.26165e-06	0.000199802	-	-	-	-
ENSG00000237416	0.0174835	0.0378572	0.461829	0.00146124	0.0270187	-	-	-	-
ENSG00000237759	0.0186871	0.0385106	0.485247	0.00105919	0.0219729	-	-	-	-
ENSG00000238097	0.043072	0.0971993	0.44313	9.26761e-05	0.00405876	-	+	-	-
ENSG00000241224	0.443418	0.988083	0.448766	0.000235883	0.00789407	-	+	-	-
ENSG00000241544	0.036982	0.119404	0.309722	0.0016398	0.0292607	-	-	-	-
ENSG00000242797	2.16088	4.63965	0.465741	2.26885e-09	3.35355e-06	-	-	-	-
ENSG00000243384	0.0586338	0.208038	0.281842	0.00048464	0.0130838	-	+	-	-
ENSG00000243818	0.228116	0.51922	0.439343	0.000208313	0.0072706	-	-	-	+
ENSG00000245293	0.367599	0.843564	0.43577	4.04952e-05	0.00226596	-	+	-	-
ENSG00000246022	0.0493685	0.123025	0.401289	0.000154384	0.00587618	-	-	-	-
ENSG00000246090	0.363416	1.06796	0.340291	3.14669e-08	1.50568e-05	-	-	-	-
ENSG00000246145	0.00277613	0.00699927	0.396632	0.00221548	0.0359144	-	+	-	-
ENSG00000247011	0.0038367	0.0131066	0.292731	0.00131818	0.0252352	-	+	-	-
ENSG00000247877	0.0404101	0.0931865	0.433647	0.00107432	0.0221467	-	-	-	-
ENSG00000248359	0.0608903	0.178203	0.341691	0.00351545	0.0488281	-	+	-	-
ENSG00000248676	0.0970557	0.207047	0.468761	0.00152042	0.0278649	-	-	-	-
ENSG00000248685	0.382424	0.84628	0.451888	0.00263279	0.0404698	-	-	-	-
ENSG00000248709	0.100844	0.425445	0.237031	3.87397e-06	0.000424151	-	+	-	-
ENSG00000249096	0.366009	1.10944	0.329904	8.39894e-05	0.0038003	-	+	-	-
ENSG00000249173	0.149511	0.418739	0.35705	0.00044979	0.0124165	-	+	-	-
ENSG00000250012	0.0743817	0.175108	0.424775	0.000630104	0.0157411	-	-	-	-
ENSG00000250056	0.439265	1.34174	0.327385	0.00016577	0.00616406	-	+	-	+
ENSG00000251164	7.64675	21.5546	0.354761	1.06184e-06	0.00017937	-	-	-	-
ENSG00000251448	0.00722071	0.112954	0.0639262	0.00264871	0.040535	-	-	-	-
ENSG00000251637	0.148233	0.865763	0.171216	1.84795e-07	5.95947e-05	-	+	-	-
ENSG00000253196	0.228506	0.464412	0.492033	0.000867914	0.0194863	-	-	-	-
ENSG00000253764	0.0152612	0.0677783	0.225164	0.00160592	0.0288594	-	+	-	-
ENSG00000254211	3.17849	9.3613	0.339535	4.11575e-06	0.000437132	-	+	-	-
ENSG00000254235	0.216717	0.789054	0.274654	3.46054e-05	0.00204598	-	+	-	-
ENSG00000254607	0.218296	1.06957	0.204098	0.000771053	0.0180663	-	+	-	-
ENSG00000255015	0.00130606	0.0261749	0.0498973	0.000664169	0.0163844	-	+	-	-
ENSG00000255090	1.07017	2.26877	0.471696	0.000503957	0.0135197	-	-	-	-
ENSG00000255129	0.027892	0.0757783	0.368073	0.000874655	0.0195664	-	-	-	-
ENSG00000255435	0.562488	1.43291	0.392551	1.10055e-05	0.000856158	-	-	-	-
ENSG00000255644	0.287472	0.696193	0.41292	0.000103202	0.00436874	-	-	-	-
ENSG00000255723	2.44604	6.26827	0.390225	1.29433e-06	0.000203165	-	+	-	-
ENSG00000256101	0.0276644	0.140913	0.196322	6.92507e-06	0.000626684	-	-	-	-
ENSG00000256226	0.00302734	0.0452182	0.0669496	0.00270412	0.0410613	-	-	-	-
ENSG00000256577	0.00947174	0.0289758	0.326885	0.00302336	0.0444612	-	-	-	-
ENSG00000256811	4.36324	10.9186	0.399616	3.07167e-05	0.00185946	-	-	-	-
ENSG00000256969	0.144222	0.53453	0.269811	0.00229013	0.0366276	-	-	-	-
ENSG00000257139	0.147172	0.477443	0.30825	4.37533e-05	0.00241634	-	+	-	-
ENSG00000257817	0.0328372	0.0983696	0.333814	0.000385882	0.0111837	-	+	-	-
ENSG00000258451	3.35555	8.05093	0.416791	3.21079e-07	8.25359e-05	-	-	-	-
ENSG00000258604	0.208758	0.558165	0.374008	1.00557e-06	0.000176662	-	+	-	-
ENSG00000258612	0.0160665	0.0384202	0.418179	0.00252681	0.0392109	-	-	-	-
ENSG00000258824	0.339201	0.748879	0.452945	4.11542e-06	0.000437132	-	-	-	-
ENSG00000259187	3.20328	7.53333	0.425215	4.96515e-06	0.00050038	-	-	-	-
ENSG00000259352	3.71338	9.15832	0.405466	1.10975e-06	0.000182255	-	-	-	-
ENSG00000259359	0.261653	0.554809	0.47161	0.000284672	0.00909771	-	+	-	-
ENSG00000259783	0.032738	0.160989	0.203356	1.85375e-08	1.096e-05	-	-	-	-
ENSG00000259974	1.65667	3.32154	0.498765	1.63269e-07	5.36279e-05	-	-	-	-
ENSG00000260475	0.00225425	0.0102731	0.219432	0.00273865	0.0413056	-	-	-	-
ENSG00000260605	0.0216642	0.0685136	0.316203	0.000753033	0.017785	-	-	-	-
ENSG00000260886	1.33571	7.19271	0.185703	2.66819e-07	7.28087e-05	-	-	-	-
ENSG00000261058	0.0773522	0.158337	0.488529	0.00128476	0.0247424	-	+	-	-
ENSG00000261065	2.4281	5.73104	0.423675	6.62841e-06	0.000606022	-	-	-	-
ENSG00000261238	0.0543648	0.119871	0.453527	0.00127035	0.0245182	-	-	-	-
ENSG00000261390	0.12856	0.275748	0.466222	0.000613173	0.0154267	-	-	-	-
ENSG00000261447	0.00314587	0.0147138	0.213805	0.00141227	0.0263956	-	-	-	-
ENSG00000261469	0.0587871	0.132742	0.442869	0.0022974	0.0366448	-	-	-	-
ENSG00000261572	0.075373	0.175939	0.428404	1.33727e-06	0.000206073	-	-	-	-
ENSG00000261978	0.0399721	0.10031	0.398484	3.98156e-05	0.00224329	-	-	-	-
ENSG00000262769	0.228719	0.489498	0.467253	0.0024701	0.0388406	-	-	-	-
ENSG00000262995	1.05556	2.77798	0.379974	8.50286e-07	0.000158753	-	-	-	-
ENSG00000263293	0.0444898	0.100458	0.442871	0.00049271	0.0132613	-	-	-	-
ENSG00000263508	0.101746	0.229403	0.443526	4.69874e-05	0.00251029	-	+	-	-
ENSG00000264016	0.0846803	0.184837	0.458135	0.000306626	0.00952996	-	-	-	-
ENSG00000264569	0.499559	1.09972	0.454259	5.76294e-05	0.00287661	-	+	-	-
ENSG00000264924	0.0449858	0.104975	0.42854	0.00123576	0.0241524	-	-	-	-
ENSG00000264968	0.0599807	0.14323	0.418772	0.000177083	0.00648951	-	-	-	-
ENSG00000265408	7.46279	17.5527	0.425165	9.29774e-07	0.000170014	-	+	-	-
ENSG00000265739	0.065721	0.202303	0.324865	1.89069e-06	0.000254681	-	-	-	-
ENSG00000265984	0.0214331	0.0781625	0.274212	0.00101221	0.0214929	-	-	-	-
ENSG00000267431	0.0186106	0.0642329	0.289736	0.000305155	0.00951235	-	-	-	-
ENSG00000267629	0.0639015	0.170879	0.373956	7.27565e-07	0.000141811	-	+	-	-
ENSG00000268066	0.00436714	0.0111103	0.393072	0.00275168	0.0413635	-	-	-	-
ENSG00000268230	21.7118	55.6136	0.390404	1.03864e-06	0.000177138	-	+	-	+
ENSG00000268536	0.0389937	0.0942919	0.413543	0.00317887	0.045766	-	-	-	-
ENSG00000268895	1.29449	3.30094	0.392157	4.73877e-07	0.000109158	-	-	-	-
ENSG00000269353	0.0128505	0.0558466	0.230103	0.00306216	0.0445926	-	+	-	-
ENSG00000269793	0.00350184	0.0309451	0.113163	0.00162054	0.0290046	-	-	-	-
ENSG00000270050	0.0130071	0.0458831	0.283485	0.00197272	0.0332656	-	-	-	-
ENSG00000270361	0.00490832	0.0177118	0.277122	0.000795347	0.0184833	-	-	-	-
ENSG00000271714	0.00461554	0.00970882	0.475396	0.000821936	0.0188112	-	-	-	-
ENSG00000271992	1.3444	3.11041	0.432227	4.37719e-06	0.000454533	-	+	-	-
ENSG00000272505	0.00451665	0.0115264	0.391853	0.00126175	0.0244053	-	+	-	-
ENSG00000272520	0.106259	0.213229	0.49833	0.00180616	0.0314077	-	+	-	-
XLOC_000888	0.263256	0.792961	0.331992	2.57707e-07	7.1421e-05	-	-	-	-
XLOC_001148	0.0299581	0.0955574	0.313508	1.4731e-06	0.000214552	-	-	-	-
XLOC_001892	0.00123825	0.00320049	0.386893	0.00153914	0.028115	-	+	-	-
XLOC_002549	0.000368882	0.00253729	0.145384	0.00224324	0.0361712	-	-	+	-
XLOC_003086	0.0946287	0.22534	0.419938	3.61085e-05	0.00209986	-	-	-	-
XLOC_003350	0.0307086	0.0766355	0.400711	0.00140613	0.0263363	-	+	-	-
XLOC_003859	0.0666226	0.20588	0.323599	7.82391e-06	0.000680258	-	+	-	-
XLOC_004704	0.0579299	0.195844	0.295796	0.0025225	0.0391783	-	-	-	-
XLOC_004842	0.0180358	0.0471686	0.382369	7.19879e-05	0.00337795	-	+	-	-
XLOC_005644	0.0968401	0.266565	0.363289	0.00263318	0.0404698	-	-	-	-
XLOC_005668	0.0094051	0.024121	0.389913	9.53866e-06	0.000767264	-	+	-	-
XLOC_006107	0.0310114	0.0842463	0.368105	0.000308388	0.00956272	-	-	-	-
XLOC_006109	0.0422424	0.0992458	0.425634	0.000548628	0.0142684	-	-	-	-
XLOC_007739	0.00584526	0.0133662	0.437315	0.00107935	0.0221467	-	-	-	-
XLOC_008665	0.0802892	0.161116	0.498331	0.000466532	0.0126915	-	-	-	-
XLOC_009086	0.0438038	0.101744	0.43053	0.00060463	0.0153151	-	-	-	-
XLOC_009391	0.0331245	0.0725642	0.456486	3.60189e-07	8.75246e-05	-	-	-	-
XLOC_013114	0.0469471	0.185208	0.253484	1.18552e-06	0.00019116	-	-	-	-
XLOC_014515	0.00465199	0.010988	0.423369	0.000121756	0.00493058	-	+	+	-
XLOC_014862	0.146763	0.313124	0.468705	5.25266e-05	0.00269644	-	-	-	-
XLOC_016615	0.0142084	0.0486475	0.292069	4.2853e-09	4.47108e-06	-	+	-	-
XLOC_017003	0.0311375	0.0816223	0.381483	0.000920445	0.0201804	-	+	-	-
XLOC_017464	0.00198201	0.0042382	0.467653	5.62487e-05	0.0028424	-	+	-	-
XLOC_018848	0.0821184	0.171386	0.479144	0.00283229	0.0422509	-	-	-	-
XLOC_018866	0.00702374	0.018203	0.385856	0.00197034	0.0332656	-	+	-	-
XLOC_018967	10.6262	32.3533	0.328443	7.34255e-06	0.000651174	-	-	-	-
XLOC_021026	0.00580788	0.0194788	0.298164	0.00146012	0.0270187	-	-	-	-
XLOC_022943	0.00285736	0.0106344	0.268691	8.01508e-05	0.00366401	-	-	-	-
XLOC_023067	0.0324887	0.0678679	0.478705	0.000312409	0.00963688	-	-	-	-
XLOC_023082	0.00853525	0.017366	0.491493	5.0476e-05	0.00265288	-	-	-	-
XLOC_024205	0.00349671	0.0192589	0.181563	8.04609e-05	0.00366873	-	+	-	-
XLOC_024213	0.115497	0.406412	0.284187	0.0010716	0.022127	-	+	-	-
XLOC_024226	0.0305274	0.0753772	0.404995	1.10836e-06	0.000182255	-	-	-	-
XLOC_028727	0.0018702	0.011597	0.161266	0.000302227	0.00947102	-	-	-	-
XLOC_028973	0.0167737	0.0813961	0.206075	7.55071e-05	0.00350594	-	-	-	-
XLOC_030735	0.017015	0.0416829	0.408201	8.29859e-05	0.00377416	-	+	-	-
XLOC_031555	0.0191121	0.0418593	0.456579	3.22323e-05	0.00191847	-	-	-	-
XLOC_032421	0.00503173	0.0234252	0.2148	8.79967e-05	0.003902	-	-	-	-
XLOC_032423	0.00167373	0.0203198	0.0823693	0.000486377	0.0131108	-	+	-	-
XLOC_032436	0.0645591	0.188108	0.343202	0.000708114	0.0170172	-	+	-	-
XLOC_032451	0.0161653	0.0408146	0.396067	0.00251764	0.0391783	-	-	-	-
XLOC_032964	0.00946855	0.0258991	0.365594	1.56923e-06	0.000224348	-	+	-	-
XLOC_033002	0.0237701	0.0573636	0.414376	9.38703e-05	0.00408083	-	+	-	-
XLOC_034017	0.0308206	0.0663899	0.464236	5.97173e-06	0.00056642	-	-	+	-
XLOC_036239	0.0252957	0.0598871	0.42239	0.000911502	0.0200587	-	-	-	-
XLOC_036568	0.140082	0.757228	0.184993	1.02928e-05	0.000804241	-	+	-	-
XLOC_039729	0.719306	3.79506	0.189537	8.26244e-06	0.000697614	-	-	-	-
XLOC_041279	0.0972629	0.241783	0.402274	3.25775e-06	0.000372792	-	-	-	-
XLOC_041883	0.0812903	0.206503	0.393653	0.000234667	0.00788312	-	+	-	-
XLOC_042239	0.176531	0.409083	0.43153	5.6221e-06	0.000553258	-	-	-	-
XLOC_043036	0.0328083	0.0693424	0.473135	3.97058e-05	0.00224329	-	-	-	-
XLOC_043066	0.00674625	0.02754	0.244962	1.01003e-05	0.000796216	-	-	-	-
XLOC_043333	0.00543946	0.0134347	0.404882	0.000283035	0.00907682	-	+	-	-
XLOC_045590	0.0640081	0.130659	0.489886	0.000797437	0.0184833	-	+	-	-
XLOC_047201	0.0268785	0.0574529	0.467835	1.4779e-05	0.0010826	-	-	-	-
XLOC_050122	0.0923471	0.375392	0.246002	3.01722e-08	1.48657e-05	-	-	-	-
XLOC_050370	0.00806771	0.0282168	0.285918	6.23315e-05	0.00305407	-	+	-	-
XLOC_050834	0.0524486	0.118637	0.442093	1.93194e-06	0.000255722	-	-	-	-
XLOC_052140	0.0205872	0.0490262	0.419922	7.54704e-06	0.000665979	-	+	-	-
XLOC_053059	0.00837301	0.0293146	0.285626	0.00260605	0.0401594	-	-	-	-
XLOC_053409	0.0297012	0.0822088	0.36129	0.00226239	0.0363149	-	-	-	-
XLOC_054538	0.0198024	0.0526392	0.376192	5.27521e-05	0.00269644	-	-	-	-
XLOC_054908	0.00230692	0.00572464	0.40298	0.000102712	0.00435838	-	+	-	-
XLOC_055621	0.00108422	0.00516006	0.210118	0.000800017	0.0185005	-	-	-	-
XLOC_055949	0.110448	0.231661	0.476765	7.78956e-08	3.14008e-05	-	-	-	-
XLOC_059983	0.0159089	0.0333942	0.476396	0.00227041	0.0363779	-	-	-	-
XLOC_061172	0.0112892	0.0244945	0.460886	0.00191943	0.0327671	-	-	-	-
XLOC_061174	0.0150583	0.0401944	0.374638	0.00364887	0.0499826	-	-	-	-
XLOC_063933	0.00795306	0.018069	0.440149	0.00101232	0.0214929	-	+	-	-
XLOC_064226	0.0171691	0.0348263	0.492992	0.000719913	0.017209	-	-	-	-
XLOC_065930	0.00175807	0.00720321	0.244068	0.0030587	0.0445926	-	-	-	-
XLOC_067279	0.00566663	0.0144753	0.391469	0.0027024	0.0410613	-	+	-	-
XLOC_067281	0.00702712	0.0316086	0.222317	0.000533347	0.0139117	-	+	-	-
XLOC_069056	0.000500116	0.00482736	0.1036	0.00162022	0.0290046	-	-	-	-
XLOC_070609	0.00172516	0.0181046	0.0952888	5.94571e-06	0.00056642	-	-	-	-
XLOC_071148	0.0127396	0.042364	0.300717	7.23892e-07	0.000141811	-	-	-	-
XLOC_071221	0.0164644	0.0416939	0.394888	0.00111984	0.0226483	-	+	-	-
XLOC_072115	0.0134235	0.0558542	0.24033	0.000738793	0.0175421	-	-	-	-
XLOC_072116	0.449243	1.12249	0.400219	9.50413e-07	0.000170278	-	-	-	-
XLOC_074213	0.00329099	0.00711032	0.462847	0.000286405	0.00912021	-	+	-	-
XLOC_074316	0.0188739	0.0382058	0.494005	0.00222303	0.0359375	-	-	-	-
XLOC_075781	0.00270652	0.0159707	0.169467	0.00114435	0.0229349	-	-	-	-
XLOC_076800	0.050952	0.13756	0.370398	1.3707e-05	0.00101724	-	-	-	-
XLOC_076984	0.0122512	0.0324507	0.377532	5.0627e-05	0.00265288	-	-	-	-
XLOC_078096	0.00410998	0.0204483	0.200994	8.79269e-06	0.000725377	-	+	-	-
XLOC_078770	0.00141781	0.0075553	0.187657	2.57085e-05	0.00164026	-	+	-	-
XLOC_079699	0.000518764	0.00372739	0.139176	0.000252887	0.00832009	-	+	-	-
XLOC_081285	0.00339304	0.0173279	0.195814	0.000846817	0.0191826	-	-	-	-
XLOC_082036	0.00677329	0.0203036	0.333601	0.000303479	0.00947677	-	-	-	-
XLOC_082978	0.0301266	0.209103	0.144076	4.07008e-05	0.00227016	-	-	-	-
XLOC_083208	0.00919807	0.0393526	0.233735	6.45369e-05	0.00313614	-	+	-	-
XLOC_085551	0.00834814	0.0547523	0.152471	1.8128e-05	0.00126093	-	+	-	-
XLOC_085553	0.00820327	0.037601	0.218166	0.000429623	0.0120636	-	-	-	-
XLOC_085596	0.00704615	0.0204493	0.344567	1.01319e-06	0.000176662	-	+	-	-
XLOC_090428	0.0588646	0.208	0.283003	3.0801e-07	8.03409e-05	-	-	-	-
XLOC_092484	0.0229648	0.0864617	0.265606	0.00130108	0.0249754	-	-	-	-
XLOC_094596	0.0189174	0.047821	0.395588	0.000371336	0.0109046	-	+	-	-
XLOC_094762	0.0108415	0.0378283	0.286598	0.00201899	0.0337838	-	-	-	-
ENSG00000197099	38.4206	88.2208	0.435505	1.4439e-06	0.000214552	-	-	-	-

## Sheet: downregulated in S2
Downregulated in subclass S2
GeneID	Average FPKM (S2)	Average FPKM (S1,S3)	Fold Change	p-value	q-value	Tumorigenesis upregulated	Tumorigenesis downregulated	Metastasis upregulated	Metastasis downregulated	*Please note that some lncRNAs may be recurrently upregulated in some patients, and recurrently downregulated in other patients. In such cases, we will report them in both lists, i.e. Metastasis upregulated and Mestasis downregulated.
ENSG00000204949	0.0948951	0.657643	0.144296	4.85279e-05	0.00371249	-	+	-	-
ENSG00000205266	0.00462249	0.0370366	0.124809	6.32283e-05	0.00434775	-	+	-	-
ENSG00000225206	0.00848131	0.143327	0.0591747	0.000270422	0.0109931	+	-	-	-
ENSG00000227117	0.860966	2.7557	0.312431	0.00145361	0.033146	-	-	-	-
ENSG00000228271	0.000484765	0.0092638	0.052329	0.000680877	0.0196931	-	-	-	-
ENSG00000228620	0.0994197	0.320463	0.310238	4.2753e-05	0.00335792	-	-	-	-
ENSG00000228705	0.0870691	0.269021	0.323652	1.66881e-05	0.00186653	-	+	-	-
ENSG00000228812	0.325963	1.06385	0.306398	3.59321e-07	0.000192422	-	-	-	-
ENSG00000229782	0.0229678	0.133403	0.172168	1.34026e-06	0.000438614	-	-	-	-
ENSG00000229801	0.404903	1.35189	0.299509	1.18919e-05	0.00156157	-	-	-	-
ENSG00000230333	0.0815219	0.502987	0.162076	1.52641e-05	0.00171813	-	+	-	-
ENSG00000232451	0.730323	1.64962	0.442721	0.000108131	0.00602339	-	+	-	-
ENSG00000232667	0.240664	0.646167	0.372449	0.00272791	0.0488922	-	+	-	-
ENSG00000232679	0.0690555	0.151897	0.454622	0.00191875	0.0394664	-	-	-	-
ENSG00000233005	0.0181755	0.0728517	0.249486	0.00172784	0.0369666	-	-	-	-
ENSG00000233070	0.0388399	0.130293	0.298098	0.00242191	0.0455805	-	-	-	-
ENSG00000234035	0.0628577	0.230281	0.272961	0.000778998	0.0215775	-	-	-	-
ENSG00000234506	0.229574	0.782059	0.293551	5.22425e-05	0.003815	-	-	-	-
ENSG00000234754	0.00743317	0.037418	0.198652	0.00103745	0.0263629	-	-	-	-
ENSG00000235200	1.09037	3.61225	0.301854	2.46579e-06	0.000601709	-	+	-	-
ENSG00000235357	0.0482654	0.195983	0.246273	0.000735079	0.020738	-	-	-	-
ENSG00000237517	0.154265	0.357753	0.431204	0.000921179	0.0245537	-	+	-	-
ENSG00000237742	0.120041	0.525305	0.228517	6.31896e-05	0.00434775	-	+	-	-
ENSG00000237907	0.0351047	0.123235	0.284859	0.000457425	0.0149687	-	+	-	-
ENSG00000237949	0.351943	1.7201	0.204606	2.17641e-05	0.0022564	-	+	-	+
ENSG00000238097	0.0409362	0.0964306	0.424514	0.00226548	0.043707	-	+	-	-
ENSG00000239799	6.12757	12.308	0.497854	3.06193e-05	0.00272309	-	-	-	-
ENSG00000239911	0.340051	0.906497	0.375127	1.43091e-05	0.00166568	-	-	-	-
ENSG00000240006	0.0541159	0.185337	0.291986	0.00018529	0.00863968	-	+	-	-
ENSG00000241544	0.0296159	0.119496	0.24784	0.000101979	0.00583228	-	-	-	-
ENSG00000243818	0.246724	0.505846	0.487745	0.00148653	0.0336795	-	-	-	+
ENSG00000245293	0.355173	0.834854	0.425432	7.90906e-05	0.0048582	-	+	-	-
ENSG00000246379	0.00843827	0.0414783	0.203438	4.09978e-05	0.00326357	-	+	-	-
ENSG00000248587	0.0271247	0.112562	0.240976	9.18008e-06	0.00135467	-	-	-	-
ENSG00000249096	0.272112	1.11871	0.243238	1.32405e-06	0.000438614	-	+	-	-
ENSG00000249173	0.102839	0.425983	0.241416	0.000661515	0.0194191	-	+	-	-
ENSG00000249364	0.125236	0.486028	0.257673	0.000253865	0.010556	-	-	-	+
ENSG00000250012	0.0648871	0.175373	0.369996	0.000411149	0.0141036	-	-	-	-
ENSG00000250056	0.224305	1.38399	0.162072	1.27077e-06	0.000431866	-	+	-	+
ENSG00000251409	0.131308	0.670261	0.195906	2.07826e-05	0.00218613	-	-	-	-
ENSG00000253608	0.00065793	0.0078667	0.0836347	6.87005e-05	0.00453013	-	-	-	-
ENSG00000253819	0.176175	0.665504	0.264724	4.08498e-05	0.00326357	-	-	-	-
ENSG00000254211	3.01752	9.24802	0.326288	7.78474e-06	0.00132281	-	+	-	-
ENSG00000254235	0.204433	0.777764	0.262848	0.00223516	0.0433214	-	+	-	-
ENSG00000254416	0.0421371	0.18386	0.22918	0.000274623	0.0110299	-	-	-	-
ENSG00000254607	0.182733	1.05808	0.172702	0.000205619	0.009176	-	+	-	-
ENSG00000255071	36.8534	232.795	0.158308	3.68752e-05	0.00307386	-	+	-	+
ENSG00000255090	0.515675	2.40746	0.214199	2.37734e-05	0.00236278	-	-	-	-
ENSG00000255248	0.118417	0.293937	0.402866	1.63964e-06	0.000475013	-	+	+	+
ENSG00000255364	0.0391281	0.163485	0.239337	8.99484e-06	0.00135467	-	-	-	-
ENSG00000255471	0.229674	0.505354	0.454481	0.000281348	0.0112488	-	-	-	-
ENSG00000256262	0.347637	0.717209	0.484708	0.000136164	0.00697766	-	-	-	-
ENSG00000256811	2.42867	11.34	0.214168	5.37155e-06	0.00107512	-	-	-	-
ENSG00000258604	0.255295	0.534683	0.47747	0.00170134	0.0366213	-	+	-	-
ENSG00000258824	0.349805	0.734842	0.476027	0.000256096	0.0105801	-	-	-	-
ENSG00000260886	1.38927	7.02213	0.197842	1.48312e-07	0.00013483	-	-	-	-
ENSG00000260932	0.0118575	0.0826912	0.143395	0.00116621	0.028571	-	-	-	-
ENSG00000261538	0.0138265	0.0695785	0.198718	0.000397883	0.0138686	-	-	-	-
ENSG00000261578	0.0580536	0.142433	0.407586	0.000842859	0.0228942	-	-	-	-
ENSG00000261816	0.0172684	0.0770413	0.224145	0.0003311	0.0124229	-	-	-	-
ENSG00000261821	0.0531124	0.110387	0.481149	0.000707307	0.0201605	-	-	-	-
ENSG00000262454	0.305052	0.771766	0.395265	3.32554e-05	0.00288083	-	-	-	-
ENSG00000262995	1.05491	2.73286	0.386008	2.34421e-05	0.0023538	-	-	-	-
ENSG00000263082	0.019235	0.0411894	0.46699	0.000983586	0.0255418	-	-	-	-
ENSG00000265739	0.0934605	0.190192	0.491401	0.0020614	0.041256	-	-	-	-
ENSG00000269985	0.0321868	0.153268	0.210004	0.000244151	0.0102974	-	+	-	-
ENSG00000271992	0.894391	3.2021	0.279314	9.52862e-07	0.000353377	-	+	-	-
ENSG00000272520	0.0928657	0.214526	0.432887	3.98542e-05	0.00324295	-	+	-	-
ENSG00000273117	0.0592117	0.158672	0.37317	0.000173584	0.00822405	-	-	-	-
XLOC_000891	0.0216444	0.14527	0.148995	6.66291e-06	0.00123377	-	-	-	-
XLOC_003299	0.0260378	0.169795	0.153348	0.000855029	0.0231749	-	-	-	-
XLOC_003350	0.0320845	0.0750044	0.427768	9.23582e-05	0.00547703	-	+	-	-
XLOC_003561	0.0123148	0.0461284	0.266967	0.000678246	0.0196491	-	+	-	-
XLOC_003859	0.085518	0.196414	0.435396	0.000432768	0.0145121	-	+	-	-
XLOC_004262	0.0141297	0.0653806	0.216114	0.000502278	0.0158222	-	-	-	-
XLOC_004932	0.0595624	0.15662	0.380298	0.00167479	0.0362706	-	-	-	-
XLOC_007873	0.0016274	0.00882091	0.184494	0.0027562	0.049203	-	-	-	-
XLOC_008795	0.0205796	0.202522	0.101616	9.11224e-08	0.000115023	-	+	-	-
XLOC_008796	0.00414581	0.0230596	0.179786	0.000307744	0.0117873	-	+	-	-
XLOC_013526	0.0234756	0.0886063	0.264943	0.00112487	0.0277766	-	-	-	-
XLOC_014862	0.120549	0.316794	0.380528	0.000597914	0.0179642	-	-	-	-
XLOC_016092	0.0354218	0.0887674	0.39904	2.32364e-06	0.000595122	-	-	-	-
XLOC_017003	0.0320056	0.0800272	0.399933	2.6952e-05	0.00253653	-	+	-	-
XLOC_018670	0.0260766	0.0584267	0.446314	0.00195916	0.040072	-	-	-	-
XLOC_018967	7.1562	32.8469	0.217866	2.44315e-06	0.000601709	-	-	-	-
XLOC_023067	0.0299633	0.0677122	0.44251	0.000734017	0.020738	-	-	-	-
XLOC_026847	0.015066	0.0330603	0.455711	0.0022373	0.0433214	-	-	-	-
XLOC_027952	0.00668999	0.016852	0.396985	0.000270598	0.0109931	-	-	-	-
XLOC_030481	0.0738699	0.185769	0.397644	0.00131357	0.0306483	-	-	-	-
XLOC_030873	0.0110952	0.0223257	0.496968	0.00044045	0.0146309	-	-	-	-
XLOC_032423	0.00181677	0.0197852	0.0918248	0.00129115	0.0305365	-	+	-	-
XLOC_032436	0.0350943	0.193903	0.180989	8.80107e-07	0.00034987	-	+	-	-
XLOC_035589	0.00634101	0.0168347	0.376662	0.00125712	0.0300583	-	+	-	-
XLOC_039729	0.623301	3.74359	0.166498	3.53389e-05	0.00300245	-	-	-	-
XLOC_039730	0.0996416	0.425975	0.233914	0.00197617	0.0403333	-	+	-	-
XLOC_039832	0.0428967	0.100539	0.426666	0.00151838	0.0341385	-	+	-	-
XLOC_043691	0.00172512	0.0175771	0.0981457	0.00204218	0.0410498	-	-	-	-
XLOC_045590	0.0540284	0.131969	0.409402	0.00062326	0.0186052	-	+	-	-
XLOC_047617	0.00284729	0.0409617	0.0695109	0.001814	0.0381648	-	+	-	-
XLOC_054133	0.0913568	0.224398	0.40712	7.30872e-06	0.00127905	-	-	-	-
XLOC_061174	0.018175	0.038576	0.471147	0.000651684	0.0192263	-	-	-	-
XLOC_063611	0.190937	0.54227	0.352106	1.79256e-06	0.000503236	-	-	-	-
XLOC_065590	0.0148258	0.0345812	0.428724	0.000329225	0.0123788	-	-	-	-
XLOC_065975	0.0183041	0.0876887	0.20874	4.8995e-05	0.00372086	-	-	-	-
XLOC_067279	0.00400199	0.0147546	0.271238	0.00159719	0.0351415	-	+	-	-
XLOC_067605	0.00233445	0.00715971	0.326054	0.000182382	0.00856395	-	+	-	+
XLOC_072053	0.000333322	0.00153837	0.216673	0.00243617	0.0457514	-	-	-	-
XLOC_079699	0.00059276	0.00362023	0.163735	9.79824e-07	0.000353377	-	+	-	-
XLOC_082036	0.00295068	0.0211211	0.139703	1.52239e-07	0.00013483	-	-	-	-
XLOC_085596	0.0074426	0.0199748	0.372599	0.00119532	0.0289365	-	+	-	-
XLOC_086628	0.000990706	0.00669729	0.147926	0.000634172	0.0188038	-	-	-	-
XLOC_092484	0.0207748	0.0854631	0.243085	0.00016903	0.00811712	-	-	-	-
XLOC_094219	0.209024	0.483646	0.432185	7.33849e-05	0.00467464	-	-	-	-
XLOC_027997	0.0179845	0.0467124	0.385004	0.00045417	0.0148907	-	+	-	-

## Sheet: downregulated in S3
Downregulated in subclass S3
GeneID	Average FPKM (S3)	Average FPKM (S1,S2)	Fold Change	p-value	q-value	Tumorigenesis upregulated	Tumorigenesis downregulated	Metastasis upregulated	Metastasis downregulated	*Please note that some lncRNAs may be recurrently upregulated in some patients, and recurrently downregulated in other patients. In such cases, we will report them in both lists, i.e. Metastasis upregulated and Mestasis downregulated.
ENSG00000034063	0.111716	0.330286	0.338241	4.28017e-11	1.40778e-08	+	-	-	-
ENSG00000104725	0.0037829	0.0390819	0.0967941	0.00195318	0.0163711	-	-	-	-
ENSG00000110347	0.0257949	0.310025	0.0832028	6.8514e-11	1.99488e-08	+	-	+	+
ENSG00000124915	0.0260976	0.0559701	0.466277	1.8042e-06	6.63445e-05	-	-	-	-
ENSG00000125804	0.071938	0.212198	0.339013	2.81165e-05	0.00059028	-	-	-	-
ENSG00000130600	33.2991	1275.22	0.0261124	1.56421e-05	0.000374924	-	-	+	+
ENSG00000132832	0.00659715	0.0231736	0.284683	0.000681241	0.00735947	-	-	-	-
ENSG00000136315	0.00428651	0.0227401	0.1885	0.0080869	0.0478134	-	-	-	-
ENSG00000151303	0.00814331	0.0217719	0.374029	0.000103279	0.00169376	-	-	-	-
ENSG00000163597	2.0037	4.03716	0.496314	0.000101678	0.00167518	+	-	-	-
ENSG00000175147	0.00593731	0.0306623	0.193635	4.31863e-05	0.000842893	-	-	-	-
ENSG00000175772	0.198067	0.489238	0.404847	0.00242813	0.0190402	-	-	-	-
ENSG00000177133	0.0921432	0.218301	0.422093	0.00341794	0.0247956	-	-	-	-
ENSG00000177410	2.90628	7.1576	0.406041	3.18215e-09	4.12541e-07	+	-	-	-
ENSG00000178130	0.0239212	0.221969	0.107768	0.00185267	0.0156471	-	-	-	-
ENSG00000178248	0.000478729	0.0104696	0.0457256	1.89254e-05	0.000434281	-	-	-	-
ENSG00000178947	0.0038697	0.0115959	0.333712	0.000751671	0.00795141	-	-	-	-
ENSG00000179859	0.0274372	0.064507	0.425338	5.00462e-08	3.73475e-06	-	-	-	-
ENSG00000179935	0.0025418	0.0104486	0.243267	0.000295715	0.00389127	-	-	-	-
ENSG00000182310	0.264136	0.684461	0.385903	6.61359e-09	7.16469e-07	-	-	-	-
ENSG00000182366	0.00374087	0.0129773	0.288263	0.000479448	0.00565055	-	-	-	-
ENSG00000183242	0.0055161	0.0306155	0.180173	0.00450966	0.0307353	-	-	-	-
ENSG00000185203	0.0108199	0.0279718	0.386816	0.00043919	0.00531092	-	-	-	-
ENSG00000185433	0.00240961	0.013703	0.175846	0.000174512	0.00255104	-	-	-	-
ENSG00000185904	0.0146573	0.0464258	0.315714	0.000659827	0.00717648	-	-	-	-
ENSG00000189229	0.0931129	0.304064	0.306228	0.005382	0.0352469	-	-	-	-
ENSG00000189238	0.00152835	0.00851749	0.179436	0.000410007	0.0050251	-	-	-	-
ENSG00000189316	0.00341388	0.0171808	0.198703	0.00631402	0.0395428	-	-	-	-
ENSG00000196421	0.0866776	0.19969	0.434061	7.89397e-05	0.00136652	-	-	-	-
ENSG00000196668	0.0307784	0.10136	0.303654	8.67279e-05	0.00147829	-	-	-	-
ENSG00000197210	0.0197227	0.0429986	0.458682	1.01247e-06	4.05329e-05	-	-	-	-
ENSG00000197251	0.000923534	0.00300132	0.307709	0.00725525	0.0438599	-	-	-	-
ENSG00000197585	0.0031734	0.0220505	0.143915	0.00469309	0.0318024	-	-	-	-
ENSG00000197813	0.588534	1.5607	0.377097	1.57306e-06	5.90677e-05	-	-	-	-
ENSG00000203362	0.0375663	0.0779394	0.481993	9.25397e-08	5.99853e-06	-	-	-	-
ENSG00000203709	0.362532	0.880262	0.411845	0.00406737	0.0283297	-	+	-	-
ENSG00000203865	1.80491	4.4358	0.406896	4.03934e-12	2.17726e-09	-	-	-	-
ENSG00000203897	0.000496359	0.00800728	0.0619885	0.00673708	0.0415188	-	-	-	-
ENSG00000204044	0.0872807	0.342527	0.254814	4.28661e-09	5.21469e-07	-	-	-	-
ENSG00000204055	0.0553983	0.19008	0.291447	4.12715e-08	3.18706e-06	-	-	-	-
ENSG00000204261	1.37858	3.03932	0.453582	6.32161e-05	0.00114804	-	-	-	-
ENSG00000204282	0.0477742	0.129074	0.370129	3.02964e-06	0.000100578	-	-	-	-
ENSG00000204460	0.000436241	0.00402038	0.108507	0.00124944	0.0115882	-	-	-	-
ENSG00000204588	0.17344	0.450834	0.38471	0.000710986	0.00759797	-	-	-	-
ENSG00000204860	0.0203971	0.0539956	0.377755	0.00207574	0.0170524	-	-	-	-
ENSG00000205054	0.00779712	0.0679742	0.114707	5.83758e-05	0.00107777	-	-	-	-
ENSG00000205181	0.0115267	0.0330421	0.348849	2.61933e-06	8.92934e-05	-	-	-	-
ENSG00000205562	0.00105428	0.00634061	0.166275	0.00292725	0.0221389	-	-	-	-
ENSG00000205786	0.0219847	0.0444105	0.495034	0.0039819	0.0278216	-	-	-	-
ENSG00000205890	0.00224835	0.016163	0.139104	0.000900002	0.00902594	-	-	-	-
ENSG00000206129	0.00506527	0.0185804	0.272613	9.45206e-05	0.00158436	-	-	-	-
ENSG00000212766	0.0265396	0.0567461	0.46769	0.00598905	0.0379492	-	-	-	-
ENSG00000213793	4.22385	10.0304	0.421103	4.30148e-06	0.000133564	-	-	-	-
ENSG00000214049	0.0219091	0.381237	0.0574685	8.24056e-05	0.00141002	-	-	-	-
ENSG00000214353	0.0199349	0.0586544	0.339871	5.35353e-06	0.000159805	-	-	-	-
ENSG00000214548	0.290105	3.53505	0.0820653	3.79606e-07	1.8371e-05	-	-	+	+
ENSG00000214803	0.0114323	0.070847	0.161366	0.00800461	0.0474532	-	-	-	-
ENSG00000215244	0.00417249	0.0222889	0.1872	2.34568e-05	0.000511814	-	-	-	-
ENSG00000215246	0.00697723	0.0371965	0.187578	0.000694557	0.0074731	-	-	-	-
ENSG00000215374	0.0155131	0.0329956	0.470158	0.00087725	0.00890842	-	-	-	-
ENSG00000215394	0.0481913	0.118819	0.405584	0.000152768	0.00229746	-	-	-	-
ENSG00000215458	0.00818961	0.0277712	0.294896	0.000131086	0.00203694	-	-	-	-
ENSG00000220161	0.00263447	0.00771715	0.341379	0.00196887	0.0164406	-	-	-	-
ENSG00000222032	0.000413243	0.0166691	0.024791	6.80714e-05	0.0012066	-	-	-	-
ENSG00000222041	31.5168	66.5026	0.473919	2.67973e-08	2.23449e-06	+	-	-	-
ENSG00000223374	0.0902614	0.197104	0.457938	1.31044e-05	0.000329204	-	-	-	-
ENSG00000223403	0.00484107	0.107486	0.0450391	2.8185e-06	9.49893e-05	-	-	-	-
ENSG00000223485	0.022356	0.101313	0.220663	0.000893271	0.00897363	-	-	-	-
ENSG00000223486	0.0012519	0.00286982	0.436231	0.00688029	0.0421673	-	-	-	-
ENSG00000223534	0.125268	0.455325	0.275117	6.86212e-06	0.000194693	-	-	-	-
ENSG00000223552	0.0109361	0.03854	0.28376	2.6375e-05	0.000560342	-	-	-	-
ENSG00000223573	0.00763871	0.0172668	0.442394	0.00208063	0.0170767	-	-	-	-
ENSG00000223695	0.0139218	0.0334024	0.416791	0.005065	0.03368	-	-	-	-
ENSG00000223704	0.0014211	0.00401847	0.353641	0.00343825	0.0249049	-	-	-	-
ENSG00000223759	0.0422421	0.0870157	0.485454	8.17941e-06	0.000227862	-	-	-	-
ENSG00000223768	0.0260599	0.0682428	0.381871	2.81842e-07	1.45096e-05	-	-	-	-
ENSG00000223770	0.000240742	0.00183636	0.131097	0.00768064	0.0458954	-	-	-	-
ENSG00000223784	0.00241264	0.0230737	0.104563	0.00323788	0.0238326	-	-	-	-
ENSG00000223812	0.00062448	0.168263	0.00371133	0.000551223	0.0062718	-	-	-	-
ENSG00000224020	0.00854645	0.0495349	0.172534	3.15132e-06	0.000103841	-	-	-	-
ENSG00000224074	0.00176184	0.003915	0.450023	0.00478121	0.0323009	-	-	-	-
ENSG00000224081	0.347878	1.50124	0.231727	5.93056e-11	1.7853e-08	-	-	-	-
ENSG00000224137	0.0417541	0.119236	0.35018	0.000173816	0.00254716	-	-	-	-
ENSG00000224164	0.00524741	0.0578802	0.0906598	0.00169097	0.0146081	-	-	-	-
ENSG00000224167	0.0531311	0.123315	0.430857	0.000143315	0.00219243	-	-	-	-
ENSG00000224189	0.0480326	0.248971	0.192925	1.68059e-05	0.000399051	+	-	-	-
ENSG00000224220	0.108296	0.228078	0.474823	0.000731802	0.00778762	-	-	-	-
ENSG00000224259	0.00823516	0.0463089	0.177831	6.71097e-05	0.00119552	-	-	-	-
ENSG00000224307	0.0762638	0.167491	0.45533	0.00349274	0.0252173	-	-	-	-
ENSG00000224328	0.0746422	0.153695	0.485651	2.83521e-06	9.53715e-05	-	-	-	-
ENSG00000224397	0.166998	0.393022	0.424906	9.47077e-05	0.0015854	-	-	+	-
ENSG00000224429	0.0158393	0.0413609	0.382954	0.000107074	0.00174152	-	-	-	-
ENSG00000224478	0.000256655	0.00409903	0.0626136	0.006917	0.0422901	-	-	-	-
ENSG00000224565	0.0134755	0.0354203	0.380447	0.00550453	0.0358643	-	-	-	-
ENSG00000224609	0.000858059	0.00847406	0.101257	0.00685766	0.0420867	-	-	-	-
ENSG00000224698	0.00345601	0.0153141	0.225675	0.000891391	0.00897363	-	-	-	-
ENSG00000224739	0.147827	1.18168	0.125099	4.15893e-06	0.000129409	-	-	-	-
ENSG00000224842	0.000738013	0.0274863	0.0268502	0.000976648	0.00964753	-	-	-	-
ENSG00000224884	0.00913669	0.0278069	0.328577	0.00233985	0.0185114	-	-	-	-
ENSG00000224905	0.0359285	0.0897589	0.400278	0.000993108	0.00977749	-	-	-	-
ENSG00000225156	0.000276945	0.00158626	0.17459	0.00665578	0.0412612	-	-	-	-
ENSG00000225180	0.002425	0.00721418	0.336144	0.0022822	0.0182176	-	-	-	-
ENSG00000225195	0.00247322	0.0452583	0.0546468	0.00219943	0.017813	-	-	-	-
ENSG00000225206	0.000248772	0.227632	0.00109287	0.000506447	0.0058841	+	-	-	-
ENSG00000225226	0.00604001	0.0175576	0.344011	0.00214189	0.0174666	-	-	-	-
ENSG00000225233	0.00250221	0.0160334	0.156062	0.00631362	0.0395428	-	-	-	-
ENSG00000225255	0.0224238	0.107741	0.208126	0.0022346	0.0179749	-	-	-	-
ENSG00000225329	0.00762494	0.140337	0.0543332	2.17426e-07	1.18457e-05	-	-	-	-
ENSG00000225376	0.0148812	0.0390404	0.381176	0.00774035	0.0462106	-	-	-	-
ENSG00000225411	0.00358813	0.0210645	0.17034	0.000123455	0.00194441	-	-	-	-
ENSG00000225431	0.0174847	0.0602911	0.290004	9.26491e-06	0.000251997	-	-	-	-
ENSG00000225439	0.0167637	0.0641066	0.261498	1.04513e-07	6.54637e-06	-	-	-	-
ENSG00000225670	0.00796486	0.0631486	0.126129	0.00101512	0.00992818	-	-	-	-
ENSG00000225684	0.00292427	0.0151465	0.193066	1.90642e-06	6.96707e-05	-	-	-	-
ENSG00000225721	0.0813454	0.168581	0.48253	0.000230059	0.00317982	-	-	-	-
ENSG00000225725	0.00840045	0.0205845	0.408096	0.000519352	0.00600038	-	-	-	-
ENSG00000225738	0.00133608	0.0237319	0.056299	8.20656e-05	0.00140556	-	-	-	-
ENSG00000225746	0.0131566	0.287417	0.0457753	3.10357e-06	0.000102458	-	-	+	-
ENSG00000225782	0.000854192	0.0114333	0.0747111	0.000931462	0.00928378	-	-	-	-
ENSG00000225783	0.0123	0.0727387	0.169098	1.09441e-05	0.000285849	-	-	-	-
ENSG00000225873	0.0774748	0.164654	0.470531	0.00011155	0.00180439	-	-	-	-
ENSG00000225882	0.00125734	0.0183984	0.0683397	0.00748296	0.0449824	-	-	-	-
ENSG00000225969	0.0340441	0.118659	0.286908	0.000918869	0.00918921	-	-	-	-
ENSG00000225988	0.000661187	0.0111693	0.0591968	0.0018185	0.0154538	-	-	-	-
ENSG00000226004	0.00050423	0.0164217	0.0307051	1.02162e-05	0.000270014	-	-	-	-
ENSG00000226017	0.0045925	0.0104324	0.440215	1.99031e-05	0.000449668	-	-	-	-
ENSG00000226029	0.0101946	0.0222832	0.4575	8.42024e-08	5.55955e-06	-	-	-	-
ENSG00000226067	0.143065	0.389607	0.367202	9.69847e-07	3.94175e-05	-	-	-	-
ENSG00000226091	0.11244	0.22584	0.497873	0.000399279	0.00493156	-	-	-	-
ENSG00000226143	0.0116825	0.0412481	0.283225	2.88448e-06	9.68456e-05	-	-	-	-
ENSG00000226149	0.00349535	0.0191623	0.182408	0.000436056	0.00528294	-	-	-	-
ENSG00000226179	0.779223	1.56082	0.499238	0.00307577	0.0229823	-	-	-	-
ENSG00000226263	0.00213735	0.00713949	0.29937	0.001605	0.0140746	-	-	-	-
ENSG00000226317	0.00399948	0.0252771	0.158226	0.00183258	0.0155362	-	-	-	-
ENSG00000226383	0.0336932	0.0833999	0.403995	0.00247631	0.0193411	+	-	-	-
ENSG00000226403	0.0797164	0.209502	0.380503	5.09729e-07	2.31695e-05	-	-	-	-
ENSG00000226431	0.0012073	0.00997269	0.12106	0.00669924	0.0414438	-	-	-	-
ENSG00000226434	0.000749182	0.0522606	0.0143355	0.00710123	0.0431639	-	-	-	-
ENSG00000226472	0.00510488	0.0212394	0.240349	0.00154402	0.0136775	-	-	-	-
ENSG00000226476	0.0140973	0.0579572	0.243237	0.000290798	0.0038429	+	-	-	-
ENSG00000226496	0.0146948	0.0455023	0.322945	0.00710733	0.0431754	-	-	-	-
ENSG00000226510	0.0106356	0.0695647	0.152888	2.9403e-05	0.000611365	-	-	-	-
ENSG00000226598	0.113076	0.519629	0.217608	0.000531943	0.00609145	-	-	-	-
ENSG00000226711	0.0455479	0.0933594	0.487876	0.00267065	0.0205607	-	-	-	-
ENSG00000226747	0.0129214	0.036022	0.358708	0.00782044	0.046626	-	-	-	-
ENSG00000226791	0.00802286	0.0213081	0.376516	0.00358403	0.02573	-	-	-	-
ENSG00000226835	0.0234051	0.053865	0.434513	0.00818042	0.0482219	-	-	-	-
ENSG00000226852	0.000452235	0.007439	0.0607924	0.00640915	0.0399975	-	-	-	-
ENSG00000226876	0.00234566	0.0159035	0.147493	0.0080901	0.0478164	-	-	-	-
ENSG00000226900	0.0134992	0.0354094	0.381233	0.000751138	0.00795052	-	-	-	-
ENSG00000226950	1.43639	2.99302	0.479915	5.64554e-07	2.51305e-05	-	-	-	-
ENSG00000227039	0.0687975	0.175352	0.39234	5.19115e-05	0.000979621	-	-	-	-
ENSG00000227053	0.0493814	0.524953	0.0940681	8.30507e-09	8.57595e-07	-	-	-	-
ENSG00000227060	0.00121024	0.00531174	0.227842	0.00687646	0.0421584	-	-	-	-
ENSG00000227107	0.00118009	0.00442267	0.266827	0.000444439	0.00536232	-	-	-	-
ENSG00000227110	0.057738	0.125213	0.461118	1.08926e-05	0.000285345	-	-	-	-
ENSG00000227195	48.4645	107.111	0.452468	0.00112915	0.0107475	-	-	-	-
ENSG00000227355	0.018273	0.046295	0.394709	0.00819522	0.0482464	-	-	-	-
ENSG00000227388	0.0679756	0.163153	0.416638	1.68967e-05	0.000400411	-	-	-	-
ENSG00000227400	0.00893663	0.0499861	0.178782	0.000390405	0.00485233	-	-	-	-
ENSG00000227407	0.0229307	0.107567	0.213176	0.00156971	0.0138324	-	-	-	-
ENSG00000227486	0.0358527	0.0939573	0.381585	0.000678945	0.00734394	-	-	-	-
ENSG00000227528	0.0631788	0.205041	0.308127	0.000142875	0.0021887	-	-	-	-
ENSG00000227531	0.00285391	0.0243594	0.117159	0.000644669	0.00705916	-	-	-	-
ENSG00000227598	0.0280252	0.0568025	0.493379	0.00676105	0.0416176	-	-	-	-
ENSG00000227619	0.0230329	0.141645	0.16261	9.1229e-05	0.00154595	-	-	-	-
ENSG00000227676	0.0010075	0.0154325	0.0652841	0.00673708	0.0415188	-	-	-	-
ENSG00000227685	0.044552	0.0910511	0.489308	3.32225e-05	0.000674359	-	-	-	-
ENSG00000227751	1.11699	3.3485	0.333581	7.94549e-14	9.40799e-11	-	-	-	-
ENSG00000227885	0.00785227	0.0223285	0.35167	0.00178773	0.0152653	-	-	-	-
ENSG00000227888	0.0137826	0.0442935	0.311166	0.000328837	0.00422916	-	-	-	-
ENSG00000227906	1.1502	2.63682	0.436207	0.00128829	0.0118556	-	-	-	-
ENSG00000228109	0.253829	0.647905	0.391768	6.38147e-06	0.000183896	-	-	-	-
ENSG00000228203	0.0199911	0.0641768	0.3115	0.00120458	0.011284	-	-	-	-
ENSG00000228215	0.00160142	0.0136586	0.117246	0.00450453	0.0307239	-	-	-	-
ENSG00000228216	0.0264088	0.0865906	0.304984	0.00576264	0.0371262	-	-	-	-
ENSG00000228317	0.00887875	0.020954	0.423725	0.00597413	0.0378817	-	-	-	-
ENSG00000228352	0.00601472	0.0181043	0.332225	0.00385972	0.0271603	-	-	-	-
ENSG00000228353	0.00724979	0.0338063	0.214451	0.0081392	0.0480746	-	-	-	-
ENSG00000228412	0.0116536	0.037903	0.307459	0.00765786	0.0458355	-	-	-	-
ENSG00000228444	0.00333634	0.00904119	0.369015	0.00559822	0.0363212	-	-	-	-
ENSG00000228470	0.0040675	0.0152655	0.26645	0.00103033	0.0100365	-	-	-	-
ENSG00000228623	0.0202789	0.0606974	0.334099	3.95437e-07	1.88398e-05	+	-	-	-
ENSG00000228624	0.0516108	0.1319	0.391288	8.70691e-07	3.63013e-05	-	-	-	-
ENSG00000228636	0.00448626	0.0450067	0.0996798	0.00768064	0.0458954	-	-	-	-
ENSG00000228649	0.0481054	0.112368	0.428106	9.16001e-05	0.00154944	-	-	-	-
ENSG00000228723	0.00171002	0.011047	0.154795	0.00251269	0.0195704	-	-	-	-
ENSG00000228838	0.000881424	0.0188503	0.0467591	1.567e-07	8.97788e-06	-	-	-	-
ENSG00000228863	0.0616706	0.15443	0.399343	0.00171283	0.0147677	-	-	-	-
ENSG00000228952	0.186497	0.599119	0.311286	0.000606724	0.0067308	-	-	-	-
ENSG00000228956	0.0424977	0.214533	0.198094	0.000253772	0.00343018	-	-	-	-
ENSG00000228962	0.000494514	0.00825318	0.059918	0.00395999	0.027734	-	-	-	-
ENSG00000229044	0.0722604	0.144674	0.499471	0.00374639	0.0265627	-	-	-	-
ENSG00000229056	0.00490659	0.0464452	0.105643	1.34242e-06	5.13851e-05	-	-	-	-
ENSG00000229124	2.20565	4.95551	0.44509	8.02967e-05	0.00138327	-	-	-	-
ENSG00000229152	0.120022	0.302229	0.397123	9.86023e-05	0.00163518	-	-	-	-
ENSG00000229167	0.00439092	0.0634765	0.0691739	7.09232e-09	7.58836e-07	-	-	-	-
ENSG00000229178	0.0050599	0.0175512	0.288294	2.30483e-05	0.000505383	-	-	-	-
ENSG00000229228	0.00108483	0.0118396	0.0916277	0.00219943	0.017813	-	-	-	-
ENSG00000229380	0.00163999	0.0521643	0.031439	0.00077548	0.00813088	-	-	-	-
ENSG00000229400	0.014963	0.0468101	0.319653	0.00259165	0.0200306	-	-	-	-
ENSG00000229404	0.00143004	0.0133024	0.107502	0.00151976	0.0134992	-	-	-	-
ENSG00000229536	0.00149347	0.0125372	0.119123	0.00718465	0.043522	-	-	-	-
ENSG00000229539	0.0485388	0.130981	0.370578	1.93244e-05	0.000440591	-	-	-	-
ENSG00000229587	0.00421256	0.0150987	0.279	0.000283506	0.0037718	-	-	-	-
ENSG00000229613	0.000345397	0.0132918	0.0259858	0.000284543	0.00377993	-	-	-	-
ENSG00000229656	0.299383	1.02274	0.292727	0.000193999	0.00278321	-	-	-	-
ENSG00000229719	0.0379731	0.240124	0.15814	1.74369e-05	0.000406426	-	-	-	-
ENSG00000229746	0.00412674	0.00855627	0.482306	0.000348179	0.00443616	-	+	-	-
ENSG00000229841	0.0042123	0.0103279	0.407855	0.00730913	0.0441256	-	-	-	-
ENSG00000229852	0.0175247	0.0600756	0.291711	1.11506e-06	4.40101e-05	-	-	-	-
ENSG00000229855	0.000361162	0.0505172	0.00714928	0.000268929	0.00360487	-	-	-	-
ENSG00000229952	0.169146	0.400548	0.422286	0.00218384	0.0177272	-	-	-	-
ENSG00000229983	0.0081333	0.0314413	0.258682	0.00050721	0.0058841	-	-	-	-
ENSG00000230105	0.000456832	0.00680532	0.0671286	0.00121598	0.0113609	-	-	-	-
ENSG00000230131	0.00589575	0.0538769	0.10943	3.40972e-06	0.00011031	-	-	-	-
ENSG00000230148	0.196057	0.483816	0.405231	0.000947754	0.00942601	-	-	-	-
ENSG00000230176	0.00234466	0.012543	0.18693	0.00239185	0.0188222	-	-	-	-
ENSG00000230385	0.000563212	0.00908275	0.062009	0.00118335	0.0111263	-	-	-	-
ENSG00000230393	0.00234281	0.00736363	0.31816	0.000752673	0.00795727	-	-	-	-
ENSG00000230426	0.00108214	0.00801079	0.135086	0.00739266	0.0444998	-	-	-	-
ENSG00000230432	0.028844	0.0990568	0.291186	0.000636732	0.00699381	-	-	-	-
ENSG00000230471	0.00037238	0.00270763	0.13753	0.0022822	0.0182176	-	-	-	-
ENSG00000230563	0.00780138	0.0269516	0.289459	0.00485618	0.0326583	-	-	-	-
ENSG00000230606	0.774264	1.78463	0.43385	1.27114e-05	0.000321148	-	-	-	-
ENSG00000230798	0.0126752	0.086555	0.146441	0.000940675	0.0093651	-	-	-	-
ENSG00000230839	0.017602	0.0861753	0.204258	1.70223e-05	0.00040096	-	-	-	-
ENSG00000230928	0.0217163	0.0619633	0.35047	0.00784103	0.0467174	-	-	-	-
ENSG00000230945	0.0173945	0.0509888	0.341144	0.00279617	0.021342	-	+	-	-
ENSG00000231013	0.0455884	0.0947878	0.480952	0.00735974	0.0443708	+	-	-	-
ENSG00000231054	0.00668684	0.0472584	0.141495	1.60985e-05	0.000384308	-	-	-	-
ENSG00000231057	0.00520296	0.0223422	0.232876	1.45581e-05	0.000356689	-	-	-	-
ENSG00000231105	0.000545799	0.0032703	0.166896	7.9194e-05	0.00136825	-	-	-	-
ENSG00000231106	0.0259656	0.221724	0.117108	0.00128704	0.0118502	-	-	-	-
ENSG00000231107	0.0234862	0.0993214	0.236466	0.0047118	0.0319048	-	-	-	-
ENSG00000231185	0.0269372	0.106863	0.252072	3.99857e-06	0.000126143	-	-	-	-
ENSG00000231187	0.0959793	0.217141	0.442013	0.000119885	0.00190667	-	-	-	-
ENSG00000231194	0.338531	0.677609	0.499596	0.000706541	0.00757325	-	-	-	-
ENSG00000231217	0.0112693	0.0286576	0.39324	0.00416535	0.0288649	-	-	-	-
ENSG00000231252	0.00331084	0.0153655	0.215473	0.00125927	0.0116611	-	-	-	-
ENSG00000231298	0.0192774	0.0453527	0.425056	0.00518852	0.0343316	-	+	-	-
ENSG00000231424	0.105871	0.257852	0.410588	4.8816e-05	0.000933283	-	-	-	-
ENSG00000231439	0.0135522	0.0321559	0.421452	0.000459126	0.00548703	-	-	-	-
ENSG00000231459	0.000543318	0.00359218	0.15125	0.000617281	0.0068266	-	-	-	-
ENSG00000231486	37.8467	293.363	0.12901	6.84847e-05	0.00120792	-	+	-	+
ENSG00000231507	0.0271702	0.143955	0.188741	3.81868e-09	4.77631e-07	-	-	-	-
ENSG00000231527	0.00694485	0.0187436	0.370519	0.00710798	0.0431754	-	-	-	-
ENSG00000231528	0.00345347	0.0169847	0.203328	8.94312e-07	3.71118e-05	-	-	-	-
ENSG00000231563	0.0286603	0.107501	0.266606	6.5741e-05	0.00118181	-	-	-	-
ENSG00000231566	0.0198425	0.0786992	0.252131	0.000235353	0.00323038	+	-	-	-
ENSG00000231599	0.000920536	0.105263	0.00874511	0.00103201	0.0100383	-	-	-	-
ENSG00000231612	0.00362346	0.0160946	0.225135	0.00598233	0.0379201	-	-	-	-
ENSG00000231728	0.00885177	0.0209194	0.423138	0.00251552	0.0195785	-	-	-	-
ENSG00000231748	0.234614	0.618838	0.379121	0.000158039	0.00235877	-	-	-	-
ENSG00000231789	0.0400557	0.119068	0.336409	3.93626e-05	0.00077853	-	-	-	-
ENSG00000231864	0.0205728	0.131562	0.156374	7.66407e-09	8.05453e-07	-	-	-	-
ENSG00000231970	0.039276	0.0898537	0.437111	0.00756079	0.045381	-	-	-	-
ENSG00000231976	0.0037002	0.0224367	0.164917	0.000139461	0.00215014	-	-	-	-
ENSG00000232018	0.00145036	0.0633962	0.0228778	1.12657e-06	4.43658e-05	-	-	+	-
ENSG00000232019	0.184534	0.535284	0.34474	4.95283e-08	3.7117e-06	+	-	-	-
ENSG00000232021	0.063194	0.142116	0.444664	1.4801e-05	0.00036011	-	-	-	-
ENSG00000232085	0.0179714	0.106162	0.169283	0.000772012	0.00811683	-	-	-	-
ENSG00000232110	0.0515295	0.205779	0.250412	0.00221638	0.0178999	-	-	-	-
ENSG00000232116	0.0249332	0.0651639	0.382623	0.00385942	0.0271603	-	-	-	-
ENSG00000232164	0.00260765	0.00985162	0.264693	0.00149675	0.0133386	-	-	-	-
ENSG00000232220	2.48986	6.40113	0.388973	6.83861e-13	5.06086e-10	-	-	-	-
ENSG00000232224	0.0177603	0.0383832	0.462711	0.000614908	0.00680884	-	-	-	-
ENSG00000232316	0.00336524	0.0146508	0.229696	0.00323057	0.0238049	-	-	-	-
ENSG00000232324	0.00375903	0.0287104	0.130929	0.000540824	0.00617325	-	-	-	-
ENSG00000232358	0.00316255	0.0288141	0.109757	0.00182421	0.0154801	-	-	-	-
ENSG00000232448	0.0140971	0.0507758	0.277635	0.000496635	0.00579549	-	-	-	-
ENSG00000232524	0.00533333	0.299621	0.0178002	4.33333e-06	0.000134084	-	-	-	-
ENSG00000232527	3.1713	7.30128	0.434349	4.91644e-07	2.25635e-05	+	-	-	-
ENSG00000232677	0.439919	1.08516	0.405395	6.42383e-05	0.00116185	+	-	-	-
ENSG00000232680	0.000507854	0.0105714	0.0480402	0.000142556	0.00218836	-	-	-	-
ENSG00000232698	0.00115415	0.0151679	0.0760915	0.00595541	0.0378401	-	-	-	-
ENSG00000232739	0.00207737	0.00852222	0.243759	0.00442571	0.0302579	-	-	-	-
ENSG00000232759	0.00169907	0.00534242	0.318033	0.00185488	0.0156471	-	-	-	-
ENSG00000232803	0.0278371	0.227523	0.122348	1.18046e-05	0.000302978	-	-	-	-
ENSG00000232814	0.345454	0.746312	0.462881	7.07035e-05	0.00124095	-	-	-	-
ENSG00000232931	0.147465	0.327445	0.45035	1.03299e-06	4.11367e-05	-	-	-	-
ENSG00000232956	0.513428	1.23633	0.415285	3.64722e-07	1.79901e-05	-	-	-	-
ENSG00000232987	0.0107768	0.0472269	0.228192	0.000410007	0.0050251	-	-	-	-
ENSG00000233009	0.0019972	0.00584507	0.341689	0.000201964	0.00285901	-	-	-	-
ENSG00000233016	1.85104	4.39759	0.420922	4.40408e-08	3.35712e-06	-	-	-	-
ENSG00000233030	0.00233812	0.00510911	0.457638	0.00129335	0.0118899	-	-	-	-
ENSG00000233085	0.00442273	0.0339022	0.130456	0.00123455	0.0114896	-	-	-	-
ENSG00000233093	0.0473415	0.097354	0.486282	0.00182613	0.015489	-	-	-	-
ENSG00000233214	0.00182608	0.0261138	0.0699276	0.0022822	0.0182176	-	-	-	-
ENSG00000233221	0.00222684	0.0113976	0.195378	0.000846396	0.00867226	-	-	-	-
ENSG00000233262	0.00362331	0.0260932	0.13886	0.00770139	0.0459934	-	-	-	-
ENSG00000233271	0.0385135	0.145184	0.265274	0.000157565	0.00235367	-	-	-	-
ENSG00000233360	0.0662453	0.137838	0.480601	1.88839e-08	1.67699e-06	-	-	-	-
ENSG00000233384	0.00181263	0.0268146	0.0675985	0.00639223	0.039934	-	-	-	-
ENSG00000233387	0.000518963	0.0101877	0.05094	0.00202846	0.0167427	-	-	-	-
ENSG00000233423	0.000557262	0.0135643	0.041083	0.000566759	0.00638718	-	-	-	-
ENSG00000233452	0.0421589	0.0955345	0.441296	0.000385588	0.00480255	-	-	-	-
ENSG00000233521	0.0152183	0.063201	0.240792	3.30731e-06	0.000107782	-	-	-	-
ENSG00000233532	0.00487365	0.0483322	0.100837	0.00263063	0.0203142	-	-	-	-
ENSG00000233635	0.035148	0.157472	0.223202	0.000486374	0.00570871	-	-	-	-
ENSG00000233682	0.0206271	0.05369	0.384189	0.000661488	0.00719014	-	-	-	-
ENSG00000233901	0.349092	0.724513	0.48183	0.00227929	0.0182176	-	-	-	-
ENSG00000233973	3.8018e-05	0.0014839	0.0256204	0.006917	0.0422901	-	-	-	-
ENSG00000234026	0.00443497	0.0198716	0.223182	0.00375128	0.0265868	-	-	-	-
ENSG00000234166	0.0278763	0.0683502	0.407846	0.000526822	0.00606016	-	-	-	-
ENSG00000234184	0.0112329	0.0824827	0.136184	5.87657e-06	0.000172519	-	-	-	-
ENSG00000234199	0.0104929	0.0296176	0.354279	0.00179567	0.015311	-	-	-	-
ENSG00000234245	0.152966	0.353011	0.433316	0.00166817	0.0145285	-	-	-	-
ENSG00000234261	0.000452158	0.00549548	0.0822781	0.00202066	0.0167067	-	-	-	-
ENSG00000234264	0.00154193	0.0082792	0.186242	0.00179002	0.0152776	-	-	-	-
ENSG00000234311	0.000476947	0.0375576	0.0126991	4.31769e-06	0.000133833	-	-	-	-
ENSG00000234352	0.0505747	0.15828	0.319527	9.7616e-06	0.000260715	-	-	-	-
ENSG00000234407	0.00376536	0.00895133	0.420648	4.26965e-05	0.000834248	-	+	-	-
ENSG00000234426	0.0763532	0.512652	0.148938	0.00611844	0.0385348	-	-	-	-
ENSG00000234477	0.106984	0.372139	0.287485	0.000867769	0.00883235	-	-	-	-
ENSG00000234484	0.0203667	0.0546435	0.37272	7.88365e-05	0.00136606	-	-	-	-
ENSG00000234577	0.00587731	0.0180177	0.326197	0.000960669	0.00952677	-	-	-	-
ENSG00000234663	0.040514	0.173791	0.233119	0.00430611	0.0295978	-	+	-	-
ENSG00000234678	0.220419	0.478839	0.460319	9.60622e-06	0.000257736	+	-	-	-
ENSG00000234690	0.11548	0.234584	0.492276	0.000231665	0.0031924	-	-	-	-
ENSG00000234705	0.0708329	0.2045	0.346371	0.00371295	0.0264099	-	-	-	-
ENSG00000234710	0.00086392	0.0338988	0.0254853	0.00609793	0.0384886	-	-	-	-
ENSG00000234717	0.000623063	0.0109882	0.056703	0.00673708	0.0415188	-	-	-	-
ENSG00000234741	48.7339	113.109	0.430859	4.03035e-07	1.90888e-05	+	-	-	-
ENSG00000234753	0.143795	0.484831	0.296587	0.00447731	0.0305736	-	-	-	-
ENSG00000234828	0.00442708	0.0301407	0.14688	0.00198585	0.0165358	-	-	-	-
ENSG00000234883	0.0135811	0.0565733	0.240062	3.32878e-07	1.66542e-05	-	-	-	-
ENSG00000234956	0.00202017	0.0128232	0.15754	0.00609157	0.0384886	-	-	-	-
ENSG00000234961	1.75911	4.08929	0.430175	1.15934e-06	4.52549e-05	-	-	-	-
ENSG00000234998	0.00291115	0.0186954	0.155715	0.000880701	0.00893325	-	-	-	-
ENSG00000235023	0.00442818	0.0130896	0.338298	0.0035813	0.0257208	-	-	-	-
ENSG00000235026	0.0068363	0.0909044	0.0752032	8.7648e-06	0.000239864	-	-	-	-
ENSG00000235111	0.00114712	0.00373871	0.306824	0.0014425	0.0129683	-	-	-	-
ENSG00000235123	0.00130368	0.00741729	0.175762	0.000581843	0.00652116	-	-	-	-
ENSG00000235304	0.00126829	0.013255	0.0956838	3.04893e-05	0.00062906	-	-	-	-
ENSG00000235343	0.000488295	0.0068696	0.0710806	0.000428779	0.00521971	-	-	-	-
ENSG00000235385	0.000923203	0.0126682	0.0728759	1.89885e-05	0.000435168	-	-	-	-
ENSG00000235522	0.295722	0.957672	0.308792	9.78017e-07	3.96588e-05	-	-	-	-
ENSG00000235529	0.0531517	0.120653	0.440534	0.000182503	0.00264176	-	-	-	-
ENSG00000235530	0.0201523	0.0464651	0.433709	2.64786e-05	0.000560642	-	-	-	-
ENSG00000235563	0.0119374	0.0337354	0.353854	0.000228068	0.00316216	-	-	-	-
ENSG00000235565	0.00273831	0.0149604	0.183037	1.29673e-07	7.78085e-06	-	-	-	-
ENSG00000235621	0.00216482	0.0445125	0.048634	4.59122e-05	0.000886356	-	-	-	-
ENSG00000235641	0.0120067	0.0245897	0.488281	0.00630535	0.0395164	-	-	-	-
ENSG00000235659	0.00576871	0.0284988	0.202419	0.000290499	0.00384181	-	-	-	-
ENSG00000235790	0.00393962	0.0138475	0.284499	0.00793109	0.0471275	-	-	-	-
ENSG00000235837	0.0963893	0.223952	0.430401	2.52019e-07	1.34015e-05	-	-	-	-
ENSG00000235872	0.0182907	0.0451984	0.404677	0.002461	0.0192469	-	-	-	-
ENSG00000235884	0.016965	0.0581573	0.291709	0.00110385	0.0106205	-	-	-	-
ENSG00000235934	0.00812539	0.0268222	0.302935	0.00729198	0.044052	-	-	-	-
ENSG00000235996	0.0219039	0.0650064	0.33695	0.00355875	0.0256003	-	-	-	-
ENSG00000235999	0.0750255	0.160247	0.468186	1.0329e-06	4.11367e-05	-	-	-	-
ENSG00000236030	0.00417463	0.0273008	0.152912	0.000740471	0.00785964	-	-	-	-
ENSG00000236305	0.0842354	0.272038	0.309646	3.21212e-06	0.000105259	-	-	-	-
ENSG00000236393	0.00382804	0.0120628	0.317343	0.00201162	0.0166721	-	-	-	-
ENSG00000236404	0.110559	0.311766	0.354623	0.00112026	0.0106949	-	-	-	-
ENSG00000236532	0.0232717	0.0700774	0.332086	0.000401894	0.00494666	-	-	-	-
ENSG00000236605	0.000989941	0.0247679	0.0399687	0.000519599	0.00600038	-	-	-	-
ENSG00000236671	0.0128301	0.0557619	0.230087	3.85263e-08	3.01587e-06	-	-	-	-
ENSG00000236780	0.00254079	0.0422101	0.0601939	6.58504e-06	0.00018864	-	-	-	-
ENSG00000236824	0.0225413	0.231113	0.0975337	3.47588e-08	2.79457e-06	+	-	-	-
ENSG00000236841	0.0157321	0.0314832	0.499699	0.00123352	0.0114896	-	-	-	-
ENSG00000236850	0.538917	1.91457	0.281482	0.000132374	0.00205516	-	-	-	-
ENSG00000236901	0.0331931	0.627645	0.0528852	8.83302e-07	3.67408e-05	-	-	-	-
ENSG00000236935	0.0110556	0.0311093	0.355379	0.00316045	0.0234379	-	-	-	-
ENSG00000237015	0.0494113	0.126006	0.392135	0.00125127	0.0115991	-	-	-	-
ENSG00000237152	0.00388676	0.0179878	0.216078	2.60085e-06	8.90054e-05	-	-	-	-
ENSG00000237181	0.0479057	0.114034	0.420099	1.04798e-06	4.16402e-05	-	-	-	-
ENSG00000237253	0.177324	0.399185	0.444215	0.000123489	0.00194441	-	-	-	-
ENSG00000237343	0.252716	0.545559	0.463224	0.000110589	0.00179212	-	-	-	-
ENSG00000237422	0.0370273	0.0790301	0.468522	0.00236376	0.0186507	-	-	-	-
ENSG00000237471	0.00256719	0.0215161	0.119315	0.00789563	0.0469639	-	-	-	-
ENSG00000237476	0.046841	0.0977268	0.479306	0.000616474	0.00682192	-	-	-	-
ENSG00000237484	0.00582821	0.0224605	0.259487	9.79972e-05	0.00163124	-	-	-	-
ENSG00000237512	0.00775211	0.0262174	0.295686	0.00217047	0.0176591	-	-	-	-
ENSG00000237686	0.061769	0.243228	0.253955	1.7568e-06	6.50054e-05	+	-	-	-
ENSG00000237697	0.0060672	0.0168116	0.360893	3.01216e-05	0.000622806	-	-	-	-
ENSG00000237751	0.00046657	0.0109382	0.0426553	0.00208404	0.017089	-	-	-	-
ENSG00000237857	0.0145652	0.0455585	0.319704	2.85328e-07	1.46044e-05	-	-	-	-
ENSG00000237928	0.00777038	0.0247808	0.313564	0.00304163	0.0227943	-	-	-	-
ENSG00000237978	0.852516	2.66212	0.32024	0.00133296	0.0121596	+	-	-	-
ENSG00000238058	0.135485	0.314533	0.430752	0.00233488	0.0184851	-	-	-	-
ENSG00000238062	0.0054779	0.0189331	0.289329	0.00338609	0.0246187	-	-	-	-
ENSG00000238106	0.0381409	0.744781	0.0512108	0.00552088	0.0359444	-	-	-	-
ENSG00000238113	0.128032	0.887366	0.144284	0.00231821	0.018414	-	-	-	-
ENSG00000238120	0.00926029	0.117215	0.0790023	3.57567e-06	0.000114222	-	-	-	-
ENSG00000238122	0.00254867	0.0146009	0.174555	0.000459862	0.00548703	-	-	-	-
ENSG00000238171	0.0199395	0.0496746	0.401402	0.00588703	0.0376927	-	-	-	-
ENSG00000238260	0.0049557	0.0275349	0.179979	7.82128e-08	5.26189e-06	-	-	-	-
ENSG00000238266	0.000398032	0.00442933	0.0898627	0.000196672	0.00281248	-	-	-	-
ENSG00000238279	0.00660246	0.0413996	0.159481	0.00411872	0.0286169	-	-	-	-
ENSG00000239002	0.0277571	0.0773338	0.358926	0.008023	0.0475147	-	-	-	-
ENSG00000239533	0.00470301	0.0138342	0.339956	0.000173161	0.00253964	-	-	-	-
ENSG00000239636	0.0271679	0.067804	0.400683	0.000857635	0.00876436	-	-	-	-
ENSG00000240143	0.130128	0.366771	0.354794	0.00120198	0.0112715	-	-	-	-
ENSG00000240241	0.0119975	0.047835	0.250811	0.00316381	0.0234379	-	-	-	-
ENSG00000240423	0.000195176	0.00413417	0.0472106	0.00112051	0.0106949	-	-	-	-
ENSG00000240535	0.0676364	0.230486	0.293451	0.000488672	0.00572514	-	-	-	-
ENSG00000240754	0.0348292	0.130413	0.267068	0.00214622	0.0174938	-	-	-	-
ENSG00000240758	0.101693	0.465868	0.218286	1.76367e-07	9.91281e-06	-	-	-	-
ENSG00000240922	0.00217336	0.0151422	0.14353	0.00702404	0.0427972	-	-	-	-
ENSG00000241111	0.00332155	0.00896973	0.370306	0.00441727	0.0302332	-	-	-	-
ENSG00000241220	0.00256004	0.0118827	0.215444	0.0050918	0.0338456	-	-	-	-
ENSG00000241287	17.2999	59.4828	0.290839	1.61977e-07	9.22073e-06	-	-	-	-
ENSG00000241472	0.0865196	0.187668	0.461026	0.00259092	0.0200306	-	-	-	-
ENSG00000241599	0.00364584	0.0132523	0.27511	0.00353771	0.0254902	-	-	-	-
ENSG00000241657	0.150758	0.526978	0.28608	2.13952e-05	0.000475001	-	-	-	-
ENSG00000241666	0.000762211	0.00551284	0.138261	0.000397023	0.00492425	-	-	-	-
ENSG00000241767	0.000636487	0.0157731	0.0403526	0.00748296	0.0449824	-	-	-	-
ENSG00000241933	0.00215047	0.00465153	0.462314	0.000723031	0.00770351	-	-	-	-
ENSG00000242125	0.669632	3.92569	0.170577	6.46878e-13	4.9953e-10	-	-	-	-
ENSG00000242258	0.0167241	0.0422922	0.395442	0.000434455	0.00526723	-	-	-	-
ENSG00000242268	0.00629662	0.0372926	0.168843	2.22387e-05	0.000490661	+	-	-	-
ENSG00000242440	0.015529	0.177162	0.0876543	0.00372602	0.0264605	-	-	-	-
ENSG00000242516	0.0439535	0.0930517	0.472355	0.00325156	0.0239035	-	-	-	-
ENSG00000242539	0.205518	0.497671	0.412959	0.00175407	0.0150245	-	-	-	-
ENSG00000242553	0.0151078	0.0568039	0.265965	0.000242991	0.00330963	-	-	-	-
ENSG00000242590	2.15463	5.96259	0.361358	6.18074e-09	6.81839e-07	-	-	-	-
ENSG00000242663	0.00436299	0.0194261	0.224594	0.00142647	0.0128734	-	-	-	-
ENSG00000242861	0.359854	0.721335	0.498872	3.05555e-06	0.000101249	-	-	-	-
ENSG00000243008	0.00897524	0.0295135	0.304106	6.61232e-08	4.60555e-06	-	-	-	-
ENSG00000243144	0.0214047	0.071974	0.297395	0.00221865	0.0178999	-	-	-	-
ENSG00000243321	0.000506613	0.00268463	0.188709	0.00243971	0.0191141	-	-	-	-
ENSG00000243479	0.00175334	0.0383193	0.0457561	3.31917e-06	0.00010797	-	-	-	-
ENSG00000243583	0.00895656	0.0540863	0.165598	0.000400949	0.00494666	-	-	-	-
ENSG00000243810	0.0149883	0.0450775	0.332501	0.00185535	0.0156471	-	-	-	-
ENSG00000243967	0.00275063	0.0101503	0.270989	0.00494916	0.0330957	-	-	-	-
ENSG00000244040	0.00169383	0.00797652	0.212352	0.00526658	0.0347386	-	-	-	-
ENSG00000244078	0.017851	0.065833	0.271155	5.52153e-05	0.00102904	-	-	-	-
ENSG00000244158	0.021685	0.0777611	0.278867	7.84926e-05	0.00136143	-	-	-	-
ENSG00000244300	0.0381335	0.125418	0.304052	0.00408015	0.0283875	-	-	-	-
ENSG00000244502	0.00464108	0.0175623	0.264263	0.00393271	0.0275973	-	-	-	-
ENSG00000244558	0.00601042	0.0314114	0.191345	0.00292725	0.0221389	-	-	-	-
ENSG00000245149	0.0214066	0.0534802	0.400271	0.000502793	0.00585581	-	-	-	-
ENSG00000245164	0.0413091	0.0937467	0.440646	0.00059004	0.00659101	-	+	-	-
ENSG00000245213	0.0219888	0.069518	0.316304	1.11114e-07	6.92457e-06	-	-	-	-
ENSG00000245522	0.00797182	0.0222312	0.358588	3.01738e-06	0.000100578	-	-	-	-
ENSG00000245614	0.0161263	0.0373811	0.431402	1.28777e-05	0.000324427	+	-	-	-
ENSG00000245648	0.00514954	0.0155324	0.331536	4.73917e-05	0.000912933	-	-	-	-
ENSG00000245651	0.000678855	0.00640402	0.106004	0.000783174	0.00819196	-	-	-	-
ENSG00000245857	0.00218614	0.0139239	0.157006	0.000483633	0.00568599	-	-	-	-
ENSG00000245910	7.63688	21.5592	0.354228	1.69151e-08	1.57292e-06	+	-	-	-
ENSG00000245954	0.00939092	0.0251001	0.374139	0.00184391	0.0155951	-	-	-	-
ENSG00000246100	0.00812555	0.0256428	0.316875	1.43798e-05	0.000354229	-	-	-	-
ENSG00000246228	0.00909871	0.0535708	0.169844	0.000584366	0.00654088	-	-	-	-
ENSG00000246334	0.0127424	0.0562757	0.226428	3.51624e-07	1.75427e-05	+	-	-	-
ENSG00000246394	0.00941724	0.0194602	0.483922	0.00400885	0.0279769	-	-	-	-
ENSG00000246528	0.00486752	0.0175746	0.276963	0.00157357	0.013845	-	-	-	-
ENSG00000246859	0.187833	0.585083	0.321037	7.49017e-11	2.14569e-08	-	-	-	-
ENSG00000247095	0.307488	0.722152	0.425794	0.00133274	0.0121596	-	-	+	-
ENSG00000247134	0.399183	0.802205	0.497607	0.00821712	0.048315	-	-	-	-
ENSG00000247151	0.013689	0.0317247	0.431494	0.000364672	0.00459644	-	-	-	-
ENSG00000247345	0.0123152	0.0399895	0.30796	0.00437187	0.0299798	-	-	-	-
ENSG00000247699	0.00241811	0.00881992	0.274164	4.41361e-05	0.000859278	-	-	-	-
ENSG00000247774	0.779729	1.57108	0.496303	9.60979e-06	0.000257736	-	-	-	-
ENSG00000247982	0.0153009	0.0424783	0.360204	0.000701959	0.00754234	-	+	-	-
ENSG00000247993	0.00200906	0.0967511	0.0207652	0.00339591	0.0246686	-	-	-	-
ENSG00000248115	0.00194291	0.0139311	0.139466	0.00363347	0.0260008	-	-	-	-
ENSG00000248211	0.00287636	0.0379613	0.0757708	5.22839e-05	0.000983701	-	-	-	-
ENSG00000248243	0.0162499	0.0411711	0.394691	0.000525447	0.00604826	-	-	-	-
ENSG00000248254	0.0151033	0.0308941	0.488872	0.0073741	0.0444272	-	-	-	-
ENSG00000248528	0.00979745	0.0287037	0.34133	9.29468e-05	0.00156328	+	-	-	+
ENSG00000248663	0.0379457	0.145462	0.260863	3.61667e-05	0.000722361	-	-	-	-
ENSG00000248774	0.031819	0.0971538	0.327511	0.00197351	0.0164716	-	-	-	-
ENSG00000248996	0.0116492	0.0481804	0.241783	0.000423073	0.0051644	-	-	-	-
ENSG00000249007	1.05828	2.27038	0.466126	4.53423e-06	0.00013861	-	-	-	-
ENSG00000249035	0.0424072	0.0965646	0.439159	0.000513628	0.0059469	-	-	-	-
ENSG00000249082	0.0010272	0.0124259	0.0826661	0.00718465	0.043522	-	-	-	-
ENSG00000249166	0.00639701	0.213275	0.0299942	0.000441539	0.00533482	-	-	-	-
ENSG00000249356	0.152749	0.402514	0.379486	5.83283e-05	0.00107777	-	-	-	-
ENSG00000249378	0.012404	0.148511	0.0835225	0.00347292	0.0251125	-	-	+	-
ENSG00000249396	0.00150491	0.0221041	0.0680828	0.000433879	0.00526723	-	-	-	-
ENSG00000249430	0.00284098	0.0412143	0.0689319	0.000171665	0.00252188	-	-	-	-
ENSG00000249474	0.0248736	0.0961031	0.258822	0.00143843	0.0129488	-	-	-	-
ENSG00000249550	0.0770063	0.20931	0.367906	0.000130493	0.00203127	-	-	-	-
ENSG00000249738	0.00148851	0.00925797	0.160782	0.000788303	0.00822635	-	-	-	-
ENSG00000249740	0.0295249	0.0901673	0.327446	0.000157405	0.00235325	-	-	-	-
ENSG00000249859	5.39297	16.7372	0.322215	1.6652e-06	6.18737e-05	+	-	-	-
ENSG00000249885	0.000806068	0.0158976	0.0507039	0.000599061	0.0066597	-	-	-	-
ENSG00000249896	0.00337535	0.00697453	0.483954	0.00800909	0.04746	-	-	-	-
ENSG00000249911	0.00615978	0.0250321	0.246075	0.00138851	0.0125952	-	-	-	-
ENSG00000249942	0.0147983	0.0312544	0.473477	0.00203636	0.0167598	-	-	-	-
ENSG00000250041	0.00370514	0.0338585	0.10943	0.00851679	0.0496008	-	-	-	-
ENSG00000250081	0.00764777	0.0482945	0.158357	6.30833e-05	0.0011468	-	-	-	-
ENSG00000250133	0.00262833	0.013075	0.201019	0.0020043	0.0166503	-	-	-	-
ENSG00000250155	0.0144136	0.0687004	0.209803	0.000360089	0.00455135	-	-	-	-
ENSG00000250320	0.0841343	0.18305	0.459623	2.11456e-06	7.51135e-05	-	-	-	-
ENSG00000250451	0.0250063	0.0758002	0.329897	0.00113855	0.0108138	-	-	-	-
ENSG00000250509	0.0126364	0.0698787	0.180833	2.56206e-06	8.79123e-05	-	-	-	-
ENSG00000250548	0.0306356	0.090619	0.33807	0.00242996	0.0190461	-	-	-	-
ENSG00000250579	0.0133999	0.0562162	0.238364	0.00166697	0.0145275	-	-	-	-
ENSG00000250658	0.0145689	0.0587041	0.248175	0.000551095	0.0062718	-	-	-	-
ENSG00000250735	0.00113788	0.0120348	0.0945494	0.000449984	0.00540011	-	-	-	-
ENSG00000250742	0.0285695	0.202236	0.141268	2.32192e-08	2.02155e-06	-	-	-	-
ENSG00000250790	0.00197955	0.0107495	0.184153	0.000694673	0.0074731	-	-	-	-
ENSG00000250838	0.00595772	0.0726047	0.0820569	6.06039e-06	0.000176747	-	-	-	-
ENSG00000250846	0.0160176	0.204264	0.0784163	0.00018294	0.00264593	-	-	-	-
ENSG00000250899	0.0148643	0.0324715	0.457766	6.36911e-05	0.0011543	-	-	-	-
ENSG00000250910	0.0221955	0.0519471	0.427272	0.00196825	0.0164406	-	-	-	-
ENSG00000250986	0.00251322	0.0151346	0.166058	0.000361239	0.00456003	-	-	-	-
ENSG00000251023	0.0041841	0.00880022	0.475454	0.00182035	0.0154547	-	-	-	-
ENSG00000251136	0.398537	1.14216	0.348933	9.05556e-08	5.89142e-06	-	-	-	-
ENSG00000251151	5.62337e-05	0.025758	0.00218316	0.00355877	0.0256003	-	-	-	-
ENSG00000251185	0.000597407	0.00821549	0.0727171	0.006917	0.0422901	-	-	-	-
ENSG00000251259	3.52684	7.31216	0.482325	3.22542e-14	6.36518e-11	-	-	-	-
ENSG00000251331	0.0698946	0.599188	0.116649	0.00381825	0.0269646	-	-	-	-
ENSG00000251442	0.0315703	0.0770817	0.409569	6.68012e-05	0.00119239	+	-	-	-
ENSG00000251504	0.0159846	0.0496556	0.32191	8.74066e-05	0.00148558	-	-	-	-
ENSG00000251517	0.000150578	0.00300513	0.0501069	0.00673708	0.0415188	-	-	-	-
ENSG00000251603	0.0315597	0.0873765	0.361193	0.00607882	0.038422	-	-	-	-
ENSG00000253174	0.164611	0.393876	0.417925	3.18753e-08	2.60893e-06	-	-	-	-
ENSG00000253187	0.030175	0.0781563	0.386085	0.00198314	0.0165209	-	-	-	-
ENSG00000253210	0.031536	0.106567	0.295926	3.44757e-06	0.000110928	-	-	-	-
ENSG00000253214	0.104311	0.227033	0.459454	0.00321011	0.0236871	-	-	-	-
ENSG00000253227	0.0264722	0.10394	0.254686	1.93038e-05	0.000440591	+	-	-	-
ENSG00000253284	0.00134433	0.00379522	0.354216	0.00269359	0.0206745	-	-	-	-
ENSG00000253307	0.00192528	0.0205802	0.0935501	0.0035635	0.025624	-	-	-	-
ENSG00000253358	0.0761578	0.171422	0.44427	0.00801109	0.04746	-	-	-	-
ENSG00000253361	0.00487526	0.0693104	0.0703395	8.72735e-05	0.00148474	-	-	-	-
ENSG00000253364	23.8687	188.564	0.126582	5.8331e-05	0.00107777	-	-	-	+
ENSG00000253395	0.019983	0.0723662	0.276136	8.27936e-06	0.000229678	+	-	-	-
ENSG00000253417	0.00415487	0.0143731	0.289074	0.00268576	0.0206412	-	-	-	-
ENSG00000253522	0.00175912	0.012969	0.13564	1.95468e-12	1.23989e-09	-	-	-	-
ENSG00000253553	0.0083965	0.0282096	0.297647	0.00255625	0.019826	-	-	-	-
ENSG00000253554	0.017556	0.0563	0.31183	0.00534017	0.0350505	-	-	-	-
ENSG00000253603	0.00396684	0.0142127	0.279105	0.0034658	0.0250737	-	-	-	-
ENSG00000253616	0.0539877	0.171395	0.31499	0.000310258	0.00404234	+	-	-	-
ENSG00000253642	0.354944	1.30578	0.271826	0.000734727	0.00781243	-	-	-	-
ENSG00000253645	0.135979	0.331137	0.410641	1.97192e-05	0.000447297	-	-	-	-
ENSG00000253658	0.000180787	0.00170264	0.106181	0.00844213	0.0492859	-	-	-	-
ENSG00000253675	0.0622152	0.285276	0.218088	0.000145922	0.00222847	-	-	-	-
ENSG00000253690	0.00129446	0.0159125	0.0813487	2.37544e-05	0.000516403	-	-	-	-
ENSG00000253701	0.0814574	0.278067	0.292942	0.00299759	0.0225588	-	-	-	-
ENSG00000253865	0.00348939	0.0167751	0.208011	0.00739266	0.0444998	-	-	-	-
ENSG00000253868	0.00250433	0.0274806	0.0911308	5.21092e-07	2.35499e-05	-	-	-	-
ENSG00000253972	0.225628	0.581148	0.388246	6.35318e-06	0.000183777	-	-	-	-
ENSG00000253983	0.003826	0.0236228	0.161962	0.000738301	0.00784269	-	-	-	-
ENSG00000254003	0.108683	0.224127	0.484919	0.00309795	0.0231188	-	-	-	-
ENSG00000254027	0.0459166	0.164437	0.279236	8.04158e-06	0.000225634	-	-	-	-
ENSG00000254054	0.0129173	0.0459274	0.281254	0.00549638	0.0358375	-	-	-	-
ENSG00000254138	0.0268879	0.14238	0.188845	6.00783e-06	0.000175502	-	-	-	-
ENSG00000254207	0.00149847	0.024262	0.061762	0.000566759	0.00638718	-	-	-	-
ENSG00000254226	0.00466036	0.0259275	0.179746	0.0054767	0.0357354	-	-	-	-
ENSG00000254317	0.00701912	0.0236088	0.29731	6.62327e-06	0.000189125	-	-	-	-
ENSG00000254319	0.014528	0.0432036	0.336267	0.0078658	0.0468493	-	-	-	-
ENSG00000254397	0.00997636	0.0224966	0.443461	0.00527244	0.0347472	-	-	-	-
ENSG00000254545	0.00173716	0.0256333	0.0677695	0.000246904	0.00335521	-	-	-	-
ENSG00000254560	0.0341687	0.246138	0.138819	0.00135296	0.0122977	-	-	-	-
ENSG00000254703	0.0283437	0.0674132	0.420448	0.000776005	0.00813088	-	-	-	-
ENSG00000254756	0.0765109	0.196166	0.390032	5.10923e-06	0.000153285	-	-	-	-
ENSG00000254760	0.0219456	0.0735167	0.298512	4.4171e-05	0.000859278	-	-	-	-
ENSG00000254762	0.124598	0.317491	0.392446	0.00697	0.0425409	-	-	-	-
ENSG00000254777	0.013735	0.0324493	0.423276	0.00143178	0.0129086	-	-	-	-
ENSG00000254802	0.0146805	0.0411918	0.356394	0.003307	0.0241909	-	-	-	-
ENSG00000254804	0.0155584	0.0527041	0.295202	0.00241873	0.019	-	-	-	-
ENSG00000254844	19.3344	80.9733	0.238775	2.09667e-06	7.47771e-05	-	-	-	-
ENSG00000254963	0.0783293	0.21309	0.367588	0.000227058	0.00315307	-	-	-	-
ENSG00000254968	0.0061969	0.0188804	0.328218	0.00219176	0.0177753	-	-	-	-
ENSG00000255080	0.00253104	0.0246809	0.10255	0.00492571	0.0329736	-	-	-	-
ENSG00000255091	0.0444169	0.176687	0.251387	0.000564827	0.00638404	-	-	-	-
ENSG00000255126	0.232066	0.581471	0.399102	0.000930537	0.00927977	-	-	-	-
ENSG00000255197	0.0380336	0.0921907	0.412553	0.000433749	0.00526723	-	-	-	-
ENSG00000255202	0.0257206	0.0952492	0.270035	0.0020157	0.0166981	-	-	-	-
ENSG00000255422	0.0255659	0.0599191	0.426673	0.00232526	0.0184453	-	-	-	-
ENSG00000255441	0.0387564	0.110066	0.352119	2.47126e-08	2.1102e-06	-	-	-	-
ENSG00000255443	0.0340141	0.0809744	0.42006	0.00542671	0.0355136	-	-	-	-
ENSG00000255503	0.00937398	0.0200417	0.467723	0.0034115	0.0247717	-	-	-	-
ENSG00000255717	10.3982	23.5919	0.440753	1.70443e-05	0.00040096	-	-	-	-
ENSG00000255733	0.00685081	0.0302743	0.226292	0.000176276	0.00257048	-	+	-	+
ENSG00000255750	0.0391845	0.202563	0.193443	0.00775604	0.0462887	-	-	-	-
ENSG00000255839	0.338865	0.775624	0.436893	3.25389e-05	0.000662757	-	-	-	-
ENSG00000255847	0.0179564	0.0539131	0.333063	0.000179965	0.00260928	-	-	-	-
ENSG00000255929	0.0355758	0.147316	0.241493	3.35494e-05	0.000679441	-	-	-	-
ENSG00000255970	0.00122347	0.00423034	0.289212	0.00134276	0.0122302	-	-	-	-
ENSG00000256128	0.173535	0.412292	0.420902	0.000412528	0.00504956	-	-	-	-
ENSG00000256152	0.205083	0.41463	0.494616	0.000406895	0.00500129	-	-	-	-
ENSG00000256209	0.00252605	0.0124363	0.20312	0.008519	0.0496008	-	-	-	-
ENSG00000256248	0.0225239	0.317367	0.0709714	2.51757e-05	0.000541338	-	-	-	-
ENSG00000256249	0.0229776	0.0731107	0.314285	0.00395365	0.0277114	-	-	-	-
ENSG00000256642	0.0472084	0.103381	0.456647	0.000138176	0.0021359	-	-	-	-
ENSG00000256732	0.0174026	0.18491	0.094114	0.000334116	0.00428982	-	-	-	-
ENSG00000256928	0.0548868	0.169628	0.323572	2.1143e-11	8.16351e-09	-	-	-	-
ENSG00000257027	0.0118226	0.0252252	0.468683	4.15485e-05	0.000818118	-	-	-	-
ENSG00000257042	0.00946015	0.0319524	0.29607	0.0014982	0.0133448	-	-	-	-
ENSG00000257060	0.00139045	0.0122698	0.113323	0.000477623	0.00564033	-	-	-	-
ENSG00000257069	0.00889235	0.0178335	0.498632	5.10256e-05	0.000968162	-	-	-	-
ENSG00000257096	0.105846	0.739464	0.143139	3.06632e-10	6.40716e-08	-	-	-	-
ENSG00000257151	0.00894086	0.0340028	0.262945	2.75264e-07	1.42952e-05	-	-	-	-
ENSG00000257202	0.0114793	0.0388756	0.295284	0.00032608	0.00420589	-	-	-	-
ENSG00000257221	0.00546377	0.0358547	0.152387	0.00191772	0.0161043	-	-	-	-
ENSG00000257222	0.0537702	0.118042	0.455519	0.00531453	0.0349081	-	-	-	-
ENSG00000257225	0.00761069	0.0254284	0.299298	0.00131271	0.0120429	-	-	-	-
ENSG00000257275	0.00361834	0.0204828	0.176653	0.00550204	0.0358612	-	-	-	-
ENSG00000257345	0.00599996	0.0833983	0.0719434	0.008448	0.0492859	-	-	-	-
ENSG00000257357	0.0003482	0.00299432	0.116287	0.00222754	0.0179344	-	-	-	-
ENSG00000257527	0.0399388	0.0887747	0.44989	0.00156555	0.0138131	-	-	-	-
ENSG00000257530	0.0991751	0.324868	0.305279	7.29553e-08	4.98369e-06	-	-	-	-
ENSG00000257543	0.0130712	0.0346601	0.377126	0.00660774	0.0410063	-	-	-	-
ENSG00000257556	0.229676	0.515861	0.445228	3.07149e-05	0.000632863	-	-	-	-
ENSG00000257596	0.00962656	0.026821	0.358919	0.000788314	0.00822635	-	-	-	-
ENSG00000257636	0.0779033	0.273582	0.284753	0.00421517	0.0290854	+	-	-	-
ENSG00000257647	0.00497121	0.0253012	0.196481	0.00116769	0.0110023	-	-	-	-
ENSG00000257809	0.171807	0.360254	0.476907	0.000113043	0.00182192	-	-	-	-
ENSG00000257883	0.0113186	0.059994	0.188663	0.000391467	0.00486213	-	-	-	-
ENSG00000257913	0.0712312	0.146536	0.486099	5.11403e-08	3.78459e-06	-	-	-	-
ENSG00000257924	0.00271255	0.0223435	0.121402	0.00329895	0.024152	-	-	-	-
ENSG00000258010	0.00075906	0.00299608	0.253351	0.000366572	0.00460445	-	-	-	-
ENSG00000258017	21.8787	57.8191	0.378399	1.143e-15	6.76694e-12	-	-	-	-
ENSG00000258038	0.0389574	0.11956	0.32584	0.00584375	0.0375374	-	-	-	-
ENSG00000258102	0.000767354	0.0075494	0.101644	0.00735333	0.0443472	-	-	-	-
ENSG00000258181	0.0461187	0.119615	0.38556	0.00200566	0.0166537	-	-	-	-
ENSG00000258232	5.44633	14.3745	0.378888	4.3205e-14	7.61542e-11	-	-	-	-
ENSG00000258279	0.00019573	0.0076041	0.0257401	0.000521335	0.00601262	-	-	-	-
ENSG00000258314	0.0243774	0.118612	0.205523	0.00239999	0.0188612	-	-	-	-
ENSG00000258334	0.0167313	0.0372828	0.448768	8.24332e-11	2.2642e-08	-	-	-	-
ENSG00000258376	0.0177806	0.0462527	0.384423	0.000959714	0.00952637	-	-	-	-
ENSG00000258399	0.0252959	1.86793	0.0135422	0.000124598	0.00195493	-	-	-	-
ENSG00000258425	0.0340961	0.0972374	0.350648	0.000457748	0.00547848	-	-	-	-
ENSG00000258441	0.0162057	0.0388494	0.417141	1.13005e-06	4.44046e-05	-	-	-	-
ENSG00000258545	0.0214679	0.0573094	0.374596	5.65271e-05	0.00104909	-	-	-	-
ENSG00000258554	0.106636	0.230092	0.463449	1.39109e-05	0.000345554	-	-	-	-
ENSG00000258583	0.0456841	0.0929838	0.491312	0.00363142	0.0260008	-	-	-	-
ENSG00000258592	0.00714524	0.0227634	0.313891	0.00132873	0.0121459	-	-	-	-
ENSG00000258666	0.350802	0.973177	0.360471	5.63146e-06	0.000166488	-	-	-	-
ENSG00000258667	0.00186993	0.0127406	0.146769	0.00717445	0.0435033	-	-	+	-
ENSG00000258725	0.188445	0.479307	0.393161	9.81157e-10	1.65965e-07	-	-	-	-
ENSG00000258763	0.00140783	0.0470871	0.0298985	8.20656e-05	0.00140556	-	-	-	-
ENSG00000258777	0.0279687	0.0978759	0.285757	2.81036e-05	0.00059028	-	-	-	-
ENSG00000258791	0.0203388	0.0430251	0.472718	0.00512429	0.033998	-	-	-	-
ENSG00000258793	0.074371	0.287457	0.25872	4.73542e-07	2.19597e-05	-	-	-	-
ENSG00000258825	0.0188943	0.0797564	0.236901	0.000506719	0.0058841	-	-	-	-
ENSG00000258837	0.0205431	0.048688	0.421933	0.000529497	0.00607854	-	-	-	-
ENSG00000258910	0.0197915	0.0957849	0.206625	5.53336e-05	0.00103017	-	-	-	-
ENSG00000258943	0.0031383	0.0094517	0.332036	0.00522485	0.0344976	-	-	-	-
ENSG00000258944	0.0530602	0.154151	0.34421	0.000248363	0.00336989	-	-	-	-
ENSG00000258949	0.00507006	0.0891113	0.0568959	0.00431173	0.0296136	-	-	-	-
ENSG00000258976	0.00209936	0.0154568	0.135821	0.00172078	0.0148004	-	-	-	-
ENSG00000259007	0.0465751	0.127787	0.364475	0.000199605	0.00283665	-	-	-	-
ENSG00000259018	0.0354083	0.147935	0.239351	0.000334278	0.00428982	-	-	-	-
ENSG00000259081	0.165554	0.368707	0.449012	0.00632138	0.0395749	-	-	-	-
ENSG00000259084	0.00301726	0.00915149	0.329701	0.000827481	0.00851007	-	-	-	-
ENSG00000259225	0.00330562	0.0288566	0.114553	2.64592e-05	0.000560642	-	-	-	-
ENSG00000259240	0.00516741	0.022595	0.228697	0.00172818	0.0148425	-	-	-	-
ENSG00000259354	0.0208004	0.0467576	0.444855	0.000449785	0.00540011	-	-	+	-
ENSG00000259408	0.021219	0.0824998	0.2572	6.15124e-08	4.38764e-06	-	-	-	-
ENSG00000259409	0.104866	0.512522	0.204608	7.15504e-10	1.29674e-07	-	-	-	-
ENSG00000259420	0.0211179	0.100158	0.210847	5.94323e-07	2.61281e-05	-	-	-	-
ENSG00000259426	0.0539572	0.13558	0.397972	4.83988e-05	0.000927979	-	-	-	-
ENSG00000259436	0.0109377	0.0973349	0.112372	2.94306e-05	0.000611365	-	-	-	-
ENSG00000259439	0.028721	0.0926024	0.310154	0.00218164	0.0177175	-	-	-	-
ENSG00000259504	0.0150502	0.0328647	0.457944	0.00291377	0.0220673	-	-	-	-
ENSG00000259514	0.00614626	0.0204252	0.300915	0.000140796	0.00216509	-	-	-	-
ENSG00000259549	0.0101959	0.0422159	0.241518	0.000265976	0.00356798	-	-	-	-
ENSG00000259590	0.0126828	0.0747953	0.169567	0.00487117	0.0327096	-	-	-	-
ENSG00000259716	3.32843	29.9921	0.110977	0.000116977	0.00187173	-	-	-	-
ENSG00000259723	0.0207996	0.0630748	0.32976	0.0015926	0.0139754	-	-	-	-
ENSG00000259732	0.00860152	0.0257674	0.333814	0.000496072	0.00579273	-	-	-	-
ENSG00000259755	0.0268584	0.0841716	0.319091	6.22691e-08	4.40622e-06	-	-	-	-
ENSG00000259758	0.0596477	0.135252	0.441013	1.08089e-11	4.79944e-09	+	-	-	-
ENSG00000259774	0.00898686	0.0191261	0.469873	0.00368542	0.0262668	-	-	-	-
ENSG00000259799	0.0110367	0.05228	0.211107	0.00174193	0.014939	-	-	-	-
ENSG00000259807	0.00214318	0.0111917	0.191497	0.00218888	0.0177601	-	-	-	-
ENSG00000259865	0.0536946	0.119939	0.447683	0.000101672	0.00167518	-	-	-	-
ENSG00000259886	0.00704254	0.0371079	0.189786	2.03489e-06	7.33097e-05	-	-	-	-
ENSG00000259923	0.207463	9.09685	0.0228061	0.00184225	0.0155951	-	+	-	-
ENSG00000259942	0.000217441	0.00242591	0.0896327	0.00788299	0.0469045	-	-	-	-
ENSG00000259954	0.0102797	0.0397277	0.258754	2.93549e-06	9.81869e-05	-	-	-	-
ENSG00000259995	0.0300421	0.123803	0.242661	0.00451723	0.030775	-	-	-	-
ENSG00000260022	0.0190043	0.0443	0.42899	0.00461446	0.0313413	-	-	-	-
ENSG00000260101	0.00551513	0.0155851	0.353872	0.00213168	0.0174153	-	-	-	-
ENSG00000260160	0.0638871	0.139982	0.456394	3.1863e-06	0.000104606	-	-	-	-
ENSG00000260176	0.114438	0.234495	0.48802	0.000117407	0.00187693	-	-	-	-
ENSG00000260179	0.00861701	0.0197068	0.437262	0.00614132	0.038652	-	-	-	-
ENSG00000260186	0.00245352	0.0166678	0.147202	0.00233438	0.0184851	-	-	-	-
ENSG00000260196	0.0164375	0.0420634	0.390778	6.67532e-05	0.00119239	+	-	-	-
ENSG00000260228	0.0429622	0.0907412	0.473458	0.00822333	0.0483274	-	-	-	-
ENSG00000260236	0.0108429	0.0229972	0.47149	2.14489e-05	0.000475598	-	-	-	-
ENSG00000260248	0.0300193	0.104888	0.286204	0.000203724	0.00287169	-	-	-	-
ENSG00000260260	2.45285	5.55878	0.441257	0.00475314	0.0321479	-	-	-	-
ENSG00000260261	0.0196268	0.0398878	0.492049	3.32356e-08	2.70778e-06	-	-	-	-
ENSG00000260278	0.000560515	0.00155335	0.360842	0.00819546	0.0482464	-	-	-	-
ENSG00000260296	0.0135864	0.0291205	0.466559	0.00391445	0.0275018	-	-	-	-
ENSG00000260302	0.00481905	0.0254805	0.189127	0.00211729	0.0173216	-	-	-	-
ENSG00000260400	0.0162105	0.0330228	0.490888	5.17224e-05	0.000977812	-	-	-	-
ENSG00000260423	0.0058437	0.0204116	0.286293	0.000549045	0.00625503	-	-	-	-
ENSG00000260430	0.00419055	0.0169107	0.247805	0.000166548	0.002463	-	-	-	-
ENSG00000260432	0.000522063	0.00821362	0.0635607	4.11246e-05	0.000811572	-	-	-	-
ENSG00000260455	0.000100166	0.00134075	0.0747088	0.00112051	0.0106949	-	-	-	-
ENSG00000260539	0.268058	0.543199	0.49348	4.50482e-11	1.45473e-08	-	-	-	-
ENSG00000260577	0.00225063	0.00946036	0.237901	0.00610299	0.0384886	-	-	-	-
ENSG00000260592	0.0357704	0.145314	0.24616	9.8531e-06	0.00026237	-	-	-	-
ENSG00000260655	0.00535381	0.0336114	0.159285	0.000426339	0.00519356	-	-	-	-
ENSG00000260658	0.00145737	0.0770572	0.0189128	3.12133e-05	0.000642387	-	-	-	-
ENSG00000260681	0.00124276	0.0103122	0.120513	0.00554689	0.0360345	-	-	-	-
ENSG00000260711	0.00838292	0.0364286	0.230119	1.4843e-05	0.000360639	-	-	-	-
ENSG00000260725	0.000140576	0.00223591	0.0628722	0.006917	0.0422901	-	-	-	-
ENSG00000260787	0.00175019	0.0064094	0.273066	0.000444721	0.00536232	-	-	-	-
ENSG00000260807	0.046076	0.108332	0.425323	0.00200339	0.0166503	-	-	-	-
ENSG00000260841	0.0088655	0.0177886	0.498381	0.000338847	0.00434532	-	-	-	-
ENSG00000260852	0.0169868	0.0390518	0.43498	1.52205e-05	0.000368299	+	-	-	-
ENSG00000260892	0.0639873	0.152231	0.42033	0.00123494	0.0114896	-	-	-	-
ENSG00000260907	0.000573054	0.00721044	0.0794756	0.000346137	0.00441648	-	-	-	-
ENSG00000260913	0.000137933	0.00243173	0.0567224	0.00339591	0.0246686	-	-	-	-
ENSG00000260920	0.0128431	0.0351451	0.365433	1.52136e-09	2.37025e-07	+	-	-	-
ENSG00000260924	0.0138534	0.0347675	0.39846	2.16571e-06	7.66846e-05	-	-	-	-
ENSG00000260938	0.0119872	0.0409542	0.292699	0.000650609	0.00710374	-	-	-	-
ENSG00000260941	0.0078814	0.0238862	0.329956	0.0052875	0.0348077	-	-	-	-
ENSG00000260942	0.0174685	0.0382475	0.456722	1.57914e-08	1.49984e-06	-	-	-	-
ENSG00000260944	0.0203186	0.0837432	0.24263	0.00392512	0.0275659	-	-	-	-
ENSG00000260989	0.00416472	0.0699604	0.0595297	0.00211053	0.0172743	-	-	-	-
ENSG00000260997	0.00297737	0.0124763	0.238643	0.0013156	0.0120507	-	-	-	-
ENSG00000261003	0.000987526	0.00255797	0.386059	0.000265458	0.00356372	-	-	-	-
ENSG00000261051	0.008	0.0172524	0.463703	0.00110846	0.0106418	-	-	-	-
ENSG00000261069	0.496888	2.90909	0.170806	0.000122792	0.00193858	+	-	-	-
ENSG00000261183	0.188599	0.667012	0.282752	1.43252e-05	0.000353991	-	-	-	-
ENSG00000261216	0.014226	0.0351409	0.404828	0.00188279	0.015856	-	-	-	-
ENSG00000261218	0.0105942	0.0279295	0.37932	0.00767293	0.0458954	-	-	-	-
ENSG00000261227	0.000409867	0.0376794	0.0108778	0.00373857	0.0265179	-	-	-	-
ENSG00000261243	0.0176019	0.0576872	0.305127	2.11268e-06	7.51135e-05	-	-	-	-
ENSG00000261268	0.00288607	0.00828654	0.348284	0.00821799	0.048315	-	-	-	-
ENSG00000261286	0.00273374	0.0195113	0.14011	0.000263763	0.00354632	-	-	-	-
ENSG00000261288	0.0628694	0.132513	0.47444	0.000708714	0.00759196	-	-	-	-
ENSG00000261294	0.0352201	0.0899928	0.391366	0.00492719	0.0329736	-	-	-	-
ENSG00000261341	0.0270621	0.179252	0.150972	2.93021e-06	9.81869e-05	-	-	-	-
ENSG00000261342	0.0156616	0.0482254	0.324758	1.72681e-05	0.000405149	-	-	-	-
ENSG00000261357	0.0148058	0.0337715	0.438412	0.000244774	0.00333137	-	-	-	-
ENSG00000261411	0.00123588	0.00596784	0.20709	0.00247101	0.0193167	-	-	-	-
ENSG00000261416	0.214367	0.714583	0.299989	0.000114233	0.00183794	-	-	-	-
ENSG00000261428	0.00638133	0.0155937	0.409224	2.59749e-05	0.000554495	-	-	-	-
ENSG00000261437	0.0124932	0.0274392	0.455303	0.00567423	0.0367006	-	-	-	-
ENSG00000261448	0.00747604	0.0684127	0.109279	1.73694e-08	1.59844e-06	-	-	-	-
ENSG00000261452	0.00811934	0.0212878	0.381408	0.00203153	0.0167427	-	-	-	-
ENSG00000261488	0.00132874	0.00622182	0.213561	0.000128029	0.00199642	-	-	-	-
ENSG00000261505	0.0861206	0.172999	0.497809	4.61922e-12	2.27894e-09	-	-	-	-
ENSG00000261568	0.000393	0.00360091	0.109139	0.000653131	0.00712389	-	-	-	-
ENSG00000261586	0.0429727	0.134643	0.319161	0.000100479	0.0016601	-	-	-	-
ENSG00000261589	0.0114174	0.0266723	0.428061	1.19495e-06	4.64565e-05	+	-	-	-
ENSG00000261602	1.14547	2.30167	0.497668	0.000960093	0.00952637	-	-	-	-
ENSG00000261634	0.00801698	0.0260891	0.307293	0.00115316	0.0109233	-	-	-	-
ENSG00000261643	0.0261305	0.0836523	0.312371	1.5607e-08	1.4903e-06	-	-	-	-
ENSG00000261664	0.0241895	0.0572962	0.422184	0.00822553	0.0483274	+	-	-	-
ENSG00000261670	0.00230271	0.00488834	0.471061	0.00129103	0.0118747	-	-	-	-
ENSG00000261713	0.0629838	0.380138	0.165687	0.000146584	0.00223397	-	-	-	-
ENSG00000261720	0.00321146	0.0133322	0.24088	0.00198794	0.0165454	-	-	-	-
ENSG00000261742	0.00313299	0.0152965	0.204818	0.00171807	0.0147986	-	-	-	-
ENSG00000261779	0.991371	2.71883	0.364631	1.48803e-08	1.43636e-06	-	-	-	-
ENSG00000261786	9.15303e-05	0.00324036	0.0282469	0.00382901	0.0270191	-	-	-	-
ENSG00000261795	0.0014053	0.0044579	0.315238	0.000286458	0.00380253	-	-	-	-
ENSG00000261801	0.0543503	0.235259	0.231023	2.56169e-06	8.79123e-05	-	-	-	-
ENSG00000261996	0.00201919	0.00860541	0.234642	0.000309585	0.00403711	-	-	-	-
ENSG00000262074	13.5138	141.536	0.0954802	0.000128355	0.00199975	-	-	-	-
ENSG00000262188	0.023183	0.0867004	0.267392	4.26764e-05	0.000834248	-	-	-	-
ENSG00000262202	7.11867	56.5493	0.125884	0.000804785	0.00833419	-	-	-	+
ENSG00000262251	0.024974	0.0509524	0.490143	3.2887e-05	0.000668314	-	-	-	-
ENSG00000262319	0.00145869	0.00391099	0.372971	0.00640774	0.0399975	-	-	-	-
ENSG00000262585	0.0037647	0.0110739	0.339963	0.00216304	0.0176228	-	-	-	-
ENSG00000262692	0.112949	0.246821	0.457615	0.00160549	0.0140746	-	-	-	-
ENSG00000262712	0.0607701	0.166649	0.364659	1.80705e-08	1.62924e-06	-	-	-	-
ENSG00000262772	0.00765949	0.0257417	0.297552	3.08053e-07	1.55878e-05	-	-	-	-
ENSG00000262833	0.000598059	0.00165384	0.361617	0.000730156	0.00777476	-	-	-	-
ENSG00000262880	0.0039326	0.0201501	0.195165	0.00224263	0.0180242	-	-	-	-
ENSG00000262884	0.00194389	0.00966954	0.201032	5.57101e-05	0.00103501	-	-	-	-
ENSG00000263235	0.00994174	0.0280371	0.354593	6.71948e-06	0.000191564	-	-	-	-
ENSG00000263320	0.0171936	0.0447614	0.384116	1.48964e-05	0.000361441	-	-	-	-
ENSG00000263325	0.00794105	0.0839523	0.0945901	0.000650739	0.00710374	-	-	-	-
ENSG00000263327	0.701403	1.5158	0.462728	0.000103279	0.00169376	-	-	-	-
ENSG00000263424	0.0652427	0.154788	0.421496	0.00752828	0.0452027	-	-	-	-
ENSG00000263551	0.0184708	0.0859526	0.214895	0.000916252	0.0091682	+	-	-	-
ENSG00000263585	0.569106	1.88112	0.302535	8.46146e-06	0.000232999	-	-	-	-
ENSG00000263637	0.0224921	0.0949343	0.236923	0.00185389	0.0156471	-	-	-	-
ENSG00000263715	0.127864	0.338066	0.378221	2.37187e-07	1.27657e-05	-	-	-	-
ENSG00000263745	0.0192134	0.0896768	0.214252	0.00756404	0.045381	-	-	-	-
ENSG00000263787	0.0077262	0.0198056	0.390103	0.00269036	0.020661	-	-	-	-
ENSG00000263873	1.1533	2.63622	0.437484	2.34036e-07	1.26344e-05	-	-	-	-
ENSG00000263893	0.00100056	0.0171503	0.0583405	0.000235067	0.00322894	-	-	-	-
ENSG00000263934	31.9642	275.743	0.11592	0.000218431	0.00304996	-	-	-	-
ENSG00000264015	0.00342851	0.0236671	0.144864	0.00808105	0.0477947	-	-	-	-
ENSG00000264188	0.0400794	0.0906313	0.442225	0.00792134	0.0470853	-	-	-	-
ENSG00000264198	0.0408741	0.147095	0.277876	0.0014523	0.0130209	-	+	-	+
ENSG00000264514	0.0415243	0.127468	0.325762	0.000365676	0.00459644	-	-	-	-
ENSG00000264608	0.03047	0.0741277	0.411047	0.00115235	0.0109215	-	-	-	-
ENSG00000264707	0.00562117	0.0135261	0.41558	0.00141931	0.0128222	-	-	-	-
ENSG00000264940	13.8903	137.837	0.100773	0.000106554	0.00173625	-	-	+	+
ENSG00000265069	0.00130445	0.00980972	0.132975	0.000123066	0.00194118	-	-	-	-
ENSG00000265185	10.8293	114.043	0.0949581	6.52761e-05	0.00117464	-	-	-	-
ENSG00000265206	0.012257	0.0429455	0.285409	0.000248945	0.00337519	-	-	-	-
ENSG00000265415	0.281701	1.02097	0.275915	2.33555e-10	5.25085e-08	-	-	-	-
ENSG00000265554	0.0497905	0.108242	0.459994	0.00486542	0.0326846	-	-	-	-
ENSG00000265688	0.0968449	0.216771	0.446761	1.82649e-07	1.02003e-05	+	-	-	-
ENSG00000265728	0.0074084	0.0168136	0.44062	0.00798052	0.0473263	-	-	-	-
ENSG00000265743	0.266418	0.607846	0.438299	8.1538e-06	0.000227862	-	-	-	-
ENSG00000265749	0.0507046	0.118153	0.429142	0.000561042	0.00635097	-	-	-	-
ENSG00000265933	0.0529248	0.171692	0.308254	0.00311596	0.0232045	-	-	-	-
ENSG00000266088	0.0468026	0.157411	0.297327	0.00112362	0.0107063	-	-	-	-
ENSG00000266101	0.0214905	0.0470875	0.456394	0.000874624	0.00889145	-	-	-	-
ENSG00000266560	0.00285795	0.0326103	0.0876395	0.00411989	0.0286169	-	-	-	-
ENSG00000266667	0.00361768	0.016621	0.217657	0.00425762	0.029344	-	-	-	-
ENSG00000266709	0.0125087	0.0312817	0.399874	0.000341378	0.00437462	-	-	-	-
ENSG00000266872	0.105644	0.230207	0.458908	1.61269e-08	1.52093e-06	-	-	-	-
ENSG00000266916	0.133352	0.287414	0.463973	0.000700761	0.00753403	-	-	-	-
ENSG00000266923	0.00113164	0.0300454	0.0376644	0.00171807	0.0147986	-	-	-	-
ENSG00000266927	0.104476	0.25818	0.404665	0.00394121	0.0276352	-	-	-	-
ENSG00000266930	0.145431	0.298988	0.48641	1.88131e-05	0.000432824	-	-	-	-
ENSG00000266990	0.0106753	0.0261554	0.408147	0.000162304	0.00241431	-	-	-	-
ENSG00000267015	0.00896432	0.0982331	0.0912556	1.19535e-06	4.64565e-05	-	-	-	-
ENSG00000267020	4.21584	8.58459	0.491094	5.33704e-06	0.000159581	-	-	-	-
ENSG00000267034	0.00150407	0.0087456	0.17198	0.00622499	0.0390679	-	-	-	-
ENSG00000267049	0.710629	1.74203	0.407931	5.14526e-14	7.61542e-11	-	-	-	-
ENSG00000267053	0.132997	0.285304	0.466158	0.000291678	0.00385166	-	-	-	-
ENSG00000267077	0.0220553	0.131393	0.167857	1.82099e-05	0.000421677	-	-	-	-
ENSG00000267112	0.00686947	0.0326612	0.210325	0.000234086	0.00321795	-	-	-	-
ENSG00000267121	0.111951	0.289323	0.386942	6.06442e-08	4.34363e-06	-	-	-	-
ENSG00000267123	0.00826407	0.0354276	0.233266	7.06003e-05	0.00124095	-	-	-	-
ENSG00000267124	0.136146	0.282454	0.482009	5.13285e-09	5.98107e-07	-	-	-	-
ENSG00000267138	0.0523234	0.115292	0.453835	0.000423691	0.00516839	-	-	-	-
ENSG00000267151	0.0183701	0.335697	0.0547225	0.0066011	0.0409938	-	-	-	-
ENSG00000267160	0.00186573	0.006902	0.270318	0.000270036	0.00361698	-	-	-	-
ENSG00000267174	0.00785182	0.0271707	0.288981	0.00155427	0.0137272	-	-	-	-
ENSG00000267188	0.0325558	0.082298	0.395584	0.00364968	0.0260733	-	-	-	-
ENSG00000267199	0.0430116	0.10748	0.400184	0.000169072	0.00249202	-	-	-	-
ENSG00000267201	0.0228432	0.0732194	0.311982	0.000805217	0.00833419	-	-	-	-
ENSG00000267213	0.808578	1.99223	0.405865	0.0025481	0.0197715	-	-	-	-
ENSG00000267254	0.105052	0.249972	0.420256	8.00893e-07	3.36738e-05	-	-	-	-
ENSG00000267268	0.00705005	0.0245295	0.287412	0.000227933	0.00316216	-	-	-	-
ENSG00000267279	0.0263609	0.0547117	0.481814	0.000863416	0.00879813	-	-	-	-
ENSG00000267280	0.371261	0.81519	0.455429	0.000637359	0.00699638	-	-	-	-
ENSG00000267284	0.029925	0.0798042	0.374981	0.000847289	0.0086736	-	-	-	-
ENSG00000267327	0.0637216	0.1931	0.329992	0.00301177	0.0226278	-	-	-	-
ENSG00000267353	0.00523395	0.0189681	0.275935	0.000125662	0.00196706	-	-	-	-
ENSG00000267379	0.973676	3.1445	0.309644	4.89679e-10	9.66355e-08	-	-	-	-
ENSG00000267419	0.307543	0.615366	0.499772	8.69006e-05	0.00147981	-	-	-	-
ENSG00000267473	0.0085861	0.0252915	0.339486	1.27295e-05	0.000321148	-	-	-	-
ENSG00000267474	0.00310797	0.0082072	0.378688	0.00419692	0.0290044	-	-	-	-
ENSG00000267481	0.0642424	0.161627	0.397473	0.000112493	0.0018147	-	-	-	-
ENSG00000267484	1.9649	4.50959	0.435715	2.2292e-12	1.36527e-09	-	-	-	-
ENSG00000267506	0.00280845	0.0218841	0.128333	0.00113718	0.0108124	-	-	-	-
ENSG00000267519	0.104226	0.242318	0.430123	2.42462e-06	8.44386e-05	-	-	-	-
ENSG00000267523	0.113868	0.270384	0.421133	4.39278e-07	2.04241e-05	-	-	-	-
ENSG00000267576	0.152245	0.613835	0.248022	4.35027e-10	8.78014e-08	-	-	-	-
ENSG00000267583	0.17303	0.346777	0.498965	4.42818e-05	0.000860491	-	-	-	-
ENSG00000267601	1.61123	6.38232	0.252451	6.88726e-08	4.75971e-06	-	-	-	-
ENSG00000267605	0.194469	0.390766	0.497662	3.44617e-06	0.000110928	-	-	-	-
ENSG00000267607	0.778861	1.59764	0.487509	0.000115175	0.00184957	-	-	-	-
ENSG00000267654	0.00830741	0.0594888	0.139647	0.0027017	0.02071	-	-	-	-
ENSG00000267702	0.000999046	0.00240738	0.414993	0.00111191	0.0106577	-	-	-	-
ENSG00000267751	0.279111	0.65356	0.427063	6.31121e-09	6.91934e-07	-	-	-	-
ENSG00000267765	0.0271453	0.101135	0.268407	0.000247193	0.00335657	-	-	-	-
ENSG00000267767	0.00178458	0.0181247	0.0984613	0.00726899	0.043928	-	-	-	-
ENSG00000267834	0.0154177	0.0447997	0.344147	0.00141367	0.0127907	-	-	-	-
ENSG00000267874	0.00398359	0.0245068	0.16255	0.00492571	0.0329736	-	-	-	-
ENSG00000267886	0.0226185	0.0652623	0.346579	0.000139606	0.00215051	-	-	-	-
ENSG00000268027	0.0548341	0.168318	0.325778	0.000610702	0.00676649	-	+	-	-
ENSG00000268050	0.046912	0.127895	0.366801	4.47073e-05	0.000865917	-	-	-	-
ENSG00000268120	0.0136044	0.131053	0.103808	4.85304e-08	3.66787e-06	-	-	-	-
ENSG00000268201	0.0406004	0.097887	0.414768	6.41404e-05	0.00116126	-	-	-	-
ENSG00000268262	0.0200608	0.0943991	0.21251	4.25193e-07	1.98733e-05	-	-	-	-
ENSG00000268340	0.0416356	0.126187	0.329951	3.86284e-05	0.00076486	-	-	-	-
ENSG00000268366	0.0141216	0.0387149	0.364758	0.00306093	0.0229099	-	-	-	-
ENSG00000268471	0.014257	0.399535	0.035684	0.00357222	0.0256763	-	-	-	-
ENSG00000268475	0.0966127	0.501942	0.192478	1.29488e-05	0.000325755	-	-	-	-
ENSG00000268496	0.00113494	0.0376752	0.0301244	0.00406652	0.0283297	-	-	-	-
ENSG00000268516	0.0649617	0.142203	0.456823	1.68799e-11	6.97218e-09	-	-	-	-
ENSG00000268518	0.00829213	0.0286487	0.289442	0.000126453	0.00197704	-	-	-	-
ENSG00000268549	0.00966825	0.0206683	0.467781	0.00146811	0.0131302	-	-	-	-
ENSG00000268573	0.00504686	0.0117685	0.428844	0.00512236	0.0339979	-	-	-	-
ENSG00000268613	0.0385123	0.10736	0.358721	0.000449316	0.00539939	-	-	-	-
ENSG00000268636	0.220062	0.513552	0.42851	9.69343e-07	3.94175e-05	-	-	-	-
ENSG00000268649	0.0014347	0.00992491	0.144556	0.00217407	0.0176641	-	-	-	-
ENSG00000268677	0.0294408	0.0796609	0.369576	0.00788258	0.0469045	-	-	-	-
ENSG00000268802	0.0153362	0.0369611	0.414928	3.97507e-08	3.08303e-06	-	-	-	-
ENSG00000268810	0.0151398	0.0421872	0.358872	0.00423744	0.0292163	-	-	-	-
ENSG00000268812	0.0207671	0.0729091	0.284835	0.00120375	0.0112822	-	-	-	-
ENSG00000268842	0.0426407	0.0921469	0.462746	0.00359412	0.025792	-	-	-	-
ENSG00000268886	0.0835201	0.215373	0.387792	2.07069e-07	1.13162e-05	-	-	-	-
ENSG00000268970	0.0578926	0.133246	0.434479	0.00196048	0.0163937	-	-	-	-
ENSG00000269019	0.0121673	0.0331447	0.367096	1.03912e-05	0.000273826	-	-	-	-
ENSG00000269050	0.0262655	0.070703	0.371491	4.8434e-05	0.000927979	-	-	-	-
ENSG00000269082	0.0127073	0.0398732	0.318692	0.00860575	0.0499336	-	-	-	-
ENSG00000269275	0.00588846	0.0216836	0.271563	0.00228391	0.0182231	-	-	-	-
ENSG00000269349	0.00200733	0.0140762	0.142605	0.00100986	0.00989081	-	-	-	-
ENSG00000269410	0.114324	0.367625	0.31098	2.91109e-11	1.04391e-08	-	-	-	-
ENSG00000269416	0.03574	0.15125	0.236297	2.89467e-05	0.000604849	+	-	-	-
ENSG00000269460	0.00713095	0.0626529	0.113817	0.00187471	0.0157954	-	-	-	-
ENSG00000269534	0.0627157	0.126961	0.493976	1.84385e-06	6.76626e-05	-	-	-	-
ENSG00000269646	0.0048079	0.0170517	0.28196	0.00122703	0.0114401	-	-	-	-
ENSG00000269656	0.0140025	0.0430775	0.325054	0.000401894	0.00494666	-	-	-	-
ENSG00000269680	0.0475912	0.131986	0.360577	1.76054e-05	0.000409817	-	-	-	-
ENSG00000269728	0.116271	0.304358	0.382019	8.64495e-06	0.000237683	-	-	-	-
ENSG00000269751	0.197333	0.493699	0.399703	2.08767e-06	7.4606e-05	-	-	-	-
ENSG00000269821	0.00303232	0.0129847	0.23353	2.62202e-08	2.19668e-06	-	-	-	-
ENSG00000269825	0.00855917	0.0325513	0.262944	6.52703e-05	0.00117464	-	-	-	-
ENSG00000269834	0.123544	0.277932	0.444512	2.75225e-07	1.42952e-05	-	-	-	-
ENSG00000269890	0.00236034	0.00818634	0.288327	6.78242e-05	0.00120342	-	-	-	-
ENSG00000269909	0.00178792	0.016328	0.1095	0.00163468	0.0142741	-	-	-	-
ENSG00000269910	0.0401503	0.0831606	0.482804	0.00615209	0.0386543	-	-	-	-
ENSG00000269918	0.00922702	0.0428062	0.215553	3.61974e-05	0.000722361	-	-	-	-
ENSG00000269934	0.00624077	0.0219524	0.284286	3.99645e-05	0.000789554	-	-	-	-
ENSG00000269936	0.038394	0.115906	0.331252	3.44547e-06	0.000110928	-	-	-	-
ENSG00000269959	0.0001481	0.00130024	0.113902	0.000148363	0.00224976	-	-	-	-
ENSG00000269974	0.00173242	0.0118143	0.146638	3.62443e-05	0.000722485	+	-	-	-
ENSG00000269978	0.0682181	0.166558	0.409576	0.00548307	0.0357638	-	-	-	-
ENSG00000270041	0.0376648	0.0987277	0.381502	3.96786e-07	1.88431e-05	-	-	-	-
ENSG00000270058	0.00153336	0.0166691	0.0919881	0.00554689	0.0360345	-	-	-	-
ENSG00000270062	0.013682	0.0300411	0.455443	0.00484734	0.0326236	-	-	-	-
ENSG00000270069	0.011955	0.0325804	0.366939	0.000175406	0.002562	-	-	-	-
ENSG00000270074	0.00902771	0.0349194	0.25853	0.000761406	0.00803048	-	-	-	-
ENSG00000270107	0.00258446	0.00704786	0.366701	0.00503249	0.0335087	-	-	-	-
ENSG00000270127	0.0192688	0.0448972	0.429175	5.9264e-08	4.27881e-06	-	-	-	-
ENSG00000270145	0.00308113	0.0146558	0.210233	1.52227e-06	5.76484e-05	+	-	-	-
ENSG00000270164	0.0602074	0.273132	0.220433	5.0661e-06	0.000152249	-	-	-	-
ENSG00000270172	0.00301717	0.0171686	0.175738	4.89571e-05	0.000934976	-	-	-	-
ENSG00000270195	0.0164429	0.0556893	0.295261	1.00433e-07	6.34801e-06	-	-	-	-
ENSG00000270210	0.00522682	0.0167957	0.311199	0.000894479	0.00898069	-	-	-	-
ENSG00000270246	0.0014818	0.0106449	0.139203	0.00431173	0.0296136	-	-	-	-
ENSG00000270408	0.112348	0.336912	0.333464	0.000457054	0.00547387	-	-	-	-
ENSG00000270460	0.20343	0.538894	0.377496	6.2121e-05	0.00113278	-	-	-	-
ENSG00000270640	0.0152685	0.0654963	0.23312	0.00303385	0.0227648	-	-	-	-
ENSG00000270792	0.0208808	0.0585355	0.356721	0.00127443	0.0117585	-	-	-	-
ENSG00000270919	0.0185091	0.0756029	0.24482	0.000602531	0.00669265	-	-	-	-
ENSG00000271011	0.00313877	0.0108353	0.289681	0.00610299	0.0384886	-	-	-	-
ENSG00000271109	0.048102	0.1148	0.419006	0.00297026	0.0224107	-	-	-	-
ENSG00000271127	0.0102974	0.038988	0.264116	0.000656154	0.00714091	+	-	-	-
ENSG00000271133	0.0307085	0.0743621	0.41296	0.000676003	0.00732549	-	-	-	-
ENSG00000271218	0.113919	0.290545	0.392087	3.95655e-07	1.88398e-05	-	-	-	-
ENSG00000271344	0.0039088	0.0135228	0.289053	0.000878317	0.00891416	-	-	-	-
ENSG00000271417	0.00114484	0.0475793	0.0240618	2.06039e-05	0.000460309	-	-	-	-
ENSG00000271474	0.000575894	0.00283833	0.202899	0.00528123	0.0347922	-	-	-	-
ENSG00000271584	0.0173777	0.0539615	0.322039	0.000205188	0.00289004	-	-	-	-
ENSG00000271659	0.00112607	0.0127224	0.0885108	0.00170055	0.014669	-	-	-	-
ENSG00000271734	0.00177608	0.0161046	0.110284	0.00252882	0.0196395	-	-	-	-
ENSG00000271781	0.0385175	0.10897	0.353468	0.000577232	0.00648054	-	-	-	-
ENSG00000271824	0.0110267	0.316288	0.0348627	0.000114244	0.00183794	+	-	-	-
ENSG00000271857	0.00329974	0.0160457	0.205647	0.000514267	0.00595042	-	-	-	-
ENSG00000271869	0.330798	0.70193	0.471269	0.00482977	0.0325423	-	-	-	-
ENSG00000271930	0.00210663	0.0118322	0.178043	0.00361652	0.0259317	-	-	-	-
ENSG00000271959	0.00575158	0.0139251	0.413038	5.04852e-05	0.000959003	-	-	-	-
ENSG00000271975	0.0772883	0.163601	0.47242	6.60188e-08	4.60555e-06	-	-	-	-
ENSG00000271989	0.0131977	0.033162	0.397978	0.000313128	0.00407135	-	-	-	-
ENSG00000271997	0.00481707	0.0126746	0.380057	1.09343e-05	0.000285849	-	-	-	-
ENSG00000272030	0.517572	1.30883	0.395447	0.00689672	0.0422243	-	-	-	-
ENSG00000272048	0.0832355	0.213948	0.389046	1.82402e-05	0.000421829	-	-	-	-
ENSG00000272053	0.0107144	0.03566	0.300459	0.000308518	0.00402615	-	+	-	-
ENSG00000272077	0.00590443	0.0132062	0.447097	0.00189259	0.0159234	-	-	-	-
ENSG00000272127	0.0283254	0.0578446	0.489682	2.42956e-06	8.4445e-05	-	-	-	-
ENSG00000272141	0.00368059	0.0295865	0.124401	1.09936e-05	0.000286723	-	-	-	-
ENSG00000272144	0.0139689	0.032287	0.432648	0.000688768	0.00742306	-	-	-	-
ENSG00000272155	0.0215946	0.0579643	0.37255	0.000357592	0.00452364	-	-	-	-
ENSG00000272159	0.0225975	0.0576637	0.391884	0.00382381	0.0269931	-	-	-	-
ENSG00000272163	0.000625433	0.0023768	0.26314	0.00222754	0.0179344	-	-	-	-
ENSG00000272168	0.0623271	0.283793	0.219622	8.37339e-06	0.000230931	+	-	-	+
ENSG00000272202	0.00104667	0.0121968	0.0858154	1.50586e-07	8.65553e-06	-	-	-	-
ENSG00000272240	0.01148	0.0357129	0.321452	3.23992e-05	0.000661427	-	-	-	-
ENSG00000272264	0.0116411	0.081118	0.143509	9.55023e-06	0.000257002	-	-	-	-
ENSG00000272273	1.1341	3.22251	0.351929	1.48128e-08	1.43636e-06	-	-	-	-
ENSG00000272275	0.0612157	0.122492	0.499754	2.01955e-05	0.000454219	-	-	-	-
ENSG00000272299	0.00376163	0.013653	0.275517	0.00220577	0.0178319	-	-	-	-
ENSG00000272381	0.00257105	0.00566907	0.453521	0.00372946	0.026471	-	-	-	-
ENSG00000272396	0.000644558	0.0244041	0.0264118	0.000506964	0.0058841	-	-	-	-
ENSG00000272417	0.00457976	0.021981	0.20835	0.0032468	0.0238785	-	-	-	-
ENSG00000272418	0.0914251	0.350926	0.260526	2.05098e-05	0.000459362	-	-	-	-
ENSG00000272434	0.266717	0.56905	0.468705	2.57929e-05	0.000551274	-	-	-	-
ENSG00000272438	0.00149379	0.0340723	0.0438417	0.000327373	0.00421689	-	-	-	-
ENSG00000272446	0.000409282	0.00518744	0.0788986	0.00111025	0.010653	-	-	-	-
ENSG00000272473	0.0443894	0.0992857	0.447087	0.00798053	0.0473263	-	-	-	-
ENSG00000272512	0.0188946	0.109295	0.172876	2.61103e-08	2.19668e-06	-	-	-	-
ENSG00000272593	0.0685704	0.156361	0.438539	9.61818e-05	0.00160704	-	-	-	-
ENSG00000272638	0.0989217	0.211227	0.46832	6.28534e-07	2.74285e-05	-	-	-	-
ENSG00000272661	0.0879818	0.205591	0.427946	0.00022578	0.00314269	-	-	-	-
ENSG00000272666	0.0493694	0.132911	0.371448	0.00426754	0.0293761	-	-	-	-
ENSG00000272678	0.041677	0.144776	0.287872	9.95586e-05	0.0016495	-	-	-	-
ENSG00000272679	0.252816	0.593945	0.425656	7.4943e-08	5.09985e-06	-	-	-	-
ENSG00000272707	0.047383	0.330464	0.143383	0.00196165	0.0163957	-	-	-	-
ENSG00000272711	0.00491312	0.0224769	0.218586	0.00103203	0.0100383	-	-	-	-
ENSG00000272846	0.0184609	0.0544862	0.338818	0.00232648	0.0184467	-	-	-	-
ENSG00000272848	0.00487398	0.0168474	0.289302	0.000628899	0.0069335	-	-	-	-
ENSG00000272872	0.129893	0.310007	0.419001	1.21473e-05	0.000309539	+	-	-	-
ENSG00000272884	0.00767014	0.0182972	0.419197	0.00347398	0.0251125	-	-	-	-
ENSG00000272910	0.0965641	0.20584	0.469122	4.85695e-06	0.000146958	-	-	-	-
ENSG00000272936	0.0146885	0.0348485	0.421495	0.00471675	0.0319262	-	-	-	-
ENSG00000272942	0.00240278	0.00992878	0.242002	0.000920395	0.00919929	-	-	-	-
ENSG00000272970	0.0284214	0.0572117	0.496775	0.000235883	0.00323514	-	-	-	-
ENSG00000272977	0.00288985	0.00866325	0.333576	0.00308789	0.0230534	-	-	-	-
ENSG00000273002	0.00330976	0.01059	0.312536	4.94021e-05	0.00094246	-	-	-	-
ENSG00000273017	0.0102592	0.027453	0.373702	0.00123706	0.0115034	-	-	-	-
ENSG00000273033	0.0151156	0.0312786	0.483257	9.19931e-07	3.79974e-05	-	-	-	-
ENSG00000273038	0.0544794	0.121099	0.449874	1.40189e-06	5.34314e-05	-	-	-	-
ENSG00000273066	0.0537119	0.160123	0.335441	7.24212e-09	7.70224e-07	+	-	-	-
ENSG00000273087	0.00320986	0.049985	0.0642164	0.00060543	0.00672065	-	-	-	-
ENSG00000273156	0.0143781	0.0344532	0.417321	0.000567573	0.00639231	-	-	-	-
ENSG00000273162	0.00741004	0.0194088	0.381789	0.000820545	0.00846816	-	-	-	-
ENSG00000273172	0.00115077	0.00417792	0.275442	0.00267699	0.0205916	-	-	-	-
ENSG00000273179	0.180121	0.531987	0.338582	2.61592e-06	8.92934e-05	-	-	-	-
ENSG00000273203	0.00235417	0.00498964	0.471811	0.00327559	0.0240503	-	-	-	-
ENSG00000273211	0.0112523	0.0279378	0.402764	0.00329508	0.024152	-	-	-	-
ENSG00000273216	0.00613705	0.0233114	0.263264	0.0015517	0.0137113	-	-	-	-
ENSG00000273287	0.00196162	0.0080765	0.24288	0.00158126	0.0139033	-	-	-	-
ENSG00000273297	0.107025	0.242533	0.44128	0.00128569	0.011844	-	-	-	-
ENSG00000273312	0.00146641	0.00516394	0.283971	0.00143327	0.0129097	-	-	-	-
ENSG00000273373	0.0170846	0.0390755	0.437221	2.48425e-07	1.32501e-05	+	-	-	-
ENSG00000273387	0.027888	0.0583715	0.477766	7.49619e-07	3.20819e-05	-	-	-	-
ENSG00000273388	0.00229207	0.0375941	0.0609689	0.00115401	0.0109256	-	-	-	-
ENSG00000273409	0.00898777	0.0607747	0.147887	0.00570286	0.0368331	-	-	-	-
ENSG00000273433	0.0316682	0.0686621	0.461218	0.00116268	0.0109784	-	-	-	-
ENSG00000273445	0.0227022	0.0743774	0.30523	0.00140311	0.0127017	-	-	-	-
ENSGR0000185203	0.0108199	0.0279718	0.386816	0.00043919	0.00531092	-	-	-	-
ENSGR0000226179	0.779223	1.56082	0.499238	0.00307577	0.0229823	-	-	-	-
XLOC_000035	0.0840647	0.205829	0.40842	1.63213e-05	0.000388062	-	-	-	-
XLOC_000048	0.130578	0.525944	0.248274	6.12177e-05	0.00112044	-	-	-	-
XLOC_000078	0.00546952	0.0225183	0.242892	3.04949e-05	0.00062906	-	-	-	-
XLOC_000612	0.000807547	0.0205262	0.0393423	2.54095e-08	2.15932e-06	-	-	-	-
XLOC_001115	0.00476343	0.0262036	0.181785	9.3674e-06	0.000254074	-	-	-	-
XLOC_001250	0.000527408	0.00220121	0.239599	0.00838056	0.0490112	-	-	-	-
XLOC_001576	0.000509039	0.00647391	0.0786293	0.000226333	0.00314792	-	-	-	-
XLOC_001674	0.00573192	0.100978	0.0567643	1.92615e-07	1.06243e-05	-	-	-	-
XLOC_001760	0.000724776	0.00221091	0.327817	0.00336695	0.0245184	-	-	-	-
XLOC_001852	0.0294513	0.0714367	0.412272	3.66335e-06	0.000116813	+	-	-	-
XLOC_001861	0.00271224	0.086133	0.031489	0.000156071	0.00233725	-	-	-	-
XLOC_002054	0.0027861	0.0107498	0.259178	0.0056033	0.0363212	-	-	-	-
XLOC_002280	0.244597	0.574657	0.42564	1.40191e-07	8.27305e-06	-	-	-	-
XLOC_002438	0.0013669	0.0162535	0.0840989	0.000155207	0.00232626	-	-	-	-
XLOC_002839	0.00157034	0.00374241	0.419606	0.00213539	0.0174375	-	-	-	-
XLOC_002893	0.000242214	0.00119901	0.202012	0.00185483	0.0156471	-	-	-	-
XLOC_003090	0.000699653	0.0063354	0.110436	0.00323553	0.0238251	-	-	-	-
XLOC_003107	0.00299313	0.00665949	0.449454	0.00463918	0.0314851	-	-	-	-
XLOC_003320	0.0372935	0.129963	0.286955	0.00147769	0.0131819	+	-	-	-
XLOC_003426	0.00642718	0.0683537	0.0940283	9.84729e-05	0.00163518	-	-	-	-
XLOC_003518	0.00263686	0.0215264	0.122494	0.00055266	0.00628138	-	-	-	-
XLOC_003631	0.051392	0.107011	0.48025	7.29979e-05	0.0012761	-	-	-	-
XLOC_003696	0.0320898	0.0710014	0.451961	0.00152239	0.0135128	-	-	-	-
XLOC_003700	0.00490342	0.0146164	0.335474	0.00010225	0.00168154	-	-	-	-
XLOC_004010	0.038348	0.0818894	0.46829	2.62202e-08	2.19668e-06	-	-	-	-
XLOC_004116	0.0012764	0.00362065	0.352533	0.00492981	0.0329787	-	-	-	-
XLOC_004191	0.00505054	0.0228476	0.221054	0.00604087	0.0382338	-	-	-	-
XLOC_004266	0.0393825	0.080664	0.48823	3.53101e-12	2.02304e-09	-	-	-	-
XLOC_004534	0.00691346	0.0425531	0.162466	1.13149e-05	0.000293808	-	-	-	-
XLOC_004858	0.0083987	0.0249518	0.336597	8.97338e-07	3.71506e-05	-	-	-	-
XLOC_005114	0.00027914	0.00158136	0.176519	0.000495724	0.00579247	-	-	-	-
XLOC_005159	0.00785933	0.0261078	0.301034	7.10327e-08	4.87109e-06	-	-	-	-
XLOC_005429	0.00323924	0.0266185	0.121691	0.00153703	0.0136223	-	-	-	-
XLOC_005472	0.00209202	0.00653881	0.319939	0.000302488	0.00396222	-	-	-	-
XLOC_005479	8.13498e-05	0.000256856	0.316714	0.00584956	0.0375483	+	-	-	-
XLOC_005578	0.0120319	0.0569835	0.211147	9.73098e-05	0.00162284	-	-	-	-
XLOC_005579	0.000603167	0.0035816	0.168407	9.36989e-06	0.000254074	-	-	-	-
XLOC_005601	0.000228136	0.000984908	0.231632	0.00273019	0.0208923	-	-	-	-
XLOC_005726	0.00292477	0.00731921	0.399603	0.00210476	0.017235	-	-	-	-
XLOC_006817	0.0354534	0.353439	0.10031	0.000558819	0.00634602	-	-	-	-
XLOC_006990	0.0431727	0.195857	0.22043	4.73909e-11	1.50305e-08	-	-	-	-
XLOC_007704	0.00973383	0.040601	0.239744	1.0083e-10	2.59543e-08	-	-	-	-
XLOC_007845	0.00132382	0.00453826	0.291702	0.00120971	0.0113142	-	-	-	-
XLOC_008817	0.000452976	0.0018135	0.249779	0.000735014	0.00781243	-	-	-	-
XLOC_008838	0.00130394	0.00477675	0.272976	0.000184191	0.00266186	-	-	-	-
XLOC_008971	0.00151314	0.00886382	0.17071	0.00140264	0.0127017	-	-	-	-
XLOC_009608	0.000440535	0.00109499	0.40232	0.0010389	0.0100996	-	-	-	-
XLOC_009644	0.000268686	0.00385395	0.069717	0.00654411	0.0407253	-	-	-	-
XLOC_010122	0.0145556	0.0810215	0.179651	2.57628e-09	3.52945e-07	-	-	-	-
XLOC_010395	0.00681116	0.0799361	0.0852077	0.00064273	0.00704227	-	-	-	-
XLOC_010760	0.00355581	0.0265015	0.134174	4.02951e-06	0.000126669	-	-	-	-
XLOC_010767	0.00532277	0.0167095	0.318546	0.0038396	0.0270616	-	-	-	-
XLOC_010922	0.0128787	0.0373178	0.34511	0.00731378	0.0441386	+	-	-	-
XLOC_011020	0.00337085	0.0149633	0.225275	0.00454497	0.0309521	-	-	-	-
XLOC_011206	0.0196859	0.0470024	0.418827	0.00673654	0.0415188	-	-	-	-
XLOC_011285	0.0003877	0.00156029	0.24848	0.00238168	0.0187651	-	-	-	-
XLOC_011314	0.00359172	0.00970643	0.370035	1.59446e-05	0.000381662	-	-	-	-
XLOC_012148	0.011723	0.0584273	0.200642	0.00633218	0.0396285	-	-	-	-
XLOC_012525	0.0204867	0.105662	0.193889	2.49217e-13	2.21317e-10	-	-	-	-
XLOC_013504	0.0207328	0.0433476	0.478291	0.000962661	0.00953587	-	-	-	-
XLOC_013587	0.00599851	0.0776605	0.0772402	8.28915e-06	0.000229678	-	-	-	-
XLOC_014288	0.0115837	0.0399679	0.289826	0.00144469	0.0129722	-	-	+	-
XLOC_014298	0.000699112	0.0108116	0.0646631	0.00303541	0.0227668	-	-	-	-
XLOC_014568	0.400295	1.0928	0.366301	1.92632e-08	1.70215e-06	-	-	-	-
XLOC_015207	0.000322549	0.00241641	0.133483	2.5211e-06	8.69461e-05	-	-	-	-
XLOC_015356	0.027404	0.0788934	0.347355	2.83102e-07	1.45323e-05	-	-	-	-
XLOC_016046	0.00230372	0.00741372	0.310737	0.00562128	0.0364245	-	-	-	-
XLOC_016748	0.00870488	0.0181796	0.478828	7.81702e-05	0.00135849	-	-	-	-
XLOC_016788	0.0761889	0.299621	0.254284	3.45518e-05	0.000697358	-	-	-	-
XLOC_016840	0.088126	0.190751	0.461995	1.16784e-05	0.000300609	-	-	-	-
XLOC_016892	0.00281132	0.00785919	0.357711	0.00213879	0.0174566	-	-	-	-
XLOC_017339	0.00317744	0.00912487	0.348218	2.30275e-06	8.08284e-05	-	-	-	-
XLOC_018102	0.000959512	0.0347565	0.0276067	2.01464e-06	7.27275e-05	-	-	-	-
XLOC_018171	0.000168912	0.00280896	0.0601334	0.00178689	0.0152653	-	-	-	-
XLOC_018201	0.0012198	0.00589761	0.206829	0.00116622	0.0109942	-	-	-	-
XLOC_018528	0.00131211	0.00576941	0.227425	0.00142716	0.0128734	-	-	-	-
XLOC_018539	0.00135442	0.00695275	0.194804	0.00105526	0.0102307	-	-	-	-
XLOC_018717	0.000132977	0.000671486	0.198034	0.00380815	0.026904	-	-	-	-
XLOC_018750	0.000432332	0.00327982	0.131816	0.00105764	0.0102425	-	-	-	-
XLOC_019224	0.0053831	0.0159184	0.338167	6.60353e-08	4.60555e-06	-	-	-	-
XLOC_019431	0.00113964	0.00372892	0.305622	0.000254808	0.00343894	+	-	-	-
XLOC_019569	0.00222852	0.00505171	0.441143	0.00433688	0.0297517	-	-	-	-
XLOC_019788	0.00351542	0.00811097	0.433416	0.00398144	0.0278216	-	-	-	-
XLOC_019971	0.00055543	0.00261746	0.212202	0.000493136	0.00577363	-	-	-	-
XLOC_020177	5.80608e-05	0.00633511	0.00916492	0.00355877	0.0256003	-	-	-	-
XLOC_020254	0.00078	0.00527	0.148008	0.00166872	0.0145285	-	-	-	-
XLOC_020570	3.6117e-05	0.00116058	0.0311198	0.00186977	0.0157613	-	-	-	-
XLOC_020623	0.00487956	0.0108742	0.448729	0.00518362	0.0343147	-	-	-	-
XLOC_020810	0.0172244	0.0415838	0.41421	0.00305119	0.0228562	-	-	-	-
XLOC_020978	0.0118284	0.0237693	0.497632	0.00144074	0.012963	-	-	-	-
XLOC_021422	0.0362035	0.106084	0.341273	3.18164e-09	4.12541e-07	-	-	-	-
XLOC_021454	0.00141777	0.00968029	0.14646	0.00597129	0.0378772	-	-	-	-
XLOC_021954	0.000534617	0.00339862	0.157304	0.00329812	0.024152	-	-	-	-
XLOC_022382	0.000571476	0.0112529	0.0507846	0.00115153	0.0109196	-	-	-	-
XLOC_022585	0.023246	0.0826903	0.281121	0.000205379	0.00289045	+	-	-	-
XLOC_023424	0.00360275	0.0158067	0.227925	0.00519615	0.0343592	-	-	-	-
XLOC_024573	0.00497968	0.0172575	0.288552	0.00161142	0.0140995	-	-	-	-
XLOC_024621	0.00998177	0.0264061	0.378011	0.00031474	0.00408931	-	-	-	-
XLOC_024641	0.00579959	0.0120699	0.4805	0.00612052	0.0385348	-	-	-	-
XLOC_024866	0.00425325	0.00970305	0.438342	0.00270995	0.0207642	-	-	-	-
XLOC_025138	0.000604849	0.0052455	0.115308	7.72853e-05	0.00134575	-	-	-	-
XLOC_025242	0.0122606	0.0315641	0.388436	0.000201132	0.00285327	-	-	-	-
XLOC_025659	0.00481239	0.018053	0.26657	6.25652e-05	0.00113855	-	-	-	-
XLOC_025896	0.0100361	0.0626278	0.16025	0.000138861	0.00214276	-	-	-	-
XLOC_025972	0.00394771	0.0164113	0.240548	0.00655032	0.0407496	-	-	-	-
XLOC_025980	0.999623	11.0237	0.0906794	0.000171576	0.00252188	-	-	-	-
XLOC_025998	0.000307466	0.0019748	0.155695	0.000794135	0.00824833	+	-	-	-
XLOC_026179	0.00183227	0.00644632	0.284236	0.00723231	0.043751	-	-	-	-
XLOC_027154	0.0127712	0.0356835	0.357901	0.00239094	0.0188222	-	-	-	-
XLOC_027277	0.00247643	0.00629603	0.393332	3.19573e-05	0.000655419	-	-	-	-
XLOC_027312	0.000332962	0.00548645	0.060688	0.000830713	0.00853837	-	-	-	-
XLOC_027511	0.576072	6.02489	0.0956152	0.000324765	0.00420374	-	-	-	-
XLOC_027529	0.00129833	0.00975288	0.133123	0.00687628	0.0421584	-	-	-	-
XLOC_027679	0.000758879	0.00288797	0.262772	0.00736765	0.0444034	-	-	-	-
XLOC_028050	0.668954	2.60745	0.256555	3.94737e-07	1.88398e-05	-	-	-	-
XLOC_029167	0.00920928	0.0188343	0.488964	4.22825e-05	0.000828896	-	-	-	-
XLOC_029531	0.0057595	0.0157143	0.366512	0.000846669	0.00867226	-	-	-	-
XLOC_029608	0.00253145	0.00745782	0.339436	0.00221923	0.0178999	-	-	-	-
XLOC_030156	0.000967667	0.0317417	0.0304856	1.69959e-05	0.00040096	-	-	-	-
XLOC_030694	0.0126653	0.0490565	0.258177	0.0085459	0.0496442	-	-	-	-
XLOC_032737	0.010488	0.0306701	0.341962	0.000578398	0.00648953	-	-	-	-
XLOC_034049	0.00434375	0.0212221	0.20468	1.9925e-05	0.000449668	-	-	-	-
XLOC_034103	0.0741707	0.159117	0.466139	3.58065e-05	0.000716171	-	-	-	-
XLOC_034420	0.0163519	0.0700242	0.233518	1.41045e-07	8.29501e-06	-	-	-	-
XLOC_034566	0.000387642	0.00735508	0.052704	0.00710123	0.0431639	-	-	-	-
XLOC_034708	0.00485655	0.0135124	0.359414	0.0034966	0.0252246	-	-	-	-
XLOC_034939	0.00509618	0.0161616	0.315327	0.00131418	0.012044	-	-	-	-
XLOC_034995	0.0081745	0.0202316	0.404047	0.00306023	0.0229099	-	-	-	-
XLOC_035012	0.0379696	0.114108	0.332753	5.66693e-11	1.73535e-08	-	-	-	-
XLOC_035052	0.00189449	0.00841772	0.225059	0.000303428	0.0039714	-	-	-	-
XLOC_035293	0.000299271	0.00200493	0.149268	0.000146328	0.00223276	-	-	-	-
XLOC_035827	0.10771	0.228599	0.471174	5.15232e-09	5.98107e-07	-	-	-	-
XLOC_035877	0.0288534	0.180886	0.159511	1.2768e-07	7.68717e-06	+	-	-	-
XLOC_036795	0.000760658	0.00251028	0.303018	0.00590678	0.0377919	-	-	-	-
XLOC_036843	0.00205418	0.0240765	0.085319	0.00179299	0.0152955	-	-	-	-
XLOC_037131	0.000168831	0.00248781	0.0678632	0.00222754	0.0179344	-	-	-	-
XLOC_037307	0.00052211	0.00250523	0.208408	0.000289906	0.00383683	-	-	-	-
XLOC_037670	1.18062e-09	0.000412093	2.86494e-06	0.000763974	0.00805278	-	-	-	-
XLOC_037962	0.00900548	0.0440706	0.204342	6.66236e-08	4.62227e-06	-	-	-	-
XLOC_038607	0.0006217	0.00153219	0.405759	0.00763392	0.0457443	-	-	-	-
XLOC_038648	0.0018814	0.00519684	0.362026	0.00267584	0.0205916	-	-	-	-
XLOC_039415	0.0214383	0.0453002	0.473249	4.70195e-06	0.000142999	-	-	-	-
XLOC_040832	0.0452346	0.120746	0.374625	0.000747397	0.00792509	-	-	-	-
XLOC_040842	0.00449366	0.0207583	0.216475	0.000277897	0.00370829	-	-	-	-
XLOC_041133	0.000971729	0.00869467	0.111761	1.46804e-08	1.43263e-06	-	-	-	-
XLOC_041180	0.0492162	0.12363	0.398093	4.31064e-08	3.30005e-06	-	-	-	-
XLOC_041327	0.00179365	0.00515918	0.347661	0.00570741	0.0368482	-	-	-	-
XLOC_041539	0.0271023	0.0730741	0.370887	0.000185303	0.0026714	-	-	-	-
XLOC_041616	0.00706631	0.0218361	0.323606	1.36493e-05	0.000340009	-	-	-	-
XLOC_041665	0.00158168	0.00384958	0.410872	0.00166266	0.0144971	-	-	-	-
XLOC_041676	0.0108846	0.0435708	0.249815	2.10128e-05	0.000467536	-	-	-	-
XLOC_041966	0.00098779	0.00202836	0.48699	0.00127329	0.0117541	-	-	-	-
XLOC_042058	0.021725	0.0502473	0.432362	3.78304e-08	2.98624e-06	-	-	-	-
XLOC_042767	0.000301055	0.00662095	0.04547	0.000560987	0.00635097	-	-	-	-
XLOC_042843	0.116155	0.458519	0.253326	0.00331005	0.0242033	-	-	-	-
XLOC_042885	3.15344	11.3128	0.27875	0.00127519	0.0117594	-	-	-	-
XLOC_043002	0.0119468	0.0255906	0.466842	0.000151855	0.00228939	-	-	-	-
XLOC_043032	0.000146946	0.00260415	0.0564276	0.00100397	0.00985171	-	-	-	-
XLOC_043302	0.00357455	0.0222954	0.160327	0.000292156	0.00385511	-	-	-	-
XLOC_043583	0.0776813	0.237498	0.327082	1.58896e-10	3.71337e-08	-	-	-	-
XLOC_043622	4.51605e-05	0.0151572	0.00297947	0.00365545	0.0260845	-	-	-	-
XLOC_043789	0.00131248	0.0070782	0.185426	0.00721489	0.0436903	-	-	-	-
XLOC_044117	0.000394108	0.00462357	0.0852389	0.000585184	0.00654088	-	-	-	-
XLOC_044198	0.0169637	0.0424224	0.399876	0.00377377	0.0267172	-	-	-	-
XLOC_044208	0.000537442	0.00173218	0.310269	0.00226126	0.0181401	-	-	-	-
XLOC_044339	0.000107928	0.000872532	0.123696	1.19598e-05	0.000305637	-	-	-	-
XLOC_044352	0.000365602	0.00179933	0.203188	0.00290529	0.022014	-	-	-	-
XLOC_045060	0.00043212	0.00973891	0.0443705	0.0005623	0.00636116	-	-	-	-
XLOC_045588	0.000283787	0.00279479	0.101541	0.00217407	0.0176641	-	-	-	-
XLOC_045666	0.296682	0.744749	0.398365	0.000145155	0.00221868	-	-	-	-
XLOC_045970	0.00366328	0.00907061	0.403863	0.000344873	0.0044045	-	-	-	-
XLOC_046231	0.05991	0.138117	0.433762	9.13069e-05	0.00154595	-	-	-	-
XLOC_046273	0.000519066	0.00176403	0.29425	0.00563313	0.0364879	-	-	-	-
XLOC_046383	0.00132295	0.0167462	0.0789999	0.000560987	0.00635097	-	-	-	-
XLOC_046717	0.403506	1.3196	0.305779	6.04205e-09	6.74923e-07	+	-	-	-
XLOC_046718	0.0199935	0.0774531	0.258137	3.69674e-07	1.81375e-05	-	-	-	-
XLOC_046781	0.0051092	0.0266089	0.192011	3.58494e-07	1.77855e-05	-	-	-	-
XLOC_046841	0.0029833	0.0326194	0.0914579	0.00715456	0.043399	-	-	-	-
XLOC_046902	4.17346e-05	0.0021956	0.0190083	0.00112051	0.0106949	+	-	-	-
XLOC_047265	0.00314619	0.0145239	0.216621	0.00498685	0.0332601	-	-	-	-
XLOC_047319	0.0127564	0.0278779	0.457583	5.69017e-07	2.52658e-05	-	-	-	-
XLOC_047595	0.000577174	0.00119029	0.484904	0.00324171	0.0238509	-	-	-	-
XLOC_047716	0.0122739	0.112884	0.10873	0.00126528	0.0117065	+	-	-	-
XLOC_047845	0.000320747	0.0310277	0.0103374	0.00100397	0.00985171	-	-	-	-
XLOC_048260	0.000713059	0.00401115	0.177769	0.0047754	0.0322862	-	-	-	-
XLOC_048399	0.000560733	0.00252312	0.222238	0.00132033	0.0120878	-	-	-	-
XLOC_048905	0.000927127	0.0056964	0.162757	0.000760124	0.00802172	-	-	-	-
XLOC_048935	0.0239948	0.0600523	0.399566	0.000572425	0.00643471	-	-	-	-
XLOC_048982	0.00291704	0.00664738	0.438825	0.00184368	0.0155951	-	-	-	-
XLOC_049477	0.00030362	0.00206921	0.146732	2.33593e-06	8.18313e-05	-	-	-	-
XLOC_050204	0.000269188	0.00900132	0.0299053	8.70369e-06	0.000238928	-	-	-	-
XLOC_050445	0.00527622	0.0108735	0.485237	0.000105434	0.00172432	-	-	-	-
XLOC_050484	0.00453536	0.0155194	0.292238	0.00499727	0.033317	-	-	-	-
XLOC_050510	0.055324	0.135127	0.409421	3.65657e-07	1.79901e-05	-	-	-	-
XLOC_050636	0.0043654	0.00992545	0.439819	0.0044591	0.0304725	-	-	-	-
XLOC_050722	0.00541312	0.0349664	0.154809	5.64519e-08	4.10919e-06	-	-	+	-
XLOC_051268	0.000784516	0.0114235	0.0686754	1.00785e-05	0.000267172	-	-	-	-
XLOC_051274	0.0029852	0.0454995	0.0656094	9.78881e-05	0.00163095	-	-	-	-
XLOC_051919	2.29714e-05	0.000704584	0.0326029	0.00365545	0.0260845	-	-	-	-
XLOC_052130	0.00292864	0.00873413	0.335309	0.00018985	0.0027281	-	-	-	-
XLOC_052191	0.000148228	0.00187492	0.0790584	1.38343e-05	0.000344134	-	-	-	-
XLOC_052225	0.00660631	0.0385324	0.171448	0.00501438	0.033406	-	-	-	-
XLOC_052268	0.00228772	0.00594806	0.384616	0.00014791	0.00224724	-	-	-	-
XLOC_052433	0.00021632	0.000843454	0.256469	0.00505411	0.0336202	-	-	-	-
XLOC_052586	0.000268269	0.00283635	0.0945825	0.00167261	0.0145552	-	-	-	-
XLOC_052984	0.00044464	0.00167421	0.265581	0.00722282	0.0437085	+	-	-	-
XLOC_053111	0.0884674	0.205712	0.430055	0.00012092	0.00191585	-	-	-	-
XLOC_053168	0.000695864	0.00849652	0.0819	5.04363e-08	3.74811e-06	-	-	-	-
XLOC_053288	0.000712958	0.0303455	0.0234947	0.00673708	0.0415188	-	-	-	-
XLOC_053750	0.00142177	0.011805	0.120438	0.0038626	0.0271697	-	-	-	-
XLOC_053874	0.00892867	0.0745754	0.119727	4.00627e-06	0.000126162	-	-	-	-
XLOC_054226	0.00171473	0.00744815	0.230223	0.00530242	0.0348672	-	-	-	-
XLOC_054236	0.110326	0.333095	0.331214	1.45441e-05	0.000356689	-	-	-	-
XLOC_054331	0.00551757	0.0117867	0.46812	0.000486844	0.00570871	-	-	-	-
XLOC_054350	0.00646796	0.0961968	0.0672368	0.00297278	0.0224202	-	-	-	-
XLOC_054469	0.0173901	0.045715	0.380402	0.000101769	0.00167518	+	-	-	-
XLOC_054566	0.000659891	0.00201762	0.327064	0.00579474	0.0373035	-	-	-	-
XLOC_054894	0.0372947	0.353519	0.105496	0.001979	0.0165096	-	-	-	-
XLOC_054944	0.0173858	0.0631357	0.275372	4.9141e-07	2.25635e-05	-	-	-	-
XLOC_055043	0.00205742	0.00429993	0.478478	0.00633806	0.0396514	-	-	-	-
XLOC_055258	0.00255392	0.00531295	0.480697	0.00484332	0.0326089	-	-	-	-
XLOC_055515	0.00101059	0.0265975	0.0379958	1.14266e-07	7.07138e-06	-	-	-	-
XLOC_055755	9.32707e-05	0.00110494	0.0844122	0.00289571	0.0219508	-	-	-	-
XLOC_055758	0.000484115	0.00414232	0.11687	0.00217407	0.0176641	-	-	-	-
XLOC_055783	0.0569916	0.344442	0.165461	3.51118e-08	2.8091e-06	-	-	-	-
XLOC_055833	0.0011853	0.00569027	0.208303	0.00266279	0.020518	-	-	+	-
XLOC_056121	0.000547412	0.00181477	0.301643	0.00113794	0.0108137	-	-	-	-
XLOC_056214	0.00418908	0.0105625	0.396601	0.00564923	0.0365789	-	-	-	-
XLOC_056411	0.000596872	0.00513319	0.116277	0.00701945	0.0427839	-	-	-	-
XLOC_056599	0.00377834	0.0121302	0.311482	0.000566047	0.00638718	-	-	-	-
XLOC_056807	0.0140253	0.0822571	0.170506	0.000130714	0.00203294	-	-	-	-
XLOC_056959	0.0118948	0.0359809	0.330586	0.000720982	0.00768629	-	-	-	-
XLOC_057197	0.00153138	0.00830467	0.1844	3.76445e-07	1.83179e-05	-	-	-	-
XLOC_057511	0.000674225	0.00218231	0.30895	0.00525675	0.0346953	+	-	-	-
XLOC_057744	0.0150631	0.0457586	0.329186	0.00110102	0.0105991	-	-	-	-
XLOC_058126	0.000360329	0.00103218	0.349097	0.00709628	0.0431634	-	-	-	-
XLOC_058129	0.0166961	0.0743878	0.224446	0.00122162	0.0114016	-	-	-	-
XLOC_058132	0.000269935	0.00247042	0.109267	0.000720953	0.00768629	-	-	-	-
XLOC_058266	0.000309733	0.00188154	0.164617	0.00279192	0.0213187	-	-	-	-
XLOC_058689	0.00106699	0.0050216	0.212481	0.00762153	0.0456855	-	-	-	-
XLOC_059203	0.000527723	0.00187531	0.281405	0.00205531	0.0169002	-	-	-	-
XLOC_059545	0.00634142	0.0131581	0.481939	0.00803332	0.0475441	-	-	-	-
XLOC_059850	0.00618514	0.0182743	0.33846	0.00115841	0.0109555	-	-	-	-
XLOC_060918	0.0105666	0.120686	0.0875548	1.2228e-05	0.000310703	-	-	-	-
XLOC_061009	0.061681	0.468956	0.131528	0.00404577	0.0282124	-	-	-	-
XLOC_061115	0.00302251	0.00783062	0.385986	0.00120956	0.0113142	-	-	-	-
XLOC_061293	0.000177667	0.00198595	0.089462	0.00059919	0.0066597	-	-	-	-
XLOC_061392	0.000154645	0.00214094	0.0722323	0.000439262	0.00531092	-	-	-	-
XLOC_061838	0.000426086	0.00249138	0.171024	0.00244793	0.0191701	-	-	-	-
XLOC_062284	0.00327952	0.00833748	0.393346	0.00684334	0.0420133	+	-	-	-
XLOC_062309	0.0036031	0.00986467	0.365253	0.000413976	0.00506379	-	-	-	-
XLOC_062323	0.000101959	0.000329173	0.309744	0.00398144	0.0278216	-	-	-	-
XLOC_062724	5.84622e-05	0.00331823	0.0176185	7.21234e-05	0.00126455	-	-	-	-
XLOC_062725	0.000175236	0.00611487	0.0286574	0.000197699	0.00282489	-	-	-	-
XLOC_062727	0.122641	0.340786	0.359877	4.14456e-10	8.4611e-08	-	-	-	-
XLOC_062981	0.000157862	0.00358581	0.0440241	0.00100397	0.00985171	-	-	-	-
XLOC_063260	3.37167e-05	0.000539797	0.0624619	0.00673708	0.0415188	-	-	-	-
XLOC_063627	0.000341356	0.00162782	0.209702	0.00479667	0.0323561	-	-	-	-
XLOC_063746	0.00952375	0.237674	0.0400706	1.80417e-09	2.7624e-07	-	-	-	-
XLOC_063756	0.00212055	0.00968775	0.21889	0.00412379	0.0286216	-	-	-	-
XLOC_063989	0.00445985	0.0312865	0.142549	0.00118427	0.011129	-	-	-	-
XLOC_064659	0.000325132	0.002501	0.130001	0.000278987	0.00372004	-	-	-	-
XLOC_064749	0.000509909	0.00153856	0.331419	0.00520947	0.0344345	-	-	+	-
XLOC_064754	0.00161903	0.00483616	0.334776	1.74059e-05	0.000406236	-	-	-	-
XLOC_065104	0.000117915	0.000381043	0.309453	0.00847973	0.0494167	-	-	-	-
XLOC_065107	0.00440075	0.0221794	0.198416	0.00191286	0.0160711	-	-	-	-
XLOC_065535	0.00344353	0.00970348	0.354876	0.00496669	0.0331754	-	-	-	-
XLOC_065895	0.00291056	0.0184916	0.157399	0.000342415	0.00438474	-	-	-	-
XLOC_065995	0.00078412	0.00472218	0.16605	0.000768141	0.00808711	-	-	-	-
XLOC_066190	0.0233927	0.0528546	0.442586	0.00658366	0.0409271	-	-	-	-
XLOC_066872	0.00214454	0.0191115	0.112212	5.38084e-05	0.00100599	-	-	-	-
XLOC_067290	0.000143235	0.00574318	0.0249399	3.66592e-05	0.000729937	-	-	-	-
XLOC_067665	0.00139353	0.0718508	0.0193947	0.0082512	0.0484241	-	-	-	-
XLOC_068051	0.0587353	0.132308	0.443929	0.00673615	0.0415188	-	-	-	-
XLOC_068091	0.00687178	0.0170846	0.402222	0.00010784	0.00175237	-	-	-	-
XLOC_068106	0.00118283	0.00452054	0.261657	0.00158755	0.0139517	-	-	-	-
XLOC_068654	8.65003e-05	0.00153311	0.0564215	0.00315796	0.0234379	-	-	-	-
XLOC_069409	0.0018256	0.0135761	0.134472	5.31277e-05	0.000996412	-	-	-	-
XLOC_069427	0.0006621	0.00314908	0.210252	0.0012655	0.0117065	-	-	-	-
XLOC_069563	0.000229791	0.00184638	0.124455	0.000122127	0.00193324	-	-	-	-
XLOC_070214	0.025417	0.0593815	0.42803	0.00584968	0.0375483	-	-	-	-
XLOC_070561	0.000581397	0.00221397	0.262604	0.000446056	0.00537298	-	-	-	-
XLOC_071393	0.00312945	0.0300081	0.104287	0.000792567	0.00824833	-	-	-	-
XLOC_071411	0.00048717	0.00206598	0.235806	0.00284939	0.0216551	-	-	-	-
XLOC_071525	0.00255141	0.0214582	0.118902	3.47728e-08	2.79457e-06	-	-	-	-
XLOC_071679	0.00157505	0.00909448	0.173187	9.48249e-06	0.000255955	-	-	-	-
XLOC_071682	0.0361783	0.17985	0.201159	5.01708e-09	5.90121e-07	-	-	-	-
XLOC_071727	0.0212592	0.226902	0.0936934	1.22481e-05	0.00031077	-	-	-	-
XLOC_071729	0.0239719	0.0934333	0.256567	0.000799484	0.00829902	-	-	-	-
XLOC_071730	0.0163125	0.0807687	0.201966	0.00237563	0.018736	-	-	-	-
XLOC_071737	0.0232289	0.0466244	0.498214	3.95074e-07	1.88398e-05	-	-	-	-
XLOC_072569	0.00559842	0.0186242	0.3006	0.00712464	0.0432618	-	-	-	-
XLOC_073000	0.00397548	0.0102635	0.387341	2.36554e-08	2.03953e-06	+	-	-	-
XLOC_073063	0.000196278	0.000507121	0.387044	0.00489248	0.0328403	+	-	-	-
XLOC_073854	0.000629088	0.00886658	0.0709505	0.000211053	0.00295625	-	-	-	-
XLOC_073882	0.000670288	0.00206842	0.324057	0.000676451	0.00732589	-	-	-	-
XLOC_074078	0.0032861	0.0142616	0.230416	0.0010454	0.0101516	-	-	-	-
XLOC_074131	0.00291075	0.00587633	0.495334	0.000953755	0.00947407	-	-	-	-
XLOC_074283	0.000950615	0.00473376	0.200816	0.00695741	0.0424787	-	-	-	-
XLOC_074598	0.0629374	0.139327	0.451724	1.72277e-07	9.74463e-06	-	-	-	-
XLOC_074692	0.0388806	0.194392	0.200012	0.00146106	0.0130862	-	-	-	-
XLOC_075027	0.0477575	0.209585	0.227867	7.09299e-08	4.87109e-06	-	-	-	-
XLOC_075100	0.00105691	0.00278267	0.379817	0.00288832	0.0219135	-	-	-	-
XLOC_075257	0.000438048	0.00166174	0.263607	0.00322222	0.0237665	-	+	-	-
XLOC_075499	0.000276084	0.00427428	0.064592	0.000519599	0.00600038	-	-	-	-
XLOC_075605	0.000558413	0.00272217	0.205135	0.000940675	0.0093651	-	-	-	-
XLOC_075643	0.00101632	0.00247677	0.410342	0.00644762	0.0401811	-	-	-	-
XLOC_076087	0.000146997	0.000393131	0.373914	0.00010408	0.00170531	+	-	-	-
XLOC_076322	0.00116111	0.00482182	0.240802	0.00853094	0.0496292	-	-	-	-
XLOC_076509	0.00875052	0.0249305	0.350996	0.00357696	0.0257	-	-	-	-
XLOC_077006	0.00166852	0.0370182	0.045073	1.69981e-05	0.00040096	-	-	-	-
XLOC_077031	0.00297747	0.0171268	0.173849	0.00022464	0.00312928	-	-	-	-
XLOC_077071	0.00155265	0.00658595	0.235751	0.00132574	0.0121249	-	-	-	-
XLOC_077538	0.00310267	0.0100478	0.308792	0.000530988	0.00608444	-	-	-	-
XLOC_077550	0.00362036	0.0892429	0.0405674	0.00669924	0.0414438	-	-	-	-
XLOC_077739	8.6965e-05	0.000834933	0.104158	0.000545446	0.00621802	-	-	-	-
XLOC_077767	0.000415564	0.00396822	0.104723	2.37939e-06	8.31897e-05	+	-	-	-
XLOC_078050	0.00329661	0.0101371	0.325203	0.000444253	0.00536232	-	-	-	-
XLOC_078359	0.0384513	0.0868856	0.442551	8.15357e-05	0.00139991	-	-	-	-
XLOC_078598	0.00144283	0.00299224	0.482192	0.000226968	0.00315307	-	-	-	-
XLOC_078751	0.0631855	0.133	0.475079	6.50379e-06	0.000186916	-	-	-	-
XLOC_078793	0.00185234	0.0218836	0.0846453	0.000289901	0.00383683	-	-	-	-
XLOC_079448	0.0819526	0.362771	0.225907	0.000310441	0.00404234	-	-	-	-
XLOC_079772	0.00200184	0.00649079	0.308413	7.02514e-05	0.00123661	-	-	-	-
XLOC_079864	0.149615	0.327093	0.457408	0.000135531	0.00209866	-	-	-	-
XLOC_079938	0.000988448	0.00206749	0.478091	0.00576301	0.0371262	-	-	-	-
XLOC_080218	0.0015994	0.00444384	0.359915	0.00715029	0.0433879	-	-	-	-
XLOC_080524	0.0310157	0.254491	0.121873	0.00797287	0.0473263	-	-	-	-
XLOC_080839	0.0019667	0.00942258	0.208722	0.00134741	0.0122536	-	-	-	-
XLOC_080872	0.0623586	0.13294	0.469073	7.35251e-06	0.000207612	-	-	-	-
XLOC_081017	0.000376307	0.000820851	0.458435	0.00491422	0.0329612	+	-	-	-
XLOC_081177	0.0184519	0.0653096	0.282529	1.72277e-07	9.74463e-06	-	-	-	-
XLOC_081841	0.165055	0.597768	0.276119	2.6611e-06	9.03704e-05	-	-	-	-
XLOC_081942	0.00838297	0.0208531	0.402002	2.11855e-09	3.05915e-07	-	-	-	-
XLOC_082383	0.00150585	0.0136512	0.11031	0.000452367	0.00542232	-	-	-	-
XLOC_082429	0.0372807	0.081128	0.459529	1.46119e-07	8.45347e-06	-	-	-	-
XLOC_083174	0.00355155	0.0386894	0.0917966	0.00768064	0.0458954	-	-	-	-
XLOC_083225	0.000105484	0.000626134	0.168468	0.00251338	0.0195704	-	-	-	-
XLOC_083271	0.00479097	0.0255732	0.187343	1.01771e-05	0.000269381	-	-	-	-
XLOC_084069	0.000146289	0.00244397	0.0598569	0.000141746	0.00217781	-	-	-	-
XLOC_084318	0.00499159	0.0102675	0.486156	0.00099965	0.009831	-	-	-	-
XLOC_084415	0.263173	0.842934	0.312211	1.72922e-08	1.59844e-06	-	-	-	-
XLOC_084521	0.000210716	0.00153546	0.137233	2.47576e-06	8.57155e-05	+	-	-	-
XLOC_084613	0.0150416	0.0370401	0.406089	0.00478992	0.0323351	-	-	-	-
XLOC_084630	0.00254502	0.0106411	0.23917	0.00546076	0.0356707	-	-	-	-
XLOC_084701	0.0411554	0.0999439	0.411785	0.00610069	0.0384886	-	-	-	-
XLOC_084714	0.000185687	0.00373288	0.0497436	0.00673708	0.0415188	-	-	-	-
XLOC_084790	0.000182151	0.00108236	0.16829	0.00820095	0.0482628	-	-	-	-
XLOC_084881	0.0172171	0.0426701	0.403493	0.000384349	0.00479047	-	-	-	-
XLOC_084895	0.000160483	0.000925003	0.173495	0.000861454	0.00879168	+	-	-	-
XLOC_085420	0.000819241	0.00527902	0.155188	0.000353883	0.00449866	-	-	-	-
XLOC_085849	0.000447816	0.00142671	0.313879	0.00635391	0.0397366	-	-	-	-
XLOC_086067	0.000417277	0.00244307	0.1708	0.00531064	0.0349081	-	-	-	-
XLOC_086225	0.00201621	0.0412556	0.0488711	0.00221748	0.0178999	-	-	-	-
XLOC_086507	0.00674936	0.0379416	0.177888	0.000386145	0.00480611	-	-	+	-
XLOC_087571	0.0132596	0.0460754	0.287781	1.11426e-06	4.40101e-05	-	-	-	-
XLOC_087946	0.000302295	0.0019107	0.158212	0.00421099	0.0290678	-	-	-	-
XLOC_088038	0.0146168	0.0366433	0.398893	0.00739366	0.0444998	-	-	-	-
XLOC_088167	0.00399128	0.0300494	0.132824	3.3337e-05	0.000675912	-	-	-	-
XLOC_088330	0.00626276	0.014149	0.442628	0.00110765	0.0106418	+	-	-	-
XLOC_088445	0.00817005	0.0167705	0.487168	4.52666e-06	0.00013861	-	-	-	-
XLOC_088471	0.0172827	0.0841359	0.205414	0.000292468	0.00385637	-	-	-	-
XLOC_088544	0.000654062	0.00217658	0.3005	0.00413721	0.0287035	-	-	-	-
XLOC_088903	0.000739374	0.00370403	0.199613	0.00440188	0.0301395	-	-	-	-
XLOC_089272	0.0610937	0.128589	0.475108	1.13729e-06	4.44923e-05	-	-	-	-
XLOC_089313	0.0144746	0.0328867	0.440134	0.00301555	0.0226466	-	-	-	-
XLOC_089828	0.00179648	0.00428862	0.418893	8.01862e-05	0.00138327	-	-	-	-
XLOC_089998	0.0138187	0.0344941	0.400611	0.00141802	0.012817	-	-	-	-
XLOC_090001	0.00773401	0.0175988	0.439464	0.000151739	0.00228939	-	-	-	-
XLOC_090048	0.041727	0.542289	0.076946	0.00144652	0.0129821	-	-	-	-
XLOC_090068	0.00178196	0.00758724	0.234863	0.00343519	0.0248928	-	-	-	-
XLOC_090110	0.00106756	0.00452721	0.235809	0.000705626	0.00757259	-	-	-	-
XLOC_090176	0.0012965	0.00275833	0.470031	5.46716e-05	0.00102021	-	-	-	-
XLOC_090311	0.000123208	0.00029995	0.410763	0.000289607	0.00383683	-	-	-	-
XLOC_090362	0.000643777	0.00131495	0.489581	0.00676247	0.0416176	-	-	-	-
XLOC_090931	0.0173066	0.0445629	0.388363	0.000127073	0.001985	-	-	-	-
XLOC_092824	0.103531	0.229096	0.451911	2.40303e-08	2.06184e-06	-	-	-	-
XLOC_093157	0.000762398	0.00449936	0.169446	0.00481201	0.0324349	-	-	-	-
XLOC_093266	0.000214211	0.00261433	0.0819374	0.000327408	0.00421689	+	-	-	+
XLOC_093493	0.155554	1.03245	0.150665	2.61799e-05	0.000556863	-	-	-	-
XLOC_093667	0.000610686	0.00409848	0.149003	0.00252889	0.0196395	-	-	-	-
XLOC_093876	0.00024883	0.00115031	0.216316	0.00228794	0.018247	-	-	-	-
XLOC_094693	0.000753315	0.00193616	0.389077	0.00148435	0.0132347	-	-	-	-
XLOC_095037	0.000245251	0.000706833	0.346971	0.00819037	0.0482464	-	-	-	-
XLOC_095087	0.0271484	0.330655	0.0821049	2.90021e-05	0.000605295	-	-	-	-
XLOC_095112	0.0168258	0.0622431	0.270324	0.00748398	0.0449824	-	-	-	-
XLOC_095216	0.000749368	0.0044565	0.168152	0.00797287	0.0473263	-	-	-	-
XLOC_095267	0.0324519	0.0665891	0.487346	1.18566e-05	0.000303442	-	-	-	-
XLOC_095898	0.00206417	0.00813814	0.253642	0.00573581	0.0369778	-	-	-	-
XLOC_096067	0.155181	0.427961	0.362606	9.47019e-07	3.88453e-05	-	-	-	-
ENSG00000230417	0.00713162	0.0964468	0.0739435	0.0034658	0.0250737	-	-	-	-
ENSG00000235590	0.0146795	0.129219	0.113602	2.36985e-05	0.00051582	-	-	-	-
ENSG00000237943	0.104754	0.219148	0.478006	0.00274264	0.0209604	-	-	-	-
ENSG00000245322	0.194533	0.455748	0.426843	3.5706e-09	4.5624e-07	-	-	-	-
ENSG00000249835	0.694443	1.93424	0.359026	6.09684e-06	0.000177518	-	-	-	-
ENSG00000267383	0.160773	0.327244	0.491295	1.92101e-05	0.000439113	+	-	-	-
XLOC_044864	0.025047	0.12993	0.192773	0.00257957	0.0199894	-	-	-	-
XLOC_060148	0.00118745	0.0186707	0.0635995	0.000119911	0.00190667	-	-	-	-
