# Supplementary material for: Recurrently deregulated lncRNAs in hepatocellular carcinoma
Source: Nat Commun. 2017 Feb 13;8:14421. doi: 10.1038/ncomms14421 (PMC5316832; doi:10.1038/ncomms14421)
Supplement: Supplementary Data 8 — Recurrently deregulated lnRNAs driven by CNV and/or DNA methylation [file ncomms14421-s9.xlsx]

## Sheet: DNA methylation driven
DNA methylation driven recurrently deregulated lncRNAs
Tumorigenesis		Metastasis
downregulated	upregulated	downregulated	upregulated	bimorphic
ENSG00000049319	ENSG00000034063	ENSG00000230630	ENSG00000259354	ENSG00000130600
ENSG00000188338	ENSG00000163597	ENSG00000234456		ENSG00000214548
ENSG00000203709	ENSG00000197085	ENSG00000237125
ENSG00000204949	ENSG00000198468	ENSG00000245750
ENSG00000221857	ENSG00000203288	ENSG00000249364
ENSG00000223991	ENSG00000204832	ENSG00000272168
ENSG00000225792	ENSG00000205628	ENSG00000049319
ENSG00000229484	ENSG00000215424
ENSG00000230630	ENSG00000225518
ENSG00000231992	ENSG00000227036
ENSG00000233392	ENSG00000229953
ENSG00000235092	ENSG00000231764
ENSG00000237125	ENSG00000232533
ENSG00000237742	ENSG00000232677
ENSG00000237989	ENSG00000233461
ENSG00000240006	ENSG00000234327
ENSG00000241224	ENSG00000234678
ENSG00000241684	ENSG00000234741
ENSG00000246379	ENSG00000236947
ENSG00000247287	ENSG00000237596
ENSG00000247809	ENSG00000237686
ENSG00000249173	ENSG00000240541
ENSG00000258442	ENSG00000243960
ENSG00000258498	ENSG00000245694
ENSG00000258604	ENSG00000245910
ENSG00000267390	ENSG00000248323
ENSG00000267629	ENSG00000249859
ENSG00000272053	ENSG00000251003
ENSG00000272143	ENSG00000251138
ENSG00000273328	ENSG00000251199
XLOC_031473	ENSG00000251629
XLOC_063933	ENSG00000253395
	ENSG00000253616
	ENSG00000254290
	ENSG00000257842
	ENSG00000259153
	ENSG00000259230
	ENSG00000259758
	ENSG00000261716
	ENSG00000267296
	ENSG00000268119
	ENSG00000268686
	ENSG00000270141
	ENSG00000271824
	ENSG00000272168
	ENSG00000272620
	XLOC_010922
	XLOC_043820
	XLOC_055832
	XLOC_058820
	XLOC_060121
	XLOC_066027
	XLOC_075710
	XLOC_077767
	XLOC_093426

## Sheet: CNV driven
CNV driven recurrently deregulated lncRNAs
Tumorigenesis
down-regulated	up-regulated	bimorphic
ENSG00000187008	-	-
ENSG00000204583
ENSG00000204706
ENSG00000205266
ENSG00000205865
ENSG00000205866
ENSG00000225032
ENSG00000225756
ENSG00000226237
ENSG00000229746
ENSG00000229775
ENSG00000230945
ENSG00000231335
ENSG00000231487
ENSG00000233590
ENSG00000234160
ENSG00000234407
ENSG00000234840
ENSG00000236267
ENSG00000237125
ENSG00000237248
ENSG00000237949
ENSG00000243888
ENSG00000245293
ENSG00000246790
ENSG00000246985
ENSG00000247157
ENSG00000248319
ENSG00000248740
ENSG00000248890
ENSG00000249096
ENSG00000249173
ENSG00000250266
ENSG00000250333
ENSG00000250436
ENSG00000251049
ENSG00000251637
ENSG00000254607
ENSG00000254990
ENSG00000255015
ENSG00000255071
ENSG00000255191
ENSG00000255248
ENSG00000255545
ENSG00000255723
ENSG00000255733
ENSG00000256427
ENSG00000256948
ENSG00000256967
ENSG00000257139
ENSG00000257259
ENSG00000257817
ENSG00000257877
ENSG00000257878
ENSG00000258168
ENSG00000258442
ENSG00000259881
ENSG00000260156
ENSG00000260603
ENSG00000260859
ENSG00000261058
ENSG00000268388
ENSG00000270119
ENSG00000270720
ENSG00000272430
ENSG00000273061
XLOC_008795
XLOC_008796
XLOC_008972
XLOC_009205
XLOC_009340
XLOC_009582
XLOC_012576
XLOC_013822
XLOC_013840
XLOC_013841
XLOC_014515
XLOC_014804
XLOC_014865
XLOC_015218
XLOC_015613
XLOC_015964
XLOC_016615
XLOC_016771
XLOC_017003
XLOC_017388
XLOC_017389
XLOC_017464
XLOC_017587
XLOC_018647
XLOC_018866
XLOC_019152
XLOC_019260
XLOC_031473
XLOC_031540
XLOC_032727
XLOC_032950
XLOC_032964
XLOC_033002
XLOC_061175
XLOC_061282
XLOC_062552
XLOC_063060
XLOC_063601
XLOC_063718
XLOC_063849
XLOC_063933
XLOC_064113
XLOC_064629
XLOC_064716
XLOC_087258
XLOC_087515
XLOC_087517
XLOC_087537
XLOC_087612
XLOC_087619
XLOC_088233
XLOC_088247
XLOC_088466
XLOC_088632
XLOC_088637
XLOC_088638
XLOC_088863
XLOC_089577
XLOC_089582
XLOC_089589
XLOC_089591
XLOC_089592
XLOC_089593
XLOC_089594
XLOC_089595
XLOC_089596
XLOC_089597
XLOC_089598
XLOC_089599
XLOC_090027
XLOC_090046
XLOC_090106
XLOC_090387
XLOC_090429
XLOC_090430
XLOC_090597
XLOC_090724
XLOC_091169
XLOC_091170
XLOC_091231
XLOC_091232

## Sheet: Promoter DNA methylation level
GeneID	cg	N3	N6	N7	N8	N10	N11	N12	N13	N14	N15	N16	N17	N18	N19	N20	N21	N22	N24	N25	N26	T3	T6	T7	T8	T10	T11	T12	T13	T14	T15	T16	T17	T18	T19	T20	T21	T22	T24	T25	T26	P3	P6	P7	P8	P10	P11	P12	P13
ENSG00000006062	cg00199048	0.125492	0.132011	0.120407	0.204326	0.134723	0.132681	0.117963	0.143704	0.161547	0.115331	0.129683	0.133314	0.114345	0.0931999	0.112859	0.131087	0.121325	0.148959	0.242564	0.111256	0.118984	0.132437	0.0964543	0.198775	0.125763	0.097529	0.11138	0.102049	0.119169	0.101415	0.0883214	0.117039	0.0956144	0.0952892	0.0990465	0.111089	0.105546	0.101053	0.131691	0.146334	0.126857	0.133469	0.112234	0.253099	0.109541	0.123259	0.108832	0.0749718
ENSG00000006062	cg00696803	0.025194	0.013765	0.0134217	0.0183267	0.0325786	0.0378874	0.0438212	0.0360433	0.0362653	0.0202085	0.0274226	0.0268852	0.0322642	0.0271973	0.0249708	0.0232816	0.0274867	0.0316959	0.0206265	0.0231737	0.0129543	0.0169444	0.014396	0.015717	0.0199977	0.031661	0.0429225	0.0240047	0.0351708	0.0191774	0.0192176	0.0281868	0.0196713	0.0285801	0.0323283	0.0318182	0.027436	0.0159043	0.026255	0.0264973	0.0130052	0.0114619	0.0129335	0.0120911	0.0219076	0.0346669	0.034295	0.00726152
ENSG00000006062	cg02381383	0.0816579	0.072076	0.0730481	0.078814	0.0678146	0.0805061	0.0801301	0.0746531	0.080106	0.0763063	0.0789474	0.0789171	0.0632576	0.0584336	0.061927	0.0687208	0.0632785	0.106046	0.0834065	0.0826291	0.0535918	0.0976668	0.0583521	0.0983295	0.0766667	0.0848371	0.0901419	0.0668228	0.0881001	0.0644958	0.0699141	0.100745	0.0657822	0.0732905	0.0663772	0.0656626	0.0647091	0.0953375	0.0995806	0.0937319	0.0907878	0.0928905	0.0719095	0.0816435	0.0640809	0.0956265	0.0763444	0.0497203
ENSG00000006062	cg03787849	0.0093622	0.0118803	0.0184682	0	0.0165234	0.0193509	0.0273266	0.0217344	0.0218217	0.0115985	0.0183038	0.0168593	0.0150023	0.0237783	0.0189022	0.0268929	0.0185988	0.016448	0.0183523	0.0275383	0.0229127	0.0143302	0.00617284	0.00666112	0.0206734	0.017246	0.024899	0.01473	0.0212449	0.0172891	0.0271231	0.0279705	0.0233783	0.0193933	0.0190288	0.0162878	0.0262556	0.0143653	0.0236132	0.023977	0.0105475	0.0132999	0.0193424	0.00654155	0.0140436	0.0291179	0.0271776	0.0148301
ENSG00000006062	cg07370464	0.152096	0.174996	0.181948	0.143231	0.224443	0.231541	0.278361	0.257703	0.29198	0.211554	0.206524	0.255076	0.243861	0.238126	0.242328	0.226503	0.203735	0.180698	0.210546	0.184652	0.155091	0.125752	0.159994	0.122721	0.222794	0.240191	0.237424	0.225932	0.268362	0.191915	0.237292	0.22875	0.168976	0.19432	0.180776	0.226368	0.218572	0.180531	0.162415	0.17902	0.112971	0.114757	0.186402	0.125108	0.194163	0.23144	0.241935	0.232671
ENSG00000006062	cg08545422	0.00889061	0.0158471	0.00846724	0.00301721	0.0143667	0.0124428	0.00459298	0.00922685	0.010172	0.00811105	0.0184785	0.010446	0.00408376	0.00803002	0.0104527	0.00615195	0.012645	0.0112117	0.0170209	0.0104259	0.00410597	0.00648604	0.00818452	0.00806979	0.0155533	0.0121352	0.00978155	0.0123675	0.0135088	0.0087156	0.00854989	0.00909091	0.00731793	0.00788154	0.0125128	0.00900535	0.00528342	0.0130299	0.0144844	0.0148381	0.00611975	0.00123254	0.00642674	0.00566171	0.0180431	0.00891622	0.0153487	0.0126411
ENSG00000006062	cg16022555	0.118454	0.103601	0.097347	0.0836451	0.118733	0.187205	0.181898	0.162061	0.118481	0.131986	0.138907	0.169244	0.149621	0.151655	0.143577	0.14113	0.14117	0.206841	0.212851	0.201694	0.157339	0.129594	0.128259	0.119934	0.109898	0.16274	0.171013	0.148284	0.180043	0.105295	0.164089	0.179281	0.211031	0.1858	0.147633	0.121833	0.199029	0.176666	0.159961	0.185961	0.0891529	0.12366	0.0981178	0.104668	0.181944	0.130564	0.194544	0.16781
ENSG00000006062	cg20902751	0.0454469	0.0537585	0.0486707	0.0554388	0.0432359	0.0431503	0.0541208	0.0430099	0.0563713	0.0575132	0.0528286	0.0388093	0.0390205	0.058767	0.0541532	0.0577723	0.0532923	0.0822914	0.0630548	0.0663158	0.055164	0.064984	0.0386535	0.0645579	0.0622677	0.0488085	0.0635451	0.0481598	0.0664962	0.0527352	0.0490342	0.0647328	0.0467588	0.0566929	0.0504628	0.0594573	0.0473306	0.0743793	0.072071	0.0676692	0.0625049	0.0724171	0.0656634	0.0685951	0.0448133	0.0659563	0.0716468	0.0440215
ENSG00000006062	cg25191743	0.0223354	0.0197566	0.018665	0.0334081	0.0279663	0.0351323	0.0457424	0.0236726	0.0352954	0.0277142	0.0265044	0.0374713	0.0307742	0.0329074	0.0382362	0.0277508	0.0203789	0.0302592	0.0296114	0.0253004	0.00973559	0.0282722	0.018397	0.0197308	0.0322274	0.0318159	0.032635	0.0371302	0.0369829	0.0194805	0.0440114	0.034678	0.0334526	0.0351001	0.0291497	0.0338338	0.0227273	0.0345428	0.0331619	0.0355002	0.0248619	0.0183903	0.0206585	0.0111049	0.0312959	0.0396781	0.0359629	0.0361579
ENSG00000034063	cg01977762	0.837244	0.882937	0.620095	0.598685	0.786785	0.671729	0.721136	0.734363	0.76093	0.670028	0.71893	0.680032	0.645817	0.698866	0.725759	0.653549	0.718074	0.672149	0.704113	0.725241	0.796398	0.87194	0.144318	0.479979	0.493254	0.610981	0.797328	0.740441	0.636775	0.264941	0.206824	0.77952	0.311823	0.538682	0.729419	0.746268	0.702594	0.328123	0.320866	0.816033	0.70175	0.683848	0.27384	0.371194	0.312105	0.541062	0.759819	0.648408
ENSG00000034063	cg04571196	0.0368457	0.0508079	0.0559254	0.0463431	0.0406255	0.0761617	0.0848524	0.061894	0.0483331	0.0509041	0.055753	0.0786076	0.0683007	0.047528	0.0640507	0.0517536	0.0568539	0.0788643	0.0739796	0.0523351	0.0642151	0.0381571	0.0723936	0.0469019	0.0573164	0.0535798	0.0961282	0.0706417	0.0845244	0.0677607	0.0622986	0.0647378	0.0742188	0.0673418	0.0485913	0.090922	0.0529463	0.0674572	0.0654184	0.0774648	0.0472233	0.0409669	0.0617414	0.0295752	0.0698779	0.0475882	0.0783639	0.0678423
ENSG00000034063	cg04693399	0.029865	0.043078	0.0261924	0.0121887	0.0225976	0.0406247	0.0269932	0.024582	0.0753177	0.0241954	0.0233481	0.046985	0.0470601	0.0168076	0.0287044	0.0358608	0.0156101	0.0259215	0.0329927	0.0320888	0.0241855	0.015101	0.0275026	0.0225597	0.0133008	0.024188	0.0120617	0.0232558	0.0283425	0.0261207	0.024342	0.0255922	0.0232581	0.0166974	0.0247842	0.0247991	0.0289331	0.0220962	0.0182196	0.0201324	0.0251256	0.0213618	0.028115	0.0118653	0.0142317	0.0104193	0.0110606	0.0154031
ENSG00000034063	cg04946561	0.778371	0.859924	0.734404	0.772092	0.770815	0.787602	0.80987	0.787617	0.848485	0.843057	0.78098	0.753295	0.823313	0.790594	0.785023	0.861886	0.794291	0.829701	0.844625	0.738533	0.726943	0.828551	0.765797	0.757678	0.523693	0.710465	0.701938	0.465251	0.646261	0.718159	0.311516	0.715014	0.596006	0.830519	0.640098	0.756115	0.775978	0.422412	0.706041	0.835423	0.834147	0.515304	0.790915	0.772956	0.387569	0.700737	0.513929	0.530764
ENSG00000034063	cg04977922	0.939187	0.927289	0.916154	0.899197	0.94557	0.935325	0.920601	0.912004	0.931093	0.920859	0.928518	0.910409	0.925998	0.917701	0.922937	0.945847	0.913054	0.917644	0.90026	0.931841	0.873882	0.928517	0.759248	0.863563	0.730025	0.907925	0.859285	0.860244	0.757697	0.295541	0.662202	0.92374	0.802073	0.720578	0.842687	0.915527	0.90926	0.880438	0.634286	0.909256	0.926435	0.908144	0.823879	0.838993	0.563618	0.942301	0.897254	0.923214
ENSG00000034063	cg06423533	0.0141814	0.0130178	0.00892232	0.0103117	0.017888	0.0117594	0.0145366	0.00687972	0.0115166	0.0135999	0.0147909	0.0131135	0.00752741	0.0123536	0.00977125	0.0178426	0.0143519	0.0211721	0.0235875	0.0056926	0.00954526	0.0112108	0.00841346	0.0104508	0.0113686	0.0085746	0.00821876	0.00624269	0.0177778	0.0070254	0.0056956	0.0109221	0.00616534	0.0132144	0.00938086	0.0182037	0.00774031	0.0115013	0.019384	0.0147141	0.0144544	0.0119703	0.00767043	0.014541	0.0103156	0.00961291	0.0132709	0.00811359
ENSG00000034063	cg07392101	0.16081	0.135379	0.137948	0.143278	0.187335	0.154153	0.15813	0.140093	0.163966	0.319652	0.119531	0.147824	0.295951	0.167994	0.195267	0.216802	0.147526	0.156259	0.240251	0.134105	0.209553	0.131374	0.0617108	0.142867	0.144713	0.113693	0.130243	0.114855	0.14567	0.0648742	0.0642056	0.143149	0.0859586	0.0952578	0.110276	0.288807	0.149248	0.0930718	0.110772	0.157084	0.137882	0.140209	0.102816	0.103815	0.100755	0.101294	0.162292	0.106555
ENSG00000034063	cg08422181	0.00987934	0.017562	0.0221085	0.0154263	0.0314619	0.0141476	0.0145292	0.0186335	0.0587033	0.0209364	0.01717	0.0219247	0.0245649	0.00772658	0.00951233	0.0152891	0.0120776	0.0252726	0.0274814	0.0181345	0.0132621	0.00712009	0.0137981	0.010114	0.0166223	0.00478337	0.0122895	0.00513734	0.0106532	0.0121242	0.00328855	0.0113478	0.00861574	0.0123899	0.00961183	0.0133205	0.0123288	0.00876481	0.0158619	0.0212369	0.00410172	0.00926689	0.00535323	0.00690203	0.00949962	0.0116136	0.0105965	0.00854383
ENSG00000034063	cg09317102	0.00350626	0.00439698	0.00250019	0.00545772	0.00565147	0.00121663	0.00118931	0.00691693	0.00302074	0.00420003	0.00328447	0.00813921	0.00262544	0.00858007	0.00709589	0.00331807	0.0111935	0.00800953	0.0133861	0.00796662	0.0073319	0.00167859	0.00341969	0.00581439	0.00690521	0	0.00790317	0.00602878	6.95169e-05	0.00787231	0.00492117	0.00229358	0.00585186	0.00240096	0.00912869	0.002002	0.00669113	0.0114961	0.0134149	0.00771088	0.00114557	0.00301903	0.00493705	0.00214895	0.00558503	0.00222769	0.00644277	0.00460024
ENSG00000034063	cg09329705	0.0767842	0.110141	0.106268	0.0844489	0.102794	0.088924	0.0869696	0.0792343	0.150739	0.105787	0.0926073	0.0986215	0.101289	0.0795675	0.0734168	0.123072	0.104411	0.116094	0.113269	0.0687883	0.0502994	0.0630255	0.0384866	0.098242	0.0732103	0.0499687	0.0767722	0.069677	0.0754302	0.0745124	0.0439755	0.0681253	0.0581158	0.063422	0.0605192	0.0792152	0.0726717	0.0845563	0.0922777	0.0952735	0.0568778	0.078175	0.0485992	0.080094	0.0725367	0.0597155	0.0690074	0.0492996
ENSG00000034063	cg10031203	0.9096	0.930126	0.927692	0.909871	0.885607	0.906246	0.925699	0.893391	0.920278	0.932451	0.881926	0.887842	0.935102	0.908766	0.868518	0.932793	0.92243	0.905716	0.948916	0.890785	0.924519	0.889281	0.85757	0.919765	0.718397	0.886273	0.896823	0.859757	0.726516	0.501411	0.701856	0.895292	0.852431	0.880525	0.852238	0.90626	0.868953	0.929452	0.638598	0.922203	0.937685	0.80358	0.892194	0.947532	0.638993	0.833293	0.893443	0.875688
ENSG00000034063	cg12159575	0.0587947	0.0839518	0.0503671	0.043282	0.0467434	0.0527466	0.0567568	0.0115283	0.0450192	0.0203902	0.0427574	0.00976676	0.013768	0.00516796	0.00810612	0.0163755	0.0238386	0.0243735	0.0448225	0.0279193	0.0756232	0.0449709	0.11177	0.0588235	0.0477728	0.0479497	0.0576481	0.00650333	0.054869	0.0183727	0.0439351	0.0161316	0.0190096	0.00596792	0.0260759	0.0112252	0.0140913	0.0220985	0.0305466	0	0.0612953	0.0494634	0.0793163	0.0675852	0.0415174	0.0451874	0.0626394	0.0210335
ENSG00000034063	cg14242359	0.911026	0.919636	0.929083	0.930791	0.935393	0.933118	0.926456	0.950392	0.927453	0.940977	0.916701	0.926957	0.930342	0.911634	0.917778	0.945195	0.943669	0.930012	0.933555	0.928046	0.927648	0.955028	0.895489	0.938559	0.893366	0.921015	0.929608	0.937547	0.888556	0.948923	0.903133	0.929985	0.957766	0.946769	0.935878	0.935419	0.900072	0.914143	0.915732	0.936478	0.932975	0.946499	0.950848	0.940316	0.823957	0.939936	0.919747	0.912521
ENSG00000034063	cg14993439	0.517764	0.541513	0.446882	0.431668	0.493246	0.491606	0.479382	0.562243	0.463499	0.493365	0.511515	0.474999	0.420392	0.454506	0.511482	0.452336	0.48654	0.484038	0.512048	0.478291	0.474381	0.605428	0.199579	0.424351	0.43942	0.436275	0.533428	0.485783	0.433845	0.2262	0.187849	0.51963	0.233249	0.428248	0.48479	0.534991	0.457464	0.327191	0.303159	0.623294	0.573769	0.540104	0.276462	0.354946	0.285227	0.398404	0.545987	0.439936
ENSG00000034063	cg18322448	0.0163726	0.0329924	0.0124138	0.0185384	0.0218329	0.023108	0.0327766	0.0204052	0.0149254	0.00906753	0.0193913	0.0106747	0.00805104	0.0167946	0.00965536	0.0107293	0.0153554	0.0296113	0.0445241	0.037943	0.0410815	0.0149755	0.0143506	0.0149917	0.023792	0.0309519	0.0203479	0.0410939	0.0372512	0.0125267	0.0308932	0.0104473	0.0233945	0.0307886	0.0128246	0.0181864	0.009413	0.0211592	0.0305284	0.036164	0.0395301	0.0100661	0.0244243	0.0298616	0.0410484	0.0288727	0.029985	0.0278401
ENSG00000034063	cg18473042	0.0140753	0.0174882	0.0117719	0.00901129	0.0131799	0.0163787	0.017392	0.0139655	0.0163973	0.0134663	0.0132768	0.0148843	0.0333895	0.0144281	0.018968	0.0220807	0.0137794	0.0231335	0.027379	0.0196555	0.017735	0.00761886	0.0139682	0.0118236	0.023734	0.0133272	0.0186732	0.0160332	0.0088419	0.0147023	0.0207676	0.0120201	0.020815	0.0104853	0.00891248	0.0103205	0.0155842	0.0146795	0.0158822	0.0265668	0.001657	0.0105924	0.0123607	0.00594639	0.00861978	0.0181493	0.0116091	0.0169609
ENSG00000034063	cg23290217	0.0650818	0.18953	0.131391	0.0798877	0.159522	0.121445	0.220605	0.119084	0.280978	0.251903	0.10892	0.124889	0.218023	0.119616	0.162866	0.273472	0.107564	0.130217	0.227514	0.102803	0.0808831	0.0395839	0.013456	0.0623563	0.0566548	0.0484235	0.06227	0.044877	0.0510005	0.0277272	0.0235729	0.0583534	0.0415051	0.0317757	0.0589686	0.143869	0.0926454	0.0461602	0.0468854	0.0888183	0.059785	0.0398637	0.0256154	0.0209888	0.0317975	0.036108	0.0389508	0.0541147
ENSG00000034063	cg23350065	0.0110913	0.013667	0.0150909	0.0193477	0.0121396	0.0207734	0.0323134	0.0286524	0.0201863	0.0245138	0.0235273	0.0262523	0.0254952	0.0221207	0.0348536	0.0209668	0.02415	0.0258989	0.0298174	0.0285013	0.0197591	0.00860257	0.0164474	0.0121364	0.0260545	0.0184511	0.0252518	0.0170842	0.031372	0.0134836	0.0207028	0.0234714	0.0170788	0.0184698	0.0185627	0.0172127	0.0150808	0.0293986	0.0227461	0.0261414	0.014658	0.0122211	0.0141849	0.0181841	0.0285788	0.00834653	0.0246502	0.017606
ENSG00000049319	cg00712943	0.763177	0.85499	0.785209	0.869921	0.784552	0.818072	0.835271	0.714706	0.837435	0.871892	0.713201	0.810597	0.878174	0.799196	0.751228	0.873046	0.824969	0.854039	0.874318	0.817707	0.860909	0.900782	0.902642	0.878251	0.580175	0.824054	0.717636	0.705014	0.587004	0.863425	0.71358	0.814256	0.873376	0.534008	0.837636	0.872631	0.773697	0.8799	0.414043	0.868887	0.919006	0.45323	0.915279	0.931763	0.263348	0.771234	0.752024	0.790852
ENSG00000049319	cg06149357	0.831949	0.871525	0.843383	0.868085	0.859629	0.863216	0.847635	0.799795	0.855135	0.897197	0.792061	0.883287	0.892338	0.839687	0.835316	0.896625	0.857917	0.841274	0.896716	0.889958	0.881494	0.877438	0.889706	0.902883	0.810237	0.874829	0.881426	0.772998	0.885971	0.892935	0.883101	0.812895	0.871056	0.601407	0.891412	0.874065	0.826712	0.861487	0.890789	0.907668	0.913794	0.609435	0.908565	0.906324	0.570683	0.8625	0.872261	0.803705
ENSG00000049319	cg06492144	0.567218	0.649529	0.585207	0.672356	0.561241	0.57921	0.639349	0.548655	0.630841	0.659493	0.542643	0.616299	0.653239	0.648051	0.600565	0.693465	0.62518	0.570194	0.674976	0.648093	0.677631	0.738903	0.857512	0.685852	0.458649	0.685415	0.480818	0.598574	0.696295	0.79145	0.619713	0.604341	0.77469	0.36286	0.667349	0.682555	0.573557	0.622575	0.664971	0.732673	0.799713	0.263105	0.877339	0.783511	0.354635	0.597737	0.459165	0.655004
ENSG00000049319	cg08894761	0.391941	0.650951	0.436198	0.617347	0.49345	0.457707	0.539474	0.419285	0.498174	0.632647	0.391622	0.430913	0.608805	0.420259	0.455556	0.606904	0.462909	0.491014	0.663469	0.485528	0.786525	0.875893	0.880943	0.740741	0.665621	0.591511	0.217933	0.675492	0.805365	0.809141	0.672344	0.499642	0.864327	0.374242	0.839024	0.736754	0.436634	0.688943	0.42863	0.744541	0.892902	0.47179	0.872214	0.831487	0.313373	0.665172	0.276655	0.709121
ENSG00000049319	cg11765362	0.783593	0.770449	0.726817	0.751893	0.742254	0.772406	0.780377	0.532407	0.781029	0.778394	0.635488	0.713426	0.773481	0.705615	0.705825	0.799144	0.749257	0.700614	0.838864	0.716862	0.757535	0.786786	0.843395	0.749899	0.635977	0.784366	0.750431	0.629892	0.865273	0.829835	0.727344	0.644343	0.867156	0.588859	0.822469	0.807524	0.715679	0.732938	0.870864	0.826861	0.893435	0.301833	0.842857	0.825851	0.77438	0.805267	0.819595	0.70429
ENSG00000049319	cg13527387	0.819937	0.85464	0.844023	0.862636	0.824791	0.796366	0.834865	0.78283	0.827997	0.887199	0.766978	0.88155	0.862506	0.853784	0.821894	0.902828	0.831708	0.841431	0.866716	0.924043	0.8828	0.887469	0.943321	0.921549	0.719387	0.858263	0.782599	0.779756	0.885372	0.917115	0.892211	0.828268	0.922729	0.586648	0.884946	0.893679	0.85665	0.830039	0.803323	0.919872	0.948288	0.554558	0.962044	0.947678	0.373112	0.830953	0.733193	0.819642
ENSG00000049319	cg15403517	0.640794	0.666867	0.406799	0.722381	0.471419	0.5762	0.516234	0.497026	0.578446	0.665174	0.477526	0.522556	0.629984	0.510561	0.528618	0.61476	0.493902	0.566403	0.605437	0.598552	0.778392	0.786573	0.897243	0.818627	0.483541	0.631258	0.386386	0.761051	0.708924	0.877345	0.679439	0.651722	0.881567	0.339787	0.822173	0.795778	0.532965	0.771135	0.6285	0.84959	0.851648	0.418199	0.914879	0.888465	0.626857	0.777702	0.385019	0.74236
ENSG00000049319	cg18529845	0.26723	0.101157	0.0499869	0.0786222	0.131554	0.0303334	0.119978	0.328169	0.109912	0.0609975	0.269993	0.0973681	0.101302	0.0765494	0.152773	0.239274	0.0735946	0.129455	0.263114	0.113039	0.748607	0.814928	0.908212	0.172439	0.106001	0.355472	0.05521	0.44892	0.0336585	0.0174871	0.186831	0.257683	0.865902	0.0343738	0.245254	0.10737	0.130846	0.0263054	0.0352637	0.704548	0.749634	0.0223294	0.895475	0.207451	0.0603236	0.246179	0.0211157	0.746644
ENSG00000049319	cg18948125	0.383027	0.305687	0.261329	0.464817	0.360924	0.312987	0.318481	0.43486	0.319184	0.335124	0.404938	0.329363	0.274131	0.327767	0.365755	0.383768	0.314568	0.354577	0.34475	0.343696	0.529742	0.586727	0.736681	0.456381	0.602355	0.262674	0.212142	0.363129	0.276019	0.157022	0.330533	0.429086	0.698881	0.265175	0.455087	0.399156	0.335383	0.265091	0.200174	0.624126	0.574212	0.274822	0.735432	0.498876	0.572472	0.193097	0.209089	0.615184
ENSG00000049319	cg22549881	0.917282	0.946709	0.927336	0.947847	0.925911	0.957904	0.930734	0.869128	0.934266	0.950674	0.871532	0.92184	0.918099	0.92831	0.904502	0.949587	0.927281	0.917022	0.93927	0.936083	0.93109	0.864198	0.972889	0.961603	0.664263	0.923576	0.94974	0.90627	0.945973	0.943027	0.938982	0.863243	0.953378	0.566743	0.944519	0.961181	0.917413	0.926183	0.921284	0.947699	0.953512	0.306965	0.963538	0.962914	0.264304	0.935232	0.952818	0.880682
ENSG00000049319	cg26638505	0.500192	0.488463	0.464668	0.634977	0.552303	0.552895	0.531542	0.522946	0.530459	0.587041	0.510923	0.499287	0.592944	0.506438	0.501956	0.56094	0.462383	0.423619	0.592346	0.506414	0.678781	0.789759	0.797163	0.692472	0.641513	0.633652	0.35996	0.622566	0.772331	0.785346	0.705831	0.507769	0.765482	0.560727	0.736536	0.696579	0.500769	0.573574	0.480337	0.650548	0.792527	0.552871	0.795639	0.736393	0.708724	0.66171	0.345961	0.67186
ENSG00000099869	cg01667319	0.64006	0.802072	0.76294	0.724788	0.699464	0.700649	0.789833	0.634398	0.762683	0.796624	0.617569	0.680351	0.806473	0.628943	0.662594	0.809772	0.743867	0.799029	0.821299	0.624661	0.782379	0.870127	0.880525	0.800931	0.513008	0.767985	0.712934	0.753258	0.836412	0.885309	0.301682	0.528754	0.854065	0.770887	0.273219	0.76365	0.636884	0.864545	0.824282	0.756316	0.873028	0.866087	0.825903	0.865629	0.427205	0.84787	0.686527	0.463172
ENSG00000099869	cg02166532	0.334814	0.422244	0.416814	0.418671	0.397865	0.379783	0	0.388161	0.382283	0.460689	0.345444	0.37171	0.463778	0.346603	0.363866	0.439375	0.353028	0.46008	0.4917	0.333385	0.436172	0.460127	0.522483	0.431321	0.334837	0.389806	0.280362	0.41699	0.258077	0.178397	0.137173	0.292405	0.516181	0.213659	0.412372	0.349286	0.350388	0.619788	0.229824	0.472825	0.549984	0.507634	0.368182	0.424992	0.158062	0.4601	0.165	0.363447
ENSG00000099869	cg02835822	0.633778	0.795486	0.766072	0.716163	0.688313	0.672479	0.762334	0.646531	0.760469	0.783947	0.642136	0.693842	0.803504	0.646269	0.66952	0.798603	0.742035	0.767385	0.831913	0.648755	0.599925	0.811378	0.832788	0.775163	0.568074	0.570291	0.497581	0.518603	0.835253	0.853597	0.314077	0.586451	0.783944	0.511146	0.248552	0.757315	0.64001	0.679654	0.843167	0.774886	0.618559	0.767383	0.607905	0.854882	0.117936	0.631019	0.413139	0.684085
ENSG00000099869	cg03760951	0.550796	0.626561	0.675133	0.674754	0.620153	0.594137	0.640707	0.574394	0.604859	0.692579	0.562413	0.564928	0.755413	0.528903	0.585639	0.6774	0.543029	0.674837	0.743742	0.534914	0.742229	0.824956	0.7013	0.75872	0.486302	0.671237	0.517262	0.568943	0.336619	0.411968	0.261118	0.525212	0.795412	0.673252	0.248328	0.473387	0.540528	0.800315	0.204666	0.701239	0.861632	0.74576	0.841517	0.798432	0.203663	0.696882	0.456892	0.250914
ENSG00000099869	cg04072545	0.521647	0.435498	0.541699	0.61971	0.595216	0.687713	0.61855	0.541742	0.64699	0.73679	0.502847	0.430943	0.660194	0.518066	0.465814	0.683622	0.397906	0.569353	0.650411	0.447393	0.674534	0.73436	0.63505	0.724282	0.436109	0.613723	0.310945	0.514382	0.800217	0.764729	0.0654971	0.478981	0.619088	0.283208	0.139971	0.675901	0.365005	0.602837	0.766984	0.651106	0.825673	0.796454	0.513051	0.685516	0.0753342	0.642042	0.148847	0.550725
ENSG00000099869	cg05452899	0.60748	0.821124	0.785031	0.789819	0.736284	0.723987	0.790613	0.682747	0.814625	0.804467	0.648706	0.667189	0.814679	0.577969	0.681452	0.814129	0.740519	0.8293	0.845578	0.665852	0.83221	0.885314	0.879994	0.810676	0.676523	0.804832	0.759124	0.759323	0.866811	0.862238	0.266887	0.635336	0.8596	0.795467	0.642701	0.755474	0.671038	0.879871	0.877762	0.796262	0.89339	0.867299	0.834568	0.864906	0.556725	0.870105	0.758899	0.734345
ENSG00000099869	cg05859777	0.588881	0.826402	0.776064	0.792574	0.691999	0.725288	0.802594	0.646716	0.821832	0.816367	0.640265	0.671171	0.839335	0.596723	0.662575	0.85248	0.709617	0.813405	0.884645	0.64338	0.862088	0.891422	0.919396	0.861072	0.580603	0.817614	0.721647	0.792279	0.875174	0.89817	0.231088	0.562184	0.880481	0.687571	0.585411	0.774183	0.652308	0.875986	0.879833	0.814849	0.911226	0.930792	0.922705	0.902769	0.161003	0.884958	0.686316	0.666383
ENSG00000099869	cg09694722	0.468128	0.544362	0.611819	0.567118	0.533243	0.558841	0.586695	0.491822	0.568145	0.644441	0.506425	0.517478	0.621632	0.478462	0.516825	0.626679	0.500044	0.616161	0.690991	0.468268	0.504915	0.73697	0.277786	0.537821	0.413811	0.557065	0.376432	0.464574	0.7091	0.628794	0.269068	0.508038	0.713223	0.31636	0.343274	0.593063	0.447223	0.589801	0.626791	0.596636	0.643632	0.682005	0.348415	0.592586	0.132604	0.540668	0.289638	0.274132
ENSG00000099869	cg10037494	0.560291	0.777845	0.728735	0.735757	0.65708	0.68631	0.779728	0.613103	0.749608	0.7748	0.603559	0.598065	0.825531	0.546866	0.61666	0.797915	0.677701	0.741317	0.828641	0.550665	0.82687	0.883231	0.897581	0.799956	0.566808	0.801758	0.723342	0.717913	0.868643	0.891141	0.261674	0.478652	0.899872	0.814022	0.469064	0.703561	0.591682	0.901319	0.859403	0.731761	0.901372	0.90252	0.880338	0.84669	0.383741	0.836979	0.659843	0.69963
ENSG00000099869	cg10659464	0.664838	0.855876	0.804321	0.787834	0.744603	0.747153	0.817299	0.709192	0.819686	0.823701	0.686727	0.742825	0.852623	0.716333	0.727199	0.861826	0.80707	0.841405	0.853838	0.735179	0.461684	0.556645	0.759209	0.848669	0.607247	0.51768	0.462692	0.435598	0.894517	0.840194	0.34656	0.611432	0.824526	0.422415	0.259555	0.776699	0.668458	0.526745	0.886846	0.746669	0.531489	0.677818	0.831974	0.883633	0.157364	0.536995	0.281298	0.481886
ENSG00000099869	cg11915650	0.389219	0.683826	0.643401	0.642432	0.601737	0.603701	0.686168	0.427272	0.675268	0.677835	0.484698	0.50435	0.736545	0.441127	0.480478	0.73579	0.484311	0.66178	0.754726	0.466667	0.778039	0.843284	0.849065	0.73616	0.352129	0.663199	0.36391	0.449782	0.649436	0.797507	0.167196	0.380451	0.788466	0.219113	0.275731	0.585931	0.392044	0.704739	0.456406	0.635518	0.879841	0.865797	0.818725	0.814684	0.350629	0.409662	0.206911	0.217873
ENSG00000099869	cg12614029	0.337617	0.519649	0.713457	0.682092	0.570557	0.622456	0.564222	0.542728	0.549099	0.73366	0.318154	0.405921	0.76428	0.330559	0.425527	0.644245	0.231079	0.611806	0.754274	0.311989	0.84277	0.359282	0.892969	0.72627	0.281714	0.655736	0.293569	0.684047	0.139894	0.0989393	0.20232	0.399674	0.867907	0.199894	0.429143	0.223671	0.413558	0.882056	0.102032	0.685788	0.8991	0.662102	0.849117	0.754585	0.106943	0.713543	0.178389	0.567143
ENSG00000099869	cg12773325	0.32176	0.484916	0.694044	0.675528	0.575467	0.602547	0.5665	0.560402	0.53095	0.771363	0.280474	0.351206	0.789927	0.333195	0.417213	0.634404	0.20418	0.57753	0.76666	0.291095	0.857195	0.223355	0.910177	0.719334	0.208838	0.658437	0.218547	0.655422	0.0702185	0.0450468	0.130871	0.374105	0.886825	0.173865	0.415416	0.234681	0.383077	0.913566	0.0498656	0.651675	0.904662	0.702216	0.888588	0.757021	0.0221857	0.727921	0.107381	0.598751
ENSG00000099869	cg13756879	0.568164	0.717886	0.701454	0.719132	0.623864	0.631968	0.666791	0.581144	0.634125	0.702083	0.600902	0.574969	0.725592	0.504009	0.580943	0.663002	0.589094	0.73717	0.769753	0.595547	0.621618	0.688581	0.526973	0.755194	0.563386	0.336461	0.381087	0.527431	0.809644	0.765722	0.274055	0.50282	0.474165	0.191273	0.276086	0.720971	0.498976	0.496106	0.821496	0.741093	0.757269	0.491411	0.592769	0.866008	0.0583599	0.464356	0.0870236	0.138543
ENSG00000099869	cg14188639	0.592765	0.882442	0.797557	0.812906	0.763981	0.709187	0.810721	0.684069	0.847676	0.855213	0.667575	0.728558	0.800463	0.59559	0.727432	0.844928	0.765432	0.824901	0.862166	0.659899	0.870621	0.913956	0.768444	0.871594	0.587236	0.829905	0.857255	0.728716	0.875878	0.882237	0.573566	0.628693	0.878885	0.835661	0.818276	0.791987	0.687953	0.924156	0.853908	0.832495	0.935147	0.914203	0.656022	0.917659	0.382885	0.888273	0.840246	0.83127
ENSG00000099869	cg14608156	0.310782	0.474811	0.734779	0.652498	0.576983	0.60805	0.576228	0.53627	0.555445	0.775704	0.244093	0.400082	0.78731	0.345235	0.402283	0.666047	0.221574	0.600276	0.785785	0.256059	0.862824	0.25006	0.912011	0.714143	0.224074	0.661587	0.260617	0.711538	0.0432625	0.0282398	0.0375769	0.348763	0.889084	0.336382	0.433843	0.175658	0.435854	0.911023	0.0491851	0.661469	0.921205	0.646641	0.888543	0.789464	0.0297282	0.769767	0.156614	0.648504
ENSG00000099869	cg15393937	0.569641	0.752554	0.70415	0.720618	0.648961	0.650036	0.716855	0.610724	0.728812	0.750839	0.616208	0.660362	0.767027	0.579817	0.63712	0.75967	0.628135	0.721805	0.818033	0.617974	0.815674	0.89439	0.905473	0.795045	0.515049	0.800921	0.7514	0.682761	0.842973	0.884325	0.290655	0.606076	0.890007	0.630967	0.696634	0.703122	0.631556	0.876235	0.880885	0.725856	0.9104	0.909851	0.865702	0.846437	0.196744	0.841778	0.707781	0.789231
ENSG00000099869	cg16415340	0.484896	0.783776	0.782975	0.749444	0.649187	0.63798	0.75309	0.576064	0.752888	0.774936	0.521699	0.59537	0.825935	0.591713	0.589002	0.7693	0.649034	0.758065	0.860982	0.55401	0.846411	0.911628	0.943677	0.850468	0.438409	0.756771	0.636077	0.587449	0.757255	0.565187	0.156745	0.490421	0.907174	0.756145	0.482545	0.686133	0.548898	0.932337	0.445156	0.727756	0.929021	0.942986	0.9264	0.900418	0.08518	0.598206	0.525526	0.488322
ENSG00000099869	cg16977706	0.280034	0.393594	0.623691	0.546914	0.493915	0.522641	0.451118	0.415718	0.494372	0.611224	0.28142	0.289941	0.686758	0.266734	0.36324	0.55977	0.250504	0.552979	0.708865	0.271179	0.820593	0.690199	0.89974	0.563046	0.265483	0.643634	0.294452	0.528418	0.191106	0.183468	0.200978	0.419426	0.892328	0.477269	0.795544	0.236091	0.365612	0.908417	0.176169	0.63675	0.880972	0.688944	0.88222	0.593251	0.217472	0.782982	0.191095	0.505833
ENSG00000099869	cg17037101	0.515729	0.633864	0.712597	0.676681	0.617082	0.625369	0.663793	0.539418	0.631342	0.739723	0.554019	0.571735	0.738997	0.532349	0.600349	0.711403	0.56454	0.672077	0.741102	0.540729	0.7247	0.84471	0.413346	0.710316	0.474025	0.717025	0.453437	0.594443	0.798868	0.798653	0.304822	0.56196	0.865056	0.272645	0.467975	0.680279	0.560676	0.662006	0.792074	0.672764	0.773929	0.848648	0.421953	0.765523	0.108492	0.774592	0.326088	0.450443
ENSG00000099869	cg17434309	0.543466	0.807706	0.679913	0.777904	0.670279	0.675038	0.750255	0.589662	0.771189	0.791836	0.565379	0.620169	0.673306	0.562636	0.626198	0.771793	0.635132	0.74379	0.851688	0.582421	0.849859	0.630085	0.697355	0.826247	0.501701	0.805981	0.572541	0.764913	0.85105	0.794396	0.279212	0.538766	0.896953	0.741276	0.527784	0.781015	0.537161	0.692951	0.885565	0.795434	0.899121	0.816874	0.896206	0.93021	0.321852	0.875744	0.438347	0.613494
ENSG00000099869	cg18087943	0.295546	0.48393	0.679554	0.665052	0.561232	0.578184	0.553185	0.512714	0.512167	0.73206	0.262479	0.378639	0.759755	0.290271	0.369778	0.60862	0.156487	0.545205	0.771584	0.251931	0.802246	0.64306	0.902456	0.713494	0.215243	0.614943	0.392792	0.647503	0.0497119	0.0145715	0.0755995	0.309845	0.884667	0.601137	0.645772	0.136624	0.365203	0.903191	0.0279353	0.649525	0.913372	0.669065	0.889702	0.770108	0.0419491	0.671314	0.306191	0.639985
ENSG00000099869	cg19002337	0.308293	0.523801	0.641772	0.631972	0.536619	0.529864	0.555396	0.453465	0.507764	0.66353	0.373974	0.394064	0.676419	0.387492	0.399221	0.600781	0.42276	0.614734	0.681463	0.361918	0.724156	0.603279	0.577392	0.715946	0.291335	0.639829	0.374561	0.399114	0.234873	0.0822368	0.128852	0.296698	0.656786	0.203275	0.319831	0.284347	0.392254	0.546857	0.0861552	0.556793	0.756039	0.690544	0.618974	0.778043	0.0518732	0.526705	0.237489	0.0733121
ENSG00000099869	cg19371526	0.562842	0.749013	0.703502	0.68022	0.635605	0.624013	0.695306	0.58687	0.689273	0.725829	0.596508	0.62969	0.736752	0.581538	0.591	0.748428	0.62365	0.7432	0.792458	0.574658	0.593738	0.846248	0.666331	0.743889	0.504323	0.709585	0.468949	0.569836	0.78819	0.723147	0.299656	0.580012	0.807227	0.272045	0.558801	0.710931	0.587143	0.692331	0.774446	0.752524	0.745822	0.845569	0.591263	0.803216	0.15371	0.813344	0.375482	0.531425
ENSG00000099869	cg19443075	0.552502	0.711143	0.642683	0.654477	0.633463	0.575026	0.669685	0.539591	0.672201	0.687429	0.575581	0.582622	0.69395	0.537362	0.580142	0.69959	0.608014	0.678658	0.734679	0.555668	0.72303	0.805295	0.787515	0.72211	0.519247	0.675848	0.600226	0.555661	0.789962	0.811431	0.233382	0.534476	0.75139	0.493115	0.285596	0.630187	0.551138	0.784457	0.792245	0.630295	0.824693	0.822515	0.791362	0.774765	0.191909	0.717197	0.550997	0.673865
ENSG00000099869	cg20339650	0.473661	0.587704	0.610827	0.624923	0.570229	0.548813	0.566055	0.521495	0.567527	0.653905	0.515011	0.513352	0.66046	0.4482	0.515687	0.665895	0.500997	0.653591	0.717501	0.480857	0.68404	0.795583	0.749772	0.700065	0.438636	0.595797	0.480353	0.5099	0.439235	0.410479	0.270063	0.502449	0.714824	0.719907	0.417807	0.547097	0.487856	0.815716	0.294259	0.670177	0.751322	0.79137	0.735235	0.762373	0.223742	0.62435	0.411779	0.178299
ENSG00000099869	cg20895511	0.240604	0.284034	0.330242	0.341903	0.288936	0.222574	0.247879	0.256425	0.245168	0.28157	0.221177	0.245382	0.289432	0.234449	0.256532	0.285833	0.19514	0.261886	0.362997	0.303258	0.415587	0.372142	0.427856	0.427375	0.208731	0.243937	0.217364	0.318403	0.214895	0.243517	0.230387	0.193938	0.389903	0.277559	0.295671	0.255895	0.248125	0.441485	0.19074	0.379734	0.428114	0.42943	0.417067	0.44006	0.196238	0.272118	0.221358	0.276324
ENSG00000099869	cg21667878	0.537057	0.810134	0.8067	0.784579	0.698754	0.676195	0.797098	0.645817	0.804439	0.809932	0.609475	0.675813	0.857758	0.606386	0.642013	0.821676	0.703789	0.798897	0.881144	0.597544	0.891447	0.927672	0.96317	0.848379	0.454801	0.842039	0.76518	0.723786	0.846704	0.681495	0.177054	0.537257	0.919644	0.849494	0.695895	0.74029	0.639783	0.947372	0.534147	0.771551	0.958151	0.957024	0.93601	0.895086	0.154487	0.851546	0.685496	0.498356
ENSG00000099869	cg22287492	0.560047	0.750068	0.634386	0.723498	0.60135	0.668421	0.730209	0.631247	0.761164	0.807206	0.655717	0.599603	0.71611	0.518193	0.62208	0.751469	0.609494	0.685604	0.792793	0.580826	0.716184	0.857529	0.827187	0.777764	0.577291	0.673066	0.637215	0.615075	0.862777	0.861051	0.235604	0.575552	0.778808	0.796048	0.352581	0.743524	0.563254	0.853073	0.885465	0.759081	0.839953	0.729568	0.570148	0.877002	0.341805	0.739454	0.637107	0.776055
ENSG00000099869	cg23676551	0.630718	0.75554	0.745853	0.722923	0.66355	0.673113	0.727726	0.587871	0.709262	0.776966	0.609526	0.660249	0.772029	0.630859	0.645841	0.774129	0.674919	0.741171	0.826068	0.646009	0.811875	0.87327	0.864264	0.741699	0.507573	0.766066	0.649175	0.642368	0.838868	0.857058	0.321369	0.585748	0.892323	0.551252	0.331672	0.710685	0.654622	0.873816	0.872507	0.737632	0.912492	0.899313	0.829716	0.823224	0.131519	0.79358	0.558436	0.77858
ENSG00000099869	cg23905216	0.611407	0.797225	0.742594	0.711317	0.698536	0.703696	0.756266	0.653458	0.759413	0.79913	0.64453	0.689739	0.810788	0.639789	0.669939	0.798332	0.726437	0.790674	0.823345	0.627375	0.807442	0.886399	0.863976	0.783673	0.540395	0.789242	0.666861	0.623727	0.851941	0.871523	0.283463	0.626722	0.838818	0.413464	0.573173	0.752795	0.661802	0.868467	0.874627	0.777048	0.87604	0.897155	0.862253	0.85955	0.1288	0.834847	0.638981	0.775573
ENSG00000099869	cg24366657	0.425627	0.672629	0.62399	0.741621	0.549137	0.639962	0.640226	0.556552	0.684158	0.735023	0.484312	0.457735	0.677535	0.408499	0.510849	0.664376	0.469739	0.648903	0.737455	0.38601	0.761286	0.876503	0.516018	0.81775	0.43009	0.660637	0.505208	0.527029	0.50795	0.123421	0.217161	0.291449	0.84141	0.677484	0.521656	0.57389	0.457383	0.887279	0.170624	0.698589	0.906655	0.907243	0.881257	0.888232	0.202022	0.435662	0.392457	0.172992
ENSG00000099869	cg24917382	0.631358	0.841682	0.765474	0.765302	0.691356	0.68116	0.761564	0.644683	0.790642	0.782762	0.619091	0.663416	0.818758	0.630498	0.648042	0.804791	0.718537	0.796862	0.85423	0.658677	0.804776	0.865577	0.907473	0.830391	0.540142	0.785948	0.77532	0.700052	0.830658	0.546388	0.281733	0.611031	0.830324	0.77862	0.362045	0.736834	0.614903	0.858284	0.625377	0.783212	0.891901	0.901934	0.894214	0.8833	0.166516	0.846002	0.750697	0.616959
ENSG00000099869	cg25163476	0.507263	0.767406	0.677202	0.655597	0.592094	0.58705	0.703445	0.542677	0.703194	0.718853	0.545154	0.573831	0.729115	0.51256	0.555571	0.75327	0.634044	0.706635	0.789053	0.54228	0.738389	0.865063	0.581703	0.718557	0.458226	0.697664	0.707515	0.609196	0.810929	0.820536	0.456217	0.508354	0.825491	0.542165	0.708337	0.656288	0.554716	0.842784	0.865842	0.687645	0.833353	0.847888	0.551024	0.823204	0.143334	0.797813	0.674132	0.671147
ENSG00000099869	cg26517849	0.417471	0.652274	0.631417	0.610247	0.542765	0.574997	0.65776	0.495634	0.650776	0.729674	0.497376	0.503425	0.687524	0.518776	0.496553	0.730843	0.568714	0.681087	0.764691	0.493963	0.729097	0.812649	0.823083	0.700587	0.39033	0.718284	0.593224	0.559401	0.78245	0.813931	0.120908	0.374895	0.799804	0.698868	0.241486	0.643167	0.486951	0.860026	0.794097	0.652211	0.829971	0.851244	0.782694	0.760189	0.17628	0.72409	0.485731	0.536585
ENSG00000118412	cg03687994	0.0716322	0.0314149	0.0319763	0.0367845	0.0479336	0.0659186	0.164114	0.0429836	0.0755467	0.0558964	0.0633724	0.0576825	0.0444319	0.0618169	0.0591537	0.0450855	0.0826356	0.0855473	0.0696033	0.0786092	0.052889	0.162815	0.0330797	0.0457317	0.0479973	0.0405885	0.0651512	0.0519747	0.0531621	0.0596808	0.0285714	0.0621891	0.0368118	0.0624611	0.0502283	0.0491653	0.0452994	0.0798082	0.0521785	0.0673786	0.0461627	0.041206	0.0217028	0.04454	0.0552693	0.0435276	0.0788637	0.0558492
ENSG00000118412	cg07318088	0.0730849	0.0824938	0.0725049	0.0799257	0.0827374	0.0769026	0.0708415	0.096308	0.091962	0.0799553	0.0889706	0.0946742	0.0775634	0.0747254	0.0914892	0.0904526	0.0821259	0.103448	0.0978405	0.0834603	0.0718895	0.0831777	0.0628433	0.0841759	0.0942249	0.0684508	0.0751144	0.0831205	0.0834594	0.0761139	0.0738759	0.0902938	0.0825353	0.0830879	0.0805626	0.0946137	0.0765137	0.0958653	0.0952163	0.105241	0.0799532	0.103813	0.0895761	0.0814174	0.0806018	0.175	0.14091	0.0808969
ENSG00000118412	cg07744562	0.192298	0.199349	0.192157	0.184931	0.211688	0.20108	0.215451	0.20365	0.212022	0.214086	0.208582	0.223482	0.21173	0.21973	0.217142	0.203343	0.230375	0.216413	0.218875	0.215243	0.18266	0.187731	0.205261	0.195436	0.209497	0.20486	0.219429	0.213303	0.211774	0.192188	0.221043	0.207413	0.220747	0.223186	0.204586	0.208921	0.20963	0.25907	0.221749	0.223685	0.16144	0.203076	0.202221	0.20021	0.217084	0.193285	0.209898	0.196865
ENSG00000118412	cg15331097	0.0834117	0.0872576	0.0651249	0.0997777	0.0709623	0.0827301	0.0530285	0.0859808	0.106015	0.0945004	0.0705478	0.0980565	0.0660546	0.0626248	0.0756829	0.079991	0.0809748	0.0831822	0.120135	0.0949175	0.0906878	0.0967947	0.06341	0.0722315	0.0939068	0.0827736	0.0668025	0.0528109	0.0720486	0.0569483	0.0787208	0.0977804	0.0726127	0.100477	0.091175	0.0546797	0.0984572	0.133667	0.117284	0.127273	0.108558	0.118009	0.0661386	0.084115	0.083383	0.0832582	0.0964187	0.0561194
ENSG00000118412	cg17427856	0.0786008	0.0761639	0.0533546	0.0665623	0.0513875	0.0715126	0.0469845	0.0699219	0.0495279	0.0691442	0.0521514	0.0727589	0.0588525	0.0444336	0.0624357	0.0475895	0.0787023	0.080054	0.0795417	0.0619552	0.045707	0.0558954	0.0384246	0.0572034	0.0653236	0.052413	0.0619155	0.067028	0.0657743	0.0526817	0.0438086	0.0620968	0.0522573	0.0389712	0.0557906	0.0712816	0.051344	0.0725389	0.0657366	0.0745683	0.0590845	0.0656585	0.0833534	0.0601629	0.0599563	0.0509826	0.0685714	0.0728693
ENSG00000118412	cg19410967	0.0954749	0.181143	0.0856685	0.148754	0.0980392	0.157607	0.164323	0.183193	0.101322	0.163929	0.123366	0.183345	0.114103	0.102518	0.107872	0.121231	0.184346	0.204537	0.24291	0.153302	0.0878253	0.150997	0.0636292	0.131591	0.179606	0.107864	0.178883	0.149701	0.139906	0.151227	0.122083	0.14611	0.0717044	0.178408	0.12111	0.165059	0.0989884	0.301714	0.182392	0.209711	0.109706	0.145814	0.236352	0.162482	0.0964497	0.113239	0.16806	0.118807
ENSG00000118412	cg21167072	0.0902102	0.0572859	0.0567201	0.0512085	0.0719265	0.086858	0.145961	0.0841619	0.0459246	0.0887475	0.0570188	0.10487	0.0793319	0.0619919	0.0629389	0.0806079	0.0576642	0.126938	0.105603	0.0856721	0.0730397	0.0867209	0.0727666	0.053816	0.063388	0.0587519	0.061516	0.0835294	0.0407742	0.0854871	0.0721428	0.0641399	0.0534795	0.0632967	0.0744891	0.0639027	0.0421086	0.0875394	0.113171	0.0738363	0.0330117	0.0477502	0.0389455	0.0831272	0.0743728	0.0565153	0.0572672	0.0821864
ENSG00000118412	cg22624253	0.0137741	0.0103763	0.00966046	0.0159269	0.014193	0.0108116	0.0142264	0.0119727	0.0224388	0.0261975	0.0147815	0.0259808	0.0187444	0.00529181	0.0102332	0.0164164	0.00894683	0.0190357	0.026794	0.0271934	0.0208333	0.0277452	0.0353322	0.0114293	0.0249651	0.0194746	0.0185556	0.0116279	0.0168609	0.0129542	0.0219929	0.0161168	0.0171364	0.0240693	0.0131282	0.00133804	0.00834798	0.0359741	0.0213784	0.0217796	0.00332126	0.0349592	0.0116851	0.0157759	0.0151899	0.0190275	0.0142167	0.0207624
ENSG00000118412	cg25887294	0.0855996	0.0907252	0.0848384	0.0878304	0.107867	0.0863913	0.0703924	0.0794411	0.0730563	0.0862914	0.0858678	0.0745337	0.0726679	0.07072	0.0741096	0.0795725	0.0809486	0.100006	0.109472	0.0865591	0.0795494	0.107921	0.071075	0.102569	0.100705	0.0752357	0.0774561	0.0793824	0.0782931	0.0796133	0.0625884	0.0778381	0.0820706	0.0842277	0.0772082	0.0908759	0.0718183	0.0874693	0.0844045	0.0885578	0.0809828	0.0854569	0.0890187	0.0902773	0.0888659	0.0958648	0.0783656	0.0647654
ENSG00000130600	cg00237904	0.701761	0.828276	0.761532	0.768773	0.752877	0.773224	0.659885	0.751367	0.698368	0.820539	0.658621	0.743556	0.781944	0.769892	0.73477	0.831537	0.779566	0.836568	0.891064	0.682692	0.788294	0.837727	0.876551	0.830142	0.483199	0.527096	0.473344	0.46564	0.868377	0.87983	0.809664	0.66228	0.66837	0.294789	0.506643	0.780357	0.713888	0.215429	0.90834	0.748833	0.81353	0.693893	0.883185	0.889498	0.180748	0.311666	0.432767	0.659274
ENSG00000130600	cg01539474	0.695625	0.712049	0.680146	0.705372	0.688254	0.68843	0.66896	0.687473	0.744649	0.727119	0.707067	0.702381	0.693607	0.71814	0.714829	0.733368	0.714963	0.723695	0.700382	0.695719	0.660395	0.697718	0.53226	0.720104	0.577872	0.622589	0.529539	0.583126	0.851771	0.771613	0.856706	0.696509	0.667874	0.495022	0.548624	0.801924	0.703923	0.367841	0.890849	0.692837	0.734865	0.72913	0.733797	0.752946	0.307641	0.564444	0.448203	0.597153
ENSG00000130600	cg01895612	0.612442	0.769287	0.666814	0.665667	0.668498	0.708997	0.585515	0.680045	0.664771	0.718831	0.634877	0.671359	0.724012	0.680746	0.663823	0.734068	0.72378	0.746214	0.727482	0.627112	0.678428	0.729792	0.830742	0.722176	0.50766	0.479418	0.501427	0.485111	0.803047	0.77854	0.754254	0.60184	0.449811	0.381095	0.532309	0.713633	0.664779	0.295009	0.756771	0.696081	0.692786	0.609145	0.80981	0.789579	0.227876	0.318175	0.495704	0.520764
ENSG00000130600	cg01977486	0.701538	0.730487	0.686265	0.67991	0.710681	0.702839	0.681049	0.722219	0.724126	0.720973	0.717106	0.717047	0.70485	0.696939	0.705017	0.714077	0.714736	0.734272	0.730631	0.7299	0.678501	0.723932	0.513086	0.71183	0.642457	0.630401	0.629692	0.661769	0.845359	0.758236	0.838262	0.689887	0.683138	0.619371	0.630591	0.790933	0.727471	0.525153	0.866999	0.730287	0.68888	0.748412	0.551275	0.749582	0.496043	0.579124	0.585316	0.672277
ENSG00000130600	cg02657360	0.555312	0.595876	0.523563	0.554125	0.600726	0.576596	0.534621	0.60439	0.46297	0.575558	0.556172	0.619353	0.494531	0.562568	0.596972	0.584928	0.628332	0.684073	0.63449	0.566229	0.462619	0.163626	0.559469	0.560754	0.389671	0.288871	0.338938	0.358714	0.861767	0.703459	0.768313	0.524925	0.137107	0.225773	0.233265	0.694677	0.567728	0.137697	0.7546	0.535285	0.47049	0.153589	0.47527	0.534369	0.134814	0.210604	0.319239	0.384209
ENSG00000130600	cg02694715	0.609218	0.610553	0.59303	0.580279	0.636549	0.620976	0.610957	0.637444	0.630716	0.637256	0.631948	0.606077	0.605574	0.592579	0.615903	0.631465	0.623773	0.625098	0.622904	0.619735	0.590853	0.619663	0.495782	0.60539	0.571389	0.588899	0.569201	0.59553	0.77421	0.664114	0.792136	0.613979	0.61358	0.550673	0.543704	0.674573	0.623904	0.505414	0.821397	0.588436	0.602032	0.604162	0.492169	0.624185	0.509099	0.554781	0.537985	0.600276
ENSG00000130600	cg02864690	0.628	0.662017	0.59866	0.619559	0.611947	0.629398	0.619256	0.651223	0.636535	0.596867	0.650944	0.616493	0.600842	0.634207	0.597799	0.648472	0.648662	0.647986	0.658548	0.623233	0.549556	0.40599	0.35901	0.61127	0.514769	0.5473	0.516119	0.505511	0.7895	0.684237	0.772308	0.613147	0.333877	0.46035	0.478413	0.711191	0.623414	0.354577	0.848623	0.617699	0.578504	0.506192	0.381788	0.631731	0.319949	0.537433	0.485064	0.542146
ENSG00000130600	cg02886509	0.583691	0.718162	0.622441	0.625896	0.67949	0.675411	0.565416	0.644238	0.581194	0.703611	0.616826	0.65268	0.595638	0.660729	0.654588	0.705128	0.71697	0.74743	0.705766	0.663075	0.639851	0.169575	0.882652	0.590465	0.379649	0.306327	0.370594	0.394031	0.86455	0.832418	0.840624	0.479574	0.173574	0.232121	0.220815	0.720232	0.644694	0.137725	0.888345	0.640297	0.616216	0.160441	0.848648	0.555787	0.136456	0.236092	0.340817	0.540191
ENSG00000130600	cg03175030	0.864568	0.744218	0.827689	0.897328	0.85059	0.806139	0.823113	0.885562	0.802382	0.833639	0.83162	0.848698	0.81176	0.806422	0.86565	0.803029	0.812724	0.78567	0.788212	0.820784	0.654116	0.754994	0.856396	0.870559	0.708033	0.643876	0.896937	0.885671	0.913261	0.853429	0.680936	0.86907	0.461606	0.588056	0.72229	0.889935	0.819976	0.387188	0.881688	0.862869	0.719759	0.602855	0.915313	0.893833	0.503127	0.553228	0.897902	0.906871
ENSG00000130600	cg03996735	0.809147	0.868637	0.837526	0.872324	0.814364	0.860218	0.805897	0.830264	0.819653	0.863787	0.763781	0.812795	0.864981	0.860675	0.827328	0.854886	0.828958	0.856677	0.909039	0.838635	0.89739	0.917418	0.923234	0.88877	0.545092	0.776947	0.570679	0.593282	0.901262	0.92556	0.860614	0.716981	0.67098	0.391565	0.686793	0.87965	0.821468	0.382634	0.927736	0.86888	0.924389	0.927828	0.927103	0.933143	0.257339	0.40913	0.559204	0.745683
ENSG00000130600	cg04088212	0.704753	0.69469	0.711582	0.711481	0.708238	0.704852	0.692972	0.684204	0.714351	0.711363	0.719028	0.740024	0.716404	0.755701	0.703046	0.733913	0.732481	0.725754	0.667311	0.72705	0.664031	0.695802	0.432444	0.711954	0.568653	0.618739	0.511172	0.590434	0.890574	0.781327	0.893225	0.660129	0.655619	0.477776	0.489407	0.815595	0.72372	0.294123	0.918773	0.645808	0.716171	0.646546	0.718553	0.731641	0.214279	0.509915	0.415248	0.647905
ENSG00000130600	cg04817190	0.699456	0.678549	0.703846	0.714363	0.674764	0.742973	0.698348	0.693324	0.700478	0.798457	0.682487	0.730873	0.781035	0.721895	0.733644	0.744289	0.72892	0.764164	0.788568	0.750529	0.683957	0.647462	0.741483	0.71966	0.496877	0.568317	0.461103	0.537616	0.89242	0.794174	0.853433	0.636466	0.676326	0.333	0.410658	0.810519	0.73419	0.194159	0.928036	0.706057	0.621057	0.595458	0.839356	0.720767	0.142857	0.318658	0.449273	0.688163
ENSG00000130600	cg04975775	0.636438	0.645893	0.595432	0.645303	0.656153	0.56776	0.639418	0.659443	0.623784	0.638692	0.630722	0.635891	0.629463	0.6678	0.634145	0.606209	0.651314	0.614433	0.611359	0.668776	0.52548	0.57475	0.248018	0.655126	0.512825	0.431587	0.497252	0.583402	0.869203	0.721074	0.904308	0.623207	0.505464	0.449863	0.471602	0.664882	0.629465	0.260233	0.919541	0.573002	0.530271	0.567413	0.320755	0.692033	0.259781	0.392231	0.410945	0.461135
ENSG00000130600	cg06749854	0.702316	0.724844	0.691068	0.696329	0.666253	0.734404	0.690076	0.709845	0.719507	0.789183	0.702414	0.732421	0.734238	0.717239	0.725771	0.736501	0.755431	0.744875	0.766958	0.707404	0.643544	0.695823	0.789291	0.691946	0.548957	0.563117	0.542883	0.568043	0.846114	0.738525	0.813058	0.649416	0.618806	0.423587	0.491938	0.823245	0.720054	0.286647	0.896489	0.762304	0.63812	0.605648	0.828164	0.706986	0.260744	0.413077	0.530121	0.650252
ENSG00000130600	cg06765785	0.608502	0.596814	0.616332	0.73153	0.572674	0.624612	0.610619	0.609461	0.58043	0.714227	0.618873	0.628981	0.527012	0.639888	0.654763	0.590657	0.665805	0.707645	0.680331	0.608832	0.389248	0.212967	0.43274	0.753909	0.422249	0.286526	0.493677	0.481196	0.745331	0.788631	0.866575	0.577313	0.170639	0.268455	0.270363	0.718248	0.629423	0.177881	0.709053	0.691991	0.236645	0.192422	0.324797	0.839729	0.14014	0.260395	0.458152	0.249297
ENSG00000130600	cg07342901	0.834028	0.862833	0.82223	0.806282	0.877112	0.827154	0.854132	0.860864	0.79727	0.836953	0.864289	0.865264	0.844195	0.872279	0.869664	0.856247	0.882353	0.875406	0.881576	0.845593	0.605596	0.656716	0.8735	0.870811	0.734417	0.732025	0.851293	0.853009	0.907515	0.788271	0.829743	0.794521	0.587365	0.605296	0.598499	0.819506	0.830848	0.434483	0.905408	0.852781	0.694421	0.651794	0.906619	0.778454	0.669577	0.521152	0.858538	0.766357
ENSG00000130600	cg09701145	0.601477	0.62185	0.588699	0.578946	0.596437	0.604707	0.605802	0.629097	0.620505	0.624093	0.624187	0.592939	0.607287	0.599326	0.620467	0.622249	0.629583	0.60962	0.645932	0.578751	0.475873	0.59923	0.315598	0.592807	0.510692	0.51295	0.438055	0.54397	0.819498	0.705992	0.613954	0.587538	0.352967	0.404669	0.442192	0.618594	0.6125	0.321513	0.850478	0.524878	0.52508	0.532313	0.361294	0.612602	0.275105	0.394828	0.394674	0.517334
ENSG00000130600	cg10154633	0.634728	0.637084	0.630341	0.592673	0.626939	0.654548	0.664083	0.66248	0.641044	0.643498	0.637651	0.659188	0.632202	0.636912	0.655598	0.651417	0.649271	0.643658	0.626004	0.660854	0.615924	0.627037	0.364471	0.626959	0.55591	0.577622	0.55089	0.585728	0.846269	0.699254	0.881298	0.645642	0.620166	0.517536	0.530323	0.724174	0.659251	0.413429	0.899212	0.597454	0.606629	0.57794	0.420352	0.64365	0.38521	0.484318	0.500657	0.630172
ENSG00000130600	cg11753499	0.715898	0.672886	0.632375	0.710513	0.666883	0.689335	0.683909	0.68387	0.695445	0.751299	0.727968	0.723318	0.691576	0.684798	0.654178	0.698353	0.713301	0.759137	0.777052	0.662158	0.547707	0.498587	0.472527	0.63269	0.617352	0.48602	0.516566	0.610418	0.818929	0.741306	0.514677	0.670735	0.495866	0.477816	0.690343	0.790103	0.670177	0.394616	0.523338	0.67276	0.515581	0.420662	0.4569	0.676584	0.318372	0.447972	0.539394	0.426773
ENSG00000130600	cg13210239	0.461004	0.526827	0.448581	0.496175	0.485339	0.513323	0.476735	0.529412	0.576287	0.569893	0.653635	0.58656	0.492361	0.509977	0.519535	0.602637	0.497169	0.510822	0.529892	0.52621	0.358215	0.237298	0.21209	0.53318	0.432775	0.298209	0.251027	0.37058	0.710658	0.20389	0.256556	0.547283	0.224595	0.283098	0.287241	0.562857	0.508687	0.175078	0.378244	0.420561	0.249867	0.17611	0.309565	0.503727	0.151858	0.209394	0.252703	0.261866
ENSG00000130600	cg13581483	0.588823	0.591622	0.582611	0.585571	0.598888	0.593931	0.611093	0.591883	0.597343	0.61358	0.605755	0.615599	0.595753	0.618513	0.588313	0.619083	0.618723	0.617968	0.614053	0.594337	0.529348	0.608177	0.35602	0.586892	0.526672	0.511507	0.508843	0.542026	0.795371	0.658252	0.798878	0.578316	0.61088	0.469944	0.482173	0.671404	0.612095	0.363426	0.857039	0.570007	0.581914	0.424561	0.538587	0.612113	0.318257	0.48231	0.446686	0.563204
ENSG00000130600	cg14937069	0.835291	0.785439	0.8171	0.8397	0.881175	0.767987	0.833848	0.860374	0.798509	0.821795	0.841382	0.845569	0.787919	0.838129	0.884923	0.811909	0.839714	0.848045	0.775419	0.83083	0.631943	0.453638	0.921053	0.80072	0.762729	0.625512	0.923255	0.916844	0.933654	0.802046	0.901042	0.807543	0.436464	0.622454	0.763963	0.763813	0.824847	0.477415	0.942166	0.8465	0.61281	0.608063	0.940079	0.799709	0.601595	0.524797	0.929269	0.897318
ENSG00000130600	cg15269875	0.824464	0.81526	0.784087	0.832771	0.819265	0.796728	0.816045	0.854004	0.80421	0.792366	0.825386	0.862223	0.802077	0.823196	0.867125	0.798534	0.83983	0.825806	0.817761	0.793278	0.688136	0.731539	0.906665	0.782897	0.739078	0.598431	0.892899	0.871363	0.928762	0.8051	0.92088	0.820877	0.803848	0.606561	0.723891	0.910584	0.820825	0.458952	0.929616	0.76	0.702497	0.709066	0.937688	0.730015	0.657401	0.542278	0.93996	0.850681
ENSG00000130600	cg15886040	0.656723	0.650196	0.66664	0.650133	0.665539	0.662612	0.684086	0.680582	0.659531	0.665086	0.683968	0.671067	0.660847	0.672605	0.682055	0.649266	0.646141	0.66016	0.645695	0.663101	0.622413	0.643339	0.320148	0.690434	0.573005	0.533238	0.546169	0.601537	0.866537	0.748571	0.908974	0.649879	0.579723	0.508234	0.538122	0.721056	0.670476	0.336676	0.907145	0.598604	0.627283	0.609531	0.401807	0.714116	0.355813	0.459022	0.506659	0.63095
ENSG00000130600	cg15922305	0.719328	0.62214	0.612539	0.688241	0.685544	0.703141	0.673228	0.635548	0.714507	0.703047	0.729412	0.707317	0.705935	0.695652	0.715872	0.700703	0.654804	0.700622	0.710836	0.665861	0.524024	0.455637	0.660114	0.738967	0.535883	0.476592	0.46935	0.576496	0.877141	0.451968	0.673093	0.663001	0.544118	0.448095	0.382549	0.78978	0.680919	0.178016	0.720042	0.591812	0.556423	0.279128	0.602013	0.773896	0.235684	0.424748	0.513165	0.417301
ENSG00000130600	cg15963714	0.771666	0.710064	0.721466	0.867571	0.779154	0.756383	0.706933	0.776368	0.706712	0.750782	0.751924	0.797844	0.718331	0.772086	0.792002	0.708534	0.753652	0.770572	0.754255	0.73584	0.679745	0.605385	0.894831	0.825154	0.692048	0.600297	0.833153	0.847926	0.880099	0.749243	0.850154	0.769443	0.614572	0.630745	0.690667	0.845513	0.722793	0.488006	0.896301	0.778453	0.649687	0.56472	0.912402	0.863024	0.611964	0.582703	0.867792	0.86992
ENSG00000130600	cg16153294	0.882119	0.82768	0.834308	0.923809	0.903377	0.838155	0.874474	0.892346	0.793871	0.864486	0.860711	0.883209	0.836602	0.883653	0.898167	0.832796	0.899197	0.867786	0.872437	0.842533	0.731437	0.933743	0.949708	0.916317	0.750063	0.685855	0.924002	0.943442	0.926899	0.874711	0.935391	0.85774	0.843664	0.614896	0.820255	0.868519	0.825399	0.555328	0.923144	0.903277	0.801469	0.926867	0.949949	0.932265	0.612718	0.547835	0.922491	0.90744
ENSG00000130600	cg16303279	0.648723	0.635107	0.632786	0.632782	0.633174	0.622199	0.663217	0.636093	0.654003	0.636407	0.66483	0.628971	0.644548	0.648258	0.62688	0.648502	0.641355	0.63317	0.631848	0.652102	0.620451	0.64199	0.320253	0.619775	0.53016	0.55549	0.521784	0.581408	0.859325	0.73663	0.897124	0.626496	0.647335	0.479902	0.51086	0.732941	0.674027	0.327916	0.913505	0.574978	0.60262	0.628295	0.401915	0.643954	0.331115	0.438908	0.476939	0.630861
ENSG00000130600	cg16675558	0.779752	0.87071	0.794593	0.85743	0.836788	0.823695	0.805263	0.840297	0.821858	0.866885	0.805343	0.824359	0.848937	0.83485	0.829359	0.861528	0.838266	0.868629	0.860941	0.791321	0.837042	0.911454	0.874598	0.855057	0.599878	0.718911	0.643037	0.680227	0.89386	0.847342	0.855542	0.767243	0.859881	0.494158	0.76598	0.869447	0.820093	0.626478	0.917571	0.864008	0.885692	0.880534	0.884113	0.901561	0.322262	0.468088	0.671266	0.73241
ENSG00000130600	cg17769238	0.650295	0.595818	0.588739	0.611528	0.642512	0.62266	0.634475	0.6698	0.657047	0.646256	0.666307	0.687667	0.615368	0.651009	0.657841	0.641465	0.681326	0.663514	0.619353	0.654737	0.396636	0.339912	0.324946	0.652551	0.526689	0.458945	0.55383	0.559176	0.845851	0.716141	0.526382	0.641121	0.322412	0.501327	0.531208	0.536384	0.584391	0.382842	0.796241	0.623509	0.30887	0.327426	0.387554	0.665278	0.348261	0.466899	0.496074	0.350062
ENSG00000130600	cg17985533	0.70407	0.717166	0.587105	0.686874	0.653576	0.676726	0.61863	0.684369	0.748954	0.796436	0.658417	0.663772	0.607816	0.659091	0.659574	0.740842	0.592141	0.645842	0.669014	0.689481	0.449651	0.395935	0.603545	0.661531	0.370819	0.420356	0.297364	0.524244	0.878776	0.202645	0.579535	0.629415	0.228587	0.313975	0.362594	0.665899	0.605442	0.192771	0.673065	0.566956	0.480256	0.136488	0.520468	0.584851	0.191532	0.269536	0.359702	0.312371
ENSG00000130600	cg18362496	0.587466	0.613382	0.593769	0.600714	0.613952	0.571843	0.599109	0.600537	0.639768	0.64668	0.615712	0.615401	0.583322	0.614432	0.609744	0.611642	0.658885	0.655045	0.717573	0.618945	0.485741	0.559825	0.563556	0.651195	0.453261	0.450222	0.465185	0.499237	0.803473	0.653578	0.748192	0.573344	0.483921	0.366974	0.433031	0.701685	0.538061	0.259897	0.664244	0.56834	0.713633	0.640349	0.623958	0.669418	0.243027	0.383399	0.437642	0.409874
ENSG00000130600	cg18454954	0.527907	0.519058	0.532503	0.527751	0.58395	0.540167	0.524781	0.548396	0.543674	0.566831	0.574426	0.584102	0.536934	0.584673	0.559592	0.556105	0.607973	0.608892	0.596815	0.557089	0.43133	0.335259	0.393613	0.542375	0.449225	0.349106	0.427195	0.529736	0.746172	0.597623	0.692727	0.526436	0.263982	0.401117	0.381053	0.570451	0.569249	0.347787	0.729498	0.49526	0.463431	0.381048	0.461564	0.532475	0.30722	0.384244	0.437012	0.39705
ENSG00000130600	cg19024989	0.676166	0.698297	0.633953	0.653907	0.736219	0.655917	0.613414	0.645222	0.703468	0.688168	0.694802	0.662206	0.656242	0.644681	0.675099	0.679464	0.666347	0.677322	0.665773	0.636908	0.606891	0.317117	0.221657	0.669734	0.499895	0.41355	0.434464	0.508521	0.880392	0.704507	0.832122	0.606049	0.266487	0.412257	0.436021	0.782227	0.611399	0.24514	0.892536	0.597938	0.602742	0.24756	0.278084	0.670918	0.229361	0.306267	0.389964	0.616202
ENSG00000130600	cg19943238	0.802955	0.731583	0.753347	0.811947	0.838718	0.747379	0.784388	0.834384	0.725867	0.776205	0.793833	0.833872	0.797851	0.779591	0.818282	0.765109	0.811332	0.797624	0.790488	0.779641	0.556741	0.533308	0.89686	0	0.712552	0.594057	0.894619	0.87912	0.912273	0.772023	0.878444	0.803274	0.40241	0.583041	0.746381	0.74933	0.765903	0.410817	0.91438	0.778724	0.579807	0.379496	0.912792	0.736103	0.578504	0.528497	0.893941	0.827255
ENSG00000130600	cg21167159	0.840449	0.837269	0.794407	0.890435	0.867856	0.841402	0.852198	0.85811	0.807797	0.839649	0.852998	0.874991	0.818737	0.868653	0.886933	0.812738	0.874513	0.870111	0.862939	0.849701	0.719989	0.829	0.879879	0.890018	0.809892	0.663826	0.894867	0.885611	0.907039	0.814747	0.895267	0.90259	0.654445	0.643896	0.843357	0.889937	0.876174	0.629835	0.902853	0.890204	0.731399	0.766942	0.909982	0.906565	0.686826	0.581813	0.911963	0.882617
ENSG00000130600	cg23476401	0.742055	0.88107	0.768738	0.805521	0.772212	0.791338	0.683422	0.750036	0.728319	0.834404	0.709586	0.746657	0.821252	0.789153	0.774046	0.834119	0.831687	0.846513	0.859108	0.70943	0.810594	0.873614	0.921165	0.857487	0.483882	0.545167	0.569566	0.472112	0.85622	0.828221	0.80636	0.664369	0.637744	0.341429	0.539796	0.825216	0.765673	0.220254	0.912317	0.764549	0.804472	0.726291	0.873338	0.875382	0.210482	0.310351	0.552328	0.619565
ENSG00000130600	cg24409677	0.648573	0.644949	0.642702	0.630851	0.634887	0.643331	0.665354	0.662391	0.658678	0.648671	0.665452	0.661448	0.654292	0.671324	0.655437	0.668353	0.665385	0.64793	0.645725	0.660876	0.629101	0.635462	0.37635	0.615034	0.566705	0.583808	0.543446	0.593467	0.84512	0.724087	0.879506	0.660004	0.639708	0.524944	0.541801	0.745447	0.686396	0.393041	0.900188	0.601489	0.614947	0.595527	0.426408	0.65365	0.374862	0.505789	0.481856	0.635347
ENSG00000130600	cg24510613	0.680499	0.726236	0.650556	0.654685	0.687513	0.703664	0.663739	0.673996	0.686653	0.772177	0.673826	0.726437	0.686272	0.700893	0.709258	0.738675	0.710681	0.724327	0.737777	0.700026	0.600263	0.659215	0.756495	0.661772	0.486301	0.583271	0.498126	0.518218	0.887649	0.737578	0.799635	0.635177	0.62657	0.382902	0.416096	0.79232	0.674946	0.266732	0.918215	0.741706	0.619313	0.644633	0.777355	0.686058	0.201615	0.369488	0.476315	0.632559
ENSG00000130600	cg24605090	0.620827	0.670314	0.659849	0.640291	0.631612	0.646794	0.625103	0.660156	0.644937	0.729841	0.68091	0.652364	0.665973	0.674517	0.64676	0.653282	0.675127	0.690245	0.697623	0.657425	0.609776	0.798672	0.6815	0.682124	0.481811	0.525143	0.504402	0.528582	0.821042	0.666952	0.730773	0.599463	0.567604	0.391735	0.478423	0.751471	0.596149	0.308212	0.73112	0.604364	0.673822	0.553991	0.686199	0.720031	0.306268	0.42157	0.492058	0.455868
ENSG00000130600	cg25281616	0.65611	0.832407	0.706975	0.733242	0.706882	0.743443	0.628568	0.707485	0.695582	0.789166	0.671147	0.724452	0.769622	0.70793	0.715701	0.773595	0.764419	0.771301	0.782627	0.658756	0.709148	0.799066	0.853305	0.741198	0.526883	0.516042	0.511251	0.502737	0.827777	0.494619	0.800637	0.632278	0.575118	0.39571	0.541352	0.759486	0.702486	0.305981	0.891483	0.725182	0.78015	0.642965	0.86277	0.84262	0.272245	0.373791	0.540165	0.603873
ENSG00000130600	cg25289899	0.595128	0.524937	0.433312	0.582549	0.497134	0.584895	0.479038	0.494072	0.465429	0.405435	0.511204	0.465367	0.566275	0.50561	0.542936	0.470246	0.477174	0.529227	0.506311	0.504387	0.52814	0.121543	0.250838	0.473996	0.356673	0.226013	0.276417	0.378327	0.705471	0.565708	0.238342	0.480259	0.160143	0.241353	0.31004	0.523232	0.539528	0.15011	0.348925	0.414702	0.428571	0.152766	0.15346	0.678293	0.0859411	0.211618	0.298023	0.257703
ENSG00000130600	cg25437674	0.553321	0.568434	0.539149	0.533089	0.564206	0.535037	0.556382	0.602598	0.57811	0.593646	0.593616	0.567991	0.571647	0.560133	0.56026	0.595184	0.600389	0.592901	0.608106	0.549103	0.451789	0.578442	0.302415	0.546902	0.469022	0.430371	0.435318	0.530087	0.74687	0.637596	0.663524	0.546201	0.359636	0.420174	0.420233	0.588975	0.523	0.341404	0.757125	0.525318	0.502054	0.388466	0.324943	0.578271	0.31215	0.37892	0.429605	0.327755
ENSG00000130600	cg25574978	0.642601	0.762885	0.69942	0.719934	0.675627	0.718756	0.648873	0.707514	0.715524	0.759929	0.677817	0.712836	0.736725	0.69058	0.705965	0.769684	0.771788	0.76903	0.757386	0.726104	0.730169	0.661579	0.808064	0.758188	0.550754	0.641518	0.709	0.61055	0.785798	0.838407	0.779991	0.687461	0.737099	0.488506	0.75812	0.725981	0.709618	0.520478	0.860506	0.755136	0.830699	0.818417	0.79574	0.815076	0.416494	0.472284	0.725603	0.677549
ENSG00000130600	cg25579157	0.537727	0.520054	0.574283	0.544602	0.575801	0.5696	0.544716	0.556141	0.568178	0.587315	0.562518	0.565538	0.557017	0.556394	0.589997	0.576845	0.61067	0.585372	0.546762	0.580742	0.509779	0.401841	0.630954	0.536926	0.515404	0.471334	0.54055	0.588084	0.686069	0.573515	0.715379	0.527594	0.397035	0.455381	0.455081	0.611106	0.57604	0.40844	0.76092	0.532449	0.491594	0.362897	0.547894	0.525188	0.376474	0.442915	0.512899	0.55029
ENSG00000130600	cg25821896	0.670942	0.827578	0.696583	0.728249	0.716293	0.710925	0.658165	0.732444	0.709793	0.801087	0.699799	0.757865	0.792748	0.748059	0.705675	0.807103	0.781965	0.781589	0.771262	0.725894	0.535401	0.57812	0.838926	0.764186	0.535609	0.453149	0.586695	0.549958	0.855358	0.658087	0.761264	0.66117	0.47453	0.422631	0.532915	0.753793	0.690673	0.331338	0.696208	0.728172	0.627281	0.565475	0.864138	0.826071	0.275685	0.349102	0.556899	0.456341
ENSG00000130600	cg25838645	0.618107	0.621865	0.606393	0.61673	0.627089	0.639359	0.634092	0.635381	0.63588	0	0.647383	0.636762	0.63404	0.617533	0.638924	0.649764	0.626896	0.637103	0.636887	0.632933	0.563052	0.608462	0.317375	0.618382	0.530552	0.49742	0.542149	0.589796	0.8251	0.719759	0.802797	0.577092	0.54675	0.476363	0.510085	0.697216	0.636201	0.365927	0.788828	0.582409	0.549478	0.468137	0.385493	0.626423	0.291972	0.45446	0.460013	0.602181
ENSG00000130600	cg25852472	0.639338	0.665559	0.629323	0.590448	0.663722	0.584121	0.656558	0.667993	0.630667	0.626596	0.65912	0.699081	0.586	0.671516	0.682354	0.683687	0.674673	0.714286	0.709245	0.658357	0.442088	0.327007	0.726611	0.425681	0.54189	0.469746	0.753906	0.667026	0.771104	0.439133	0.718548	0.654324	0.301919	0.421493	0.511438	0.758125	0.567496	0.290544	0.772859	0.603783	0.450717	0.285558	0.716357	0.433703	0.429854	0.375292	0.796649	0.631432
ENSG00000130600	cg26469586	0.584474	0.625872	0.553192	0.565058	0.583154	0.597218	0.605691	0.618202	0.585146	0.603409	0.60293	0.630283	0.585058	0.592596	0.592051	0.600442	0.626849	0.632169	0.615382	0.59275	0.535416	0.608743	0.357038	0.582038	0.519675	0.503721	0.529758	0.546428	0.780358	0.63925	0.740046	0.581355	0.541529	0.493912	0.506566	0.67038	0.601889	0.415113	0.806253	0.594383	0.585698	0.51158	0.431969	0.605103	0.378532	0.469657	0.510682	0.554697
ENSG00000130600	cg26808784	0.681483	0.780597	0.696977	0.603597	0.812639	0.584834	0.716923	0.808984	0.602394	0.773323	0.780861	0.802499	0.665112	0.805037	0.81368	0.673305	0.768199	0.778757	0.85555	0.792535	0.418346	0.217166	0.926551	0.398896	0.636735	0.323677	0.880154	0.907849	0.903752	0.468544	0.887659	0.722648	0.270714	0.376987	0.438416	0.829705	0.638728	0.296126	0.945951	0.717794	0.378646	0.218268	0.923627	0.314157	0.561671	0.209506	0.954106	0.774616
ENSG00000130600	cg26857192	0.814558	0.762367	0.832195	0.816601	0.842352	0.774098	0.793182	0.853178	0.783096	0.81523	0.787563	0.864989	0.767224	0.803364	0.841022	0.793615	0.81667	0.845541	0.811273	0.814666	0.537265	0.696686	0.897784	0.791507	0.720075	0.560136	0.886364	0.850616	0.905287	0.602232	0.86971	0.810355	0.490179	0.584309	0.670725	0.829878	0.793941	0.41989	0.927102	0.781477	0.579163	0.406411	0.90871	0.729652	0.623821	0.484113	0.922762	0.819221
ENSG00000130600	cg27300742	0.748729	0.8249	0.754666	0.821633	0.76539	0.780792	0.724887	0.754019	0.756864	0.848061	0.746552	0.762851	0.814137	0.78837	0.770713	0.827103	0.812044	0.848751	0.875936	0.772767	0.850188	0.76145	0.879355	0.87064	0.509282	0.697656	0.569715	0.502583	0.886279	0.921388	0.861313	0.699971	0.568698	0.342425	0.585845	0.816852	0.71706	0.399396	0.8283	0.830902	0.841837	0.898199	0.894502	0.913682	0.179648	0.363313	0.543487	0.492929
ENSG00000135253	cg00260937	0.445995	0.204264	0.242402	0.395476	0.440421	0.290684	0.268513	0.582807	0.335853	0.343349	0.512546	0.43929	0.564259	0.402183	0.577857	0.439047	0.448302	0.445616	0.369472	0.50377	0.246026	0.0946822	0.342276	0.232413	0.334593	0.158431	0.607023	0.403436	0.447172	0.117238	0.113372	0.405259	0.784794	0.769567	0.42497	0.434421	0.399025	0.182086	0.202778	0.745164	0.143166	0.0857681	0.239032	0.254382	0.0728237	0.210908	0.59363	0.290789
ENSG00000135253	cg00796821	0.689114	0.772167	0.692714	0.739686	0.644575	0.658116	0.70277	0.681266	0.706739	0.749556	0.667305	0.663354	0.734964	0.660143	0.655988	0.702738	0.722985	0.734664	0.769447	0.614707	0.632717	0.306471	0.512864	0.749251	0.386263	0.411776	0.620243	0.532087	0.417066	0.361802	0.461877	0.591738	0.503315	0.443331	0.503452	0.576453	0.617712	0.492729	0.428194	0.51805	0.735623	0.282969	0.61223	0.833084	0.315255	0.219052	0.583052	0.396635
ENSG00000135253	cg04729004	0.801225	0.672786	0.611161	0.71903	0.745726	0.676739	0.687026	0.773868	0.645347	0.708374	0.807618	0.680078	0.5455	0.653764	0.737547	0.563876	0.736479	0.642553	0.561394	0.766334	0.873396	0.516747	0.90575	0.702857	0.322654	0.549711	0.336193	0.764392	0.326475	0.178012	0.264644	0.78759	0.900348	0.410133	0.710223	0.899176	0.747374	0.185165	0.215651	0.870424	0.925655	0.350208	0.880228	0.725352	0.156401	0.402618	0.401073	0.67046
ENSG00000135253	cg07046546	0.821522	0.856164	0.778459	0.797586	0.820068	0.840356	0.831154	0.831779	0.805157	0.815537	0.857396	0.803924	0.780164	0.803041	0.821562	0.789799	0.837152	0.836208	0.856962	0.802075	0.816625	0.645362	0.788673	0.786673	0.551946	0.759086	0.571127	0.758329	0.534595	0.404847	0.464456	0.808725	0.808778	0.544948	0.738351	0.832176	0.786951	0.543626	0.436323	0.855203	0.853333	0.573632	0.807163	0.811546	0.404949	0.676706	0.564092	0.757517
ENSG00000135253	cg07302677	0.757698	0.831816	0.634182	0.721133	0.851433	0.777662	0.768333	0.825147	0.775833	0.760126	0.835667	0.748004	0.692785	0.67534	0.803455	0.774503	0.719217	0.697976	0.788677	0.795661	0.956905	0.959228	0.95931	0.734723	0.395665	0.696515	0.355006	0.862407	0.352178	0.165388	0.197589	0.940531	0.96301	0.451584	0.945551	0.933928	0.836614	0.253176	0.198225	0.919264	0.971544	0.912199	0.941791	0.703944	0.151596	0.387803	0.428719	0.895143
ENSG00000135253	cg09982773	0.62883	0.745645	0.42022	0.612189	0.751278	0.648845	0.606955	0.758101	0.619195	0.654302	0.771155	0.640447	0.550435	0.550226	0.707877	0.6282	0.595391	0.614889	0.719285	0.663818	0.911711	0.859476	0.902435	0.625708	0.299048	0.5755	0.26497	0.807144	0.320255	0.17169	0.214483	0.808386	0.913363	0.362206	0.951055	0.923783	0.712966	0.235516	0.238358	0.891037	0.942952	0.836334	0.884706	0.58125	0.135223	0.291917	0.3107	0.810484
ENSG00000135253	cg11461236	0.735079	0.644803	0.612985	0.737662	0.681777	0.671365	0.708778	0.72168	0.582646	0.634053	0.777454	0.751228	0.534421	0.661882	0.708601	0.591163	0.675743	0.68896	0.618961	0.7442	0.711851	0.687691	0.370071	0.754531	0.443665	0.625891	0.50387	0.754865	0.444096	0.35334	0.358751	0.820146	0.835923	0.476856	0.592541	0.77804	0.714735	0.632352	0.336942	0.740543	0.78504	0.786788	0.459178	0.753777	0.306159	0.486869	0.482528	0.579653
ENSG00000135253	cg12582654	0.382817	0.276034	0.229954	0.269012	0.401088	0.418157	0.379117	0.446429	0.266399	0.240434	0.444338	0.315603	0.271288	0.333131	0.374225	0.28906	0.356074	0.315464	0.285072	0.390777	0.397934	0.107246	0.325898	0.186429	0.163146	0.291774	0.249478	0.42038	0.197243	0.0936726	0.149707	0.404812	0.16543	0.180125	0.227511	0.545017	0.378598	0.107384	0.115076	0.627	0.432375	0.127486	0.278368	0.146226	0.0480809	0.183017	0.207841	0.214227
ENSG00000135253	cg16155175	0.759088	0.591677	0.624015	0.695901	0.695673	0.653304	0.662959	0.738014	0.665875	0.684005	0.726837	0.700457	0.590395	0.616504	0.712839	0.627593	0.66119	0.668735	0.58016	0.709025	0.725047	0.564817	0.826137	0.681311	0.490132	0.615968	0.564768	0.621878	0.577852	0.379534	0.425918	0.781034	0.787998	0.568986	0.654556	0.810332	0.691007	0.387882	0.392944	0.773693	0.76584	0.475083	0.735567	0.672271	0.420748	0.570309	0.55884	0.666126
ENSG00000135253	cg17150663	0.705617	0.82158	0.74869	0.726161	0.663908	0.723995	0.768546	0.681446	0.797937	0.769125	0.720954	0.702558	0.804798	0.737168	0.686428	0.810057	0.773515	0.757847	0.834929	0.666065	0.743599	0.853294	0.848503	0.771592	0.579196	0.60042	0.729506	0.725205	0.614097	0.241653	0.657958	0.628255	0.814061	0.575381	0.766682	0.786737	0.710956	0.765653	0.741935	0.542281	0.882144	0.745054	0.839081	0.871608	0.587124	0.299868	0.737505	0.68716
ENSG00000135253	cg17533927	0.764698	0.639459	0.550729	0.668888	0.806114	0.722627	0.725116	0.792433	0.713233	0.61186	0.776542	0.70452	0.597093	0.663195	0.747429	0.678025	0.694812	0.633508	0.642034	0.739485	0.888126	0.799058	0.904442	0.634686	0.430316	0.612104	0.376526	0.851775	0.366098	0.184235	0.23226	0.810034	0.938906	0.484546	0.817758	0.911312	0.754157	0.233871	0.190283	0.874302	0.935222	0.715122	0.919643	0.644498	0.144662	0.343984	0.394764	0.754155
ENSG00000135253	cg20531550	0.691474	0.619814	0.49519	0.599356	0.732394	0.649536	0.676515	0.748299	0.661271	0.545515	0.669761	0.61697	0.570532	0.579006	0.713257	0.611538	0.609534	0.525945	0.599295	0.703852	0.834522	0.702642	0.902452	0.598642	0.378147	0.507769	0.360226	0.814755	0.35877	0.166838	0.189526	0.732394	0.942494	0.420641	0.838049	0.908881	0.70419	0.215439	0.189733	0.848242	0.843446	0.612816	0.918551	0.564165	0.139647	0.28596	0.371268	0.705871
ENSG00000137808	cg12945769	0.931202	0.933409	0.909886	0.92372	0.91916	0.92382	0.90827	0.930093	0.897589	0.914816	0.946979	0.930391	0.910934	0.92554	0.908196	0.915801	0.938456	0.910693	0.921084	0.889345	0.901076	0.724908	0.921233	0.932871	0.82822	0.823275	0.810807	0.901761	0.881622	0.918937	0.894097	0.895042	0.856916	0.821074	0.764454	0.924537	0.917451	0.772659	0.819992	0.920427	0.913403	0.813512	0.94387	0.947618	0.806757	0.832353	0.79503	0.862396
ENSG00000137808	cg17286244	0.623596	0.486416	0.57228	0.593364	0.57907	0.650613	0.600251	0.553133	0.610038	0.642649	0.683261	0.636901	0.596657	0.514677	0.568626	0.539681	0.624298	0.640769	0.668349	0.653147	0.74334	0.500639	0.85728	0.668363	0.444688	0.77193	0	0.63802	0.762951	0.837665	0.810783	0.606705	0.506315	0.287227	0.509512	0.620763	0.540512	0.695403	0.711368	0.797954	0.789595	0.548061	0.839613	0.703533	0.243177	0.819864	0.507101	0.722428
ENSG00000137808	cg27357049	0.922837	0.927858	0.922558	0.924683	0.940411	0.911043	0.948187	0.927804	0.945225	0.940656	0.935125	0.91675	0.955467	0.933033	0.915309	0.946786	0.930195	0.946649	0.900566	0.923941	0.901316	0.44393	0.925136	0.919577	0.775503	0.861765	0.88254	0.942173	0.811057	0.946252	0.919784	0.924798	0.922054	0.76323	0.811661	0.935996	0.932787	0.579034	0.914701	0.939612	0.892831	0.633311	0.93078	0.914144	0.825501	0.907183	0.847496	0.880549
ENSG00000153363	cg01421119	0.44573	0.293562	0.390797	0.476623	0.465955	0.523446	0.384384	0.498012	0.45545	0.528741	0.51917	0.438331	0.555358	0.493483	0.526997	0.286239	0.473369	0.44096	0.507106	0.448293	0.145067	0.12429	0.168607	0.391235	0.323913	0.284784	0.300077	0.361611	0.345668	0.127347	0.146381	0.558722	0.121708	0.280354	0.26174	0.327773	0.434255	0.164956	0.228206	0.386658	0.114838	0.151069	0.265834	0.324105	0.186759	0.267065	0.320997	0.168929
ENSG00000153363	cg05785348	0.0685504	0.0757185	0.0790048	0.0701081	0.0878698	0.0767276	0.0748927	0.0886431	0.063368	0.0564051	0.0955017	0.0894412	0.0836977	0.0826648	0.0826257	0.0683996	0.104853	0.0908276	0.0868822	0.0864278	0.0501199	0.05992	0.0579144	0.0634786	0.0661305	0.0660421	0.0951487	0.0701988	0.0934004	0.0734561	0.0568787	0.074252	0.0538469	0.0712231	0.0632423	0.0834498	0.0692089	0.0662098	0.0843902	0.109557	0.0642709	0.0712445	0.0806392	0.0818388	0.0644502	0.0561409	0.101899	0.0621017
ENSG00000153363	cg06886207	0.0141949	0.0131429	0.0145152	0.0118194	0.0134406	0.0200924	0.0242646	0.0195141	0.0176586	0.010936	0.00913145	0.000529701	0.0166148	0.00862799	0.0123448	0.0142701	0.0119778	0.0195276	0.0152735	0.0155745	0.0136139	0.0112827	0.0115441	0.014089	0.0248424	0.0184125	0.0245565	0.0164782	0.0230415	0.0144194	0.0262608	0.00924562	0.0183112	0.0132777	0.00924151	0.0130833	0.00868681	0.0201337	0.0193764	0.0214291	0.0116929	0.00919118	0.0136327	0.00667056	0.013875	0.0201124	0.0241692	0.0092874
ENSG00000153363	cg13466970	0.050281	0.0659122	0.0311651	0.0347982	0.0408768	0.0389311	0.0277519	0.0644056	0.0468731	0.0535524	0.0672435	0.0534844	0.0573752	0.0528634	0.0540962	0.039551	0.0441793	0.0936958	0.0632737	0.0641408	0.035366	0.0448561	0.0400235	0.0315624	0.0551876	0.0439231	0.0429916	0.0574806	0.059371	0.0436176	0.0384615	0.0515644	0.0606424	0.0478178	0.0458578	0.0394328	0.0429254	0.0750907	0.0497724	0.0643422	0.0493182	0.064923	0.037949	0.0493827	0.0350356	0.0544789	0.057971	0.0528395
ENSG00000153363	cg14286274	0.0337213	0.0451211	0.030941	0.0353862	0.0486171	0.0403374	0.0546708	0.0301961	0.0635537	0.0276686	0.0436477	0.0230541	0.0211351	0.0152174	0.0312435	0.0310011	0.0218646	0.0256204	0.0239142	0.0210565	0.0370073	0.0424516	0.035994	0.0469271	0.0504998	0.0569342	0.0445696	0.0242466	0.0843123	0.0258983	0.0441892	0.0165541	0.0209845	0.019124	0.0234576	0.0180964	0.024439	0.0247163	0.0264328	0.0290134	0.0308892	0.0392227	0.0360568	0.0409788	0.0473433	0.0494252	0.0522922	0.0160772
ENSG00000153363	cg19859980	0.0757415	0.0698797	0.0573154	0.0697415	0.0726773	0.0737253	0.0699874	0.0668695	0.0849789	0.0746144	0.0844615	0.0672488	0.0654879	0.0581444	0.07457	0.0825344	0.0573279	0.0778935	0.074661	0.0773908	0.0595514	0.0834867	0.0553223	0.0662142	0.0716587	0.0547289	0.0679926	0.061351	0.0742398	0.0762891	0.0533158	0.0629544	0.0627844	0.0786445	0.0717113	0.0687961	0.0624846	0.092242	0.0907868	0.0858483	0.0718718	0.0725023	0.0716593	0.0777533	0.0682783	0.0697657	0.0641755	0.0558436
ENSG00000153363	cg26255011	0.0374785	0.031524	0.0459813	0.0422726	0.0560039	0.0776192	0.0691139	0.0392654	0.0584118	0.0357116	0.0478936	0.0422008	0.0442233	0.0521086	0.0536439	0.0502626	0.0472259	0.035791	0.0410477	0.0522198	0.0331536	0.0285937	0.0345936	0.033641	0.0412063	0.0620124	0.0526002	0.0459333	0.0588807	0.0324759	0.0370899	0.040751	0.0380874	0.0426262	0.0447613	0.0347058	0.0510949	0.0326771	0.0291324	0.0349822	0.042896	0.0330915	0.0402602	0.0353297	0.0364432	0.0583397	0.069339	0.0393607
ENSG00000163364	cg00215551	0.0664093	0.0587851	0.0497998	0.0574553	0.0378843	0.0670317	0.0909365	0.0442565	0.0698683	0.0770498	0.056338	0.0633085	0.0577937	0.060522	0.0611397	0.0672444	0.0615587	0.055814	0.0803234	0.0554745	0.0829156	0.0420787	0.0686668	0.0761032	0.0475392	0.0578778	0.0586105	0.0306942	0.0608062	0.0524897	0.0782328	0.048258	0.0435057	0.0572752	0.0564258	0.0597809	0.0782033	0.0473695	0.0546245	0.0337758	0.0788668	0.0666184	0.0611447	0.0569948	0.056785	0.076365	0.0573871	0.0595875
ENSG00000163364	cg01366710	0.0259879	0.0248134	0.0220222	0.0369022	0.0395294	0.0435496	0.0402545	0.0344994	0.0416667	0.0109332	0.0381113	0.0348092	0.0226608	0.0578601	0.0275852	0.0369647	0.0237166	0.0280445	0.0478741	0.0381679	0.0292722	0.033033	0.0427933	0.0416952	0.0388523	0.064649	0.0570866	0.0479581	0.0495961	0.0180235	0.034154	0.0433735	0.0393737	0.0577885	0.0372034	0.0407039	0.0351786	0.0385139	0.0348796	0.0228293	0.037031	0.0357964	0.0158416	0.0360111	0.023693	0.0583928	0.0534828	0.0314743
ENSG00000163364	cg01881966	0.788488	0.813885	0.720901	0.813272	0.755132	0.763759	0.751021	0.793014	0.646771	0.705638	0.804285	0.795715	0.543844	0.741541	0.732319	0.663212	0.737637	0.71196	0.709571	0.757858	0.888784	0.494426	0.788185	0.88809	0.824923	0.597564	0.523953	0.758089	0.843763	0.681628	0.642051	0.763568	0.709533	0.391242	0.442315	0.572036	0.678506	0.337851	0.683965	0.875284	0	0.574245	0.881441	0.928076	0.729535	0.453415	0.504503	0.615056
ENSG00000163364	cg02077100	0.129398	0.120976	0.105485	0.192978	0.268106	0.179543	0.22821	0.172929	0.149033	0.160675	0.142692	0.12037	0.187906	0.127422	0.124948	0.133159	0.165933	0.166866	0.182358	0.132537	0.110354	0.115067	0.69384	0.234545	0.0934302	0.108957	0.120188	0.103668	0.12394	0.114975	0.092179	0.157711	0.269666	0.0855574	0.109277	0.303153	0.108683	0.144062	0.117077	0.186634	0.132309	0.167447	0.723809	0.310341	0.0858023	0.0896604	0.110633	0.115826
ENSG00000163364	cg04739123	0.124704	0.0892562	0.103178	0.201702	0.146313	0.111053	0.0840183	0.121476	0.0882554	0.123119	0.133184	0.117063	0.122167	0.129135	0.123396	0.117494	0.165258	0.162539	0.109129	0.115171	0.0511983	0.0527692	0.038341	0.166643	0.0800061	0.0616051	0.0694227	0.0648713	0.0691091	0.408373	0.0528588	0.0955773	0.0608081	0.0708439	0.0633989	0.266003	0.0967515	0.105228	0.0995162	0.0828143	0.0681818	0.0643735	0.062508	0.28635	0.0371523	0.0581566	0.0600421	0.0857809
ENSG00000163364	cg05509190	0.565499	0.82217	0.649977	0.657918	0.496423	0.540487	0.613904	0.594359	0.697512	0.493641	0.612077	0.60199	0.523053	0.529354	0.525977	0.542487	0.608829	0.647698	0.617555	0.60682	0.753136	0.87606	0.881611	0.781895	0.752329	0.559287	0.453221	0.52172	0.735375	0.86027	0.785397	0.538462	0.796875	0.418938	0.512306	0.543913	0.533643	0.612101	0.518286	0.879739	0.845407	0.894755	0.86458	0.859511	0.818507	0.596098	0.332727	0.782441
ENSG00000163364	cg07077965	0.487761	0.572574	0.507116	0.650302	0.411347	0.479509	0.537396	0.547052	0.491168	0.3444	0.498116	0.540432	0.331853	0.503275	0.443982	0.427347	0.449744	0.496061	0.427357	0.618162	0.631562	0.880086	0.86416	0.808609	0.635854	0.323423	0.607931	0.301037	0.388391	0.491859	0.830427	0.476642	0.838695	0.238488	0.255292	0.314159	0.452546	0.653166	0.191721	0.834162	0.701896	0.841231	0.830119	0.897512	0.723826	0.295543	0.602278	0.733517
ENSG00000163364	cg08474164	0.20266	0.15487	0.226672	0.502734	0.138403	0.199602	0.260926	0.280561	0.202872	0.0557727	0.292308	0.196672	0.131362	0.234869	0.231842	0.137692	0.19892	0.212354	0.194131	0.401112	0.409994	0.858221	0.858244	0.738719	0.479324	0.0793809	0.327731	0.0832241	0.252841	0.335874	0.818149	0.169668	0.742524	0.0844292	0.060767	0.135266	0.153269	0.381982	0.0420451	0.77589	0.601776	0.832352	0.856607	0.835013	0.569893	0.0897732	0.182581	0.721493
ENSG00000163364	cg17397369	0.154678	0.106093	0.111079	0.13727	0.138776	0.117999	0.115411	0.13705	0.109072	0.111772	0.164916	0.135841	0.0959717	0.122493	0.133412	0.129983	0.109284	0.141452	0.127294	0.13381	0.0968632	0.125014	0.095649	0.115397	0.130439	0.118974	0.100391	0.10325	0.115946	0.38584	0.0939827	0.141262	0.103928	0.0978009	0.0952784	0.147744	0.113309	0.139469	0.130308	0.158912	0.089785	0.118869	0.116096	0.121097	0.0864503	0.110682	0.109979	0.0914573
ENSG00000163364	cg17839314	0.0279393	0.0379973	0.0280551	0.0446941	0.051936	0.0471667	0.0547629	0.0806986	0.0501961	0.0596774	0.0634763	0.0532051	0.0432144	0.0652504	0.0538657	0.0661494	0.0682408	0.0515331	0.0637955	0.0730553	0.0396236	0.0406702	0.0691732	0.0511288	0	0.050642	0.0879095	0.0580176	0.0747663	0.0609149	0.064263	0.0596394	0.0541342	0.0638495	0.0382676	0.0588039	0.0368701	0.045826	0.0581202	0.0554145	0.0223263	0.0424386	0.0263158	0.0268769	0.0376128	0.0466138	0.048612	0.0416119
ENSG00000163364	cg22696982	0.104575	0.132418	0.111451	0.100628	0.153926	0.127524	0.151138	0.140591	0.181408	0.140999	0.146392	0.118328	0.0845573	0.110583	0.10707	0.110523	0.120116	0.168581	0.179983	0.132377	0.101714	0.119308	0.101425	0.109428	0.129713	0.0995721	0.15632	0.119774	0.148911	0.145854	0.125174	0.153547	0.107208	0.103739	0.120178	0.104696	0.105803	0.159222	0.160745	0.176361	0.0913872	0.118879	0.110386	0.104438	0.0895001	0.110685	0.145394	0.116669
ENSG00000163597	cg01622960	0.0558835	0.0595873	0.0615622	0.061671	0.0532731	0.0595594	0.056507	0.0607435	0.0570056	0.0601511	0.0693698	0.0615533	0.0519325	0.0614624	0.0642505	0.061499	0.0627676	0.0780807	0.0748428	0.0532147	0.0563555	0.0710341	0.0536338	0.068925	0.0657521	0.0427767	0.0835496	0.0635418	0.0708072	0.0648679	0.0430524	0.064489	0.0528574	0.0578768	0.0634758	0.0660019	0.0440874	0.0751031	0.0680935	0.0810283	0.0644447	0.0696059	0.0611727	0.0621234	0.0666317	0.057544	0.0618056	0.0492252
ENSG00000163597	cg02757609	0.649432	0.671679	0.679836	0.510216	0.621606	0.662791	0.776544	0.746076	0.629537	0.653448	0.722296	0.682825	0.643427	0.714931	0.751764	0.685105	0.708456	0.69846	0.731143	0.748736	0.384843	0.297597	0.456091	0.336725	0.451759	0.428571	0.525326	0.407455	0.870653	0.245743	0.267445	0.673548	0.361343	0.459016	0.514822	0.734244	0.672435	0.400503	0.460848	0.610125	0.282938	0.371265	0.405215	0.230597	0.428374	0.360055	0.4694	0.416499
ENSG00000163597	cg03167953	0.117647	0.104185	0.0991735	0.240941	0.123701	0.0851187	0.081055	0.167403	0.0873593	0.0963686	0.118438	0.0998818	0.105889	0.141503	0.118921	0.156678	0.133243	0.180621	0.130058	0.0830758	0.0926328	0.131126	0.0625817	0.19255	0.0970249	0.147489	0.105077	0.117436	0.0773939	0.0510005	0.0586917	0.12233	0.348742	0.103082	0.242898	0.419837	0.154858	0.223684	0.092649	0.103632	0.179589	0.190798	0.0541797	0.319837	0.0756933	0.0891082	0.123805	0.114805
ENSG00000163597	cg05727573	0.478175	0.609726	0.55789	0.583194	0.52355	0.548679	0.54306	0.510784	0.593221	0.590326	0.490318	0.527085	0.607301	0.538456	0.504175	0.607244	0.558476	0.57661	0.636952	0.495481	0.617989	0.521108	0.583631	0.550834	0.484512	0.586103	0.612682	0.286047	0.596723	0.174756	0.63724	0.434009	0.715879	0.414892	0.618964	0.588774	0.535785	0.622771	0.664151	0.487433	0.713958	0.517593	0.475103	0.59495	0.455466	0.648882	0.62376	0.508463
ENSG00000163597	cg06610559	0.0582783	0.0892231	0.0702593	0.0738725	0.0866149	0.0610797	0.0682738	0.068413	0.0822947	0.0556082	0.0752341	0.0653733	0.0593648	0.0734919	0.0564864	0.056567	0.0694396	0.0881916	0.0895961	0.0697464	0.0607083	0.0643393	0.051684	0.0733553	0.0820709	0.0618653	0.081582	0.0645786	0.0749508	0.06967	0.0420063	0.0758671	0.0563663	0.0604498	0.069292	0.0624586	0.0568182	0.0963441	0.0855962	0.0958812	0.0788757	0.0811361	0.068897	0.0907235	0.056432	0.0705524	0.0691705	0.0504688
ENSG00000163597	cg07180212	0.685983	0.825829	0.731835	0.778321	0.729772	0.778042	0.811084	0.737235	0.780785	0.796994	0.677788	0.686903	0.819295	0.75546	0.699085	0.813328	0.758835	0.78232	0.862586	0.649648	0.813546	0.855181	0.725031	0.807434	0.663928	0.773515	0.826052	0.394343	0.793643	0.551535	0.817988	0.702299	0.887392	0.713547	0.836993	0.785288	0.727569	0.839174	0.769498	0.761246	0.917845	0.811295	0.594519	0.872669	0.600125	0.80539	0.827597	0.682891
ENSG00000163597	cg07925900	0.0968944	0.0777778	0.0406504	0.0566474	0.115337	0.130529	0.0632737	0.128764	0.0651731	0.12069	0.0767494	0.132752	0.180272	0.0582627	0.160482	0.161234	0.11254	0.174353	0.17217	0.121248	0.100247	0.110829	0.0575163	0.0784034	0.0926431	0.0947817	0.137011	0.0300752	0.0573414	0.130742	0.0176101	0.19359	0.165234	0.130516	0.120179	0.171315	0.162281	0.184242	0.151635	0.183544	0.132279	0.0728051	0.0756048	0.0681431	0.134355	0.128184	0.0567211	0.117647
ENSG00000163597	cg11123056	0.0100169	0.0121225	0.0109913	0.0147756	0.00960045	0.00622022	0.0173324	0.00753557	0.0120209	0.0053441	0.0122573	0.0102619	0.00495899	0.00506693	0.00542841	0.00434317	0.00438757	0.00868805	0.00967118	0.0132981	0.0132006	0.0119803	0.0102167	0.00973527	0.0143013	0.0127643	0.010907	0.0032773	0.0130715	0.00631902	0.0152532	0.00056643	0.00640196	0.00634982	0.00548959	0.00233481	0.0028167	0.0130607	0.0135125	0.008891	0.0143113	0.0154592	0.0114197	0.00661957	0.00891365	0.0150941	0.0125743	0.00551795
ENSG00000163597	cg13664588	0.610209	0.662244	0.600275	0.550799	0.635248	0.65135	0.62484	0.628171	0.626613	0.677619	0.550995	0.578878	0.642351	0.596649	0.606555	0.625621	0.625726	0.70091	0.737533	0.572346	0.747428	0.638721	0.515874	0.371507	0.4683	0.649685	0.74955	0.3093	0.641302	0.22371	0.708801	0.631594	0.737055	0.481984	0.736691	0.616705	0.646418	0.649914	0.656666	0.624304	0.846703	0.502306	0.393124	0.450601	0.3876	0.627283	0.711459	0.534382
ENSG00000163597	cg18163227	0.0385788	0.0458592	0.023402	0.0468784	0.0452638	0.0413013	0.0450615	0.0567946	0.0389396	0.0324748	0.0473766	0.0593845	0.0368769	0.0280655	0.039761	0.0602183	0.0390836	0.0899194	0.0565553	0.0621497	0.0298933	0.0450225	0.0240512	0.055701	0.0542464	0.0269329	0.04645	0.046463	0.0515567	0.0372455	0.0281531	0.0507554	0.0348976	0.0390645	0.0620009	0.0455047	0.0326975	0.0464185	0.0649329	0.0785978	0.0432085	0.0628052	0.0476016	0.0450589	0.0426017	0.0451851	0.0560449	0.0470542
ENSG00000163597	cg24105797	0.0923854	0.0847276	0.0766535	0.0870796	0.0963446	0.0843981	0.0832038	0.0803982	0.0871743	0.0867345	0.0879462	0.0859641	0.0720083	0.0776676	0.0778921	0.0808004	0.0767241	0.102833	0.0908415	0.0763226	0.071343	0.0925401	0.0754441	0.0945682	0.0836848	0.0656957	0.0882996	0.0838715	0.0955043	0.084211	0.0714634	0.079685	0.060902	0.0780868	0.0753201	0.084774	0.0693967	0.0854609	0.0929469	0.0944356	0.0865567	0.0915574	0.0816838	0.09428	0.0849088	0.0863625	0.0887484	0.0740667
ENSG00000163597	cg27048959	0.073669	0.0841185	0.0844053	0.0869224	0.0883249	0.0748141	0.0752582	0.0582138	0.0740108	0.0835598	0.0848271	0.0810117	0.0804809	0.0682868	0.0784813	0.0915673	0.0786232	0.105945	0.0963335	0.0812518	0.0670459	0.0967323	0.0699618	0.0876105	0.100817	0.0733467	0.0983909	0.095425	0.0964346	0.0799828	0.0702748	0.0855699	0.0754747	0.0775566	0.0834018	0.074414	0.0751968	0.10917	0.0921305	0.10238	0.0934326	0.0933911	0.0837469	0.0965302	0.0807593	0.115019	0.0737985	0.0710741
ENSG00000163597	cg27058018	0.199015	0.206356	0.242211	0.235515	0.288935	0.248283	0.280123	0.354209	0.217877	0.158778	0.294943	0.259391	0.189635	0.258007	0.299089	0.210381	0.289143	0.238442	0.208411	0.328172	0.116734	0.13659	0.113918	0.187599	0.214792	0.21176	0.225357	0.246803	0.198965	0.14464	0.126952	0.284283	0.124026	0.225376	0.210233	0.217593	0.286764	0.19786	0.13241	0.239048	0.107479	0.133696	0.130459	0.124568	0.111086	0.172898	0.209414	0.224914
ENSG00000166770	cg00502665	0.215517	0.138321	0.180792	0.524013	0.171317	0.193184	0.134288	0.249054	0.19879	0.214901	0.274333	0.271561	0.192425	0.209044	0.302231	0.291231	0.236887	0.207487	0.206747	0.187777	0.441306	0.236323	0.865801	0.647388	0.42365	0.174011	0.126055	0.316867	0.488177	0.366628	0.604126	0.227903	0.496971	0.137435	0.149372	0.658875	0.290688	0.106954	0.174792	0.615256	0.526734	0.359301	0.863422	0.817965	0.164541	0.125381	0.0914454	0.511616
ENSG00000166770	cg03289872	0.339769	0.179358	0.227083	0.614536	0.229274	0.22213	0.115152	0.353957	0.226954	0.233236	0.289357	0.242479	0.158081	0.16442	0.29036	0.255036	0.296438	0.300016	0.269751	0.318374	0.578975	0.664639	0.681766	0.761415	0.52463	0.430552	0.101081	0.655283	0.579028	0.564162	0.676815	0.404743	0.82403	0.181922	0.240594	0.712626	0.377356	0.114879	0.226659	0.660273	0.674877	0.595584	0.791671	0.896867	0.385868	0.450617	0.0702152	0.402949
ENSG00000166770	cg05508084	0.309953	0.272067	0.271605	0.400537	0.295875	0.44389	0.496359	0.337058	0.262221	0.576287	0.320583	0.318167	0.31254	0.212215	0.35943	0.346465	0.286807	0.296557	0.363636	0.322843	0.818878	0.668775	0.912446	0.59158	0.665945	0.734971	0.125353	0.60055	0.55947	0.859452	0.459559	0.319711	0.844905	0.490941	0.158181	0.64523	0.375822	0.104405	0.463525	0.606488	0.941716	0.78112	0.86539	0.679148	0.764248	0.578995	0.144494	0.556014
ENSG00000166770	cg08063125	0.0324169	0.051872	0.0743429	0.597365	0.0626741	0.0355854	0.0286267	0.124149	0.0112751	0.0153189	0.165911	0.0621664	0.0423166	0.0241358	0.0774042	0.0898151	0.0325606	0.0541837	0.0335159	0.0977685	0.098091	0.100063	0.761731	0.760387	0.0933161	0.0484446	0.0404319	0.155289	0.29866	0.0618129	0.447212	0.0147794	0.718263	0.0139489	0.0147869	0.498223	0.13095	0.0226716	0.0527215	0.605963	0.389768	0.0561257	0.867444	0.883949	0.0484496	0.0716113	0.0225317	0.123077
ENSG00000166770	cg08687005	0.155045	0.0724253	0.0768067	0.21329	0.0743375	0.146322	0.096467	0.108219	0.192604	0.100079	0.149281	0.0889988	0.0336655	0.0764399	0.154433	0.0912152	0.098058	0.107349	0.036821	0.116528	0.20868	0.569322	0.794095	0.352679	0.232277	0.235965	0.0445958	0.212065	0.708305	0.225063	0.35359	0.133243	0.588414	0.0666667	0.0749732	0.387797	0.11883	0.0257599	0.292302	0.347504	0.252682	0.464338	0.760421	0.539469	0.14347	0.152324	0.0474245	0.483893
ENSG00000166770	cg24196126	0.250128	0.182223	0.19392	0.464239	0.198204	0.233451	0.270131	0.192464	0.198767	0.227012	0.238188	0.191699	0.241657	0.188749	0.190347	0.281873	0.201812	0.224983	0.269332	0.196077	0.446708	0.168815	0.426351	0.466819	0.29753	0.160218	0.210106	0.218554	0.183348	0.42547	0.127314	0.163213	0.340662	0.120528	0.20033	0.400085	0.15195	0.130162	0.153679	0.307683	0.528876	0.175414	0.230293	0.608923	0.200698	0.204613	0.131053	0.123387
ENSG00000166770	cg24464397	0.0736811	0.028331	0.046221	0.373985	0.0548713	0.0525408	0.0365056	0.0611836	0.0354847	0.0399445	0.0916362	0.061048	0.0292965	0.0352155	0.0379549	0.0334814	0.0329418	0.0237957	0.0203803	0.032785	0.235062	0.0904443	0.814377	0.451242	0.200754	0.028506	0.0306257	0.0446908	0.237094	0.157377	0.494363	0.0272556	0.599383	0.0317412	0.0267953	0.280122	0.0247737	0.0146099	0.0198245	0.229834	0.320425	0.02829	0.780063	0.685341	0.0637127	0.0295546	0.033135	0.0586532
ENSG00000166770	cg24732137	0.082404	0.0495597	0.0718146	0.292031	0.0981112	0.072572	0.0734393	0.0765052	0.0822289	0.0999661	0.114226	0.0673909	0.046471	0.0659726	0.0931869	0.0763552	0.0675517	0.0486431	0.0822676	0.0755462	0.217982	0.108834	0.796557	0.365653	0.417257	0.127866	0.0349232	0.166091	0.527383	0.209787	0.357104	0.0741984	0.196125	0.0299167	0.0550111	0.44934	0.159432	0.0135899	0.110294	0.296534	0.214329	0.0698663	0.728682	0.570405	0.368618	0.134086	0.0322801	0.143986
ENSG00000166770	cg26612735	0.0785902	0.0362877	0.0504301	0.415297	0.0691018	0.0771347	0.0534045	0.0992969	0.0618042	0.0289764	0.129065	0.0720177	0.0427	0.0452868	0.0711708	0.121267	0.0516449	0.0404373	0.064485	0.0555688	0.183795	0.305501	0.794763	0.526707	0.224317	0.0818067	0.0446055	0.200577	0.172469	0.341546	0.460992	0.0687067	0.409775	0.038164	0.023415	0.563017	0.0846607	0.0215668	0.0315176	0.422517	0.242958	0.0848775	0.721797	0.71313	0.0540428	0.0321186	0.0448032	0.25029
ENSG00000167355	cg05702234	0.8474	0.849534	0.767296	0.790804	0.708045	0.793955	0.774302	0.812708	0.693135	0.780702	0.874234	0.87188	0.761615	0.79391	0.856001	0.752912	0.860082	0.838221	0.838496	0.860394	0.538698	0.261443	0.671279	0.646843	0.508377	0.420599	0.709805	0.581271	0.586349	0.668841	0.766724	0.854074	0.833688	0.336014	0.427163	0.700495	0.73924	0.236934	0.299625	0.695151	0.510067	0.253612	0.576703	0.666127	0.182465	0.318982	0.660895	0.485791
ENSG00000167355	cg24832498	0.777241	0.845534	0.739433	0.806316	0.716164	0.749015	0.728594	0.749405	0.712061	0.787121	0.766656	0.783282	0.759799	0.723058	0.746996	0.709516	0.7888	0.721922	0.782865	0.742995	0.370992	0.313262	0.288978	0.775838	0.458146	0.37488	0.496362	0.569764	0.521422	0.428167	0.366861	0.765296	0.464473	0.340531	0.376254	0.549285	0.672682	0.367249	0.296748	0.664465	0.260947	0.26495	0.370503	0.89228	0.229356	0.31053	0.497606	0.427157
ENSG00000174171	cg07013680	0.794673	0.828871	0.803376	0.799047	0.7534	0.745187	0.817129	0.798156	0.818576	0.835761	0.757062	0.761619	0.815314	0.74352	0.793536	0.83402	0.84706	0.87307	0.89293	0.787809	0.779249	0.724959	0.620119	0.847806	0.734607	0.690101	0.759296	0.733105	0.691886	0.696545	0.456414	0.813425	0.792015	0.80776	0.643838	0.708808	0.782425	0.865796	0.642888	0.782136	0.854043	0.573166	0.729912	0.905259	0.748519	0.474919	0.78156	0.695847
ENSG00000174171	cg10715147	0.886624	0.879436	0.925768	0.920853	0.906339	0.876864	0.91242	0.937865	0.916983	0.929983	0.944865	0.883828	0.934125	0.894691	0.881949	0.925116	0.94369	0.954722	0.941612	0.947391	0.912783	0.916207	0.935707	0.936721	0.906432	0.786956	0.889282	0.915098	0.885202	0.873803	0.326236	0.83217	0.953061	0.949426	0.825879	0.931137	0.919603	0.946504	0.913542	0.931816	0.928642	0.514703	0.934396	0.959041	0.904756	0.502615	0.871392	0.917029
ENSG00000174171	cg13586457	0.700269	0.802338	0.696903	0.706782	0.698731	0.669562	0.730922	0.704559	0.764729	0.707594	0.648937	0.688315	0.752612	0.709918	0.678731	0.790449	0.732399	0.746493	0.785548	0.662423	0.713403	0.8278	0.579983	0.751469	0.634644	0.571984	0.442423	0.648611	0.738532	0.803662	0.255853	0.640358	0.776822	0.638755	0.537992	0.786106	0.675046	0.488505	0.382039	0.72327	0.834149	0.801935	0.596059	0.83174	0.615257	0.536388	0.437026	0.661221
ENSG00000174171	cg18188010	0.277419	0.601989	0.470784	0.369086	0.472836	0.468574	0.557307	0.449269	0.623312	0.613587	0.344138	0.419859	0.530916	0.366723	0.472979	0.592887	0.481275	0.491438	0.576491	0.336639	0.308827	0.209802	0.692454	0.395359	0.431289	0.0871515	0.187048	0.0751298	0.339268	0.0635153	0.0832562	0.304371	0.629573	0.292566	0.11782	0.279215	0.408672	0.143817	0.309653	0.488081	0.486368	0.438604	0.714425	0.341718	0.56135	0.119581	0.118992	0.590092
ENSG00000174171	cg24203709	0.132789	0.220823	0.258256	0.126557	0.204821	0.314596	0.459215	0.342384	0.358244	0.432806	0.217739	0.278199	0.35845	0.16885	0.29218	0.362595	0.234873	0.237141	0.360523	0.188298	0.113387	0.142992	0.272236	0.159259	0.193198	0.053352	0.0974748	0.0324015	0.0773311	0.0462174	0.0423886	0.19049	0.166445	0.0806546	0.0557332	0.120852	0.247425	0.0511575	0.120012	0.225648	0.244108	0.0760514	0.244857	0.125697	0.192487	0.0492172	0.0526624	0.314346
ENSG00000174365	cg00832101	0.0988907	0.116333	0.0962207	0.0854552	0.0659898	0.0767875	0.0806591	0.0473781	0.0799666	0.0368411	0.0874443	0.0587269	0.0310837	0.0411264	0.0537576	0.0387309	0.0478961	0.0791079	0.099529	0.0706484	0.0814917	0.104494	0.0593356	0.0687787	0.0788043	0.0735489	0.0897695	0.0275168	0.0959376	0.0625889	0.065072	0.0544359	0.044898	0.0351085	0.054753	0.0405776	0.0297216	0.0698484	0.0604027	0.0573571	0.0820117	0.097296	0.0582384	0.119423	0.0641877	0.0799344	0.0682766	0.0295236
ENSG00000174365	cg04355401	0.0402537	0.0345572	0.0210751	0.0324575	0.0401523	0.0339172	0.0301285	0.0405536	0.0358431	0.0345587	0.0445117	0.0311257	0.0334981	0.0358715	0.032888	0.0367178	0.0335473	0.0459125	0.0522	0.0409692	0.0172923	0.0353105	0.0256633	0.0475501	0.0336102	0.0324738	0.0288002	0.0326459	0.0376828	0.015517	0.0329474	0.0478998	0.0190229	0.0247812	0.029179	0.0376704	0.030345	0.0556742	0.0415775	0.0481013	0.00936016	0.0309129	0.0205617	0.0275015	0.0303117	0.0244407	0.028777	0.029662
ENSG00000174365	cg05417517	0.46689	0.536635	0.309963	0.402708	0.398841	0.395203	0.369967	0.452885	0.35129	0.482027	0.427393	0.487073	0.265685	0.424842	0.361905	0.357497	0.391126	0.450528	0.313547	0.337075	0.281107	0.202033	0.133909	0.259217	0.29546	0.209081	0.286929	0.318574	0.202979	0.0922724	0.126607	0.501732	0.144997	0.259373	0.223153	0.462743	0.384339	0.201144	0.14512	0.352083	0.342966	0.24523	0.100781	0.196157	0.0896278	0.170949	0.279054	0.189455
ENSG00000174365	cg07702509	0.789005	0.580558	0.582804	0.588059	0.659284	0.694589	0.602423	0.760571	0.5387	0.572477	0.783366	0.795031	0.547602	0.794247	0.738264	0.544288	0.678026	0.709046	0.562156	0.750928	0.449987	0.387388	0.235931	0.477692	0.5604	0.436677	0.664962	0.569532	0.453189	0.341046	0.302588	0.812131	0.274097	0.45636	0.496731	0.558411	0.668648	0.388602	0.391201	0.563348	0.302897	0.334427	0.239385	0.477962	0.567593	0.407295	0.614157	0.415581
ENSG00000174365	cg09011256	0.915117	0.928369	0.924001	0.913876	0.909853	0.924815	0.908552	0.91478	0.937465	0.94	0.944317	0.947389	0.895416	0.927639	0.907263	0.921591	0.916645	0.930685	0.929024	0.896296	0.900197	0.947906	0.899319	0.91799	0.798779	0.930936	0.868668	0.915118	0.861047	0.916249	0.669798	0.930296	0.905689	0.934658	0.863415	0.939429	0.914146	0.8376	0.809464	0.926777	0.907658	0.931627	0.920244	0.935985	0.796846	0.888372	0.876774	0.834106
ENSG00000174365	cg09506515	0.00654206	0.0134498	0.0224693	0.025812	0.023223	0.0195213	0.0299062	0.018204	0.0233004	0.00940873	0.0283166	0.00286999	0.00813189	0.012077	0.0155155	0.0135832	0.0084015	0.0280424	0.0172611	0.0292635	0.0243937	0.0198051	0.0270337	0.031477	0.0242679	0.0230393	0.0282138	0.0184285	0.0270922	0.0148945	0.028228	0.013207	0.0190135	0.0147385	0.0123479	0.0154425	0.0280298	0.0214635	0.0235095	0.0282669	0.0208269	0.0183523	0.0304836	0.0235608	0.0213094	0.0283063	0.0197664	0.00729553
ENSG00000174365	cg09649495	0.102969	0.0859466	0.103111	0.123181	0.122209	0.0971886	0.0889628	0.151958	0.112502	0.0982533	0.112481	0.128485	0.0701842	0.106134	0.108834	0.135568	0.0860601	0.138742	0.177314	0.112082	0.0707071	0.112167	0.0588361	0.0810932	0.118043	0.084955	0.115126	0.0907543	0.103652	0.0948096	0.0868064	0.0873899	0.109128	0.123843	0.139686	0.112913	0.101169	0.120403	0.146258	0.144318	0.06817	0.103122	0.0918959	0.0890152	0.0844777	0.0816747	0.158069	0.0790366
ENSG00000174365	cg10279991	0.854347	0.87682	0.833975	0.84907	0.833983	0.854477	0.812485	0.83379	0.86593	0.850654	0.810662	0.802663	0.848878	0.846739	0.810948	0.852208	0.865813	0.818928	0.834738	0.812731	0.822503	0.82655	0.840238	0.773151	0.639508	0.723459	0.767107	0.812866	0.7023	0.860231	0.7139	0.816784	0.821843	0.798008	0.650061	0.841262	0.785147	0.690688	0.779335	0.902706	0.853429	0.658549	0.866258	0.741034	0.530597	0.548839	0.779613	0.708576
ENSG00000174365	cg10566776	0.808792	0.669929	0.841211	0.904039	0.802347	0.796643	0.814208	0.831437	0.853604	0.809	0.850138	0.855035	0.770768	0.825809	0.869654	0.78229	0.859293	0.875888	0.859139	0.741847	0.521672	0.215345	0.543648	0.729097	0.447031	0.675956	0.559721	0.528923	0.633608	0.850738	0.321256	0.789134	0.796228	0.489101	0.283345	0.544287	0.800597	0.829424	0.476471	0.731147	0.658176	0.341543	0.733775	0.798911	0.221488	0.502303	0.518557	0.382344
ENSG00000174365	cg12530017	0.0602736	0.0702106	0.0653122	0.0464545	0.0383275	0.0515704	0.0502456	0.0798505	0.0644423	0.0660482	0.0403054	0.0700422	0.0446036	0.046857	0.0430335	0.0651507	0.0513889	0.0774934	0.0758226	0.0626032	0.0575339	0.0521042	0.0517779	0.0542554	0.0451908	0.0507892	0.0606594	0.0641121	0.0401894	0.0630558	0.0460984	0.0501882	0.0576175	0.0501102	0.0616848	0.0747036	0.0484086	0.0745196	0.0838814	0.0715812	0.0393691	0.0573566	0.0570093	0.0517486	0.0554946	0.056928	0.0674937	0.048625
ENSG00000174365	cg13581507	0.130551	0.162563	0.155726	0.154491	0.156272	0.164577	0.162399	0.182719	0.175724	0.178757	0.179345	0.171193	0.156065	0.181848	0.155005	0.16393	0.162922	0.1411	0.190031	0.182214	0.16454	0.158191	0.125066	0.161576	0.171748	0.152319	0.171254	0.192106	0.182318	0.177136	0.186973	0.165756	0.155725	0.171137	0.155052	0.165835	0.158889	0.165009	0.152285	0.183664	0.154535	0.141461	0.145805	0.164489	0.178925	0.164954	0.18159	0.162736
ENSG00000174365	cg17526424	0.0424929	0.0527753	0	0.0376266	0.0742987	0.0313183	0.0214456	0.0606509	0.0376569	0.0693384	0.0378745	0.128304	0.0278989	0.0741457	0.0414508	0.0397953	0.0474282	0.127283	0.131896	0.0934439	0	0.0172839	0.0124052	0.0284332	0.0764744	0	0	0	0.00632911	0.0624161	0.0124224	0.0900901	0.0558285	0.0042343	0.0447263	0.0132488	0.0211049	0.0773481	0.0658989	0.0906269	0.0150622	0.0161186	0.0122649	0	0.0405405	0	0.0462963	0.0418182
ENSG00000174365	cg22888484	0.0347426	0.0326151	0.0432429	0.0447448	0.0544943	0.0339356	0.0449598	0.0397483	0.0450107	0.0375218	0.0468536	0.0542514	0.0288109	0.0410867	0.0395842	0.0306267	0.0363661	0.0290426	0.0333912	0.0420168	0.0263837	0.0245018	0.0207447	0.0405005	0.0362795	0.0287462	0.0308956	0.0404364	0.0391461	0.0172635	0.0196105	0.0391247	0.0338816	0.0215115	0.0297507	0.0390758	0.037946	0.0276589	0.0230676	0.0289989	0.0218292	0.0392395	0.0227816	0.0450877	0.0210984	0.0425912	0.0341	0.0212669
ENSG00000174365	cg23288521	0.104254	0.105229	0.0964651	0.11087	0.106107	0.0953816	0.0919233	0.101286	0.116001	0.100422	0.0998335	0.0907308	0.0739406	0.0975913	0.0899195	0.100468	0.0928191	0.0858436	0.0966804	0.0742203	0.077893	0.1157	0.0862768	0.12455	0.0912342	0.0885411	0.109381	0.080635	0.103687	0.0975761	0.0756905	0.0794969	0.0786318	0.087559	0.0861925	0.081396	0.0725431	0.0996441	0.120831	0.0981023	0.0972863	0.114998	0.102762	0.106563	0.0939242	0.0976074	0.110665	0.074989
ENSG00000174365	cg26306893	0.602185	0.582593	0.465642	0.46009	0.561298	0.56072	0.568332	0.590915	0.511358	0.563149	0.615179	0.641322	0.509631	0.555625	0.58104	0.528271	0.583104	0.656342	0.521599	0.637918	0.214319	0.192662	0.0662319	0.301606	0.333582	0.29535	0.320375	0.45625	0.211574	0.366006	0.149779	0.641707	0.0916797	0.300738	0.282523	0.390218	0.462011	0.223353	0.213752	0.45006	0.119246	0.147841	0.128899	0.251526	0.140088	0.234128	0.289775	0.188435
ENSG00000174365	cg27314048	0.808304	0.53	0.750261	0.651184	0.714943	0.712672	0.661778	0.852005	0.632464	0.673848	0.792999	0.858574	0.635391	0.867611	0.827771	0.665232	0.753517	0.826492	0.700234	0.853224	0.496212	0.30132	0.167949	0.535312	0.567434	0.520574	0.669297	0.619366	0.373297	0.377892	0.236769	0.868613	0.328934	0.380353	0.48	0.672477	0.756839	0.277987	0.355899	0.669916	0.260365	0.250799	0.150728	0.371287	0.613879	0.319889	0.671388	0.377389
ENSG00000175061	cg00380437	0.0388659	0.112877	0.0328705	0.0600882	0.0621605	0.0880717	0.0705273	0.0584606	0.0650615	0.0637602	0.0638462	0.0327364	0.0672269	0.0536458	0.0660312	0.0644999	0.0711377	0.0691489	0.0979145	0.0700816	0.0439405	0.0673377	0.0551601	0.0568896	0.0722572	0.0333494	0.071686	0.0552746	0.0658451	0.0486271	0.0332813	0.10127	0.0636743	0.0660235	0.0747313	0.0749129	0.0365284	0.119968	0.0693178	0.0971952	0.0524798	0.0225825	0.068615	0.0864692	0.0530786	0.0416183	0.0449605	0.0527298
ENSG00000175061	cg01154849	0.0775323	0.080597	0.080073	0.0786082	0.0618752	0.0708833	0.0741017	0.0688698	0.059795	0.057775	0.0827168	0.0592137	0.0562958	0.0400185	0.0669519	0.0439098	0.0576828	0.0788462	0.0687349	0.0745305	0.0722465	0.100993	0.0769716	0.0789009	0.0726373	0.0480464	0.103924	0.0582388	0.0877559	0.0612581	0.0575302	0.0836653	0.0358656	0.055983	0.0621511	0.0673401	0.0691534	0.0860235	0.0854441	0.0675782	0.0676667	0.0734682	0.076447	0.0897778	0.0690305	0.0812925	0.0945769	0.0677333
ENSG00000175061	cg01501135	0.107829	0.110858	0.105165	0.108431	0.132275	0.126076	0.0926503	0.128085	0.123691	0.114442	0.145285	0.129149	0.10122	0.122495	0.124022	0.120818	0.120882	0.125975	0.1244	0.125185	0.101003	0.10736	0.0841037	0.0993855	0.122492	0.120684	0.136847	0.1133	0.130347	0.124994	0.099678	0.126013	0.118226	0.11569	0.109628	0.108659	0.11039	0.144842	0.116137	0.142619	0.108715	0.123702	0.104027	0.0968366	0.119765	0.129167	0.11562	0.104954
ENSG00000175061	cg02091366	0.0454646	0.0527624	0.0336126	0.0449861	0.0462142	0.0482149	0.0274982	0.0196441	0.0405145	0.0214795	0.0348542	0.0152	0.0172605	0.0154285	0.0202852	0.0125496	0.0199415	0.0254334	0.026862	0.0234805	0.0501316	0.0453388	0.0463181	0.0373614	0.0534634	0.0370884	0.0466593	0.0195968	0.0474411	0.020607	0.04551	0.0228477	0.0241864	0.0212634	0.0105385	0.0101918	0.0142706	0.0248379	0.025414	0.0201914	0.0430028	0.0495654	0.0581247	0.07404	0.0417001	0.0322414	0.0586527	0.0136947
ENSG00000175061	cg02222604	0.0771438	0.0667142	0.062067	0.0836333	0.0790451	0.0442792	0.0476532	0.0750823	0.0719466	0.0554318	0.0625489	0.0563576	0.0559638	0.0506329	0.0664864	0.0522207	0.0714083	0.0626374	0.109536	0.0720263	0.0798278	0.0560809	0.0957096	0.0571861	0.0799302	0.0890039	0.100404	0.0566992	0.0880773	0.0576597	0.0592784	0.0533278	0.0372855	0.0515237	0.0530645	0.0617475	0.0531732	0.0852787	0.0791975	0.0738651	0.092004	0.0689757	0.0981489	0.114418	0.0858407	0.0732021	0.102496	0.0624658
ENSG00000175061	cg02234479	0.0723574	0.0774946	0.0659283	0.0699829	0.0822959	0.0768437	0.0704811	0.0631492	0.0900946	0.086415	0.0884711	0.0831771	0.0695464	0.068577	0.0687542	0.0784116	0.0922701	0.102843	0.0784546	0.0730616	0.0721662	0.0719099	0.053242	0.0748934	0.0741836	0.0687937	0.0743526	0.0701838	0.0839792	0.0764016	0.0427253	0.0644486	0.0738523	0.0694209	0.0736214	0.0742207	0.0703839	0.0792987	0.0913126	0.0885815	0.0614835	0.0774737	0.065444	0.0725842	0.0722857	0.0852179	0.0795934	0.0673043
ENSG00000175061	cg02830903	0.0727738	0.0766521	0.0542518	0.0657067	0.0557461	0.0669205	0.0787096	0.0640475	0.0599479	0.07472	0.0775539	0.0706556	0.0619076	0.0656764	0.0805504	0.0634062	0.0702971	0.0653979	0.0788814	0.0595266	0.0536953	0.0689759	0.0427721	0.0671284	0.0716499	0.058385	0.0776484	0.0699991	0.0591328	0.0728334	0.0440774	0.0681626	0.0610227	0.067325	0.0729375	0.0638803	0.0730172	0.125981	0.0619998	0.0862069	0.0657908	0.0719035	0.0504822	0.0786805	0.0462655	0.0702703	0.0615435	0.0546135
ENSG00000175061	cg03364076	0.0333229	0.0324406	0.033841	0.0397894	0.0360344	0.0365627	0.038827	0.0296709	0.0412132	0.0248467	0.0490111	0.0421142	0.0313426	0.0330646	0.0172281	0.0324551	0.0313351	0.0399302	0.0352342	0.0314608	0.0353874	0.0348546	0.0405477	0.0356309	0.0424281	0.0453976	0.0333369	0.03169	0.0404978	0.0421543	0.0343813	0.0241719	0.0349297	0.0271102	0.0289271	0.0295504	0.03006	0.0349472	0.0370345	0.0366837	0.0369882	0.0420444	0.0276028	0.0284352	0.0332322	0.039413	0.0384385	0.0196389
ENSG00000175061	cg05376869	0.907369	0.915118	0.945055	0.869413	0.907344	0.913378	0.857508	0.888613	0.9254	0.936627	0.883147	0.906425	0.917447	0.922198	0.901163	0.924669	0.940916	0.918618	0.918834	0.893653	0.93032	0.941313	0.610619	0.846391	0.835616	0.92046	0.891587	0.754791	0.864248	0.266394	0.85677	0.909642	0.939796	0.734124	0.940546	0.879028	0.89954	0.903351	0.854099	0.844261	0.909034	0.778912	0.497755	0.872276	0.793089	0.919065	0.840426	0.872545
ENSG00000175061	cg08270477	0.0747103	0.0757748	0.0802506	0.0845023	0.0878292	0.0757962	0.0696833	0.0707117	0.0624374	0.0723343	0.0774424	0.0908345	0.0598154	0.0582575	0.0722603	0.0597931	0.082571	0.106238	0.101766	0.0742619	0.068791	0.0825836	0.0560928	0.0802158	0.0744943	0.0608894	0.0768623	0.0710293	0.0760844	0.0678837	0.06896	0.0798573	0.0670082	0.0664649	0.0741381	0.0654483	0.0598726	0.0864884	0.0909646	0.0893419	0.0739589	0.0741682	0.0673141	0.0769231	0.0569092	0.0773222	0.0433904	0.0454477
ENSG00000175061	cg10254974	0.00222519	0.00967286	0.00283222	0.00437786	0.0106429	0.00431416	0.0115176	0.00724565	0.00178778	0.00873009	0.0107232	0.00867052	0.00450549	0.00377715	0.0142445	0.00201807	0.00348496	0.00330173	0.0190395	0.0118115	0.00739256	0.00560031	0.00169463	0.00363741	0.00940478	0.00306279	0.00280183	0.00623229	0.00686303	0.0063495	0.00266312	0.0104547	0.0105956	0.0163642	0.006593	0.00634821	0.0025113	0.0143789	0.0179687	0.0100824	0.0171397	0.00569027	0.000911102	0.0175104	0.0196196	0.0107488	0.0227304	0.00282796
ENSG00000175061	cg11114344	0.0263936	0.0390607	0.0264822	0.0382075	0.0302545	0.0323938	0.0388118	0.033931	0.0348482	0.0418418	0.0385107	0.0491775	0.0495283	0.0484543	0.0371578	0.0160601	0.037037	0.0677093	0.0758602	0.0418848	0.0374945	0.0458599	0.0428571	0.0232782	0.038115	0.0292461	0.0389034	0.026174	0.0362895	0.0383465	0.0290698	0.0351545	0.0346957	0.0199562	0.024804	0.0190055	0.0324756	0.0610439	0.059516	0.0405705	0.0501867	0.0309893	0.036965	0.0240397	0.0514991	0.0292612	0.036448	0.0533377
ENSG00000175061	cg11933757	0.0221969	0.036151	0.0513714	0.0429397	0.0530008	0.0195713	0.0434978	0.0933795	0.0320116	0.0655806	0.0504755	0.022695	0.0336788	0.0053432	0.0806878	0.00783034	0.0279052	0.0376697	0.0865225	0.0449878	0.0170854	0.0572663	0.0109091	0.0847099	0.0273723	0	0.0822622	0.0113303	0.0352188	0.0542228	0.112768	0.0335632	0.0328202	0.071964	0.0569498	0.0537736	0	0.0831444	0.05624	0.084127	0.0396539	0.0596353	0.0438542	0	0.0447761	0.0125574	0.030789	0.0509202
ENSG00000175061	cg12778228	0.791419	0.752584	0.687457	0.823322	0.775381	0.716743	0.743746	0.688998	0.640523	0.778338	0.737752	0.665056	0.818466	0.710581	0.694561	0.807372	0.77002	0.777344	0.773232	0.62835	0.818182	0.859944	0.525	0.797151	0.725871	0.722892	0.632582	0.503282	0.690364	0.831802	0.415114	0.614275	0.847537	0.713922	0.508523	0.714839	0.676072	0.757618	0.653796	0.578419	0.858051	0.796258	0.654762	0.877082	0.606299	0.784065	0.688245	0.45933
ENSG00000175061	cg17862024	0.128669	0.156893	0.120086	0.14657	0.117559	0.139496	0.132462	0.0943721	0.139371	0.111687	0.115172	0.115101	0.109599	0.0879379	0.0863708	0.101657	0.101804	0.154792	0.165436	0.0906963	0.116485	0.160696	0.145287	0.140101	0.127003	0.0964456	0.168806	0.0707355	0.13543	0.108902	0.144628	0.107728	0.0829799	0.0773045	0.0992415	0.107812	0.104025	0.119565	0.0982196	0.0784566	0.145518	0.0994962	0.124229	0.14047	0.128517	0.0984274	0.18613	0.115221
ENSG00000175061	cg18606723	0.0622231	0.0857354	0.055546	0.0639112	0.0940535	0.0706055	0.0721545	0.0715391	0.0992028	0.0539021	0.0846802	0.063279	0.0515464	0.049297	0.0839243	0.0635403	0.0703054	0.0870623	0.0889365	0.0714286	0.0434471	0.0623329	0.081047	0.0688435	0.0734797	0.0521655	0.0893977	0.0446393	0.0820981	0.059235	0.0363479	0.0765721	0.0731381	0.0581967	0.0521059	0.0542015	0.0611038	0.102073	0.0683302	0.0998214	0.0512037	0.0634664	0.100549	0.0460985	0.0903541	0.0823039	0.0522741	0.0870279
ENSG00000175061	cg19179603	0	0.0022244	0	0.00504473	0.00450051	0.0025534	0.000130412	0.00619732	0.000313558	0.0087608	0.00439475	0.00488559	0	0.00122305	0.00627676	0.00596433	0.0080033	0.00657477	0.0128533	0.00939091	0.00366213	0.00298754	0.00402697	0.00351236	0.00869438	0.00486655	0.00429377	0.00510615	0	0.00414489	0.0059378	0.00618673	0.00779797	0.00716071	0.00500235	0.00679945	0.00145908	0.00979904	0.00812303	0.00601292	0.00360854	0.00339023	0.00340013	0.00590383	0.00215285	0	0.00251506	0.00429553
ENSG00000175061	cg23629722	0.100504	0.114462	0.185119	0.0757946	0.130141	0.122178	0.143984	0.14336	0.132401	0.143382	0.0828848	0.137587	0.190044	0.140633	0.183972	0.219685	0.228741	0.285158	0.269338	0.179403	0.0960549	0.0803665	0.0420688	0.0466993	0.0722772	0.0835884	0.0525378	0.0290615	0.0214398	0.022139	0.0221069	0.0694759	0.10576	0.0417906	0.176449	0.13384	0.154456	0.169478	0.0543406	0.121717	0.188663	0.0664856	0.0151372	0.0461877	0.0436701	0.0415005	0.0286902	0.0454264
ENSG00000175061	cg24166520	0.0823418	0.0971308	0.0770018	0.0924974	0.100457	0.0990991	0.096529	0.0838181	0.100287	0.093178	0.0995416	0.0896142	0.0832956	0.0739781	0.0683137	0.0659953	0.0801544	0.118129	0.127438	0.0663747	0.0587552	0.113499	0.1	0.0825139	0.106778	0.0877158	0.107629	0.0759322	0.0971651	0.0711056	0.120472	0.0751819	0.0716852	0.0986824	0.0822511	0.0840062	0.0641174	0.111863	0.0859668	0.102574	0.0918984	0.104615	0.0703189	0.0840822	0.0979491	0.0900474	0.0971893	0.0715564
ENSG00000175061	cg25192000	0.0554958	0.0766871	0.0759742	0.065366	0.0765799	0.088647	0.0843268	0.0686033	0.0755649	0.0782232	0.0901302	0.0673896	0.0677858	0.0603251	0.0591546	0.048039	0.0571202	0.0955462	0.0922851	0.0687696	0.0486668	0.0982676	0.0699918	0.0714747	0.0727432	0.077719	0.0940055	0.0634397	0.0837196	0.0751108	0.0687643	0.0633917	0.046845	0.0626735	0.0623935	0.055579	0.0551272	0.128326	0.0848941	0.0853002	0.0905153	0.076693	0.0660959	0.0877354	0.105363	0.0660788	0.0908585	0.0651257
ENSG00000175061	cg25696459	0.0655699	0.0782313	0.0445125	0.0873988	0.0707048	0.0616095	0.105614	0.046049	0.0940432	0.0697902	0.0687229	0.090011	0.06595	0.0576549	0.0600216	0.0429394	0.0739777	0.111135	0.106448	0.0794029	0.0742167	0.0954482	0.0205292	0.0851542	0.072853	0.0634024	0.114467	0.0572638	0.0663605	0.0645212	0.120063	0.0820719	0.0665516	0.0497747	0.060557	0.0691629	0.0519078	0.119603	0.0753548	0.0599789	0.0808521	0.0812342	0.0843608	0.0901715	0.0724126	0.051648	0.0973561	0.0614209
ENSG00000175061	cg27399012	0	0.00427495	0.00547491	0.00692042	0.00510882	0.00698666	0.00138229	0.0145897	0.00231539	0.00581127	0.004914	0.00206452	0.000625391	0	0.00736726	0.000999917	0.00843384	0.0132252	0.0163239	0.0093841	0.00694241	0.0070668	0.0180715	0.0041257	0.00465946	0.00139162	0.00363857	0.00301873	0.00496325	0.00801894	0.00658135	0	0	0.00029383	0.0101319	0.003861	0.010737	0.00947542	0.01156	0.0120529	0.00610013	0.00368615	0.00616143	0.00724354	0.00764505	0.00724743	0.0152549	0
ENSG00000176395	cg20248549	0.799087	0.685078	0.76601	0.868932	0.799644	0.789576	0.82391	0.82163	0.869529	0.82469	0.816445	0.855996	0.724296	0.744831	0.785804	0.73822	0.805358	0.77952	0.864849	0.791146	0.769742	0.333837	0.331915	0.879641	0.537014	0.587195	0.45689	0.72577	0.722783	0.841518	0.376216	0.825099	0.580539	0.608785	0.422195	0.756971	0.708728	0.339404	0.455461	0.870209	0.820942	0.389722	0.369119	0.857412	0.381579	0.332224	0.5	0.69257
ENSG00000176728	cg03244189	0.291623	0.0957949	0.177617	0.125221	0.0989654	0.169089	0.190623	0.108789	0.213614	0.0531272	0.203728	0.10089	0.0311841	0.0526709	0.0659612	0.0426979	0.0880757	0.0682986	0.0353038	0.223886	0.278757	0.0664156	0.172312	0.115254	0.114946	0.0718318	0.171026	0.0239739	0.321429	0.0831843	0.0901821	0.0470638	0.0748092	0.0259942	0.0558939	0.0513942	0.0471736	0.0430108	0.12515	0.0927004	0.466055	0.0665468	0.235048	0.0697521	0.179572	0.067281	0.240751	0.0176103
ENSG00000176728	cg10691859	0.348739	0.874459	0.870412	0.85244	0.887561	0.827667	0.483636	0.868869	0.376786	0.90626	0.866366	0.856074	0.887246	0.857191	0.846432	0.87818	0.847313	0.873134	0.87055	0.862814	0.461883	0.865585	0.518315	0.886081	0.755776	0.844683	0.372617	0.850746	0.445026	0.683589	0.85708	0.906858	0.671171	0.817622	0.778665	0.794101	0.833508	0.696429	0.652815	0.874137	0.51634	0.876933	0.683117	0.878062	0.547325	0.896675	0.459893	0.805536
ENSG00000177738	cg05975410	0.174822	0.168941	0.180169	0.3891	0.167848	0.146285	0.154621	0.141091	0.136147	0.151321	0.214163	0.17071	0.149442	0.178681	0.15539	0.167111	0.156557	0.209934	0.161143	0.181878	0.120048	0.0873668	0.0696924	0.547806	0.124285	0.105874	0.147202	0.110922	0.558507	0.0981793	0.0835643	0.168183	0.0840459	0.0929464	0.105289	0.134429	0.112402	0.10682	0.106069	0.153828	0.0959496	0.0886111	0.0693011	0.598462	0.0781549	0.096915	0.115913	0.442226
ENSG00000177738	cg07541200	0.183816	0.144445	0.171137	0.414022	0.143641	0.174158	0.198656	0.136935	0.135903	0.157819	0.171413	0.193781	0.136382	0.170651	0.268453	0.189687	0.163754	0.2142	0.233296	0.202602	0.0819607	0.0872607	0.0516381	0.578761	0.13482	0.133463	0.161889	0.0799687	0.613046	0.11868	0.0664802	0.189007	0.0643545	0.075686	0.105001	0.117374	0.115409	0.102801	0.100974	0.13657	0.0923695	0.0758662	0.0503435	0.613643	0.0496604	0.0954001	0.110575	0.512405
ENSG00000177738	cg10883503	0.257544	0.382943	0.328277	0.562726	0.231059	0.278407	0.284289	0.264933	0.222976	0.196816	0.272981	0.337556	0.196602	0.301748	0.203668	0.24428	0.331517	0.375271	0.294634	0.319297	0.111111	0.0530223	0.0610786	0.778086	0.213432	0.118512	0.206577	0.194992	0.326042	0.0704156	0.0917574	0.360183	0.158354	0.0726994	0.11537	0.165026	0.173212	0.124233	0.18284	0.231544	0.0736264	0.100439	0.0606618	0.831061	0.107143	0.107071	0.0523311	0.443841
ENSG00000177738	cg16426479	0.438844	0.458167	0.532281	0.478685	0.442769	0.410727	0.49	0.455414	0.32147	0.415377	0.449331	0.501594	0.450946	0.480046	0.478398	0.506811	0.429871	0.533613	0.362981	0.463581	0.251515	0.131664	0.323529	0.660816	0.28992	0.258735	0.260036	0.186237	0.615251	0.189812	0.1793	0.43863	0.170923	0.12741	0.255949	0.324324	0.261452	0.212604	0.272443	0.317269	0.178461	0.259542	0.26914	0.703187	0.318428	0.228596	0.25983	0.560498
ENSG00000177738	cg20565980	0.185851	0.171706	0.242673	0.509783	0.220353	0.280569	0.186395	0.196754	0.192403	0.256976	0.226547	0.348684	0.235812	0.232387	0.213524	0.214192	0.257097	0.293944	0.378953	0.191098	0.0787768	0.106778	0.0739607	0.741885	0.142276	0.117531	0.147156	0.115493	0.554985	0.108248	0.0801239	0.219016	0.067444	0.0838756	0.0929941	0.101462	0.135388	0.0869049	0.0904476	0.135786	0.102058	0.0991704	0.081384	0.854652	0.0726019	0.0898643	0.10088	0.4419
ENSG00000177738	cg20739435	0.143174	0.135929	0.147998	0.527551	0.0823598	0.110644	0.113825	0.129148	0.130844	0.141528	0.150012	0.173903	0.126137	0.164113	0.120757	0.117799	0.157297	0.175417	0.228049	0.217517	0.0486467	0.0779037	0.0576318	0.768736	0.107096	0.0931385	0.0907086	0.0823231	0.455407	0.0824553	0.0395979	0.183045	0.0559389	0.0667177	0.0883544	0.0995319	0.0661111	0.110311	0.0921223	0.10252	0.0846798	0.0597351	0.0428773	0.859817	0.0694215	0.106008	0.0739394	0.387656
ENSG00000177738	cg24877677	0.23685	0.248053	0.268881	0.389062	0.223164	0.211756	0.314462	0.220213	0.20094	0.209727	0.279724	0.268425	0.180022	0.28474	0.255961	0.241995	0.22865	0.332216	0.198677	0.31874	0.147189	0.080065	0.0956806	0.510578	0.191421	0.121411	0.181837	0.126926	0.516692	0.112786	0.100667	0.277554	0.0953468	0.0949982	0.117297	0.13552	0.153313	0.122496	0.134017	0.176547	0.0745459	0.107864	0.0707355	0.563412	0.0880984	0.150955	0.137248	0.403576
ENSG00000177738	cg26437825	0.0560481	0.0481541	0.0563436	0.280963	0.0639642	0.06779	0.0765617	0.0622904	0.0568276	0.0733217	0.0598802	0.0648427	0.0530365	0.064881	0.0781864	0.0417014	0.0614302	0.0920697	0.0800209	0.0917002	0.0305921	0.0285591	0.0259698	0.492006	0.0459994	0.0683173	0.060517	0.0388425	0.491528	0.0536408	0.0299298	0.077495	0.0383793	0.0362064	0.0303473	0.0392943	0.0482432	0.027823	0.0340773	0.0611035	0.0328775	0.0223725	0.0245712	0.536421	0.0203383	0.0410615	0.0358507	0.290098
ENSG00000177738	cg26976687	0.0612832	0.0708146	0.0538922	0.0572003	0.0467606	0.134061	0.0600581	0.0619846	0.0582741	0.0494805	0.0775095	0.0542644	0.0539815	0.0609064	0.0546679	0.0577687	0.061002	0.064612	0.0645854	0.0824429	0.0450154	0.0585683	0.0485227	0.0520861	0.0620236	0.0558027	0.0816851	0.061303	0.0687217	0.0558014	0.04365	0.0751909	0.0516048	0.0549996	0.0591165	0.0628499	0.0665682	0.0835824	0.0841179	0.0830003	0.0607802	0.0780071	0.0542238	0.0597662	0.0516878	0.0641577	0.0672074	0.0422481
ENSG00000177788	cg03825921	0.136279	0.211184	0.108187	0.169789	0.155914	0.144064	0.185783	0.112236	0.122467	0.0509236	0.184892	0.0785846	0.0766024	0.0964404	0.0693769	0.124754	0.109511	0.185361	0.150031	0.0782813	0.107438	0.124458	0.13931	0.188719	0.18608	0.149326	0.130412	0.0413005	0.180272	0.0676847	0.135367	0.057329	0.0718722	0.0988517	0.064505	0.0853971	0.0417969	0.1095	0.12019	0.134146	0.0706592	0.201114	0.116725	0.244816	0.147247	0.182139	0.194223	0.0681086
ENSG00000177788	cg05043431	0.0388861	0.0415836	0.0420775	0.0456471	0.0609239	0.0530564	0.0578141	0.0328004	0.0642143	0.0432697	0.0637362	0.0569267	0.0482109	0.0496514	0.0546658	0.0457765	0.04917	0.057385	0.0549745	0.0553571	0.0422055	0.0450504	0.0455497	0.0517889	0.0502193	0.0615093	0.054569	0.0483948	0.0518546	0.0386126	0.047712	0.0570346	0.0320394	0.0521734	0.050509	0.0352206	0.0437771	0.0458505	0.0573199	0.04997	0.0430027	0.0468402	0.0452114	0.0438166	0.0573274	0.0634689	0.0610053	0.0368418
ENSG00000177788	cg14559881	0.00666246	0.0094966	0.00754848	0.00937777	0.0081713	0.0202911	0.0115959	0.0117053	0.0131764	0.00887632	0.0203322	0.008268	0.0174292	0.0158167	0.0149161	0.0156027	0.0182798	0.0120681	0.0156701	0.0182786	0.00644763	0.00726377	0.00411147	0.0117663	0.0165483	0.0118597	0.021331	0.0201511	0.0222658	0.0135395	0.0186531	0.00640223	0.0152303	0.0209533	0.0100803	0.00826129	0.0149225	0.0133831	0.011233	0.0130544	0.0087011	0.011802	0.00947079	0.0048496	0.010501	0.0155344	0.0194842	0.00388495
ENSG00000177788	cg22431433	0.00167131	0.00976269	0.00495825	0.00339248	0.0122394	0.00368531	0.0120064	0.00557223	0.00306357	0.00773719	0.0118691	0.0132213	0.0125635	0.0144825	0.00804986	0.00625997	0.0108175	0.020339	0.0261175	0.0148737	0.00414711	0.00711981	0.00249011	0.00657794	0.00837477	0.0111501	0.00499123	0.00837348	0.00351007	0.00306145	0	0.0138559	0.0112263	0.012495	0.0196544	0.00904928	0.000967937	0.00926694	0.0179595	0.0221647	0.00111313	0.00458524	0.00107458	0.00763249	0.0186667	0.0175439	0.0187924	0.0086547
ENSG00000178803	cg02469909	0.419559	0.416671	0.442055	0.443435	0.425416	0.419454	0.41412	0.436747	0.374183	0.539953	0.52777	0.495397	0.324136	0.482831	0.478356	0.456181	0.450086	0.486288	0.384848	0.50593	0.275537	0.0756757	0.225982	0.29965	0.248153	0.388982	0.404947	0.324395	0.192232	0.247321	0.245105	0.41971	0.287572	0.267894	0.291554	0.46091	0.499086	0.132788	0.14221	0.385796	0.0218287	0.027056	0.0442586	0.143889	0.537251	0.0948289	0.0818268	0.293337
ENSG00000178803	cg03364108	0.391176	0.361518	0.327358	0.308072	0.352378	0.362551	0.3861	0.343562	0.286359	0.489327	0.437634	0.422003	0.241135	0.404408	0.427037	0.362911	0.42731	0.368524	0.254789	0.438621	0.156356	0.0213516	0.116308	0.227248	0.173608	0.302463	0.337422	0.176095	0.163636	0.0983743	0.179953	0.317311	0.217075	0.165214	0.201801	0.402861	0.370966	0.0435901	0.0510304	0.224821	0.00802334	0.0345636	0.017832	0.0788418	0.455707	0.052923	0.0553469	0.162283
ENSG00000178803	cg03503516	0.474222	0.492697	0.442868	0.45612	0.426658	0.477413	0.477855	0.500449	0.44056	0.524002	0.510158	0.513914	0.385561	0.510479	0.507674	0.5131	0.526292	0.496363	0.43183	0.530681	0.298287	0.159459	0.322588	0.400432	0.383727	0.425907	0.420915	0.36182	0.321407	0.282035	0.296008	0.465229	0.39879	0.32942	0.328341	0.495239	0	0.228664	0.245219	0.427795	0.0450774	0.125725	0.0801908	0.232462	0.518019	0.196888	0.13951	0.365914
ENSG00000178803	cg04033580	0.828134	0.683988	0.679942	0.669213	0.782543	0.792637	0.707091	0.806208	0.595902	0.668031	0.863197	0.847723	0.557411	0.796332	0.809592	0.600483	0.733061	0.723356	0.606685	0.833677	0.580385	0.388911	0.319251	0.489538	0.86596	0.645069	0.905648	0.797935	0.962602	0.286073	0.620239	0.898334	0.420484	0.948056	0.527529	0.699739	0.771318	0.818167	0.945655	0.878668	0.259337	0.625594	0.424113	0.3264	0.941236	0.875328	0.948853	0.530927
ENSG00000178803	cg08036764	0.820564	0.59493	0.67395	0.652504	0.769452	0.764619	0.689686	0.77948	0.616644	0.654455	0.860454	0.807648	0.6084	0.739532	0.782739	0.577462	0.717808	0.699165	0.604484	0.812271	0.523127	0.442864	0.385705	0.495366	0.750513	0.668885	0.917839	0.655885	0.952748	0.424655	0.501366	0.878931	0.401079	0.768149	0.631614	0.64114	0.711433	0.667624	0.78944	0.624354	0.283303	0.369483	0.486829	0.327229	0.901335	0.599569	0.928658	0.583116
ENSG00000178803	cg09246479	0.656135	0.517089	0.568033	0.603861	0.646126	0.651338	0.579492	0.658344	0.543064	0.610277	0.747513	0.702288	0.47531	0.692596	0.701812	0.527868	0.638875	0.561343	0.561684	0.733742	0.296133	0.301467	0.219023	0.40278	0.446549	0.544584	0.525073	0.52737	0.468504	0.331415	0.403212	0.712353	0.288077	0.431261	0.431322	0.577316	0.684529	0.350013	0.395649	0.57828	0.160856	0.162961	0.19104	0.261861	0.686088	0.373549	0.468964	0.46408
ENSG00000178803	cg12492885	0.449323	0.457107	0.459151	0.441766	0.451499	0.454458	0.462016	0.491924	0.397261	0.535922	0.542692	0.522291	0.410607	0.511273	0.541989	0.496022	0.509297	0.463047	0.40414	0.523829	0.272636	0.115145	0.251169	0.3855	0.342816	0.413305	0.40496	0.342812	0.281137	0.226038	0.271623	0.509248	0.333749	0.302084	0.336277	0.495729	0.540524	0.160722	0.15865	0.433596	0.0434304	0.0795809	0.083773	0.175159	0.532578	0.126361	0.155819	0.321638
ENSG00000178803	cg12550055	0.520989	0.595272	0.547816	0.520866	0.460035	0.506394	0.508958	0.521173	0.492136	0.608959	0.573971	0.541787	0.448631	0.559582	0.568816	0.546516	0.544373	0.581728	0.523017	0.561703	0.392096	0.233192	0.362993	0.467406	0.415716	0.454528	0.513857	0.421558	0.380484	0.372377	0.310547	0.520119	0.393766	0.404473	0.448276	0.530032	0.536415	0.323015	0.317085	0.543176	0.118726	0.14079	0.179923	0.296027	0.569824	0.231919	0.244289	0.422144
ENSG00000178803	cg15223899	0.710316	0.477935	0.550238	0.545534	0.682338	0.613246	0.555214	0.668363	0.535791	0.566969	0.750093	0.707901	0.495628	0.669054	0.730382	0.518041	0.631883	0.57537	0.515766	0.743064	0.283918	0.26916	0.246033	0.364764	0.416923	0.524137	0.508758	0.525912	0.504351	0.248547	0.323111	0.738034	0.265605	0.385833	0.461539	0.559585	0.672748	0.296019	0.351403	0.504519	0.126158	0.144212	0.170072	0.20536	0.667789	0.399845	0.479196	0.451189
ENSG00000178803	cg15552843	0.430695	0.44003	0.415025	0.386287	0.391491	0.439655	0.448779	0.421315	0.350358	0.531737	0.50573	0.513381	0.337946	0.476551	0.484923	0.458676	0.508221	0.472447	0.38478	0.523696	0.229927	0.0605283	0.238972	0.338017	0.239176	0.372018	0.377583	0.27395	0.207331	0.166487	0.269835	0.375087	0.294976	0.262242	0.26655	0.422837	0.496258	0.108116	0.0896838	0.367102	0.0347548	0.0473563	0.0484551	0.139099	0.514328	0.0887709	0.0820353	0.256117
ENSG00000178803	cg16592832	0.409757	0.338752	0.397491	0.382636	0.410277	0.346727	0.38977	0.399072	0.329054	0.439741	0.52826	0.470971	0.290849	0.469599	0.503316	0.357442	0.38601	0.396037	0.307028	0.537461	0.173354	0.157731	0.148887	0.191903	0.240098	0.323245	0.333211	0.310402	0.273377	0.178933	0.18636	0.444768	0.149302	0.194737	0.269154	0.359776	0.456745	0.193554	0.200635	0.359822	0.105611	0.10563	0.113785	0.11144	0.559065	0.224183	0.298649	0.20615
ENSG00000178803	cg27126059	0.753253	0.508403	0.593752	0.582213	0.706766	0.683368	0.646983	0.723777	0.579882	0.586836	0.774835	0.767082	0.488801	0.691662	0.719843	0.532555	0.65392	0.594246	0.546979	0.754634	0.429788	0.363754	0.242976	0.425008	0.645878	0.595082	0.864838	0.57206	0.902169	0.332103	0.403861	0.848232	0.300061	0.837098	0.506346	0.581244	0.699179	0.64425	0.752087	0.524321	0.233889	0.257739	0.3936	0.273195	0.819901	0.532192	0.881167	0.505226
ENSG00000179082	cg01987962	0.823407	0.874466	0.823039	0.828209	0.805474	0.843712	0.840386	0.854245	0.857339	0.880609	0.863873	0.862789	0.891845	0.854561	0.840805	0.881596	0.887005	0.867183	0.8861	0.854236	0.772944	0.855376	0.764935	0.840178	0.638302	0.807108	0.841799	0.851813	0.783898	0.782301	0.772672	0.744938	0.843265	0.769602	0.813701	0.870166	0.833295	0.851617	0.773179	0.85723	0.859115	0.911778	0.799365	0.863144	0.616063	0.829347	0.833006	0.702967
ENSG00000179082	cg07118811	0.932075	0.933256	0.917894	0.929675	0.93002	0.937356	0.93949	0.944024	0.93498	0.952387	0.938018	0.916813	0.941898	0.932488	0.940932	0.941868	0.939015	0.943236	0.953495	0.921895	0.904998	0.950104	0.937869	0.935026	0.840365	0.907715	0.913733	0.929491	0.924499	0.889722	0.777465	0.876202	0.941592	0.896023	0.919303	0.940907	0.919874	0.823572	0.872685	0.90566	0.934741	0.940458	0.933267	0.941798	0.811181	0.924136	0.932452	0.928272
ENSG00000179082	cg09975039	0.182229	0.231207	0.173941	0.111452	0.146105	0.191392	0.153064	0.246202	0.356032	0.188928	0.20601	0.15734	0.141516	0.122999	0.171283	0.360239	0.134404	0.164081	0.273561	0.134696	0.516921	0.145077	0.262018	0.123884	0.12526	0.116373	0.145585	0.117633	0.142026	0.11315	0.112508	0.142484	0.100702	0.125455	0.566531	0.468143	0.126934	0.141972	0.121588	0.150265	0.585948	0.136331	0.24519	0.134661	0.127267	0.127974	0.130308	0.506959
ENSG00000179082	cg18588934	0.105899	0.0870369	0.050432	0.033634	0.0300123	0.0888851	0.0343663	0.215736	0.141009	0.0981787	0.102496	0.0435137	0.0350888	0.0221835	0.0790262	0.187704	0.0316887	0.0584504	0.123644	0.0356317	0.333795	0.0383105	0.0515734	0.0321376	0.0405317	0.0316676	0.0288042	0.0258738	0.0446221	0.0330558	0.0317427	0.0441028	0.0230166	0.0282268	0.399539	0.336159	0.0258019	0.0435796	0.0532589	0.0582865	0.499609	0.0466891	0.0695527	0.041041	0.0354993	0.0340775	0.0296546	0.153073
ENSG00000179859	cg05465916	0.602491	0.689008	0.577507	0.731746	0.652763	0.617838	0.721567	0.630959	0.700638	0.664158	0.61561	0.585583	0.601313	0.482533	0.59645	0.648832	0.524509	0.570746	0.664149	0.53685	0.796709	0.829425	0.77356	0.820338	0.455343	0.615014	0.52696	0.689806	0.428571	0.759628	0.682646	0.644014	0.557015	0.588676	0.431582	0.763093	0.572105	0.492095	0.378393	0.495043	0.883534	0.749081	0.51807	0.855569	0.2953	0.31681	0.580757	0.566994
ENSG00000179859	cg13476105	0.117604	0.137334	0.14579	0.19306	0.150246	0.187474	0.18508	0.169131	0.137851	0.175542	0.133805	0.115543	0.122485	0.105768	0.124814	0.28708	0.141981	0.133079	0.188158	0.115399	0.103433	0.117189	0.102737	0.129376	0.125308	0.27213	0.135035	0.527787	0.135972	0.0988773	0.102414	0.136122	0.0957692	0.111234	0.118129	0.555447	0.165012	0.123656	0.119945	0.144224	0.10577	0.13098	0.13094	0.129562	0.109229	0.115123	0.125646	0.318412
ENSG00000179859	cg18975124	0.021214	0.109627	0.0787447	0.12601	0.118473	0.145892	0.176461	0.103541	0.123666	0.236506	0.0290227	0.0680641	0.0806073	0.0412648	0.0920179	0.281317	0.0653447	0.0351414	0.106825	0.0366958	0.135317	0.013913	0.0344266	0.055708	0.0440769	0.273853	0.0258197	0.318446	0.0274891	0.0852509	0.0359003	0.048425	0.112607	0.0203846	0.020631	0.592359	0.102108	0.0258725	0.0262172	0.0289259	0.158896	0.0446851	0.0203813	0.0758396	0.0226331	0.0262546	0.035098	0.276721
ENSG00000179859	cg19308989	0.80093	0.891902	0.821598	0.858194	0.795805	0.825617	0.777671	0.852327	0.885723	0.870801	0	0.804238	0.846255	0.798409	0.838457	0.887913	0.86343	0.865352	0.893688	0.773724	0.829634	0.90978	0.819423	0.886468	0.694389	0.529426	0.660141	0.77106	0.567822	0.883164	0.326095	0.768202	0.872727	0.871416	0.714798	0.862479	0.854534	0.729397	0.506994	0.879857	0.857569	0.856004	0.903301	0.931771	0.544234	0.394902	0.646348	0.753247
ENSG00000179859	cg22191741	0.0683855	0.0860583	0.0714465	0.099498	0.114738	0.105499	0.0963327	0.15399	0.204586	0.322898	0.0526673	0.0711934	0.108193	0.0338073	0.103326	0.304448	0.099629	0.0474606	0.0931058	0.0409078	0.344324	0.0219556	0.0246421	0.0498087	0.037066	0.10742	0.0443844	0.447416	0.0214899	0.261159	0.0278018	0.0673208	0.275663	0.0338812	0.0193017	0.602136	0.0812022	0.028676	0.0453887	0.0279593	0.254538	0.0303878	0.0154346	0.0617524	0.0251948	0.0186908	0.0204722	0.20073
ENSG00000179859	cg25518824	0.488065	0.411981	0.469803	0.604228	0.45408	0.47741	0.567427	0.52238	0.613567	0.615941	0.490623	0.431651	0.409064	0.399469	0.495116	0.521024	0.456798	0.440358	0.438294	0.468653	0.717367	0.825343	0.825931	0.692649	0.394859	0.523408	0.430211	0.579457	0.299381	0.806295	0.481714	0.50074	0.492555	0.396886	0.516816	0.560511	0.439944	0.282093	0.240314	0.417025	0.84295	0.758979	0.590186	0.830281	0.175292	0.341584	0.432578	0.434576
ENSG00000185044	cg04859241	0.749521	0.699275	0.706394	0.739085	0.638435	0.603324	0.560945	0.656895	0.613305	0.679783	0.688302	0.681398	0.660818	0.647504	0.658009	0.587604	0.607215	0.738624	0.677316	0.717552	0.665942	0.452339	0.566614	0.75384	0.491866	0.428612	0.418682	0.556445	0.439602	0.62504	0.637174	0.628363	0.391521	0.357509	0.382931	0.613852	0.580033	0.341415	0.342535	0.627101	0.701415	0.3389	0.61283	0.754396	0.332192	0.464832	0.389171	0.370413
ENSG00000185168	cg05716242	0.112316	0.102398	0.0950839	0.119954	0.148321	0.098752	0.104493	0.125727	0.126155	0.0911988	0.132852	0.0960219	0.0884515	0.130027	0.112935	0.0971227	0.0900512	0.153169	0.108961	0.106511	0.0613688	0.0830439	0.0603078	0.101075	0.11263	0.098739	0.102521	0.0641828	0.0993843	0.0843839	0.0580136	0.101513	0.0708055	0.0957278	0.106601	0.0989259	0.112494	0.1301	0.134978	0.122401	0.110122	0.107399	0.0619619	0.0755413	0.105645	0.101409	0.121639	0.0687928
ENSG00000185168	cg07070113	0.791045	0.881904	0.849985	0.827309	0.779937	0.810716	0.835198	0.769565	0.827868	0.836775	0.783965	0.788797	0.84387	0.797523	0.80518	0.848299	0.829666	0.820531	0.862675	0.803018	0.845288	0.894222	0.859949	0.877499	0.827317	0.795546	0.859938	0.738864	0.845096	0.349735	0.781203	0.786563	0.858336	0.875444	0.841314	0.837481	0.800763	0.823881	0.884599	0.86128	0.882364	0.907752	0.870119	0.889342	0.83068	0.860813	0.858277	0.861566
ENSG00000185168	cg08102658	0.026178	0.0221224	0.01298	0.0172974	0.00946556	0.0371991	0.0331173	0.0412131	0.0265239	0.0311405	0.0281576	0.0261175	0.0391048	0.0470674	0.0283561	0.0296536	0.0176293	0.0366932	0.0403226	0.0330578	0.0197018	0.0202542	0.0117096	0.00429733	0.0144372	0.0151057	0.0209424	0.0214681	0.0171978	0.00964384	0.0159046	0.0214474	0.0274119	0.0121839	0.00978593	0.0181024	0.0285924	0.0229072	0.0298032	0.0359042	0.0112835	0.01402	0.0158342	0.0149176	0	0.0250949	0.0125574	0.0276509
ENSG00000185168	cg08832744	0.143006	0.186067	0.143875	0.162301	0.153491	0.136493	0.133162	0.17416	0.169324	0.166609	0.195086	0.185059	0.121382	0.144018	0.165474	0.157126	0.15342	0.212223	0.201781	0.172788	0.120126	0.1464	0.112371	0.108487	0.146244	0.134742	0.140749	0.145187	0.17658	0.13241	0.133046	0.187405	0.0921497	0.161191	0.139205	0.189796	0.135847	0.166593	0.227958	0.168088	0.139805	0.122505	0.163148	0.141965	0.137949	0.133383	0.125937	0.12776
ENSG00000185168	cg11556592	0.302288	0.205065	0.179606	0.259314	0.257479	0.275399	0.164487	0.328439	0.235034	0.185772	0.335454	0.212313	0.188219	0.224348	0.284693	0.193182	0.261583	0.29244	0.244918	0.272532	0.110685	0.0994522	0.0676044	0.165197	0.166159	0.188393	0.147219	0.253181	0.15106	0.0665178	0.127265	0.227385	0.0916962	0.231072	0.176616	0.273234	0.289903	0.156715	0.149445	0.278473	0.094923	0.157479	0.0953248	0.146203	0.135199	0.126176	0.205551	0.137169
ENSG00000185168	cg15236528	0.107716	0.0522209	0.0966884	0.072424	0.104952	0.0860108	0.0694319	0.10278	0.0824044	0.0277755	0.14599	0.0726763	0.0463611	0.0930931	0.101425	0.0628225	0.0937431	0.0901633	0.0573509	0.124366	0.0331596	0.0252439	0.0209503	0.0550027	0.0525805	0.0685097	0.0359997	0.0436505	0.0564534	0.023642	0.0437927	0.0645446	0.0378881	0.0547892	0.0392747	0.110057	0.109846	0.0325894	0.0423529	0.0710748	0.0287998	0.029642	0.0269944	0.0285337	0.0306342	0.0498454	0.0420576	0.0339215
ENSG00000185168	cg17393016	0.559011	0.458197	0.361625	0.425524	0.348062	0.419579	0.304897	0.506018	0.403471	0.286015	0.483506	0.321656	0.309458	0.355422	0.408323	0.309109	0.374532	0.381305	0.338633	0.389884	0.2373	0.387765	0.268028	0.354535	0.272157	0.495337	0.455381	0.305917	0.316828	0.132599	0.154491	0.408178	0.205289	0.39212	0.288163	0.423487	0.459307	0.216435	0.293401	0.397157	0.192667	0.255837	0.193034	0.336504	0.21721	0.361895	0.318315	0.280214
ENSG00000185168	cg17702370	0.253005	0.148799	0.142647	0.126877	0.173822	0.2056	0.177713	0.241717	0.206434	0.113219	0.210596	0.145883	0.152658	0.203286	0.168535	0.163923	0.184339	0.204747	0.18737	0.239483	0.112171	0.139495	0.109853	0.118966	0.152473	0.156165	0.112155	0.133708	0.146887	0.123759	0.12	0.156798	0.085826	0.159011	0.137038	0.167137	0.186794	0.125651	0.166086	0.216851	0.120146	0.149085	0.115053	0.148622	0.101713	0.107635	0.170686	0.09837
ENSG00000185168	cg20275928	0.81206	0.881857	0.869251	0.902439	0.786699	0.859304	0.863153	0.85517	0.913328	0.83795	0.844267	0.750475	0.925073	0.798317	0.859151	0.939197	0.866302	0.881604	0.890175	0.816648	0.937987	0.959631	0.974852	0.935064	0.871049	0.910138	0.924535	0.923202	0.950326	0.931315	0.856707	0.786146	0.9665	0.934735	0.94839	0.932365	0.864051	0.847265	0.953907	0.896082	0.975913	0.964619	0.976399	0.968589	0.920144	0.962123	0.927886	0.93783
ENSG00000185168	cg22513637	0.124283	0.0683596	0.0901769	0.103233	0.108796	0.0817132	0.0744872	0.0995825	0.0924762	0.0754538	0.120791	0.0829003	0.0699598	0.0845963	0.0980638	0.0801191	0.0920496	0.107472	0.0820961	0.095067	0.065337	0.0797857	0.0636569	0.0835464	0.0837023	0.0648717	0.0641061	0.0671899	0.080474	0.0658883	0.0533764	0.0826734	0.0688052	0.068243	0.0641816	0.1002	0.0940877	0.0782039	0.0787037	0.100059	0.0691732	0.0848218	0.0641063	0.0783224	0.0712079	0.0656731	0.0816662	0.0547437
ENSG00000185168	cg24870966	0.375478	0.168643	0.214317	0.292933	0.319618	0.27004	0.159889	0.42231	0.222757	0.181213	0.391033	0.25891	0.168613	0.302799	0.356743	0.201393	0.313172	0.240458	0.175454	0.410498	0.100467	0.0606869	0.0448894	0.163672	0.204931	0.191551	0.135538	0.259086	0.21544	0.0355924	0.0846421	0.342694	0.0819961	0.224823	0.15789	0.306885	0.386822	0.113132	0.146632	0.259533	0.0464207	0.0464836	0.0620853	0.094292	0.178	0.102219	0.139368	0.120657
ENSG00000185186	cg12003230	0.77427	0.819576	0.750625	0.809829	0.792556	0.792861	0.714403	0.849317	0.708753	0.80088	0.788989	0.785186	0.764456	0.784756	0.806151	0.797105	0.801123	0.829872	0.843215	0.754629	0.876069	0.893245	0.764169	0.829056	0.849032	0.848877	0.852091	0.864238	0.891464	0.335668	0.848847	0.786818	0.852117	0.914951	0.893747	0.871557	0.773408	0.880107	0.906465	0.839734	0.907077	0.924477	0.837035	0.900073	0.894694	0.846863	0.902176	0.82919
ENSG00000185186	cg12935478	0.487546	0.402742	0.34676	0.421014	0.424774	0.409591	0.434851	0.470499	0.365225	0.396282	0.496655	0.46518	0.347226	0.430987	0.427835	0.352809	0.432829	0.443266	0.335408	0.485267	0.331325	0.273229	0.123795	0.365411	0.31223	0.294515	0.402926	0.425707	0.234817	0.230079	0.259508	0.534849	0.227462	0.352774	0.328411	0.368082	0.434217	0.347588	0.251389	0.464282	0.212716	0.246223	0.192319	0.351467	0.29201	0.258501	0.387664	0.31177
ENSG00000185186	cg15408640	0.796532	0.8266	0.785987	0.734363	0.800677	0.79904	0.786572	0.823404	0.848067	0.792001	0.828833	0.809881	0.782106	0.785456	0.803941	0.803653	0.814793	0.820788	0.829479	0.768683	0.789881	0.729075	0.541482	0.634274	0.764838	0.798932	0.832012	0.780382	0.808728	0.431576	0.730116	0.820072	0.723332	0.833532	0.807275	0.781201	0.798252	0.8557	0.812228	0.650639	0.859077	0.611398	0.676245	0.637618	0.797762	0.829702	0.843005	0.698356
ENSG00000185186	cg16334524	0.579893	0.454765	0.446576	0.533179	0.531107	0.560233	0.498849	0.57002	0.446799	0.476245	0.679064	0.580081	0.41481	0.516792	0.565758	0.444783	0.529764	0.524682	0.408716	0.558521	0.389506	0.34657	0.162272	0.465152	0.411856	0.40148	0.48382	0.464263	0.348761	0.300316	0.296763	0.671969	0.275804	0.461669	0.427123	0.471619	0.530752	0.374023	0.331657	0.603095	0.254697	0.313497	0.220684	0.391767	0.346092	0.281866	0.448003	0.387446
ENSG00000185186	cg19459600	0.804892	0.85293	0.820578	0.810751	0.785309	0.823994	0.79734	0.843411	0.779123	0.837778	0.824198	0.811121	0.789948	0.828353	0.808455	0.846133	0.831747	0.849507	0.826621	0.807785	0.855152	0.75576	0.734583	0.753639	0.81443	0.841437	0.834207	0.774783	0.824773	0.315238	0.866128	0.837296	0.746206	0.859572	0.884553	0.861572	0.7665	0.850575	0.867458	0.778131	0.903803	0.764087	0.798062	0.770868	0.863797	0.892276	0.88532	0.867208
ENSG00000186594	cg00422913	0.101853	0.0664399	0.0811417	0.0805105	0.141495	0.100302	0.077297	0.108327	0.0832781	0.110402	0.103278	0.119121	0.0785136	0.0650442	0.113844	0.0652542	0.131335	0.142179	0.0900057	0.11084	0.0613051	0.0663482	0.0764791	0.0919299	0.150017	0.0609567	0.0836851	0.084651	0.0784158	0.0706733	0.0668498	0.11751	0.0899447	0.0707834	0.100641	0.108521	0.0938911	0.105488	0.114314	0.140397	0.0732802	0.102449	0.0624301	0.0744526	0.0709014	0.0763383	0.0930639	0.0718549
ENSG00000186594	cg02529627	0.102221	0.117547	0.0845349	0.107095	0.126641	0.127411	0.133264	0.117288	0.131693	0.113891	0.130008	0.108161	0.0947521	0.0913473	0.102046	0.0953437	0.0986074	0.149991	0.144895	0.11284	0.0819388	0.111793	0.107811	0.107565	0.109125	0.0937708	0.127643	0.106379	0.115764	0.0940585	0.0988555	0.105853	0.117085	0.0967575	0.0774172	0.0832382	0.0743243	0.104249	0.11869	0.13166	0.0924022	0.0982844	0.0929941	0.0899096	0.0951377	0.106059	0.128076	0.0697389
ENSG00000186594	cg02659149	0.051417	0.0569307	0.0456255	0.0404163	0.051144	0.0450294	0.0482288	0.0401853	0.0589176	0.0418605	0.0554259	0.0562194	0.0376747	0.0329646	0.043645	0.0528616	0.0370157	0.0621087	0.0605111	0.069637	0.0437352	0.0703956	0.0570695	0.0480866	0.0641813	0.0437985	0.0546805	0.046974	0.0538787	0.0418869	0.0452774	0.041841	0.0370129	0.0534787	0.0537072	0.0378865	0.0359012	0.0648585	0.063308	0.0769016	0.0533795	0.0432982	0.0534324	0.0596648	0.0451591	0.0478692	0.0683519	0.0308514
ENSG00000186594	cg06053959	0.455759	0.292967	0.333835	0.386053	0.463026	0.428324	0.345767	0.483309	0.346304	0.370279	0.547929	0.450724	0.271892	0.404037	0.482425	0.297366	0.37119	0.429062	0.288057	0.428822	0.335831	0.275439	0.0981289	0.294439	0.346022	0.287601	0.490988	0.247791	0.357107	0.158711	0.230087	0.458604	0.319523	0.36189	0.395213	0.524781	0.477697	0.351745	0.288725	0.3877	0.280886	0.204756	0.161914	0.199116	0.204581	0.151996	0.471176	0.254602
ENSG00000186594	cg06552751	0.0454767	0.0626206	0.0579694	0.073944	0.0594475	0.0706828	0.0587057	0.0566677	0.067272	0.0730097	0.0548991	0.0607724	0.0564726	0.0653177	0.0700324	0.0618761	0.060603	0.0879927	0.0865017	0.0626756	0.0496821	0.0686198	0.0478821	0.0716668	0.0575857	0.044579	0.0671115	0.0643118	0.0710437	0.050268	0.0449777	0.0757936	0.0516068	0.0512195	0.0589738	0.0608487	0.0558245	0.0768828	0.0837253	0.0967222	0.0712393	0.0848282	0.0637956	0.0649235	0.0605657	0.059854	0.0506154	0.053681
ENSG00000186594	cg06692634	0.0916255	0.090013	0.0944717	0.085555	0.0788499	0.106727	0.0939509	0.0849498	0.0999934	0.0961552	0.0993728	0.0983632	0.0774232	0.0680044	0.0945105	0.0948387	0.0952554	0.119121	0.108718	0.0982926	0.0564088	0.105278	0.0719872	0.0869778	0.0967742	0.0740596	0.104641	0.0839506	0.102341	0.103044	0.0732389	0.0882438	0.0838771	0.064468	0.0822324	0.106224	0.0750312	0.108195	0.110244	0.112964	0.0817055	0.10249	0.0908938	0.0929323	0.0946559	0.0887679	0.0869456	0.0679206
ENSG00000186594	cg06927305	0.334667	0.196098	0.248681	0.343994	0.355344	0.305021	0.258356	0.372998	0.243691	0.26948	0.398435	0.32247	0.205842	0.281737	0.382657	0.225315	0.290079	0.306246	0.255752	0.302191	0.202919	0.158356	0.0643798	0.331137	0.231967	0.210777	0.300994	0.15858	0.235075	0.100294	0.142392	0.303069	0.214081	0.192108	0.256568	0.392703	0.28792	0.17821	0.168936	0.273172	0.184074	0.1486	0.106619	0.388535	0.106348	0.113481	0.222008	0.12946
ENSG00000186594	cg08651631	0.0100605	0.00412698	0.0102728	0.00578154	0.013274	0.007155	0.0191964	0.0126752	0.0155109	0.00561408	0.0140612	0.0102759	0.00773379	0.0124565	0.0154245	0.0102912	0.00846433	0.00931946	0.0183987	0.0118713	0.00464608	0.0103709	0.0187414	0.0100151	0.0128566	0.021577	0.0186335	0.0188821	0.0146742	0.0137219	0.00142305	0.0104275	0.00543272	0.0148054	0.0101963	0.0124725	0.00777365	0.0137756	0.0128501	0.0121941	0.00281019	0.00639246	0.0102582	0.00773833	0.00781589	0.00678876	0.0204541	0.00889174
ENSG00000186594	cg08820497	0.102624	0.128591	0.0684672	0.0669535	0.101481	0.0524535	0.104409	0.0829607	0.0957606	0.0735649	0.131144	0.0550626	0.0461184	0.0514126	0.0864454	0.030221	0.0603617	0.0811623	0.073913	0.0802109	0.10374	0.158081	0.0850528	0.0758427	0.0912651	0.114145	0.132408	0.0436081	0.090083	0.0347927	0.0655582	0.0521262	0.0500718	0.0889543	0.0522044	0.0923873	0.0615858	0.082503	0.158403	0.0700209	0.117937	0.1153	0.110818	0.0661849	0.47061	0.0750925	0.113519	0.0501658
ENSG00000186594	cg11099291	0.0451275	0.0489445	0.0488664	0.048836	0.0609505	0.0538317	0.0485449	0.0374404	0.0577522	0.0382082	0.0580008	0.0422157	0.0599311	0.0393933	0.0575587	0.0482997	0.0509494	0.0771316	0.0872492	0.0617018	0.0494484	0.0450966	0.0310182	0.0356785	0.0506555	0.0390524	0.039274	0.0397821	0.0433136	0.0486049	0.0506436	0.0541998	0.0511395	0.058984	0.0441397	0.0607459	0.0489914	0.0661539	0.0663404	0.0747469	0.0377834	0.0657321	0.0225924	0.0455048	0.0447147	0.0429807	0.0558394	0.0371846
ENSG00000186594	cg13101624	0.00567445	0.0065219	0.00675793	0.00797778	0.00462129	0.0100739	0.0105596	0.0125494	0.00866295	0.00928976	0.00652815	0.00937931	0.00670885	0.00844728	0.0145799	0.00956527	0.0136986	0.0132543	0.0129895	0.0131698	0.00847623	0.0051202	0.00607712	0.00613228	0.005291	0.0131661	0.0138085	0.0100833	0.00719798	0.0129553	0.0101117	0.0123355	0.0108112	0.0126725	0.00963442	0.0160017	0.0123286	0.0136657	0.0108138	0.0137096	0.00399554	0.0088574	0.00542511	0.00529631	0.00772201	0.0108431	0.0105405	0.00636485
ENSG00000186594	cg15771370	0.125539	0.153921	0.115223	0.129096	0.134208	0.133626	0.136828	0.109525	0.135263	0.116259	0.12327	0.120434	0.112579	0.11141	0.115025	0.133744	0.12163	0.14624	0.204185	0.114002	0.0990225	0.124973	0.0975119	0.138913	0.13373	0.115808	0.144946	0.11556	0.131018	0.0906353	0.0849084	0.12313	0.106747	0.111648	0.111473	0.122504	0.125234	0.139701	0.134611	0.144268	0.12893	0.140672	0.113267	0.133955	0.100861	0.126663	0.115163	0.110029
ENSG00000186594	cg19015264	0.318258	0.155192	0.214842	0.271933	0.313927	0.263274	0.210936	0.35043	0.252342	0.242864	0.384077	0.221233	0.189723	0.208453	0.361116	0.149082	0.235481	0.262722	0.149264	0.285524	0.150943	0.198762	0.0736134	0.179247	0.278984	0.161563	0.201922	0.128129	0.256747	0.0934405	0.107344	0.281062	0.0744852	0.198113	0.212546	0.279366	0.222482	0.145926	0.141081	0.260776	0.141116	0.135467	0.108254	0.140994	0.100092	0.111778	0.146317	0.108204
ENSG00000186594	cg20876723	0.00645161	0.00374032	0.00465161	0.00483342	0.00137766	0.00478919	0.00720752	0.00602721	0.00661427	0.00889117	0.0064079	0.00486894	0.00368664	0.00620748	0.0071459	0.00505504	0.00155763	0.00965352	0.0200916	0.0146464	0.00323176	0.0104199	0	0.00388297	0.00564858	0.0118281	0.00180018	0.00637523	0.00613309	0.00788974	0.0115096	0.00277703	0.00816549	0.0100678	0.00382653	0.00313572	0.00977437	0.0166393	0.0130282	0.00956492	0	0.0044074	0.0102839	0.00494782	0.00843558	0.0058406	0.00102543	0.0108208
ENSG00000186594	cg22516975	0.482079	0.294899	0.347598	0.41565	0.455027	0.437195	0.351284	0.480687	0.364013	0.37279	0.542741	0.431895	0	0.37445	0.48098	0.333642	0.407329	0.416853	0.376516	0.416461	0.275532	0.293715	0.113301	0.319325	0.355109	0.272808	0.437789	0.178706	0.360195	0.110996	0.206514	0.408105	0.291642	0.313273	0.347429	0.509997	0.480093	0.299615	0.254847	0.3977	0.304001	0.185987	0.145588	0.240505	0.157753	0.179785	0.385317	0.16146
ENSG00000186594	cg25135801	0.0508994	0.059281	0.0537756	0.0578056	0.0848909	0.0741912	0.0855119	0.0581136	0.0780876	0.0560443	0.0665611	0.0610837	0.0464656	0.0658391	0.0748769	0.06781	0.0497106	0.0682103	0.0817189	0.0634698	0.0512232	0.0540606	0.0800779	0.0587579	0.072515	0.0728731	0.0734984	0.062262	0.074902	0.0682682	0.0880729	0.0541578	0.0657125	0.0744704	0.0555502	0.0708391	0.0650149	0.0853122	0.0699388	0.0792324	0.047081	0.0553007	0.0477174	0.033427	0.0858295	0.0750747	0.104244	0.0763004
ENSG00000186594	cg26102512	0.0661835	0.0728285	0.0637975	0.0628248	0.0847209	0.079915	0.0823866	0.0857838	0.0844378	0.074683	0.0840539	0.0745169	0.0580444	0.0735674	0.0587674	0.0612878	0.0635578	0.070569	0.0852613	0.0719402	0.062634	0.0766554	0.0664298	0.0764628	0.0712942	0.0838503	0.0833201	0.0846166	0.0937613	0.0824885	0.0846244	0.0744602	0.0786939	0.076376	0.0688334	0.0652982	0.0847682	0.0857633	0.0837865	0.0697893	0.0672597	0.070131	0.0574571	0.0716294	0.0708826	0.0799587	0.0994609	0.0685921
ENSG00000186594	cg26653293	0.00985006	0.012515	0.0106866	0.0110428	0.00967098	0.0138452	0.0195495	0.01332	0.0128637	0.00968903	0.0166135	0.0194981	0.0109523	0.00686678	0.0208522	0.00951215	0.0165709	0.0161872	0.0169689	0.014041	0.021377	0.0144225	0.0136248	0.0112337	0.0117872	0.0277918	0.0313409	0.0127368	0.0165492	0.0089353	0.0147483	0.0108651	0.0109635	0.00331503	0.017862	0.0092574	0.00621576	0.0102376	0.0164735	0.0286971	0.0205694	0.0163481	0.0135215	0.0152778	0.0250138	0.0147809	0.0226008	0.00521815
ENSG00000186594	cg26697882	0.226583	0.121442	0.143494	0.183398	0.228809	0.210393	0.151146	0.266038	0.180201	0.180856	0.260791	0.164039	0.108165	0.161639	0.27461	0.133747	0.212747	0.204652	0.129185	0.21958	0.141911	0.165736	0.0661935	0.108047	0.185805	0.133088	0.246193	0.117132	0.138819	0.0872099	0.0917307	0.173402	0.105829	0.162937	0.166571	0.258809	0.186263	0.141817	0.12478	0.206774	0.140801	0.111637	0.0873658	0.0998006	0.0750742	0.0777403	0.179002	0.107984
ENSG00000186594	cg27594176	0.0386905	0.0127532	0.0123545	0.010126	0.0144897	0.000224517	0.0207017	0.0307047	0.0116855	0.0049151	0.0135818	0.0241016	0.0197866	0.0279605	0.0256792	0.0310597	0.0246338	0.0479071	0.0509413	0.0609195	0.0313159	0.0467005	0.0359477	0.0328859	0.0141895	0.0238439	0.0221062	0.0307723	0.0304803	0.0231422	0.0330997	0.0358624	0.0233489	0.0243902	0.0366803	0.0355601	0.0401017	0.0322815	0.0443467	0.03486	0.0347726	0.0389665	0.016995	0.0351351	0.0290657	0.0108584	0.0522006	0.0322581
ENSG00000187621	cg03050975	0.864468	0.844923	0.887438	0.819011	0.851433	0.869391	0.856754	0.897215	0.856821	0.839853	0.882414	0.869367	0.897758	0.88075	0.886876	0.860887	0.912556	0.901863	0.785557	0.894794	0.631274	0.351681	0.83058	0.804031	0.691872	0.416904	0.59696	0.662227	0.848719	0.781419	0.827323	0.878503	0.461539	0.885399	0.467488	0.870113	0.813053	0.366982	0.622026	0.92434	0.662277	0.413309	0.856552	0.772226	0.550368	0.285033	0.52557	0.783049
ENSG00000187621	cg05093429	0.46832	0.702093	0.688649	0.567157	0.648287	0.44468	0.629526	0.575029	0.536364	0.742663	0.536607	0.500549	0.529082	0.319259	0.589404	0.626525	0.51992	0.580503	0.751671	0.549424	0.379239	0.707297	0.319797	0.540389	0.297384	0.313465	0.372524	0.323489	0.560073	0.252268	0.159105	0.712948	0.174299	0.272598	0.106243	0.469992	0.339864	0.0957447	0.283843	0.192862	0.632638	0.137343	0.527539	0.581072	0.126406	0.363883	0.225365	0.319041
ENSG00000187621	cg07734106	0.65125	0.579397	0.641588	0.687542	0.568778	0.597889	0.559425	0.634105	0.583918	0.63791	0.648432	0.708988	0.682181	0.679536	0.609985	0.559491	0.672046	0.686578	0.68928	0.647478	0.429277	0.32348	0.508289	0.727692	0.496012	0.319954	0.489002	0.585408	0.587368	0.33667	0.82097	0.678656	0.330342	0.751038	0.348585	0.507553	0.574171	0.258024	0.633717	0.663996	0.409878	0.299412	0.434208	0.777315	0.455398	0.201286	0.432489	0.319825
ENSG00000187621	cg07960360	0.729354	0.434148	0.605496	0.824772	0.574474	0.594188	0.695812	0.688041	0.606635	0.578963	0.731476	0.60659	0.754188	0.517425	0.729455	0.465271	0.592649	0.501248	0.640374	0.683439	0.940628	0.933018	0.93118	0.941716	0.803832	0.945718	0.89716	0.741731	0.733459	0.94143	0.30321	0.869888	0.922871	0.406001	0.898232	0.852284	0.739042	0.167813	0.206169	0.919103	0.952839	0.903656	0.904116	0.965961	0.929245	0.906564	0.943694	0.93872
ENSG00000187621	cg18114811	0.737367	0.807902	0.749567	0.723916	0.775057	0.702832	0.806905	0.794981	0.66321	0.757614	0.780036	0.810401	0.817501	0.822306	0.723442	0.726399	0.786539	0.812489	0.73101	0.773297	0.423609	0.372549	0.746597	0.777141	0.579994	0.350145	0.541704	0.670654	0.841788	0.662412	0.861801	0.758892	0.407629	0.858916	0.362842	0.557918	0.712082	0.311211	0.721324	0.902104	0.362862	0.379841	0.902159	0.792368	0.295392	0.244359	0.518545	0.471602
ENSG00000188070	cg03288621	0.100416	0.145338	0.0835976	0.110827	0.0855279	0.13505	0.0988475	0.107864	0.118261	0.112998	0.0858604	0.1064	0.108031	0.121726	0.10991	0.0945232	0.0594333	0.126914	0.134917	0.0948136	0.0984601	0.0867539	0.0919907	0.0988438	0.125029	0.0921904	0.145451	0.077291	0.112267	0.121083	0.0830424	0.0947503	0.115493	0.114738	0.105385	0.10431	0.104534	0.121798	0.154843	0.138069	0.13277	0.119577	0.106814	0.135129	0.0843039	0.101926	0.110016	0.0734937
ENSG00000188070	cg04986616	0.347231	0.726671	0.400943	0.615155	0.514543	0.506461	0.520893	0.396554	0.695445	0.680895	0.371277	0.348337	0.599738	0.26931	0.42802	0.648602	0.41916	0.458475	0.724178	0.26374	0.77372	0.910412	0.885752	0.769204	0.295038	0	0.30399	0.542827	0.212966	0.65257	0.0418656	0.407712	0.869632	0.132231	0.701804	0.636371	0.449414	0.108876	0.14145	0.321871	0.858465	0.704088	0.865212	0.858497	0.0626571	0.464728	0.0893193	0.784312
ENSG00000188070	cg09907758	0.444684	0.750312	0.422953	0.634814	0.550065	0.606784	0.534567	0.507272	0.705254	0.660867	0.478977	0.46685	0.606136	0.389434	0.473993	0.695606	0.487524	0.526475	0.717443	0.366877	0.747208	0.893533	0.842122	0.732675	0.322594	0.609501	0.374374	0.558406	0.348142	0.657922	0.0986368	0.480895	0.822836	0.275574	0.59955	0.718425	0.517366	0.204756	0.147656	0.381554	0.872977	0.732105	0.787552	0.849874	0.108205	0.482367	0.193534	0.756375
ENSG00000188070	cg10713715	0.539822	0.438307	0.445121	0.577277	0.515595	0.487957	0.493974	0.554962	0.473675	0.463546	0.561006	0.558877	0.469371	0.503164	0.524253	0.493188	0.52297	0.539945	0.627076	0.497599	0.608181	0.746281	0.271125	0.653112	0.457696	0.555794	0.446825	0.428507	0.35989	0.260314	0.339562	0.535953	0.488241	0.455203	0.501013	0.58152	0.534297	0.404721	0.32654	0.531104	0.772679	0.38407	0.267943	0.760699	0.4023	0.609735	0.407138	0.511872
ENSG00000188070	cg11856215	0.156944	0.209025	0.144773	0.182596	0.193957	0.19165	0.188142	0.204497	0.178161	0.161338	0.207636	0.206041	0.215587	0.199956	0.189347	0.172606	0.244142	0.241321	0.25123	0.211062	0.185867	0.187283	0.15099	0.194586	0.154459	0.174419	0.172163	0.215976	0.188778	0.153554	0.138806	0.219706	0.208352	0.193433	0.176869	0.200722	0.205903	0.191688	0.153552	0.242258	0.146311	0.16773	0.198102	0.222308	0.189141	0.22325	0.210677	0.181889
ENSG00000188070	cg16120927	0.0816826	0.0952488	0.062046	0.0655721	0.0628892	0.0750734	0.0775286	0.0503778	0.0582569	0.0615216	0.0615973	0.0623181	0.0385884	0.0443443	0.0472069	0.0489314	0.0563054	0.0793706	0.0698633	0.0588568	0.0613409	0.0702958	0.0503204	0.0671098	0.0686511	0.0654644	0.075272	0.0524348	0.0770604	0.0486991	0.0507203	0.0661662	0.0541308	0.0566628	0.0562148	0.0528294	0.0444736	0.0738475	0.0850652	0.0658246	0.0737391	0.0725695	0.0642225	0.0714364	0.0674702	0.0683135	0.0911602	0.0560074
ENSG00000188338	cg00390253	0.742292	0.856394	0.77453	0.756987	0.715514	0.787551	0.782808	0.765295	0.747744	0.815967	0.747844	0.772744	0.774517	0.808003	0.73562	0.812493	0.822034	0.818971	0.865684	0.764724	0.745995	0.776162	0.392221	0.804818	0.774193	0.711043	0.778071	0.79754	0.627042	0.276259	0.834153	0.810951	0.756623	0.633809	0.768568	0.77816	0.726952	0.848383	0.584166	0.827303	0.874349	0.752907	0.716677	0.867903	0.807361	0.357114	0.821387	0.44894
ENSG00000188338	cg03645007	0.823468	0.873387	0.825503	0.825878	0.817706	0.80644	0.818754	0.816224	0.851225	0.841428	0.782325	0.849017	0.870789	0.845516	0.78673	0.875895	0.886572	0.850142	0.848169	0.781256	0.835261	0.908438	0.869963	0.864562	0.760116	0.778985	0.850123	0.868663	0.835727	0.726722	0.856802	0.850684	0.843275	0.86429	0.87234	0.849501	0.816285	0.866404	0.858677	0.861296	0.877612	0.8889	0.852861	0.892201	0.776494	0.728742	0.836669	0.854961
ENSG00000188338	cg13907146	0.415225	0.365023	0.323251	0.340037	0.379804	0.371276	0.385231	0.315165	0.347072	0.339691	0.45258	0.437138	0.268533	0.419992	0.405821	0.317712	0.406441	0.441113	0.307661	0.464935	0.282591	0.193703	0.181704	0.268795	0.314074	0.283591	0.262138	0.275529	0.260897	0.180026	0.246226	0.408788	0.184909	0.166053	0.294761	0.324531	0.38668	0.256655	0.207904	0.335634	0.1948	0.282639	0.139246	0.275007	0.140441	0.16356	0.176288	0.24557
ENSG00000188338	cg14019146	0.65129	0.455419	0.480463	0.683965	0.582677	0.572048	0.540727	0.654309	0.442386	0.503835	0.724544	0.675018	0.378318	0.588633	0.64089	0.420439	0.577097	0.551817	0.403202	0.706339	0.426796	0.429409	0.0700954	0.85177	0.579364	0.512347	0.689213	0.729818	0.383209	0.21968	0.245294	0.718905	0.307763	0.503565	0.34605	0.692188	0.595685	0.882937	0.234025	0.819381	0.26967	0.473007	0.163391	0.848904	0.588457	0.411765	0.705407	0.330884
ENSG00000188338	cg14957718	0.0539521	0.0273526	0.0422819	0.0440567	0.0762513	0.0656984	0.0619224	0.0984737	0.0341844	0.0665528	0.152274	0.120595	0.0394423	0.0622343	0.101824	0.0464384	0.0677974	0.0712422	0.0432089	0.053201	0.0242607	0.0192146	0.0220327	0.0326171	0.0904523	0.0313352	0.0448535	0.0236172	0.0419454	0.030975	0.0222816	0.0440671	0.0167286	0.0190703	0.03803	0.045902	0.0407904	0.0298297	0.0281531	0.0480228	0.0174399	0.0270765	0.01887	0.0211368	0.0304855	0.0273994	0.0139682	0.0292223
ENSG00000188338	cg15335139	0.559015	0.517966	0.484725	0.59896	0.538744	0.502942	0.478601	0.515876	0.361575	0.462086	0.540668	0.537528	0.336454	0.5	0.578261	0.469833	0.548501	0.500087	0.446718	0.598661	0.391468	0.545861	0.110921	0.818294	0.485864	0.398024	0.453491	0.649282	0.37639	0.19933	0.214427	0.596316	0.730422	0.445777	0.370671	0.610851	0.523669	0.401257	0.373052	0.715698	0.358726	0.866034	0.23878	0.88746	0.540497	0.428858	0.443993	0.326867
ENSG00000188338	cg19755318	0.102702	0.160737	0.0834097	0.0836591	0.133245	0.126316	0.14422	0.150492	0.12256	0.130338	0.229092	0.140548	0.0822042	0.136476	0.152708	0.134797	0.106061	0.212825	0.123973	0.15268	0.0855435	0.0806273	0.084285	0.106202	0.106464	0.106171	0.122545	0.0845104	0.101128	0.0769443	0.0638489	0.173119	0.0680657	0.0717043	0.10869	0.113113	0.0892575	0.0900401	0.122736	0.17376	0.0919738	0.089849	0.0713505	0.0924092	0.0815409	0.0902938	0.0789598	0.0703419
ENSG00000188338	cg19914607	0.123543	0.0967532	0.0894175	0.108721	0.153135	0.111803	0.0864303	0.104317	0.0895384	0.110259	0.162971	0.12744	0.0794721	0.0735792	0.126514	0.11478	0.116629	0.138762	0.110812	0.134384	0.0699845	0.0787231	0.0596464	0.102362	0.0967992	0.0967853	0.0924868	0.0870675	0.112725	0.0741082	0.0693667	0.108791	0.0642232	0.105142	0.0849392	0.127969	0.119266	0.119545	0.103309	0.150756	0.0857594	0.196552	0.0785467	0.110919	0.080468	0.0948316	0.110366	0.072095
ENSG00000188338	cg24363298	0.118272	0.089198	0.0877585	0.0999443	0.174934	0.166293	0.152703	0.134746	0.135357	0.107974	0.163225	0.0835823	0.109393	0.108137	0.142891	0.109903	0.134402	0.122729	0.0745705	0.0965745	0.0888178	0.105876	0.0880208	0.10322	0.144732	0.133294	0.137059	0.159553	0.13291	0.0881104	0.136199	0.10088	0.13301	0.117295	0.111388	0.1263	0.144676	0.13755	0.0946166	0.122779	0.0855624	0.0996927	0.103303	0.0991442	0.124621	0.13064	0.182355	0.114426
ENSG00000188338	cg26601922	0.171902	0.182844	0.148588	0.176548	0.193629	0.203102	0.193221	0.18152	0.194228	0.209222	0.220728	0.192231	0.184024	0.163737	0.198042	0.168488	0.195506	0.226318	0.2491	0.196028	0.149895	0.199871	0.168154	0.173142	0.159717	0.179025	0.204872	0.194611	0.239801	0.174574	0.188129	0.190046	0.181128	0.206347	0.159031	0.192436	0.180104	0.239026	0.207286	0.248074	0.189247	0.207057	0.165073	0.172694	0.155553	0.184522	0.224534	0.161805
ENSG00000188660	cg00746308	0.899739	0.932516	0.924054	0.898859	0.88903	0.882074	0.914746	0.921369	0.916647	0.917632	0.887631	0.873156	0.928146	0.867711	0.90528	0.906298	0.919461	0.906805	0.933937	0.877899	0.906855	0.947316	0.825827	0.858687	0.815914	0.879348	0.922582	0.915096	0.847161	0.661204	0.880995	0.895249	0.914469	0.888123	0.907087	0.90293	0.870923	0.935979	0.862895	0.903848	0.908628	0.909384	0.876553	0.914924	0.812925	0.879099	0.924444	0.857304
ENSG00000188660	cg01820192	0.49835	0.541605	0.593005	0.543381	0.489588	0.470734	0.523294	0.512592	0.39726	0.511914	0.492777	0.595722	0.487225	0.610775	0.529436	0.505803	0.497895	0.634068	0.572741	0.558515	0.535459	0.811551	0.32907	0.530276	0.479988	0.619937	0.698281	0.633753	0.502668	0.252584	0.69684	0.545296	0.779285	0.644176	0.477739	0.632605	0.498606	0.642956	0.501965	0.568745	0.504247	0.763715	0.54567	0.683881	0.584373	0.619586	0.714884	0.649984
ENSG00000188660	cg02541052	0.91505	0.933539	0.913397	0.935357	0.911746	0.926875	0.915545	0.916887	0.935207	0.932758	0.917871	0.92941	0.915363	0.910723	0.906767	0.922993	0.925424	0.927742	0.92814	0.906156	0.919346	0.926244	0.907412	0.930618	0.922866	0.911384	0.938955	0.918957	0.910739	0.927098	0.909156	0.920374	0.899216	0.931992	0.930703	0.913522	0.905508	0.93766	0.928487	0.919377	0.929211	0.933661	0.90769	0.929092	0.919589	0.928128	0.929281	0.918513
ENSG00000188660	cg07493005	0.771116	0.619065	0.636514	0.741072	0.672476	0.686045	0.648143	0.779016	0.576358	0.611327	0.813057	0.767041	0.57322	0.770363	0.761627	0.570324	0.682572	0.743268	0.55286	0.771571	0.678758	0.907603	0.412048	0.816089	0.807848	0.66383	0.860648	0.891253	0.879575	0.321664	0.856229	0.849643	0.834983	0.879165	0.623271	0.755657	0.67332	0.902178	0.831837	0.795261	0.642551	0.883449	0.490217	0.899979	0.860961	0.553394	0.904008	0.757582
ENSG00000188660	cg14562076	0.646661	0.63338	0.720708	0.664572	0.6057	0.615488	0.656872	0.664559	0.502065	0.615085	0.640023	0.705488	0.633082	0.740591	0.685639	0.638043	0.677947	0.748067	0.680781	0.692938	0.679937	0.909061	0.703263	0.74712	0.685022	0.764689	0.803932	0.797914	0.731938	0.363947	0.796061	0.673476	0.866621	0.791462	0.650312	0.747715	0.637172	0.858085	0.839522	0.734574	0.761879	0.910641	0.81682	0.880141	0.849401	0.830238	0.844857	0.825637
ENSG00000188660	cg14909842	0.686805	0.53631	0.570827	0.702568	0.617636	0.638681	0.569215	0.685898	0.520151	0.563442	0.741637	0.691896	0.48335	0.601221	0.675924	0.495934	0.61743	0.609488	0.481119	0.686392	0.534624	0.849325	0.339235	0.74087	0.741074	0.645753	0.82633	0.847118	0.861168	0.287236	0.865806	0.808047	0.817012	0.87874	0.575196	0.739264	0.651366	0.846012	0.826486	0.684866	0.581732	0.804203	0.428297	0.857819	0.822193	0.575248	0.891661	0.687227
ENSG00000188660	cg20341238	0.982495	0.987279	0.980529	0.924074	0.986484	0.972387	0.989604	0.970816	0.980873	0.986514	0.990566	0.985238	0.985297	0.983514	0.972991	0.971294	0.982926	0.974111	0.971923	0.972821	0.98479	0.9804	0.972727	0.925986	0.805957	0.847584	0.988269	0.968294	0.981418	0.578508	0.983059	0	0.955565	0.979217	0.961296	0.977912	0.97664	0.966793	0.970986	0.977695	0.983	0.983424	0.976689	0.911909	0.73507	0.47668	0.977122	0.979456
ENSG00000188660	cg20999167	0.591789	0.592876	0.646146	0.599848	0.536387	0.579622	0.608766	0.610091	0.482205	0.532247	0.592294	0.626128	0.561725	0.634224	0.570514	0.521763	0.609576	0.693569	0.602729	0.595147	0.571725	0.847494	0.412631	0.66807	0.597103	0.657477	0.774687	0.729147	0.548789	0.264533	0.810157	0.633935	0.830878	0.726828	0.556148	0.66228	0.531873	0.806471	0.629622	0.619853	0.655962	0.838702	0.572765	0.749083	0.625707	0.627647	0.810763	0.75901
ENSG00000188660	cg26921657	0.877964	0.914786	0.888406	0.886819	0.897808	0.887896	0.899398	0.884099	0.917119	0.919691	0.899482	0.892349	0.915098	0.904893	0.886094	0.915254	0.901312	0.907521	0.928473	0.862853	0.890498	0.928141	0.813729	0.885539	0.784447	0.87567	0.916692	0.880319	0.819951	0.534199	0.859217	0.887191	0.915436	0.909597	0.877629	0.90039	0.865813	0.929261	0.857846	0.903609	0.930646	0.922304	0.838799	0.90823	0.716586	0.889093	0.900396	0.848051
ENSG00000189223	cg00354484	0.84375	0.849196	0.839688	0.742811	0.825309	0.783286	0.817034	0.836881	0.82826	0.820873	0.807617	0.855841	0.722999	0.811192	0.821529	0.826567	0.83311	0.860022	0.775557	0.8422	0.792453	0.90017	0.710581	0.496137	0.545688	0.766373	0.867682	0.61082	0.769827	0.443425	0.465052	0.861699	0.898297	0.695351	0.526053	0.86362	0.76835	0.683372	0.714437	0.730124	0.804468	0.895316	0.862416	0.457375	0.542462	0.446959	0.876073	0.713497
ENSG00000189223	cg04340430	0.959195	0.945143	0.954813	0.959174	0.949341	0.955319	0.966918	0.9557	0.953716	0.961922	0.954056	0.955496	0.942032	0.950602	0.938476	0.951339	0.944444	0.950435	0.950861	0	0.949281	0.959361	0.951275	0.949315	0.94462	0.876557	0.950088	0.957107	0.950454	0.933342	0.930326	0.94504	0.961906	0.954576	0.956665	0.973061	0.941295	0.952214	0.96418	0.948576	0.951245	0.974575	0.949529	0.954936	0.921951	0.469012	0.953203	0.95389
ENSG00000189223	cg07594247	0.670797	0.910863	0.789995	0.714437	0.669522	0.817845	0.87044	0.880058	0.843111	0.642533	0.645547	0.822876	0.641184	0.75397	0.700827	0.774737	0.75661	0.522425	0.827348	0.817945	0.576018	0.703411	0.849957	0.651502	0.590127	0.73897	0.877056	0.879335	0.836449	0.684854	0.235447	0.771134	0.640938	0.627064	0.827909	0.672946	0.777948	0.231545	0.859174	0.827997	0.715604	0.787455	0.868611	0.61763	0.718882	0.462138	0.867161	0.869614
ENSG00000189223	cg07772999	0.620937	0.85385	0.691218	0.736842	0.608516	0.73983	0.786543	0.769807	0.824236	0.597068	0.596881	0.704292	0.596422	0.620365	0.628852	0.662876	0.64378	0.538008	0.766045	0.742437	0.591638	0.587079	0.6959	0.688661	0.522242	0.665428	0.757968	0.68968	0.786042	0.588554	0.372841	0.616744	0.574104	0.56398	0.724003	0.604822	0.672615	0.331056	0.689292	0.795261	0.605561	0.655765	0.726894	0.706017	0.53999	0.590527	0.721062	0.769813
ENSG00000189223	cg11763394	0.682486	0.970142	0.744932	0.733452	0.670302	0.897813	0.986082	0.983418	0.94695	0.677952	0.650099	0.846711	0.614102	0.7007	0.681717	0.726367	0.703825	0.592809	0.837943	0.875485	0.629462	0.664538	0.950046	0.669441	0.624182	0.907433	0.979462	0.982461	0.970874	0.53542	0.42952	0.724632	0.649313	0.639305	0.855895	0.660728	0.747273	0.386388	0.946324	0.925189	0.683807	0.967748	0.95748	0.677209	0.711284	0.937851	0.988121	0.974747
ENSG00000189223	cg12889195	0.716563	0.952089	0.810762	0.772101	0.692192	0.90343	0.94236	0.957716	0.940263	0.629396	0.678338	0.858201	0.640079	0.732006	0.712353	0.812536	0.777912	0.551047	0.880676	0.874444	0.62423	0.720897	0.92677	0.682478	0.603214	0.920913	0.923346	0.904934	0.91943	0.656513	0.285958	0.78042	0.629775	0.661386	0.87998	0.709125	0.814796	0.328964	0.913767	0.900138	0.718555	0.937263	0.945587	0.706551	0.748767	0.924098	0.89947	0.944091
ENSG00000189223	cg17445212	0.736345	0.879673	0.790038	0.782756	0.737218	0.838186	0.860959	0.863455	0.850751	0.727493	0.720127	0.848683	0.709112	0.784103	0.752727	0.821926	0.788127	0.672823	0.857447	0.837294	0.662597	0.665213	0.819627	0.706863	0.629992	0.753644	0.859246	0.794081	0.82396	0.730443	0.332793	0.789691	0.717247	0.678959	0.843975	0.722836	0.777837	0.364621	0.850236	0.841764	0.75661	0.84823	0.845301	0.733803	0.675209	0.532322	0.861306	0.826434
ENSG00000189223	cg18144655	0.869149	0.91454	0.881822	0.89627	0.885828	0.87549	0.894026	0.885687	0.876101	0.895219	0.854644	0.893997	0.884772	0.897532	0.896799	0.915583	0.903606	0.889288	0.915531	0.86777	0.917144	0.925319	0.869936	0.877144	0.720191	0.878093	0.889228	0.834362	0.915449	0.851062	0.831305	0.884452	0.900728	0.864887	0.900988	0.897844	0.851801	0.635993	0.860198	0.907642	0.920315	0.90405	0.913902	0.928174	0.777068	0.874984	0.896851	0.822749
ENSG00000189223	cg19083407	0.776186	0.926445	0.889734	0.815699	0.795613	0.91457	0.948774	0.918899	0.925418	0.751064	0.752666	0.891849	0.730589	0.819727	0.788561	0.84658	0.86048	0.663235	0.912791	0.895185	0.67103	0.827805	0.909131	0.759512	0.697671	0.878232	0.935773	0.92447	0.896515	0.683745	0.341855	0.857447	0.743868	0.735281	0.901333	0.763944	0.871714	0.307641	0.937639	0.915199	0.82774	0.927777	0.90024	0.74549	0.797925	0.890085	0.920877	0.881454
ENSG00000189223	cg21482265	0.751909	0.921687	0.817618	0.7867	0.720841	0.88729	0.898984	0.919047	0.886761	0.680015	0.727121	0.899553	0.663663	0.755612	0.743594	0.811321	0.808219	0.602065	0.853969	0.885035	0.668596	0.883164	0.879749	0.756789	0.662325	0.869507	0.901393	0.881801	0.877984	0.65118	0.33994	0.789419	0.642547	0.657632	0.861679	0.742097	0.815423	0.406106	0.939377	0.890109	0.743634	0.913375	0.91338	0.742592	0.765198	0.882859	0.920877	0.910542
ENSG00000189223	cg21550016	0.653172	0.962382	0.743267	0.693887	0.67213	0.893057	0.989815	0.981766	0.95185	0.642826	0.655412	0.843674	0.626759	0.702994	0.679699	0.727213	0.709482	0.567458	0.837239	0.865404	0.619884	0.660954	0.936889	0.634652	0.62742	0.913539	0.97147	0.974968	0.956934	0.547339	0.409977	0.72446	0.642223	0.638552	0.851008	0.669126	0.737764	0.373841	0.96294	0.93333	0.646067	0.97568	0.958421	0.654639	0.679178	0.937829	0.981413	0.976119
ENSG00000189223	cg21610815	0.733871	0.964697	0.795036	0.663045	0.672377	0.934199	0.96214	0.954162	0.954717	0.679484	0.70372	0.92172	0.559916	0.73637	0.671712	0.772527	0.733029	0.577347	0.839305	0.923869	0.802478	0.955972	0.923061	0.580414	0.545922	0.912097	0.959273	0.950759	0.962916	0.50282	0.299277	0.813507	0.64387	0.560165	0.889173	0.737951	0.787356	0.28426	0.954808	0.954768	0.939349	0.927759	0.940407	0.536674	0.63036	0.9584	0.963058	0.96142
ENSG00000196756	cg03079640	0.732738	0.688435	0.661181	0.77744	0.678383	0.654319	0.751754	0.686138	0.694361	0.639185	0.693767	0.768899	0.826245	0.634059	0.763759	0.663883	0.644666	0.682792	0.806163	0.719531	0.465306	0.879049	0.175274	0.828571	0.495037	0.6548	0.486225	0.498811	0.295634	0.330937	0.19081	0.726461	0.873769	0.359563	0.407007	0.79166	0.669778	0.856331	0.205468	0.525512	0.592	0.709978	0.219958	0.89268	0.218094	0.759898	0.400603	0.270529
ENSG00000196756	cg03260166	0.801561	0.833134	0.875063	0.846505	0.876141	0.817721	0.825907	0.849381	0.82978	0.872384	0.82455	0.872424	0.83237	0.829405	0.784512	0.905405	0.844389	0.873748	0.850823	0.83203	0	0.883341	0.786091	0.826876	0.86362	0.805868	0.871522	0.703028	0.834691	0.283469	0.820079	0.825068	0.859765	0.874142	0.882212	0.826293	0.771338	0.872384	0.847341	0.853914	0.882353	0.810619	0.831549	0.712249	0.753896	0.783341	0.883244	0.784048
ENSG00000196756	cg07234199	0.857753	0.826238	0.849747	0.837407	0.87264	0.802869	0.78546	0.838365	0.698253	0.8173	0.828778	0.842802	0.80512	0.848147	0.795418	0.822384	0.828296	0.882639	0.790022	0.857542	0.833948	0.936504	0.793889	0.891008	0.790171	0.800368	0.886896	0.634947	0.855544	0.223022	0.900504	0.837369	0.904879	0.856667	0.899959	0.88517	0.830508	0.916068	0.885921	0.804316	0.931354	0.808566	0.787484	0.899814	0.729401	0.859096	0.86872	0.781948
ENSG00000196756	cg09744151	0.822995	0.767229	0.714537	0.764372	0.727248	0.734207	0.755565	0.772219	0.639317	0.713576	0.828987	0.802997	0.755824	0.829433	0.798221	0.748724	0.754537	0.783822	0.609924	0.86289	0.871314	0.87956	0.815051	0.814674	0.799041	0.851683	0.852774	0.806678	0.84504	0.536827	0.849835	0.845488	0.877967	0.868335	0.866066	0.878431	0.807692	0.860181	0.830308	0.818435	0.88462	0.87927	0.794116	0.87379	0.80195	0.838297	0.861908	0.845786
ENSG00000196756	cg11363483	0.829526	0.675591	0.684786	0.767212	0.710337	0.701881	0.706631	0.813708	0.56985	0.597726	0.82128	0.799545	0.659345	0.80684	0.74146	0.627362	0.746023	0.775996	0.596082	0.806092	0.853071	0.906048	0.58156	0.769348	0.635548	0.848908	0.827522	0.705771	0.809121	0.489372	0.812824	0.870487	0.862425	0.868747	0.840287	0.874732	0.753452	0.897715	0.768166	0.686523	0.88347	0.88982	0.574651	0.85174	0.664742	0.896157	0.874889	0.780011
ENSG00000196756	cg11609780	0.807624	0.878967	0.823917	0.874697	0.851031	0.761194	0.816843	0.818311	0.820254	0.77962	0.811111	0.803947	0.894889	0.832763	0.845446	0.815839	0.81523	0.866432	0.830518	0.754822	0.792487	0.879362	0.462326	0.807816	0.724064	0.821332	0.806194	0.554202	0.654604	0.15679	0.66039	0.747797	0.705191	0.731707	0.794207	0.865123	0.74786	0.755523	0.686333	0.721585	0.79593	0.776251	0.4548	0.826975	0.552131	0.80859	0.865352	0.533968
ENSG00000196756	cg15199754	0.0196179	0.0217034	0.00718727	0.0161932	0.0136758	0.0111241	0.00870949	0.00705438	0.0103611	0.00847643	0.0122933	0.00914461	0.00987798	0.0096176	0.00512783	0.00982034	0.00847197	0.0125894	0.0176998	0.0128655	0.0132897	0.0183238	0.0142267	0.0162394	0	0.0151694	0.0117674	0.00758688	0.00775905	0.0101383	0.0208679	0.00815889	0.00632069	0.0100607	0.00565576	0.00689246	0.00178022	0.0115655	0.0109351	0.0176554	0.0137199	0.0100388	0.00762967	0.0164975	0.0183666	0.010809	0.015728	0.011592
ENSG00000196756	cg16754665	0.0639098	0.0514273	0.0558882	0.0960872	0.0767034	0.0736574	0.0633106	0.0790437	0.0910102	0.0623929	0.0822357	0.0715824	0.0486861	0.0730576	0.0743108	0.0644276	0.0762222	0.0968343	0.13361	0.0714536	0.0704677	0.0884571	0.0506286	0.0850018	0.0729445	0.0614328	0.0970556	0.0830456	0.0736079	0.0497065	0.0668322	0.0555048	0.102587	0.0551901	0.0803109	0.0530094	0.0437255	0.0665289	0.0582635	0.0976269	0.0781866	0.0780513	0.0795842	0.0404823	0.0631558	0.0576885	0.0778021	0.0508783
ENSG00000196756	cg18767003	0.02659	0.0186753	0.0121307	0.0203956	0.0210203	0.0189398	0.0207474	0.0139302	0.0152381	0.0122068	0.0162698	0.0137311	0.0131399	0.0216846	0.0204424	0.0132259	0.0147337	0.0265199	0.0257047	0.0327739	0.0303112	0.0146861	0.014553	0.0245147	0.0248302	0.0132654	0.022617	0.0151387	0.00976849	0.0213459	0.0136427	0.0243875	0.0211431	0.0179036	0.0192386	0.0227426	0.007108	0.0201262	0.0267472	0.0206723	0.0209478	0.00903644	0.00978996	0.0226985	0.0208936	0.021244	0.0198506	0.0203569
ENSG00000196756	cg19077271	0.0103278	0.0174543	0.0161538	0.0162791	0.024286	0.0162426	0.0129216	0.0151661	0.0159726	0.0132631	0.0177206	0.0157651	0.0140515	0.0166684	0.0135593	0.0161526	0.0121063	0.0214783	0.0234842	0.0269529	0.016631	0.0182874	0.0154072	0.0226184	0.0114176	0.0249758	0.0188169	0.0168127	0.0171925	0.0201626	0.0155714	0.0164353	0.00992336	0.0140589	0.0122735	0.0188485	0.0165272	0.0213953	0.0231615	0.0317256	0.015949	0.0101567	0.0193228	0.0122333	0.0145985	0.0209871	0.0170571	0.0184025
ENSG00000196756	cg19197795	0.0190374	0.0359838	0.00376136	0.0117734	0.0171282	0.0273854	0.0308263	0.00998089	0.0241161	0.0126841	0.0246221	0.010502	0.0249849	0.0256749	0.00387822	0.0133115	0.020823	0.0245219	0.0312361	0.0239692	0.0219044	0.00781519	0.00743644	0.0284916	0.020265	0.0212594	0.0120576	0.0094356	0.0293383	0.0261213	0.0161647	0.00034654	0.0104912	0.00900621	0.0166381	0.020817	0.0200384	0.0269815	0.0148291	0.0223228	0.0143436	0.0165107	0.0132826	0.0170118	0.00790094	0	0.022638	0.0160895
ENSG00000196756	cg23747525	0.00591821	0.0119801	0.00784576	0.0191496	0.0166284	0.0181205	0.0177739	0.00749064	0.0153445	0.0103648	0.0107284	0.0125126	0.00932721	0	0.0119342	0.0119753	0.0140671	0.0184723	0.0205638	0.0133459	0.00496643	0.00810811	0.00812863	0.00447518	0.0139165	0.0114478	0.0141375	0.0157842	0.0128422	0.0121881	0.015957	0.0185918	0.0131028	0.0152965	0.01641	0.0121581	0.013155	0.0135998	0.0199683	0.0193042	0.00774958	0.00625374	0.00995308	0.0096147	0.01556	0.0119439	0.0226054	0.0112163
ENSG00000196756	cg24832710	0.0867231	0.101439	0.0799531	0.0999697	0.0914936	0.0946235	0.099362	0.0832356	0.0878983	0.087935	0.0991883	0.0832579	0.0747809	0.0836332	0.0884432	0.0788214	0.0693858	0.106276	0.0899317	0.0866142	0.0756767	0.103065	0.071384	0.111094	0.0967873	0.0897126	0.106924	0.0898501	0.102707	0.0927511	0.0680293	0.0812953	0.069339	0.0681213	0.0923144	0.0864326	0.0611387	0.092104	0.0980423	0.100299	0.0935408	0.0907028	0.0850834	0.0945914	0.0880734	0.0995937	0.100474	0.0629704
ENSG00000196756	cg27628552	0.946156	0.948665	0.932956	0.93465	0.943962	0.944473	0.949803	0.943132	0.936887	0.949547	0.934672	0.95847	0.949163	0.943755	0.94769	0.959182	0.950178	0.943991	0.936495	0.922364	0.932983	0.950301	0.934113	0.954471	0.938376	0.935476	0.931201	0.929993	0.938378	0.931991	0.925327	0.941781	0.923107	0.938813	0.966369	0.947743	0.933289	0.933749	0.925428	0.928763	0.950604	0.954894	0.935993	0.947079	0.956133	0.907904	0.937269	0.916072
ENSG00000197085	cg03382549	0.70383	0.522623	0.560149	0.570211	0.675929	0.634219	0.584293	0.655543	0.562817	0.558956	0.717284	0.653972	0.5463	0.660326	0.72325	0.57367	0.673329	0.706443	0.560333	0.642844	0.343073	0.363218	0.185185	0.487247	0.45101	0.428078	0.505189	0.453813	0.373899	0.161462	0.279873	0.696111	0.375304	0.458681	0.391165	0.575094	0.598999	0.303223	0.453217	0.510922	0.191864	0.48845	0.263781	0.472245	0.299006	0.376124	0.52429	0.248273
ENSG00000197085	cg05399607	0.681195	0.668224	0.589214	0.501534	0.591971	0.634269	0.628149	0.660893	0.632369	0.659322	0.661343	0.694582	0.574853	0.699819	0.63255	0.603389	0.650079	0.683698	0.634698	0.66676	0.585621	0.22934	0.62094	0.384991	0.58499	0.436395	0.392744	0.706843	0.426608	0.223005	0.650274	0.704964	0.256836	0.325282	0.371587	0.439766	0.556172	0.281116	0.269062	0.505564	0.732216	0.272352	0.792717	0.320564	0.368494	0.475627	0.350242	0.329865
ENSG00000197085	cg20495677	0.90265	0.883634	0.886804	0.894963	0.909186	0.908462	0.919062	0.902512	0.880765	0.921684	0.913299	0.896416	0.908226	0.91395	0.905499	0.87146	0.924235	0.899358	0.893361	0.912326	0.933652	0.415451	0.922202	0.945855	0.820503	0.913095	0.782857	0.919359	0.934329	0.851384	0.926024	0.897517	0.91642	0.907054	0.932526	0.917535	0.926237	0.936064	0.912692	0.938634	0.94479	0.768633	0.915165	0.937946	0.74403	0.927869	0.845728	0.942884
ENSG00000197085	cg20842782	0.903235	0.882826	0.923678	0.928388	0.924346	0.91722	0.953589	0.898239	0.901764	0.950462	0.928523	0.937934	0.88711	0.917498	0.928989	0.907286	0.942009	0.91428	0.89625	0.905223	0.942463	0.257503	0.910385	0.951468	0.840469	0.906477	0.849019	0.94632	0.929216	0.758959	0.896521	0.883596	0.733169	0.60149	0.647428	0.88527	0.894963	0.375734	0.896667	0.909424	0.935484	0.490548	0.921005	0.929438	0.611239	0.881944	0.843346	0.918932
ENSG00000197085	cg23862011	0.831197	0.751557	0.803372	0.858962	0.821097	0.817746	0.756307	0.790886	0.669023	0.866102	0.8449	0.801787	0.818247	0.815184	0.80421	0.74409	0.891057	0.840769	0.835742	0.831397	0.870856	0.298637	0.933274	0.894868	0.78303	0.843056	0.769052	0.866984	0.899562	0.732065	0.880296	0.807357	0.888457	0.872503	0.852692	0.859912	0.816739	0.934561	0.912425	0.875279	0.934218	0.707353	0.893894	0.911151	0.748935	0.828723	0.791814	0.843256
ENSG00000197085	cg24929847	0.563232	0.449314	0.55941	0.457132	0.557496	0.564154	0.554358	0.564848	0.595312	0.542649	0.503468	0.559927	0.479361	0.58587	0.592699	0.568425	0.572595	0.568784	0.681421	0.51091	0.425011	0.26032	0.465813	0.345648	0.485599	0.350216	0.328684	0.468789	0.37252	0.165333	0.363998	0.541219	0.207043	0.309632	0.332064	0.419648	0.471284	0.274479	0.229283	0.457599	0.524953	0.316913	0.451467	0.314896	0.279939	0.312991	0.332513	0.356593
ENSG00000197291	cg00843416	0.903462	0.887166	0.858899	0.914868	0.900515	0.885806	0.908478	0.904149	0.891896	0.902587	0.907909	0.896848	0.877412	0.899324	0.878575	0.896015	0.913857	0.898337	0.915074	0.872489	0.896237	0.926811	0.905512	0.922286	0.879719	0.881048	0.923849	0.901517	0.933006	0.881028	0.885893	0.875889	0.930191	0.92966	0.871829	0.896126	0.902568	0.919224	0.935431	0.900309	0.936499	0.87486	0.912593	0.932388	0.913823	0.933108	0.951851	0.87119
ENSG00000197291	cg01101510	0.0335653	0.0241173	0.0250434	0.0766657	0.15085	0.0571987	0.158699	0.108798	0.0503407	0.0609642	0.142358	0.0351252	0.0515517	0.0281385	0.0617195	0.0784064	0.0348453	0.0336744	0.0700223	0.0371175	0.0411507	0.172692	0.427312	0.141323	0.0806755	0.271841	0.025688	0.0303603	0.0295628	0.0543341	0.0155436	0.134429	0.0289081	0.0209969	0.0242644	0.0398806	0.0443494	0.0272426	0.0287764	0.0446799	0.0688141	0.136715	0.249415	0.161767	0.0170689	0.0327858	0.0310705	0.0197096
ENSG00000197291	cg04522003	0.708482	0.858469	0.822266	0.81949	0.774971	0.789721	0.812479	0.743661	0.841506	0.834959	0.810614	0.741205	0.836873	0.780629	0.827703	0.782121	0.782135	0.775286	0.789863	0.702797	0.764844	0.745	0.823761	0.861055	0.699467	0.787842	0.679179	0.723063	0.673374	0.797347	0.440898	0.775027	0.893562	0.573857	0.78119	0.856431	0.749805	0.564831	0.558799	0.795764	0.942399	0.704187	0.814313	0.889841	0.529714	0.831445	0.617551	0.789154
ENSG00000197291	cg12627273	0.064586	0.0768782	0.0500582	0.0640334	0.124975	0.0952832	0.12431	0.0958111	0.068214	0.0584375	0.131193	0.0820486	0.0617157	0.0424347	0.0593091	0.0995603	0.057342	0.0519038	0.0862661	0.0799452	0.0473241	0.0866429	0.504297	0.0710871	0.0933672	0.126887	0.0632122	0.0679143	0.0609599	0.0790393	0.0658191	0.128432	0.0640138	0.0493079	0.0517437	0.0632394	0.0510954	0.0455219	0.0760532	0.0738408	0.0501493	0.083218	0.180139	0.0659006	0.0378637	0.0522719	0.0709173	0.0612308
ENSG00000197291	cg20943032	0.166348	0.446778	0.174264	0.250301	0.222261	0.191599	0.251005	0.230411	0.203881	0.248317	0.260771	0.180981	0.25317	0.155722	0.231372	0.212999	0.233417	0.210106	0.27949	0.155376	0.163041	0.169363	0.703434	0.408211	0.115521	0.191745	0.0731984	0.150861	0.0937983	0.254834	0.0439548	0.129261	0.378517	0.0656137	0.0971262	0.195386	0.148628	0.0642004	0.0456399	0.110917	0.228792	0.522494	0.368943	0.3814	0.0277778	0.10221	0.0637417	0.153657
ENSG00000197291	cg26990660	0.00744879	0.00920028	0.000805932	0.0293669	0.0541905	0.0280149	0.031644	0.0145729	0.0186373	0.0083075	0.0233906	0.0260288	0.0327999	0.0100676	0.0201942	0.0185185	0.0224797	0.0235541	0.0288567	0.0124565	0.0110648	0.02328	0.436162	0.0273158	0.0230455	0.0130435	0.0113417	0.0129129	0.00963586	0.0142857	0.0108003	0.00891902	0.0155486	0.0194066	0.0206101	0.0201758	0.00716623	0.0182051	0.0241231	0.0340524	0.0115332	0.0227509	0	0.0408278	0.0122449	0.00682861	0.00767965	0.00890909
ENSG00000197989	cg00261162	0.0669125	0.38941	0.135663	0.129544	0.0989442	0.119497	0.104385	0.112168	0.194046	0.11706	0.118786	0.11073	0.120265	0.0611185	0.126839	0.19348	0.147773	0.175352	0.423649	0.106196	0.0649508	0.0856902	0.0656817	0.0890597	0.0643357	0.034626	0.0668648	0.0321367	0.0704584	0.0173323	0.0279309	0.0441303	0.027292	0.0278266	0.0366586	0.0213716	0.114607	0.0525893	0.0696981	0.122447	0.0683026	0	0.0460447	0.0606199	0.0483655	0.0481398	0.0709524	0.0305053
ENSG00000197989	cg01198591	0.118599	0.0190409	0.0617104	0.252674	0.132714	0.150615	0.104337	0.130543	0.132985	0.15971	0.145093	0.103019	0.135607	0.0652632	0.084264	0.0702457	0.14622	0.150146	0.154312	0.1073	0.0628316	0.0560166	0.388345	0.235904	0.0921731	0.0711575	0.0426846	0.0436866	0.0783857	0.0654574	0.0738083	0.0777673	0.0753152	0.125924	0.0584781	0.105157	0.0747301	0.0986745	0.0826898	0.184605	0.0658449	0.0473786	0.10329	0.260638	0.0516147	0.0647821	0.0449608	0.0442837
ENSG00000197989	cg04206337	0.077078	0.198823	0.0880783	0.0993074	0.102054	0.120282	0.109891	0.114962	0.279604	0.114127	0.135424	0.120556	0.0856891	0.0722135	0.112498	0.171531	0.118996	0.123368	0.304875	0.0839013	0.0586403	0.0915687	0.0611578	0.0910925	0.0788512	0.0597336	0.078723	0.0734006	0.0894378	0.0751925	0.0445034	0.065092	0.0533652	0.0649642	0.07459	0.0691216	0.195311	0.0873573	0.084507	0.110887	0.0617482	0.080932	0.0605314	0.0777792	0.0640177	0.0652316	0.0829443	0.0556024
ENSG00000197989	cg04872869	0.0615318	0.0799636	0.0616836	0.063177	0.0573933	0.0603367	0.0677004	0.0486571	0.0698441	0.0649717	0.080177	0.0638437	0.0514401	0.0479339	0.0655246	0.054552	0.0620174	0.0743758	0.0707626	0.066535	0.0560112	0.0710826	0.0647059	0.0840053	0.058934	0.0544366	0.0728764	0.0406055	0.0801523	0.0469544	0.0437886	0.0538551	0.0480353	0.0548544	0.0393588	0.0632077	0.0548494	0.074381	0.0677004	0.0843868	0.0674512	0.0599732	0.0648071	0.0758445	0.0611478	0.0598059	0.0610904	0.0469143
ENSG00000197989	cg07944736	0.0679389	0.116923	0.108043	0.101803	0.156967	0.153733	0.170735	0.169217	0.16526	0.130636	0.186503	0.159774	0.154022	0.151338	0.165434	0.143635	0.187454	0.167201	0.16486	0.152762	0.116059	0.115774	0.130358	0.1166	0.145233	0.140207	0.146317	0.164104	0.186145	0.164817	0.211414	0.157867	0.18308	0.144412	0.125692	0.165183	0.146277	0.190906	0.118786	0.144943	0.121835	0.140524	0.11852	0.122628	0.146007	0.16635	0.16587	0.137972
ENSG00000197989	cg09513672	0.0194516	0.0107985	0.033293	0.0247851	0.0394047	0.0511055	0.0654596	0.0264119	0.0398922	0.0378378	0.051473	0.0429746	0.037803	0.051528	0.0370308	0.0335638	0.0679095	0.0670554	0.0791175	0.0426451	0.0214472	0.0131634	0.0364641	0.0310881	0.0337838	0.0501491	0.0455984	0.0547671	0.049059	0.0399447	0.0533172	0.0559031	0.0424766	0.0298154	0.0441432	0.0253737	0.0578306	0.0666222	0.0690773	0.0437564	0.0327827	0.04004	0.0444201	0.0288193	0.0327392	0.0337976	0.0350486	0.0376734
ENSG00000197989	cg10053149	0.0446471	0.0396184	0.0432875	0.0273909	0.056275	0.0464726	0.0520482	0.0360446	0.0280676	0.0456308	0.0314043	0.0518692	0.0530517	0.0401452	0.0571027	0.042783	0.0361575	0.0676484	0.0685651	0.0631735	0.0496516	0.0469159	0.0409609	0.0428317	0.0497117	0.0443873	0.0404829	0.0638883	0.0526809	0.0415363	0.051829	0.0447399	0.0625993	0.0448475	0.0443353	0.0306296	0.0414206	0.0771577	0.0658436	0.078168	0.0413758	0.0364193	0.0472114	0.0381031	0.0687602	0.0487927	0.0488094	0.065597
ENSG00000197989	cg11191040	0.114027	0.539816	0.171487	0.179434	0.18575	0.258264	0.250996	0.220321	0.337831	0.272383	0.191911	0.182879	0.218378	0.128317	0.216006	0.344481	0.257339	0.26587	0.468302	0.167965	0.0841723	0.12553	0.121746	0.156425	0.129458	0.0821315	0.158676	0.115761	0.145563	0.0786432	0.115142	0.123958	0.144007	0.106298	0.0983607	0.110059	0.137283	0.148835	0.135434	0.17679	0.102718	0.172516	0.0840695	0.120139	0.112822	0.104376	0.13408	0.0861873
ENSG00000197989	cg11573859	0.0697323	0.397391	0.143559	0.118986	0.134475	0.159296	0.184684	0.140907	0.263218	0.168984	0.118808	0.129751	0.136328	0.105918	0.177039	0.258997	0.191606	0.156212	0.314312	0.101162	0.0644224	0.0792962	0.0710827	0.0947845	0.0872399	0.0585975	0.0911871	0.0551747	0.0727953	0.0566339	0.0480485	0.0919626	0.100355	0.0587284	0.071871	0.0962126	0.209837	0.0952939	0.0799622	0.110508	0.0832894	0.0977199	0.0424513	0.0813337	0.0751092	0.0618414	0.0672487	0.0619392
ENSG00000197989	cg11753765	0.0849697	0.103555	0.0710212	0.112103	0.0841745	0.12287	0.0974417	0.116323	0.0996113	0.100251	0.0991627	0.0701784	0.0977489	0.0898621	0.102388	0.0823704	0.101294	0.106628	0.0968523	0.0932966	0.0710565	0.110692	0.191565	0.134719	0.0969308	0.112343	0.10876	0.0675486	0.0960648	0.0773596	0.0902819	0.0902546	0.0555556	0.117781	0.108734	0.103239	0.0729626	0.106359	0.0772598	0.109912	0.0999606	0.0894327	0.156161	0.147205	0.0917883	0.0837651	0.0819988	0.0670071
ENSG00000197989	cg15160573	0.112375	0.115841	0.117913	0.092758	0.0998442	0.104074	0.113986	0.114761	0.122337	0.110056	0.115921	0.11281	0.104974	0.137439	0.103291	0.100094	0.0920016	0.119372	0.132636	0.119907	0.137061	0.121482	0.0797988	0.119352	0.11889	0.10748	0.134934	0.117794	0.133241	0.112465	0.135646	0.117447	0.10755	0.0884015	0.0961264	0.0914681	0.107574	0.156149	0.130364	0.14867	0.120052	0.145522	0.0952673	0.1096	0.113689	0.0848042	0.129152	0.0889292
ENSG00000197989	cg16724557	0.0824972	0.130559	0.0740741	0.111405	0.0662651	0.118796	0.11208	0.135757	0.0972435	0.140503	0.0943068	0.0850583	0.086661	0.103552	0.0497976	0.0878087	0.116361	0.157043	0.185488	0.117144	0.0838477	0.14594	0.091922	0.0839731	0.116877	0.0768563	0.105644	0.0817587	0.145522	0.0820865	0.0804224	0.114604	0.0990917	0.106866	0.0789938	0.0997151	0.098081	0.167746	0.0676025	0.109199	0.0789957	0.132052	0.137705	0.159357	0.0810976	0.139932	0.120963	0.0467533
ENSG00000197989	cg17459893	0	0.00523714	0.00235695	0	0.0146695	0.00730844	0.00680148	0.00975314	0.00651738	0.00628896	0.00152439	0.00766429	0.00656196	0.0085645	0.00400563	0.00956578	0.005663	0.00750925	0.00767636	0.012185	0.00101003	0.00386878	0.00879814	0.012437	0.00702679	0.0141715	0.00737551	0.0031519	0.00495663	0.0103782	0.00493733	0.00922804	0.0129085	0.00841472	0.00597047	0.00145639	0.00332246	0.00661404	0.00784182	0.0138968	0.00497884	0.00494703	0.00470746	0.003941	0.00967273	0.00293876	0.007312	0.0116724
ENSG00000197989	cg19265143	0.0758988	0.373613	0.115691	0.157529	0.097083	0.194155	0.225415	0.139067	0.25984	0.205283	0.171333	0.134919	0.11675	0.0479092	0.167105	0.284107	0.192799	0.160698	0.314399	0.128104	0.0784746	0.118447	0.0543835	0.0945544	0.0827586	0.0703164	0.106685	0.045116	0.0681818	0.0575935	0.115907	0.0634371	0.0791075	0.0917782	0.0589923	0.0660248	0.125354	0.0974605	0.0792059	0.11191	0.0625174	0.086374	0.0826963	0.0811699	0.0628495	0.0777324	0.0927971	0.0440829
ENSG00000197989	cg20497554	0.0819753	0.0869815	0.0834975	0.102775	0.0975718	0.104201	0.0880111	0.0813339	0.0969247	0.0911653	0.0948226	0.0921986	0.0716531	0.0762866	0.0775456	0.0812968	0.0858034	0.135563	0.0894861	0.0879831	0.0747004	0.0902151	0.057937	0.0821231	0.106838	0.0890428	0.0931712	0.0669794	0.127352	0.0790901	0.0582027	0.0921388	0.0529278	0.0628151	0.0717507	0.0856603	0.0702777	0.101461	0.121371	0.111228	0.115999	0.103787	0.0904139	0.109753	0.0770144	0.0919486	0.103785	0.0633061
ENSG00000197989	cg22033189	0.023622	0.0232958	0.0246468	0.0228303	0.0293702	0.0355872	0.0339139	0.0351265	0.0265527	0.0366092	0.0347908	0.0288294	0.0331188	0.0301893	0.0348674	0.033364	0.0388654	0.0387163	0.0389949	0.0335414	0.0326733	0.0205531	0.0275758	0.0228663	0.032202	0.0314956	0.0396267	0.0369279	0.0260826	0.0288958	0.034245	0.0374889	0.0434962	0.0403354	0.0378179	0.0350306	0.0373847	0.0453686	0.0419748	0.0382131	0.0242011	0.0210504	0.02328	0.0193042	0.024344	0.0328683	0.0326323	0.0387264
ENSG00000197989	cg26328951	0.742002	0.924018	0.844736	0.801416	0.796692	0.78881	0.843699	0.794587	0.847783	0.855595	0.706072	0.810017	0.881322	0.831697	0.742864	0.921393	0.849176	0.844897	0.919723	0.770033	0.810109	0.93625	0.503319	0.848446	0.479322	0.764004	0.625251	0.58737	0.631029	0.628807	0.737874	0.789618	0.875757	0.507957	0.857914	0.795063	0.758738	0.87741	0.823577	0.803373	0.899559	0.868883	0.489382	0.888506	0.290437	0.666456	0.538993	0.768155
ENSG00000198468	cg01313622	0.1518	0.136934	0.0862763	0.133052	0.14454	0.114876	0.0964074	0.158093	0.106644	0.118625	0.151906	0.139796	0.13073	0.121703	0.110197	0.138794	0.127561	0.157935	0.158605	0.164564	0.123852	0.0867663	0.0631136	0.124436	0.168363	0.0945069	0.0876571	0.0895197	0.16951	0.126732	0.0673384	0.138499	0.068637	0.125643	0.124479	0.115281	0.104054	0.113754	0.228214	0.171336	0.114775	0.138879	0.0906494	0.101559	0.16411	0.117735	0.135408	0.0963255
ENSG00000198468	cg17095098	0.0186934	0.0279928	0.0315643	0.0291084	0.0187575	0.0470301	0.0397675	0.0253165	0.0397751	0.0296968	0.0300076	0.0389047	0.0350825	0.0288462	0.0382802	0.00778463	0.0327602	0.0279243	0.0325371	0.0488823	0.0108266	0.013918	0.0193511	0.0290345	0.0287508	0.0257771	0.0279267	0.028787	0.0377493	0.0423311	0.0342287	0.041516	0.0369154	0.0341576	0.0255051	0.0215353	0.0304632	0.0494225	0.0393633	0.0447195	0.0270587	0.0202105	0.0377663	0.022584	0.0127482	0.0222393	0.0386157	0.0266055
ENSG00000198468	cg17104843	0.216061	0.223839	0.214416	0.237988	0.233116	0.268332	0.230621	0.239401	0.258924	0.243951	0.230131	0.220308	0.244297	0.244995	0.251356	0.233392	0.235562	0.229764	0.202215	0.238462	0.201089	0.190427	0.199791	0.217664	0.262511	0.242928	0.24584	0.24074	0.288721	0.221479	0.200197	0.224439	0.2193	0.245781	0.223047	0.223709	0.216035	0.193756	0.204794	0.214672	0.199881	0.210388	0.18415	0.217443	0.227855	0.260124	0.267065	0.236398
ENSG00000198468	cg18923803	0.0916064	0.127402	0.0884073	0.105102	0.114867	0.105897	0.108535	0.0869769	0.122799	0.108364	0.128094	0.117268	0.111042	0.0923555	0.0968461	0.101235	0.115637	0.107088	0.127939	0.0879111	0.105112	0.117234	0.0786332	0.107227	0.121018	0.0914262	0.106408	0.0919635	0.10004	0.0918367	0.0934095	0.0916287	0.0801167	0.0880674	0.0985494	0.113753	0.0865151	0.105229	0.0946853	0.100488	0.106526	0.128725	0.0953069	0.108063	0.110616	0.101982	0.107918	0.0821946
ENSG00000198468	cg21205468	0.0284401	0.0378234	0.0328341	0.0400533	0.0600781	0.0797461	0.0774074	0.0517563	0.0673334	0.0515743	0.0644172	0.0453789	0.0426923	0.0496727	0.0663146	0.0494638	0.0637505	0.0534025	0.0724859	0.051184	0.0411584	0.0417461	0.0362686	0.0363778	0.0548676	0.0517829	0.0575807	0.0598922	0.0712515	0.0573307	0.0616631	0.0445367	0.0571332	0.0712445	0.0476033	0.0560513	0.054205	0.049258	0.0496889	0.0543603	0.0417879	0.0403807	0.0325591	0.0345671	0.0691877	0.0751998	0.0655838	0.0571641
ENSG00000198468	cg22702420	0.0354571	0.0218862	0.047471	0.0477626	0.0382999	0.0558981	0.0635321	0.0231214	0.0703749	0.0547429	0.0293796	0.0622145	0.0526242	0.0438816	0.0367545	0.0911517	0.0407609	0.0515354	0.0495458	0.0329646	0.038431	0.0398471	0.0440124	0.0441602	0.0443672	0.0437235	0.0462385	0.029805	0.0820211	0.0362352	0.0343408	0.0443498	0.0451059	0.0420141	0.0337021	0.0358614	0.0387797	0.0378469	0.0452261	0.0657545	0.0170795	0.0537281	0.0334624	0.0609181	0.0311258	0.0481631	0.0700906	0.0334458
ENSG00000198468	cg23082281	0.724682	0.895468	0.748684	0.804364	0.806512	0.82775	0.742697	0.773054	0.839711	0.847695	0.813945	0.791924	0.861035	0.746491	0.834737	0.888262	0.818389	0.856169	0.884623	0.79984	0.606377	0.731361	0.0897982	0.815001	0.452788	0.547915	0.372947	0.302147	0.349781	0.390979	0.113309	0.730614	0.548682	0.298207	0.342205	0.814299	0.770686	0.764565	0.296759	0.690163	0.66831	0.303819	0.102225	0.865851	0.15512	0.224033	0.269255	0.241821
ENSG00000203288	cg05188549	0.0625604	0.0907874	0.0677869	0.0800973	0.0852551	0.0627521	0.095753	0.073223	0.0832778	0.0793515	0.104731	0.0697246	0.0542182	0.074559	0.0831773	0.0612335	0.0701581	0.0905818	0.0873058	0.0747441	0.0810896	0.0846099	0.0641953	0.0856204	0.0758242	0.0676454	0.0894336	0.0893987	0.0973913	0.0815196	0.0619108	0.0903756	0.0651262	0.0552826	0.0712737	0.0780839	0.0761527	0.0969112	0.0809336	0.103507	0.0699552	0.0816944	0.0825826	0.0762695	0.0687751	0.0785296	0.0879618	0.0588174
ENSG00000203288	cg07092448	0.0306825	0.0858434	0	0.0737914	0.0614099	0.0413437	0.0614286	0.0247022	0.0319635	0.0679413	0.0713975	0.0698649	0	0.0349379	0.0492813	0.0284957	0.0702875	0.0721743	0.0583508	0.0271145	0.0401402	0.0343661	0.0216979	0.0558694	0.0263509	0.0383233	0.0551212	0.0566426	0.135368	0.00886732	0.0285916	0.026429	0.0268057	0.0296392	0.0266103	0.027529	0.0345975	0.0408938	0.0568268	0.0329263	0.0470062	0.0453926	0.021493	0.0698388	0.0358144	0.0268569	0.0425738	0.0306878
ENSG00000203288	cg07821496	0.0402644	0.0838239	0.0611342	0.0579151	0.0840449	0.0936181	0.144594	0.0666193	0.0952912	0.0905477	0.0846186	0.0657528	0.0544945	0.0971399	0.0605776	0.0669203	0.0903308	0.0524321	0.105573	0.080514	0.0241777	0.0368049	0.0434876	0.0391918	0.103233	0.0447733	0.109944	0.0430485	0.108584	0.0436493	0.0688101	0.0760417	0.0441873	0.069662	0.0283019	0.0449071	0.087156	0.037031	0.084213	0.0633288	0.0328239	0.0522919	0.0354598	0.0336838	0.0915584	0.0530455	0.128473	0.0372507
ENSG00000203288	cg22339486	0.111808	0.172902	0.106084	0.119831	0.14146	0.138178	0.168885	0.118546	0.137014	0.132406	0.124703	0.116437	0.122787	0.127119	0.118947	0.119763	0.147609	0.143477	0.160429	0.136447	0.103198	0.110256	0.101822	0.120417	0.105875	0.112444	0.1562	0.0934579	0.175201	0.0843757	0.0949127	0.106476	0.0856031	0.106823	0.103299	0.123776	0.105254	0.107917	0.103962	0.128497	0.133293	0.151978	0.119829	0.118763	0.108038	0.10978	0.168134	0.0783097
ENSG00000203288	cg22463080	0.119525	0.194115	0.116908	0.125541	0.118205	0.169403	0.160318	0.116239	0.112134	0.13927	0.150643	0.111483	0.091749	0.121906	0.0999714	0.132571	0.0860324	0.165535	0.192212	0.113843	0.101263	0.110057	0.106351	0.125232	0.119739	0.106224	0.18748	0.112895	0.235294	0.0697751	0.140027	0.107385	0.144525	0.0976774	0.0566419	0.144259	0.0738866	0.126674	0.109527	0.130307	0.109977	0.174144	0.146539	0.148915	0.099283	0.120926	0.196398	0.115721
ENSG00000203288	cg24503712	0.842734	0.891011	0.840869	0.871919	0.82405	0.830088	0.851506	0.809037	0.789826	0.900086	0.830488	0.856502	0.887934	0.787722	0.842116	0.855445	0.834117	0.821304	0.850218	0.790241	0.899948	0.885145	0.505696	0.920109	0.514814	0.813553	0.806094	0.736066	0.67106	0.924848	0.516524	0.838985	0.752342	0.690679	0.708954	0.882977	0.840929	0.726061	0.656522	0.723893	0.929197	0.876636	0.596989	0.938471	0.359033	0.709839	0.775195	0.7465
ENSG00000203709	cg00823526	0.865373	0.891298	0.883916	0.887795	0.875222	0.910728	0.939668	0.897657	0.880952	0.909189	0.881656	0.907072	0.891601	0.91376	0.877613	0.897365	0.929102	0.897039	0.896965	0.888923	0.900466	0.904047	0.86354	0.885769	0.8815	0.853245	0.913879	0.893425	0.90628	0.8858	0.901656	0.902753	0.924478	0.912892	0.930117	0.925353	0.872957	0.934838	0.901146	0.889872	0.920496	0.926125	0.899524	0.921117	0.839218	0.910339	0.89232	0.85619
ENSG00000203709	cg01104277	0.841759	0.874226	0.81399	0.860581	0.849787	0.838806	0.826886	0.858329	0.8532	0.872359	0.850259	0.841403	0.856823	0.868487	0.830027	0.872222	0.854642	0.852847	0.905197	0.830499	0.799561	0.806554	0.823663	0.866428	0.753903	0.815629	0.834908	0.757026	0.814153	0.560432	0.835688	0.8398	0.828098	0.849724	0.767208	0.863176	0.812222	0.879794	0.570699	0.859323	0.843721	0.779668	0.826913	0.871898	0.761387	0.80503	0.840216	0.688812
ENSG00000203709	cg04845871	0.362623	0.23785	0.261632	0.35685	0.328043	0.334766	0.257771	0.357133	0.295826	0.294723	0.362934	0.327521	0.232511	0.321675	0.395478	0.240087	0.315529	0.329768	0.233323	0.321073	0.185139	0.127607	0.404284	0.270878	0.274238	0.245117	0.486214	0.401873	0.240782	0.12077	0.287912	0.319155	0.282918	0.256605	0.270828	0.336472	0.288388	0.378581	0.28453	0.361141	0.138328	0.169285	0.421619	0.198183	0.394486	0.191549	0.498418	0.266349
ENSG00000203709	cg08855249	0.952845	0.940388	0.937239	0.9491	0.953583	0.923466	0.942049	0.940575	0.936633	0.930169	0.939612	0.924976	0.934434	0.925104	0.944323	0.94011	0.943111	0.958496	0.941534	0.949166	0.941176	0.966907	0.95516	0.949514	0.950265	0.930806	0.923121	0.946708	0.943808	0.971638	0.917411	0.934932	0.942026	0.952658	0.946039	0.951561	0.930707	0.957239	0.856313	0.953287	0.954287	0.966037	0.95807	0.961003	0.930722	0.953494	0.944332	0.862334
ENSG00000203709	cg10234282	0.977703	0.975324	0.974848	0.979036	0.974002	0.972613	0.97957	0.982215	0.966287	0.97866	0.983203	0.984837	0.984274	0.981823	0.977978	0.971534	0.977096	0.969173	0.961055	0.972691	0.989316	0.975374	0.968713	0.971429	0.971108	0.965364	0.965001	0.968516	0.977015	0.9901	0.955878	0.977651	0.979615	0.978678	0.981908	0.967211	0.965649	0.978566	0.951211	0.975931	0.974176	0.966606	0.984527	0.964221	0.981793	0.985277	0.981322	0.98001
ENSG00000203709	cg10485447	0.0634623	0.0830813	0.0588087	0.0737339	0.0850138	0.0708801	0.0779746	0.0713954	0.0716208	0.0776683	0.069281	0.0717904	0.0414962	0.0744305	0.0825918	0.0744724	0.0590418	0.087648	0.0879571	0.0677434	0.0659479	0.0591501	0.0618079	0.0733642	0.0693514	0.0623215	0.0553771	0.0706383	0.0802096	0.0616374	0.0529823	0.0735609	0.0666241	0.0885873	0.060843	0.0843355	0.0689903	0.0951738	0.0831685	0.0903036	0.0816618	0.0837759	0.0824118	0.091347	0.0627939	0.0589543	0.0698955	0.0536748
ENSG00000203709	cg10501210	0.567513	0.26156	0.479429	0.57165	0.586938	0.483814	0.361993	0.555285	0.411337	0.394713	0.72488	0.51802	0.312403	0.611111	0.62986	0.305	0.592181	0.464651	0.380882	0.679017	0.200976	0.128786	0.946824	0.41229	0.896365	0.316067	0.864087	0.856758	0.329794	0.0692116	0.524304	0.492465	0.935296	0.271339	0.286543	0.552467	0.694011	0.621313	0.918683	0.813355	0.0632666	0.303207	0.955331	0.305514	0.965312	0.136143	0.856506	0.922242
ENSG00000203709	cg11844110	0.0963037	0.111591	0.073509	0.106098	0.109341	0.101613	0.0791344	0.104027	0.0876028	0.108096	0.115087	0.106763	0.0854859	0.0869532	0.111102	0.0852779	0.0875987	0.123551	0.113242	0.0887404	0.0922621	0.110603	0.079286	0.0890563	0.0963978	0.075599	0.0979851	0.0946623	0.124658	0.0913566	0.0708495	0.111782	0.0860031	0.0778548	0.0965363	0.0985729	0.0910876	0.124304	0.103511	0.145151	0.105124	0.113784	0	0.0982143	0.0783087	0.0884064	0.0962509	0.0787826
ENSG00000203709	cg15076217	0.858185	0.895559	0.845984	0.861503	0.872688	0.864479	0.871852	0.877579	0.889672	0.876903	0.847773	0.853731	0.862476	0.867207	0.865833	0.883855	0.889923	0.87672	0.874541	0.83952	0.814501	0.846727	0.845466	0.863205	0.794233	0.805698	0.838562	0.84169	0.870685	0.852114	0.816897	0.812887	0.83702	0.840028	0.854665	0.865444	0.838946	0.862203	0.64906	0.849745	0.8662	0.883739	0.86205	0.892933	0.74709	0.84721	0.865354	0.706564
ENSG00000203709	cg15393490	0.488645	0.307204	0.343398	0.485517	0.468225	0.41235	0.338358	0.50177	0.40425	0.366431	0.487598	0.440228	0.291908	0.417423	0.487385	0.340223	0.439406	0.441373	0.327473	0.442017	0.312519	0.257806	0.872358	0.410181	0.656007	0.367933	0.72418	0.788	0.398073	0.216068	0.403777	0.514196	0.808488	0.374841	0.436942	0.53401	0.499801	0.571666	0.843812	0.67915	0.218143	0.316923	0.877799	0.418353	0.852167	0.356892	0.774313	0.815211
ENSG00000203709	cg16290275	0.20423	0.144261	0.153426	0.166187	0.213781	0.179405	0.174304	0.223228	0.153994	0.240192	0.266141	0.180588	0.154937	0.205021	0.229562	0.159124	0.201856	0.203595	0.235155	0.222104	0.148778	0.0809122	0.221903	0.133621	0.153202	0.147361	0.1685	0.150591	0.374775	0.0747283	0.102	0.180661	0.085792	0.219053	0.123942	0.184569	0.169731	0.109197	0.24876	0.228508	0.216869	0.065142	0.161163	0.0828026	0.10797	0.0926119	0.163833	0.0988428
ENSG00000203709	cg20701901	0.907436	0.907798	0.902054	0.906632	0.897439	0.90117	0.888077	0.906781	0.898695	0.885296	0.896166	0.879981	0.884321	0.88886	0.917342	0.886083	0.907376	0.92	0.919695	0.881927	0.919237	0.928062	0.938018	0.893659	0.907674	0.916872	0.902185	0.89433	0.921958	0.931363	0.88555	0.894448	0.899845	0.918619	0.914291	0.924498	0.908193	0.907042	0.757169	0.913593	0.924205	0.93378	0.917193	0.883292	0.908089	0.924533	0.919686	0.90723
ENSG00000203709	cg24536146	0.314218	0.195471	0.339089	0.349988	0.470352	0.403764	0.303377	0.401601	0.392696	0.327529	0.357504	0.38775	0.309374	0.34299	0.419901	0.271358	0.35062	0.399471	0.280855	0.464163	0.157895	0.147078	0.268892	0.240473	0.575698	0.293293	0.445326	0.22584	0.302508	0.139704	0.103843	0.369762	0.177996	0.214721	0.274267	0.357112	0.303967	0.171496	0.690906	0.451455	0.201637	0.219284	0.253144	0.203018	0.625195	0.203569	0.421357	0.184733
ENSG00000203721	cg04717699	0.657658	0.65923	0.644925	0.607351	0.711383	0.644144	0.645967	0.760139	0.699356	0.708676	0	0.614842	0.646179	0.554129	0.704636	0.71618	0.736566	0.771477	0.790578	0.623615	0.443028	0.622966	0.781099	0.464184	0.478459	0	0.446253	0.455767	0.829847	0.133987	0.321514	0.602941	0.216546	0.462657	0.737927	0.677783	0.694481	0.276051	0.688995	0.383615	0.697616	0.19265	0.806321	0.347535	0.560784	0.254744	0.458126	0.383418
ENSG00000203808	cg01513081	0.138308	0.0816158	0.0823668	0.55245	0.107969	0.097787	0.104185	0.121942	0.0947246	0.0867335	0.157041	0.115906	0.0967071	0.0680892	0.110989	0.141792	0.0831959	0.103933	0.114234	0.142392	0.126757	0.136059	0.0852785	0.679419	0.0770682	0.103539	0.125051	0.524319	0.247608	0.0641701	0.538299	0.266728	0.39545	0.0831825	0.0723767	0.342967	0.0772283	0.263421	0.0902059	0.655126	0.2115	0.117987	0.0995003	0.773053	0.0739084	0.113726	0.0880276	0.430688
ENSG00000203808	cg08826738	0.2447	0.148964	0.125427	0.327397	0.15096	0.161124	0.146702	0.179207	0.141152	0.155811	0.21262	0.231111	0.158459	0.15257	0.18844	0.149445	0.149176	0.178172	0.16483	0.191101	0.380439	0.178599	0.570293	0.431189	0.134966	0.121558	0.169218	0.454193	0.437161	0.211881	0.452414	0.290472	0.542057	0.117962	0.126042	0.246929	0.200466	0.359633	0.130316	0.522642	0.565104	0.138605	0.426357	0.471743	0.104133	0.152676	0.169228	0.408016
ENSG00000203808	cg10979880	0.0773012	0.0139612	0.0185949	0.509974	0.055993	0.0660764	0.0303109	0.136622	0.0391608	0.0353118	0.167217	0.129087	0.095332	0.00407092	0.0313441	0.294896	0.0352889	0.00955464	0.0191643	0.223179	0.386966	0.026681	0.00557164	0.558048	0.0401308	0.118875	0.0168469	0.505153	0.662017	0.00674596	0.682641	0.409897	0.723957	0.139619	0.0644787	0.530848	0.0205813	0.187698	0.0115607	0.532344	0.329929	0.0131259	0.00715703	0.620026	0.00715421	0.0266136	0.00860567	0.436149
ENSG00000203808	cg13725782	0.147467	0.0742039	0.10135	0.585038	0.200639	0.1637	0.141175	0.190969	0.135896	0.12664	0.167388	0.179039	0.141784	0.107202	0.153899	0.245591	0.108069	0.130966	0.137573	0.196719	0.504701	0.403509	0.105503	0.720027	0.131583	0.204813	0.165109	0.576644	0.671593	0.10513	0.69	0.418783	0.878604	0.16161	0.140451	0.500337	0.132651	0.277627	0.114362	0.634523	0.440728	0.12925	0.0778645	0.813052	0.0987707	0.207196	0.140094	0.581617
ENSG00000203808	cg14159026	0.225375	0.0344053	0.055987	0.628147	0.110717	0.121065	0.114957	0.153514	0.045618	0.196391	0.156342	0.115244	0.149205	0.0897751	0.0933845	0.240266	0.0963058	0.0809548	0.137964	0.152092	0.718443	0.734713	0.234328	0.762275	0.0711061	0.48399	0.0626233	0.700644	0.742606	0.393444	0.895536	0.430505	0.898929	0.0481744	0.229974	0.63626	0.209557	0.862123	0.0362518	0.665404	0.826686	0.550464	0.265215	0.85715	0.0234748	0.768478	0.0405275	0.783007
ENSG00000203808	cg14314653	0.11109	0.0981434	0.110815	0.63909	0.204117	0.164043	0.128704	0.227714	0.146658	0.130575	0.213665	0.215344	0.168895	0.0937813	0.153214	0.229227	0.110283	0.126639	0.141357	0.230164	0.462641	0.2509	0.0868523	0.748115	0.13805	0.20799	0.111382	0.605785	0.80768	0.113088	0.761326	0.398715	0.843118	0.187541	0.241336	0.49325	0.22064	0.296241	0.0948645	0.651064	0.395617	0.115531	0.121959	0.813254	0.0881239	0.154573	0.116066	0.631157
ENSG00000203808	cg17398252	0	0.0067035	0.0485744	0.556026	0.0249756	0.0817054	0.0267445	0.122228	0.0434088	0.0703207	0.117388	0.0467547	0.0312575	0.0341504	0.0615169	0.318711	0.0158525	0.0355308	0.0237354	0.11463	0.385053	0.0644924	0.839984	0.654398	0.0133026	0.36931	0.019204	0.633711	0.553399	0.00746691	0.783794	0.441782	0.80948	0.0564224	0.00337242	0.638153	0.0371494	0.472853	0.0064406	0.591503	0.535302	0.010923	0.794085	0.766879	0.00570442	0.563869	0.00614878	0.7335
ENSG00000203808	cg20624391	0.194322	0.218881	0.206146	0.609002	0.258072	0.311116	0.230386	0.22601	0.283799	0.404279	0.204661	0.285007	0.397057	0.194802	0.188084	0.32217	0.204294	0.314269	0.193734	0.207872	0.62438	0.486087	0.728747	0.769748	0.120657	0.192986	0.106399	0.605048	0.401941	0.387954	0.657579	0.197275	0.833652	0.0899479	0.114056	0.220266	0.36175	0.24409	0.0873122	0.69318	0.645807	0.130212	0.821484	0.866374	0.0523704	0.39121	0.0720209	0.47183
ENSG00000203808	cg25280433	0.081909	0.0527663	0.0879462	0.467624	0.10693	0.11131	0.0892496	0.108873	0.0449944	0.0815365	0.192421	0.101597	0.123552	0.0526028	0.0854267	0.152501	0.0771973	0.0991742	0.0585941	0.124301	0.261581	0.0577119	0.807396	0.579779	0.057346	0.181561	0.0613424	0.601005	0.550609	0.473084	0.735247	0.221877	0.591658	0.0387011	0.0349422	0.107651	0.197046	0.495228	0.0234276	0.555471	0.323111	0.0364508	0.742119	0.724684	0.0194162	0.0949372	0.0327335	0.433344
ENSG00000204832	cg02165095	0.691223	0.689179	0.665616	0.708005	0.667157	0.692975	0.690916	0.724945	0.706413	0.715442	0.66331	0.695225	0.719851	0.74156	0.749923	0.640541	0.726978	0.711635	0.735103	0.683208	0.467295	0.275126	0.712617	0.715046	0.430173	0.374238	0.369357	0.526875	0.415742	0.701426	0.569098	0.644841	0.254328	0.389168	0.348511	0.649046	0.53443	0.252925	0.282485	0.654279	0.506193	0.287813	0.809207	0.685369	0.206777	0.268996	0.374246	0.53298
ENSG00000204832	cg09471709	0.832367	0.824842	0.814586	0.888289	0.852445	0.86329	0.852272	0.86653	0.820426	0.869313	0.855777	0.851365	0.849855	0.845553	0.877863	0.860681	0.87038	0.849617	0.874601	0.851337	0.724458	0.482961	0.871649	0.897448	0.55669	0.459311	0.519377	0.74433	0.512047	0.886712	0.850643	0.80407	0.371026	0.503989	0.502515	0.788034	0.711455	0.28587	0.322441	0.901337	0.816844	0.422474	0.898698	0.927645	0.24452	0.314286	0.450728	0.70955
ENSG00000204949	cg00831735	0.667082	0.516195	0.595481	0.483429	0.664051	0.686412	0.686186	0.712782	0.46174	0.57182	0.661779	0.644436	0.697917	0.710433	0.634444	0.603838	0.676209	0.732192	0.634223	0.664988	0.395664	0.766519	0.55301	0.270427	0.491651	0.393467	0.691759	0.443743	0.813189	0.129162	0.866296	0.62666	0.35285	0.689169	0.479857	0.720623	0.686031	0.89288	0.70266	0.794175	0.376078	0.577187	0.378768	0.250179	0.517413	0.322679	0.748933	0.245485
ENSG00000204949	cg05427907	0.739247	0.874004	0.763834	0.819656	0.790778	0.799433	0.810249	0.791823	0.852367	0.854707	0.744182	0.787897	0.880445	0.817585	0.732275	0.862549	0.829289	0.849566	0.862263	0.753931	0.790559	0.740494	0.814193	0.688415	0.649292	0.824034	0.585779	0.722464	0.821975	0.583794	0.523574	0.757236	0.867053	0.641414	0.613228	0.848482	0.7694	0.915257	0.644649	0.833081	0.898805	0.635791	0.885582	0.791759	0.728922	0.866667	0.581511	0.768891
ENSG00000204949	cg08256536	0.618417	0.462257	0.42195	0.402827	0.542422	0.513018	0.526399	0.647169	0.473584	0.492914	0.643538	0.565813	0.347938	0.517557	0.623259	0.43887	0.543582	0.486101	0.387373	0.626718	0.37213	0.660652	0.323827	0.198421	0.447193	0.340918	0.635148	0.463361	0.769808	0.0866761	0.677653	0.602487	0.204484	0.648725	0.516463	0.880757	0.643409	0.838305	0.530914	0.771994	0.301565	0.549796	0.214301	0.171286	0.441261	0.348026	0.631152	0.205812
ENSG00000205628	cg11129772	0.796662	0.664216	0.740663	0.702112	0.808842	0.808664	0.77913	0.714979	0.715499	0.729828	0.7304	0.826797	0.672647	0.775819	0.696282	0.699539	0.797551	0.82202	0.767246	0.80384	0.391517	0.199352	0.272641	0.5384	0.419148	0.432581	0.483521	0.483922	0.349962	0.536109	0.354266	0.795685	0.311225	0.374484	0.422945	0.52175	0.646905	0.366513	0.26308	0.689345	0.417462	0.211163	0.284822	0.625319	0.123348	0.305907	0.389033	0.389084
ENSG00000205885	cg07027613	0.25426	0.249285	0.230122	0.25064	0.314004	0.17765	0.327073	0.284104	0.256107	0.252625	0.29677	0.237682	0.259509	0.255868	0.26672	0.275852	0.288386	0.292665	0.301861	0.231315	0.208655	0.214175	0.174071	0.292382	0.195754	0.202795	0.272348	0.197094	0.236308	0.189653	0.181643	0.325964	0.151946	0.269416	0.335933	0.239054	0.300088	0.280807	0.168829	0.282918	0.122848	0.141798	0.200796	0.169683	0.144136	0.122357	0.183784	0.184002
ENSG00000205885	cg07526656	0.153514	0.164154	0.135504	0.16139	0.157108	0.141419	0.160462	0.175216	0.155729	0.155194	0.191245	0.169004	0.173203	0.159218	0.158747	0.190503	0.171445	0.188819	0.18645	0.162492	0.111531	0.110745	0.0980565	0.142214	0.132353	0.126882	0.162341	0.135484	0.153568	0.122598	0.115522	0.193531	0.0891456	0.140406	0.163801	0.168775	0.152887	0.172158	0.130491	0.185178	0.0968286	0.113315	0.116608	0.126907	0.10453	0.109085	0.120585	0.0948371
ENSG00000205885	cg13593553	0.0939384	0.0611192	0.0635829	0.0859369	0.0666553	0.0654013	0.0648148	0.0771069	0.0691846	0.0710815	0.0724714	0.0742672	0.0616608	0.0558782	0.0703625	0.068153	0.0687233	0.0967277	0.112718	0.0925751	0.0556879	0.077587	0.0606133	0.0776403	0.0858109	0.0549969	0.0721031	0.0865863	0.0683979	0.0711154	0.0549311	0.0672673	0.0509586	0.0657638	0.0714484	0.0747711	0.0650297	0.0937067	0.0976156	0.108565	0.0738169	0.0609726	0.0672911	0.0644847	0.0725641	0.0700357	0.0778595	0.0550739
ENSG00000205885	cg16100690	0.0948019	0.111062	0.101107	0.106412	0.101713	0.0928524	0.115172	0.0883036	0.11176	0.122375	0.118661	0.0988121	0.0855991	0.0914054	0.102857	0.0953189	0.099084	0.124607	0.12486	0.102534	0.0841655	0.116779	0.102607	0.123377	0.110771	0.0845948	0.119448	0.090487	0.1065	0.093309	0.0757477	0.103403	0.0885008	0.103235	0.0984951	0.108094	0.0870649	0.121801	0.115022	0.135086	0.0942851	0.111882	0.104305	0.119044	0.0998542	0.106241	0.127164	0.0876934
ENSG00000205885	cg21439672	0.467934	0.357583	0.29884	0.431415	0.389283	0.378555	0.343925	0.476863	0.324198	0.398023	0.474027	0.380483	0.373812	0.403577	0.449134	0.346711	0.418063	0.36532	0.343188	0.447616	0.311781	0.203918	0.150506	0.405632	0.309673	0.274378	0.334332	0.310479	0.308482	0.262769	0.150233	0.50712	0.147065	0.389849	0.452533	0.355909	0.460097	0.38244	0.264561	0.387738	0.188232	0.155144	0.267089	0.328298	0.337104	0.221521	0.258211	0.271208
ENSG00000205885	cg21990700	0.24657	0.316273	0.271015	0.282722	0.277703	0.233678	0.266291	0.275118	0.243894	0.263134	0.279724	0.237892	0.240751	0.255987	0.276615	0.296324	0.273245	0.309239	0.254232	0.289065	0.182735	0.203857	0.181767	0.244458	0.168539	0.18072	0.249341	0.177176	0.187294	0.232433	0.148041	0.353893	0.161096	0.244434	0.326449	0.214666	0.248666	0.263333	0.161072	0.266383	0.126	0.171339	0.169145	0.202642	0.164614	0.142996	0.199493	0.190827
ENSG00000205885	cg27130630	0.187654	0.178253	0.16943	0.149431	0.191419	0.143202	0.178823	0.173871	0.155879	0.179817	0.202327	0.15005	0.161672	0.172483	0.200211	0.196609	0.177766	0.202459	0.210252	0.197404	0.140945	0.119637	0.0765573	0.148942	0.123188	0.122306	0.14301	0.116712	0.135847	0.12176	0.0890632	0.202436	0.0720008	0.143911	0.181902	0.171426	0.200364	0.164919	0.11408	0.197238	0.0825941	0.0691421	0.0789972	0.105447	0.102808	0.0886835	0.102693	0.10619
ENSG00000206573	cg00174096	0.0685049	0.146599	0.104545	0.0761421	0.0702479	0.115145	0.100784	0.079088	0.0967943	0.0742896	0.103693	0.084022	0.0862772	0.116593	0.0808733	0.135363	0.105806	0.0958146	0.109589	0.101406	0.0890233	0.157114	0.104918	0.0961451	0.13668	0.0817094	0.0675017	0.0723295	0.104399	0.0998081	0.118664	0.113069	0.0753425	0.0804765	0.113614	0.101829	0.105069	0.111206	0.138659	0.129301	0.0900978	0.169591	0.0812767	0.138877	0.0929204	0.0968513	0.136997	0.0680529
ENSG00000206573	cg03549244	0.108294	0.0768475	0.0916759	0.10101	0.115024	0.119643	0.110273	0.126554	0.119393	0.12556	0.104979	0.0900576	0.114394	0.119775	0.109452	0.121622	0.123892	0.152724	0.174021	0.118741	0.112592	0.107243	0.0756962	0.0974252	0.119386	0.0999231	0.124077	0.0866566	0.120037	0.105849	0.117227	0.136629	0.116568	0.117977	0.094811	0.142294	0.129621	0.140173	0.156243	0.13329	0.0980054	0.1018	0.114656	0.110935	0.154295	0.117252	0.121861	0.081692
ENSG00000206573	cg04398603	0.00638604	0.0164174	0.0174841	0.0105956	0.0144127	0.033422	0.0281166	0.0155625	0.0193893	0.0133456	0.0197716	0.0244694	0.0144868	0.0110489	0.0190282	0.0225814	0.00907441	0.0246314	0.0321093	0.0140288	0.0159554	0.0150742	0.0110055	0.0129652	0.0053379	0.0282572	0.02692	0.0264901	0.0257461	0.01604	0.0197282	0.00937256	0.0158649	0.0138005	0.015595	0.0185369	0.0249397	0.0261499	0.0215004	0.0140988	0.0158745	0.025596	0.0115417	0.0206051	0.0179124	0.0216729	0.0378968	0.0161506
ENSG00000206573	cg05890285	0.00369572	0.015413	0.00888635	0.0108639	0.01174	0.0138599	0.0116656	0.0116502	0.015181	0.0192417	0.00636581	0.0196562	0.00741946	0.00983823	0.0148849	0.0187598	0.00453908	0.0164935	0.0193514	0.025308	0.0132713	0.00583468	0.0145614	0.00339919	0.0164739	0.013096	0.0123185	0.015112	0.011675	0.0101266	0.0114398	0.0172186	0.0126137	0.0130238	0.0091294	0.0117821	0.00696189	0	0.0120802	0.0209156	0.0050604	0.0117065	0.0104459	0.00532186	0.0176991	0.0106398	0.0170632	0.0160985
ENSG00000206573	cg06798480	0.0219957	0.0206739	0.0166511	0.0039274	0.0106292	0.0138747	0.0158831	0.00432211	0.00318501	0.0134711	0.0205401	0.0267066	0.0272026	0.0156913	0.0191319	0	0.0124051	0.0246572	0.024363	0.0103772	0.0070539	0.0103714	0.0155628	0.0055255	0.0033093	0	0.022141	0.0188983	0.0131958	0.00583957	0.00794515	0.0146715	0.0233004	0.0136703	0.022737	0.0118978	0.0127239	0.0320864	0.0137911	0.0170036	0.00416714	0.0328619	0.00968035	0.0094926	0.00994399	0.0113309	0.0209285	0.010595
ENSG00000206573	cg09453767	0.0435314	0.0437767	0.0421947	0.0437304	0.0497919	0.0666915	0.063678	0.0515397	0.0763199	0.071981	0.037937	0.0738186	0.0752793	0.0715144	0.070635	0.0490685	0.069226	0.0667011	0.0772365	0.0499799	0.0387166	0.0462054	0.0565456	0.0451186	0.054731	0.0899058	0.0642827	0.0621936	0.0527086	0.0626143	0.073867	0.0517969	0.0757266	0.045388	0.0588063	0.0803471	0.0753382	0.0629153	0.0391017	0.0505294	0.030682	0.0596774	0.0493937	0.0457284	0.0568161	0.0544093	0.0666462	0.0578972
ENSG00000206573	cg12817999	0.0157268	0.0111456	0.0166862	0.0178191	0.0175899	0.0188843	0.0152516	0.0173246	0.0141498	0.0122598	0.0216725	0.011649	0.0152607	0.019708	0.0124289	0.0180648	0.0140422	0.0168741	0.0167991	0.0230668	0.012656	0.00847163	0.0184565	0.0143617	0.0171474	0.0140595	0.0174564	0.0164583	0.0170681	0.00967494	0.0190941	0.00994036	0.010009	0.0116747	0.00987564	0.0158746	0.0176559	0.0147516	0.0160507	0.0214393	0.0136536	0.0176856	0.00836593	0.0127566	0.0106706	0.0160645	0.012749	0.0170488
ENSG00000206573	cg13216995	0.0462445	0.0420139	0.046875	0.0493793	0.0790524	0.0676074	0.0709968	0.0610022	0.0882691	0.0575343	0.0619053	0.0834033	0.0885635	0.0640031	0.0513916	0.0624062	0.0517267	0.0734782	0.0625877	0.0529264	0.0334873	0.0370736	0.0372101	0.0312773	0.0841262	0.0752275	0.0520619	0.0671134	0.0894196	0.0542107	0.088159	0.0641141	0.0522622	0.0540641	0.0642653	0.0681337	0.0615295	0.0463822	0.0611667	0.0571232	0.0627544	0.0439462	0.0355466	0.0423222	0.0694032	0.0949907	0.0751174	0.0377192
ENSG00000206573	cg13575638	0.0380534	0.0671993	0.0412038	0.0286612	0.0337512	0.0395367	0.00189235	0.0154836	0.0306882	0.0239531	0.0314691	0.029749	0.00954085	0.0142303	0.030666	0.0183811	0.0174487	0.0313682	0.0344423	0.019656	0.0206449	0.0434336	0.0402714	0.0447318	0.0564223	0.0281628	0.0512821	0.0184742	0.0317895	0.0153433	0.0523301	0.0277341	0.0136816	0.0170122	0.0121323	0.0202831	0.019778	0.0232235	0.0298113	0.0351356	0.0353395	0.0690141	0.0360605	0.0450482	0.0388162	0.017799	0.0403477	0.0338668
ENSG00000206573	cg17235505	0.0882129	0.117445	0.0707768	0.115002	0.0967415	0.0718796	0.0800636	0.0726911	0.0922711	0.0801034	0.101934	0.0611639	0.0599038	0.0614341	0.083243	0.0743736	0.0854804	0.110532	0.142999	0.117667	0.0690496	0.130435	0.0587401	0.0710439	0.10576	0.0723115	0.0945328	0.0831496	0.116941	0.0703848	0.0583468	0.072973	0.051862	0.0722039	0.0827175	0.120203	0.0676018	0.0877074	0.11019	0.124592	0.0974043	0.249442	0.0737621	0.104311	0.11108	0.0882088	0.0952381	0.0596401
ENSG00000206573	cg19464087	0.660775	0.809211	0.624923	0.647689	0.738083	0.686499	0.647426	0.709552	0.695149	0.65568	0.63921	0.677588	0.622854	0.588998	0.671661	0.691962	0.677201	0.698849	0.704545	0.661734	0.43224	0.520034	0.176101	0.498679	0.697436	0.489826	0.537924	0.440421	0.416924	0.246873	0.397895	0.718171	0.266087	0.483758	0.684586	0.778245	0.708291	0.794154	0.55423	0.530671	0.529278	0.393655	0.290644	0.392035	0.627706	0.456299	0.541803	0.272571
ENSG00000206573	cg22811818	0.265513	0.248299	0.261937	0.289442	0.279378	0.254233	0.267502	0.287687	0.260023	0.332654	0.270163	0.272805	0.284688	0.273353	0.28641	0.26454	0.302052	0.286474	0.304473	0.305611	0.268508	0.328535	0.355001	0.303934	0.34387	0.347789	0.232675	0.309646	0.276934	0.339139	0.32285	0.274825	0.321334	0.269937	0.306561	0.336401	0.297574	0.279102	0.264642	0.272666	0.288772	0.298486	0.314156	0.308378	0.268731	0.261988	0.257861	0.277015
ENSG00000213468	cg03073000	0.485808	0.751522	0.621309	0.676499	0.687387	0.612266	0.557104	0.662967	0.571692	0.750817	0.640547	0.681308	0.687041	0.615439	0.678273	0.72261	0.68016	0.734858	0.724832	0.614934	0.415628	0.827372	0.138721	0.792475	0.45436	0.685619	0.330918	0.177892	0.222917	0.130563	0.671327	0.476165	0.83038	0.301994	0.502157	0.726784	0.643243	0.148391	0.292382	0.777907	0.428234	0.372578	0.696284	0.799503	0.139955	0.778641	0.166136	0.205842
ENSG00000213468	cg11322877	0.521563	0.805662	0.673398	0.751869	0.705695	0.644146	0.58462	0.692657	0.623459	0.813251	0.686993	0.714746	0.68258	0.612033	0.686768	0.773818	0.671733	0.765883	0.796735	0.633035	0.44216	0.837902	0.144587	0.847605	0.505525	0.706292	0.349887	0.138	0.17119	0.0812308	0.674456	0.459849	0.883341	0.265762	0.4821	0.8157	0.685763	0.15398	0.288426	0.810223	0.399933	0.354308	0.666396	0.878486	0.163002	0.716695	0.173852	0.16672
ENSG00000213468	cg14924469	0.193008	0.26537	0.226741	0.574249	0.260355	0.218264	0.162318	0.403173	0.331432	0.357211	0.242844	0.309843	0.326234	0.178738	0.299752	0.414199	0.336583	0.380213	0.418929	0.259701	0.341031	0.787041	0.0502549	0.411977	0.149338	0.576407	0.109918	0.0681952	0.0627371	0.67147	0.6	0.335826	0.884717	0.170293	0.479209	0.614846	0.512758	0.121652	0.221603	0.690028	0.400971	0.0720974	0.682779	0.607916	0.0928918	0.699769	0.135231	0.184322
ENSG00000213468	cg20469935	0.501166	0.774808	0.663101	0.678244	0.643694	0.608823	0.603231	0.596654	0.572817	0.741938	0.607158	0.64268	0.714093	0.687785	0.647478	0.729037	0.73138	0.749359	0.745867	0.600776	0.474518	0.837438	0.164937	0.754971	0.455305	0.682848	0.402955	0.166133	0.317631	0.844866	0.712387	0.509386	0.797369	0.232954	0.627837	0.736205	0.661275	0.188582	0.590394	0.755654	0.558508	0.674366	0.762809	0.798053	0.202734	0.800294	0.303201	0.196564
ENSG00000213468	cg25691526	0.47452	0.809418	0.650153	0.785836	0.71097	0.653659	0.589592	0.633457	0.588543	0.797833	0.633897	0.665079	0.714959	0.601726	0.658251	0.781685	0.638913	0.737497	0.811202	0.65256	0.509009	0.854079	0.133863	0.872106	0.466127	0.724815	0.354725	0.134305	0.176061	0.116697	0.693957	0.462917	0.892573	0.233333	0.602008	0.837315	0.683379	0.137916	0.294819	0.816814	0.498038	0.361563	0.83915	0.900556	0.155346	0.67605	0.191086	0.106464
ENSG00000214039	cg01802493	0.273917	0.193168	0.155582	0.561625	0.235991	0.212096	0.172577	0.258167	0.196195	0.161193	0.275679	0.250124	0.119405	0.217742	0.240837	0.220329	0.195155	0.274735	0.197456	0.25392	0.557775	0.371383	0.216342	0.722239	0.292457	0.172138	0.194715	0.201304	0.19111	0.11151	0.26456	0.24764	0.111855	0.175872	0.155569	0.46403	0.161144	0.156696	0.163703	0.412709	0.735881	0.165656	0.210934	0.813503	0.163529	0.163105	0.184889	0.273469
ENSG00000214039	cg02681173	0.26915	0.141634	0.171441	0.268632	0.317253	0.253544	0.250742	0.260481	0.223048	0.170539	0.366173	0.238765	0.117823	0.167583	0.281989	0.160771	0.136837	0.181646	0.338619	0.285469	0.295435	0.598945	0.0756579	0.279253	0.395094	0.431326	0.142712	0.314751	0.163583	0.0594245	0.670492	0.35378	0.874838	0.102424	0.254339	0.669027	0.277479	0.371261	0.116667	0.639916	0.271647	0.5213	0.169474	0.314772	0.413103	0.448161	0.142969	0.117671
ENSG00000214039	cg04745161	0.247324	0.199133	0.196361	0.268591	0.309282	0.250406	0.27827	0.283418	0.213419	0.221349	0.303627	0.258853	0.220606	0.257918	0.275739	0.256059	0.208209	0.253437	0.245024	0.242301	0.190666	0.255437	0.111376	0.246179	0.22113	0.146861	0.155712	0.236043	0.168818	0.0933321	0.382046	0.278865	0.459262	0.126292	0.187114	0.280424	0.227757	0.204967	0.113299	0.244363	0.270631	0.416658	0.0951577	0.242085	0.20554	0.171613	0.124724	0.225335
ENSG00000214039	cg05863637	0.674533	0.805846	0.665864	0.710843	0.675566	0.717523	0.7104	0.746389	0.745906	0.732652	0.693825	0.704945	0.664567	0.680715	0.741178	0.706624	0.638023	0.740237	0.767334	0.603422	0.785211	0.57826	0.831183	0.79458	0.451676	0.514265	0.795792	0.775814	0.518933	0.46208	0.532031	0.634244	0.326498	0.473384	0.480913	0.802447	0.628236	0.3411	0.343275	0.647022	0.856349	0.321379	0.771931	0.872832	0.3428	0.784567	0.861214	0.637068
ENSG00000214039	cg06153623	0.182321	0.111188	0.0946541	0.282542	0.129839	0.0871953	0.102215	0.150275	0.0778078	0.104217	0.140667	0.156732	0.0785007	0.110258	0.133196	0.151094	0.119736	0.165835	0.122488	0.141815	0.396452	0.0773594	0.323778	0.336276	0.0936898	0.0631438	0.130894	0.0772201	0.0817574	0.0761204	0.049215	0.129548	0.0374391	0.0565622	0.0633885	0.558291	0.166561	0.0615802	0.0627219	0.143577	0.688782	0.0334768	0.136835	0.356299	0.0709907	0.0631564	0.150771	0.070122
ENSG00000214039	cg10233825	0.0373706	0.0249239	0.0406607	0.0863483	0.0823799	0.0473138	0.021148	0.0532304	0.0517267	0.0318544	0.121578	0.0513211	0.0352564	0.0329487	0.0569159	0.0348568	0.0277478	0.0577342	0.0971247	0.090805	0.0637303	0.344004	0.00954426	0.11242	0.136942	0.170543	0.00779423	0.150972	0.0133951	0.0096938	0.378549	0.125876	0.814549	0.0256197	0.059832	0.449232	0.0888124	0.157576	0.0268181	0.3656	0.0319852	0.229026	0.0182975	0.0957863	0.11957	0.144405	0	0.0775172
ENSG00000214039	cg13576883	0.167635	0.136793	0.113974	0.187178	0.26267	0.135264	0.166427	0.15765	0.145429	0.134418	0.201498	0.172054	0.0999361	0.158465	0.151705	0.138114	0.150967	0.174501	0.320815	0.116604	0.136926	0.12312	0.203715	0.14056	0.163372	0.163265	0.100477	0.0899456	0.123863	0.0816056	0.60115	0.134423	0.30621	0.0886256	0.0528798	0.236857	0.0905628	0.144983	0.0891157	0.217041	0.197457	0.152254	0.110602	0.171964	0.117454	0.104132	0.159354	0.0427824
ENSG00000214039	cg13822303	0.264924	0.197558	0.19288	0.242421	0.320445	0.217809	0.249321	0.259149	0.183298	0.218032	0.317135	0.273984	0.215227	0.245554	0.261019	0.227793	0.215211	0.260758	0.271565	0.243112	0.156098	0.198821	0.116581	0.22937	0.247011	0.15014	0.151163	0.410105	0.161569	0.124107	0.311633	0.314307	0.453628	0.13571	0.169876	0.291971	0.202447	0.17462	0.137956	0.307033	0.185927	0.269142	0.13235	0.256465	0.220714	0.170488	0.149421	0.248374
ENSG00000214039	cg15584445	0.0479609	0.0266874	0.072003	0.0806471	0.106791	0.0578522	0.0463782	0.0951057	0.0499188	0.0467238	0.114941	0.0716969	0.0559768	0.06845	0.0912815	0.0374574	0.0669109	0.0817596	0.0930949	0.0727747	0.0481117	0.0445773	0.0356753	0.106524	0.0425805	0.0670249	0.0522127	0.117727	0.0549807	0.0384323	0.462156	0.0627123	0.14094	0.0451039	0.0415288	0.195331	0.0468539	0.0698817	0.0516688	0.241893	0.0762846	0.093701	0.018863	0.0225265	0.058671	0.0692192	0.03626	0.049084
ENSG00000214039	cg15848986	0.374189	0.168248	0.145087	0.186713	0.298744	0.358082	0.241215	0.356738	0.162816	0.216294	0.353498	0.290534	0.206349	0.243945	0.22982	0.184874	0.177708	0.200479	0.319085	0.261721	0.278314	0.530947	0.157051	0.228291	0.28687	0.275414	0.126719	0.604929	0.126687	0.139261	0.523243	0.315517	0.8723	0.132167	0.2172	0.589235	0.285427	0.180626	0.165768	0.514012	0.290011	0.595205	0.182788	0.17603	0.118056	0.292741	0.234899	0.322476
ENSG00000214039	cg17226286	0.561653	0.693027	0.588358	0.620877	0.548368	0.598692	0.571779	0.57319	0.641394	0.581439	0.57272	0.571878	0.571362	0.558994	0.591842	0.601608	0.549874	0.653136	0.661023	0.519351	0.7595	0.651046	0.788212	0.720681	0.397172	0.518341	0.748408	0.677411	0.388958	0.426375	0.444053	0.452639	0.214279	0.325383	0.340411	0.750843	0.563042	0.38814	0.227121	0.736319	0.85665	0.278727	0.694887	0.803234	0.449061	0.785822	0.790485	0.473554
ENSG00000214039	cg24642065	0.231243	0.106219	0.124543	0.225013	0.283196	0.200581	0.189363	0.195245	0.160646	0.161885	0.271024	0.197457	0.131884	0.20027	0.220351	0.198189	0.17559	0.219958	0.315033	0.169439	0.310362	0.185883	0.334537	0.155418	0.192405	0.167309	0.165782	0.179329	0.157478	0.102341	0.54622	0.239025	0.625142	0.157007	0.122884	0.561278	0.240886	0.147948	0.132898	0.252178	0.517203	0.196467	0.103708	0.167188	0.119908	0.135203	0.185427	0.139402
ENSG00000214381	cg13916298	0.669332	0.795536	0.759739	0.649876	0.682186	0.736826	0.744502	0.686796	0.758183	0.766549	0.734082	0.71515	0.822539	0.770916	0.703065	0.799669	0.725003	0.807324	0.800913	0.688645	0.508402	0.598894	0.407266	0.566611	0.49973	0.651259	0.58475	0.410934	0.722565	0.252723	0.498115	0.575831	0.697908	0.358581	0.675044	0.71984	0.631525	0.660132	0.181003	0.636788	0.659541	0.586535	0.537439	0.57986	0.43458	0.560222	0.545419	0.551401
ENSG00000214381	cg19507267	0.821713	0.889651	0.868281	0.804939	0.79157	0.824372	0.864207	0.847808	0.858684	0.870485	0.826215	0.858093	0.898895	0.854496	0.853119	0.891974	0.884241	0.890868	0.893027	0.806213	0.607303	0.739504	0.241367	0.618856	0.488838	0.754224	0.551305	0.483793	0.791143	0.267415	0.426177	0.770656	0.667709	0.36696	0.693494	0.768103	0.79518	0.401893	0.56113	0.713103	0.799777	0.713552	0.287016	0.66233	0.221479	0.783107	0.498719	0.539371
ENSG00000214548	cg00764369	0.864927	0.912372	0.873169	0.912721	0.845837	0.851507	0.857889	0.855315	0.872568	0.90072	0.836711	0.859083	0.890675	0.849372	0.846241	0.907769	0.861836	0.852271	0.931589	0.836706	0.928527	0.862532	0.943685	0.921807	0.685943	0.725456	0.909478	0.857911	0.904792	0.929319	0.952046	0.784865	0.617182	0.902619	0.507299	0.903433	0.86097	0.555729	0.955115	0.904759	0.948314	0.687084	0.950681	0.95368	0.509519	0.84655	0.898476	0.922253
ENSG00000214548	cg02144518	0.850641	0.763263	0.849489	0.872135	0.870597	0.866226	0.870578	0.857298	0.831945	0.879769	0.87325	0.885448	0.857893	0.910601	0.855831	0.844142	0.86127	0.879406	0.892221	0.877621	0.715965	0.434071	0.925829	0.891554	0.895466	0.652973	0.924217	0.879006	0.893919	0.640199	0.905998	0.858617	0.585483	0.913207	0.450486	0.885112	0.759613	0.329964	0.917966	0.902329	0.801278	0.6804	0.93037	0.927026	0.818111	0.813041	0.931655	0.813336
ENSG00000214548	cg02313552	0.770318	0.693247	0.749085	0.841036	0.768842	0.746565	0.816118	0.771641	0.824281	0.797256	0.772627	0.745908	0.746212	0.795176	0.721535	0.733448	0.761343	0.748477	0.791609	0.773331	0.464232	0.341561	0.9405	0.876761	0.56736	0.441254	0.811325	0.785433	0.865572	0.935129	0.848069	0.694416	0.71118	0.590195	0.433845	0.813894	0.701445	0.314782	0.918944	0.81923	0.39866	0.468398	0.905526	0.922888	0.325061	0.361902	0.774873	0.837343
ENSG00000214548	cg02982753	0.54934	0.655267	0.560208	0.706633	0.539854	0.562555	0.637674	0.630053	0.615357	0.601046	0.626104	0.635501	0.472899	0.581958	0.615424	0.526372	0.579524	0.577083	0.580503	0.608808	0.519028	0.329583	0.633536	0.778832	0.515375	0.45922	0.520591	0.593062	0.825233	0.872528	0.374848	0.583631	0.337547	0.441956	0.4259	0.725097	0.521144	0.530849	0.80959	0.709475	0.619746	0.380623	0.743902	0.900007	0.220912	0.332749	0.522137	0.515569
ENSG00000214548	cg03571393	0.840263	0.766966	0.785714	0.839009	0.83218	0.779538	0.771898	0.795537	0.739354	0.757393	0.808034	0.759437	0.757608	0.781463	0.803187	0.733488	0.812878	0.792177	0.686032	0.80008	0.650564	0.307339	0.796236	0.828988	0.732023	0.399114	0.717853	0.659677	0	0.81688	0.698434	0.838136	0.159812	0.688143	0.300507	0.806564	0.681941	0.216534	0.802499	0.783636	0.585106	0.453659	0.773428	0.784444	0.588137	0.418821	0.753862	0.736021
ENSG00000214548	cg04291079	0.898431	0.86979	0.821268	0.891438	0.891922	0.863908	0.753304	0.868142	0.806269	0.805587	0.860752	0.844225	0.774664	0.764644	0.834539	0.769977	0.811083	0.839438	0.896278	0.85175	0.863422	0.927199	0.92364	0.912787	0.829539	0.849936	0.566492	0.777404	0.941153	0.916006	0.49264	0.864083	0.884746	0.689078	0.683816	0.794316	0.842141	0.930898	0.933767	0.883667	0.935415	0.898632	0.945784	0.94756	0.832102	0.762294	0.635112	0.736558
ENSG00000214548	cg04304932	0.666044	0.679101	0.661932	0.753104	0.644872	0.6757	0.673964	0.686243	0.614882	0.667978	0.682409	0.657112	0.656638	0.650975	0.687182	0.678959	0.674898	0.651848	0.71827	0.671813	0.633945	0.45429	0.894532	0.82506	0.56429	0.578893	0.53229	0.62954	0.8595	0.911205	0.491972	0.644167	0.329171	0.538789	0.500213	0.678817	0.681639	0.467644	0.900143	0.721624	0.634349	0.356051	0.881176	0.924374	0.26733	0.548385	0.520267	0.540346
ENSG00000214548	cg04576764	0.663164	0.705029	0.66794	0.758023	0.704442	0.658682	0.700291	0.686562	0.644907	0.697343	0.686071	0.678271	0.706442	0.680729	0.692894	0.661701	0.633553	0.672116	0.689069	0.706121	0.647519	0.421565	0.833027	0.868866	0.57931	0.657275	0.527693	0.59521	0.850585	0.905088	0.478619	0.656527	0.258017	0.516831	0.460004	0.653359	0.683374	0.485864	0.685748	0.741778	0.66141	0.348465	0.605942	0.9126	0.235636	0.692657	0.5049	0.602865
ENSG00000214548	cg05200614	0.852752	0.845954	0.818384	0.864189	0.792796	0.850944	0.745127	0.819153	0.721873	0.775176	0.876319	0.860203	0.818089	0.879939	0.846004	0.782927	0.835321	0.837489	0.811133	0.857502	0.490553	0.558681	0.858229	0.888476	0.693382	0.519159	0.82162	0.716059	0.846991	0.921682	0.665324	0.878122	0.455955	0.812639	0.496471	0.879015	0.761684	0.366219	0.789576	0.892576	0.317048	0.560091	0.892755	0.927688	0.602343	0.602494	0.888965	0.748061
ENSG00000214548	cg05711886	0.583001	0.693801	0.597227	0.639402	0.582873	0.61163	0.63742	0.613942	0.610482	0.626124	0.641009	0.621177	0.62078	0.609435	0.6353	0.617322	0.613972	0.606486	0.648023	0.609708	0.532525	0.352176	0.704553	0.747869	0.516851	0.520877	0.494787	0.605678	0.821647	0.767653	0.421579	0.616499	0.415418	0.436455	0.435609	0.595601	0.631719	0.338768	0.890803	0.69206	0.582841	0.351789	0.858556	0.826427	0.251156	0.431758	0.453553	0.570445
ENSG00000214548	cg08698721	0.641517	0.604526	0.582891	0.713244	0.656801	0.614916	0.613586	0.709683	0.538263	0.653545	0.69208	0.667772	0.611722	0.634821	0.677837	0.636867	0.647535	0.651624	0.609665	0.648698	0.526756	0.455827	0.776089	0.768786	0.666243	0.421182	0.571886	0.748788	0.807478	0.734868	0.419214	0.68912	0.603543	0.524053	0.611414	0.630988	0.634277	0.402483	0.843866	0.774153	0.555754	0.450525	0.795749	0.817976	0.565199	0.342028	0.528481	0.550034
ENSG00000214548	cg09280976	0.71001	0.679188	0.659313	0.748534	0.691259	0.676882	0.719842	0.717452	0.641359	0.71908	0.723462	0.68698	0.694194	0.746629	0.672144	0.663143	0.678318	0.675409	0.742894	0.677777	0.472015	0.327622	0.893993	0.814675	0.505343	0.472402	0.688819	0.748849	0.894661	0.904434	0.789988	0.66055	0.316354	0.504537	0.362095	0.759777	0.60003	0.286927	0.896234	0.802321	0.538633	0.330033	0.885796	0.851319	0.313904	0.653195	0.643213	0.811605
ENSG00000214548	cg09285543	0.677783	0.759483	0.660175	0.755682	0.669938	0.6452	0.592593	0.670687	0.561654	0.606068	0.708131	0.740514	0.528764	0.696805	0.610278	0.538121	0.671288	0.719846	0.607843	0.677195	0.276695	0.283784	0.806806	0.822154	0.700754	0.289408	0.813985	0.588644	0.768484	0.493147	0.7442	0.728502	0.260412	0.854589	0.324528	0.75205	0.557683	0.232974	0.597919	0.728438	0.367816	0.371686	0.879266	0.893295	0.436637	0.274537	0.878429	0.460129
ENSG00000214548	cg09926418	0.733357	0.714337	0.681965	0.792261	0.711398	0.687527	0.72931	0.721969	0.713688	0.720035	0.738534	0.73032	0.715238	0.718372	0.719007	0.717196	0.73382	0.743743	0.714921	0.705552	0.654421	0.44684	0.660946	0.878378	0.607632	0.635749	0.587664	0.586338	0.899695	0.901328	0.433837	0.732854	0.392118	0.547021	0.646929	0.698125	0.71787	0.65948	0.941806	0.84315	0.700987	0.493478	0.702273	0.941585	0.277101	0.682191	0.594273	0.826397
ENSG00000214548	cg10065153	0.685572	0.695179	0.644598	0.74639	0.641914	0.656497	0.692563	0.685653	0.674576	0.701962	0.737117	0.719768	0.662259	0.656826	0.681094	0.677903	0.689375	0.704862	0.702054	0.670577	0.602754	0.459382	0.69011	0.783559	0.594694	0.649803	0.538105	0.71181	0.781092	0.824923	0.67041	0.6965	0.43973	0.485605	0.615082	0.741434	0.687839	0.617498	0.821149	0.743121	0.655131	0.40682	0.783093	0.842458	0.269473	0.666052	0.555215	0.671025
ENSG00000214548	cg10515315	0.597948	0.748212	0.566734	0.671969	0.658939	0.633363	0.62698	0.656361	0.661426	0.694482	0.642781	0.642527	0.670153	0.598069	0.658663	0.659002	0.624364	0.622359	0.768264	0.604575	0.402983	0.42351	0.829032	0.787886	0.528646	0.4022	0.692658	0.70719	0.790852	0.844915	0.722234	0.623736	0.34913	0.651994	0.406129	0.718278	0.532772	0.373434	0.848336	0.740621	0.476231	0.486727	0.841213	0.855307	0.28556	0.390737	0.778936	0.717532
ENSG00000214548	cg10540302	0.531933	0.638741	0.516829	0.605341	0.622568	0.517899	0.618336	0.561495	0.595613	0.62436	0.616582	0.594889	0.589921	0.639979	0.532832	0.586245	0.573548	0.583612	0.665405	0.555332	0.33576	0.291386	0.755666	0.675279	0.401538	0.307176	0.679233	0.534624	0.742951	0.516239	0.603182	0.560434	0.268952	0.509487	0.325718	0.636607	0.471229	0.236909	0.820484	0.65826	0.386282	0.349337	0.771303	0.783235	0.252056	0.416384	0.658995	0.582726
ENSG00000214548	cg10943497	0.759752	0.874464	0.799192	0.820885	0.752327	0.771522	0.776617	0.769208	0.839281	0.841367	0.830143	0.822854	0.794925	0.818075	0.75182	0.785907	0.778171	0.80037	0.829266	0.781374	0.655959	0.44029	0.950235	0.897329	0.640115	0.792539	0.731503	0.807344	0.889731	0.946848	0.860741	0.731487	0.506156	0.55339	0.597333	0.83968	0.784709	0.538596	0.93418	0.814407	0.680224	0.452882	0.939728	0.933653	0.36825	0.827441	0.731511	0.894088
ENSG00000214548	cg11035687	0.92117	0.920306	0.912039	0.902601	0.913452	0.886873	0.914115	0.930992	0.919276	0.930077	0.910439	0.92695	0.928141	0.93253	0.916667	0.918774	0.932984	0.920736	0.916732	0.908636	0.850188	0.724493	0.91056	0.923532	0.904636	0.775332	0.937686	0.932431	0.917751	0.926873	0.908656	0.910317	0.923162	0.933426	0.65648	0.927921	0.89017	0.41312	0.924499	0.934181	0.880404	0.775445	0.929474	0.925433	0.89471	0.867439	0.929692	0.915596
ENSG00000214548	cg12967319	0.654027	0.668767	0.60637	0.566949	0.639962	0.644255	0.646484	0.653476	0.675166	0.659401	0.668053	0.657176	0.619286	0.610554	0.669919	0.637694	0.670177	0.675441	0.705302	0.616326	0.612894	0.453168	0.407801	0.517489	0.56458	0.480548	0.529782	0.539475	0.84773	0.852357	0.39616	0.67115	0.366609	0.502984	0.435777	0.610728	0.601382	0.346164	0.805398	0.736839	0.651048	0.39756	0.662383	0.574155	0.284699	0.601482	0.56421	0.538669
ENSG00000214548	cg13701991	0.883054	0.905942	0.857434	0.913714	0.909222	0.853239	0.903949	0.891561	0.850185	0.868228	0.911408	0.919201	0.851686	0.920469	0.879025	0.817017	0.895599	0.904595	0.892301	0.860719	0.751306	0.577581	0.926609	0.94327	0.851405	0.62761	0.930562	0.803609	0.957519	0.950829	0.906197	0.924359	0.532875	0.957895	0.591605	0.939643	0.842727	0.393269	0.945149	0.910263	0.759533	0.603013	0.946982	0.957187	0.792992	0.710048	0.956528	0.806001
ENSG00000214548	cg14034270	0.863765	0.909	0.860783	0.87175	0.869323	0.872653	0.904505	0.870094	0.903827	0.877633	0.865925	0.886546	0.884228	0.893449	0.877446	0.917987	0.872682	0.857242	0.910813	0.859919	0.76783	0.806256	0.931465	0.910782	0.704538	0.750114	0.903456	0.773854	0.922552	0.869636	0.901177	0.819352	0.89133	0.836469	0.574822	0.904275	0.843675	0.560599	0.918789	0.910727	0.761601	0.687923	0.933147	0.916159	0.334034	0.861124	0.906014	0.904871
ENSG00000214548	cg14070323	0.763436	0.828318	0.742409	0.825174	0.765449	0.725655	0.771534	0.782927	0.754069	0.764242	0.774057	0.779124	0.788685	0.774204	0.737798	0.701047	0.751066	0.79883	0.754041	0.759967	0.844889	0.370667	0.947068	0.907828	0.563256	0.726474	0.556234	0.854336	0.94324	0.937328	0.725884	0.750339	0.680151	0.555705	0.571591	0.856366	0.724327	0.310892	0.958784	0.859674	0.894537	0.309191	0.953515	0.950178	0.195527	0.7326	0.544666	0.768741
ENSG00000214548	cg14119337	0.536552	0.546273	0.538737	0.631235	0.556024	0.494893	0.583835	0.552627	0.550185	0.595542	0.570473	0.553074	0.550113	0.531627	0.544687	0.522394	0.538788	0.558639	0.574823	0.535802	0.633511	0.232984	0.852318	0.742097	0.399367	0.492628	0.380194	0.535359	0.817932	0.802341	0.363466	0.526401	0.471456	0.30861	0.222722	0.664524	0.561225	0.228708	0.805842	0.641481	0.742929	0.249676	0.823701	0.803165	0.152839	0.575984	0.36378	0.574308
ENSG00000214548	cg14123427	0.546476	0.538731	0.506642	0.612012	0.541974	0.532053	0.504348	0.563242	0.486148	0.551527	0.547016	0.5657	0.525234	0.537431	0.54265	0.549113	0.561343	0.554276	0.554634	0.546153	0.500646	0.430998	0.57683	0.694942	0.533323	0.46533	0.506918	0.446728	0.721232	0.748161	0.361999	0.572002	0.565706	0.474486	0.436945	0.547385	0.541086	0.360743	0.804469	0.621834	0.544634	0.425588	0.575617	0.783405	0.332507	0.560357	0.482785	0.452728
ENSG00000214548	cg14245102	0.604004	0.593365	0.530864	0.724424	0.621404	0.573115	0.6093	0.618782	0.600156	0.621862	0.585285	0.599774	0.576451	0.562653	0.534476	0.516542	0.613993	0.644198	0.590372	0.616369	0.519011	0.216696	0.749766	0.865546	0.326812	0.642602	0.324244	0.581197	0.855379	0.833746	0.164706	0.620423	0.790514	0.27868	0.559572	0.509706	0.612198	0.687206	0.892161	0.752248	0.580943	0.313182	0.630152	0.907639	0.0785176	0.579785	0.315553	0.829285
ENSG00000214548	cg15101633	0.568463	0.609654	0.585385	0.550429	0.594293	0.606567	0.59353	0.641319	0.625756	0.640246	0.597845	0.618752	0.598568	0.615528	0.606715	0.630863	0.642958	0.625807	0.616496	0.590487	0.362837	0.468055	0.692692	0.498166	0.526132	0.515717	0.550083	0.492782	0.77893	0.803024	0.378471	0.60603	0.706507	0.508706	0.435656	0.586448	0.614815	0.377518	0.8523	0.710657	0.293947	0.424634	0.551754	0.529232	0.381242	0.612418	0.546169	0.539826
ENSG00000214548	cg15373285	0.598952	0.628156	0.582544	0.575778	0.582344	0.606256	0.586132	0.636339	0.594165	0.618327	0.60673	0.622431	0.586806	0.601595	0.604116	0.622101	0.614043	0.64171	0.643162	0.608974	0.52536	0.415472	0.600639	0.555423	0.499821	0.522058	0.502991	0.522987	0.822112	0.820649	0.366389	0.614443	0.368187	0.437322	0.502835	0.570772	0.598288	0.353705	0.90453	0.744281	0.60918	0.459938	0.600889	0.587777	0.342058	0.616591	0.510682	0.618849
ENSG00000214548	cg15419911	0.664241	0.699141	0.686753	0.735369	0.664021	0.658858	0.653865	0.665656	0.718144	0.657766	0.682578	0.65613	0.662519	0.656991	0.664155	0.67814	0.660574	0.683716	0.661928	0.669263	0.629477	0.455179	0.792893	0.827699	0.547963	0.640807	0.525824	0.615221	0.847222	0.884857	0.464268	0.649015	0.686573	0.506801	0.471709	0.6405	0.669715	0.466851	0.925099	0.740051	0.638497	0.433927	0.906812	0.913748	0.359441	0.687715	0.498051	0.641662
ENSG00000214548	cg15513657	0.894814	0.907639	0.876756	0.920752	0.920848	0.91964	0.93194	0.913737	0.873239	0.88707	0.933709	0.91291	0.870712	0.904124	0.90356	0.884286	0.899834	0.895937	0.881717	0.897566	0.754923	0.565546	0.918524	0.932495	0.846812	0.562531	0.924394	0.762703	0.923054	0.938772	0.914551	0.926485	0.494793	0.768059	0.568327	0.941459	0.87717	0.428601	0.934434	0.905078	0.836304	0.489876	0.932207	0.949296	0.753017	0.371082	0.916153	0.638667
ENSG00000214548	cg15991553	0.65661	0.790393	0.671117	0.749251	0.714506	0.691457	0.703383	0.722183	0.760542	0.681193	0.699154	0.70532	0.695873	0.701962	0.666871	0.772979	0.650438	0.709698	0.771849	0.650338	0.450524	0.439873	0.767163	0.781532	0.586815	0.502976	0.784069	0.639607	0.816337	0.855779	0.742893	0.664689	0.39616	0.660895	0.506818	0.752225	0.650137	0.377442	0.858077	0.805009	0.600043	0.493062	0.83135	0.826298	0.311261	0.419264	0.785331	0.604782
ENSG00000214548	cg16106804	0.91482	0.952482	0.943904	0.949764	0.941268	0.944345	0.943948	0.921371	0.930235	0.942542	0.935627	0.938127	0.922704	0.923766	0.896698	0.906431	0.934468	0.930076	0.938316	0.929319	0.79751	0.402365	0.945298	0.950541	0.807554	0.747533	0.937184	0.700283	0.951238	0.950012	0.933811	0.892958	0.458805	0.953697	0.459916	0.929917	0.861	0.350958	0.952364	0.917181	0.854242	0.716117	0.977558	0.958815	0.744211	0.892195	0.948253	0.866531
ENSG00000214548	cg16567044	0.529187	0.532254	0.463432	0.593937	0.514349	0.541229	0.566636	0.543204	0.575392	0.537927	0.559537	0.511934	0.534373	0.538508	0.525339	0.506653	0.533539	0.530834	0.680179	0.527074	0.359479	0.644603	0.707266	0.676337	0.408722	0.332767	0.671054	0.501823	0.721701	0.714158	0.59375	0.541893	0.62199	0.520187	0.318057	0.60624	0.472867	0.278003	0.763375	0.651827	0.386766	0.320531	0.789157	0.79025	0.229633	0.36841	0.703441	0.551724
ENSG00000214548	cg16738180	0.675377	0.747868	0.64428	0.72364	0.66097	0.690915	0.713501	0.696781	0.718191	0.743699	0.725855	0.719228	0.702765	0.719104	0.6854	0.653538	0.659966	0.692705	0.802642	0.715155	0.521984	0.424282	0.792791	0.787861	0.548667	0.4389	0.675044	0.6977	0.826516	0.759372	0.481564	0.684279	0.464927	0.513794	0.466781	0.769442	0.659687	0.377742	0.86575	0.786516	0.575275	0.443159	0.824418	0.83941	0.343846	0.513819	0.686371	0.648359
ENSG00000214548	cg19643803	0.611186	0.619448	0.564319	0.699699	0.608167	0.565648	0.626232	0.623527	0.62173	0.716854	0.660615	0.659624	0.608061	0.626621	0.603211	0.601258	0.618458	0.62527	0.647375	0.631099	0.495946	0.375157	0.679123	0.780958	0.495624	0.438422	0.600105	0.63437	0.840447	0.868836	0.460548	0.646541	0.464778	0.459685	0.444044	0.718778	0.545565	0.326243	0.804779	0.716008	0.538346	0.353034	0.76096	0.831601	0.232369	0.482876	0.603539	0.55652
ENSG00000214548	cg20952167	0.611667	0.60312	0.563643	0.667737	0.605207	0.543787	0.630142	0.61973	0.58679	0.583525	0.582486	0.54807	0.573237	0.571123	0.561973	0.583193	0.598453	0.58886	0.597298	0.576437	0.418641	0.276026	0.875235	0.768187	0.477618	0.504163	0.414699	0.445346	0.807253	0.773992	0.311554	0.600254	0.454151	0.357318	0.303729	0.69466	0.616483	0.243838	0.852133	0.661646	0.338057	0.277243	0.852351	0.848801	0.183962	0.261706	0.406942	0.711044
ENSG00000214548	cg22940816	0.578084	0.600096	0.571824	0.646726	0.586169	0.611856	0.624575	0.609812	0.577929	0.563115	0.607599	0.606776	0.586234	0.560441	0.582991	0.581651	0.609597	0.637537	0.60117	0.569794	0.569068	0.460767	0.821443	0.740504	0.500067	0.573627	0.522216	0.656108	0.8198	0.80944	0.654299	0.590851	0.439071	0.463551	0.578378	0.690467	0.552321	0.425156	0.851128	0.699768	0.763707	0.438654	0.819806	0.846562	0.332167	0.592516	0.520969	0.534162
ENSG00000214548	cg23176399	0.618312	0.610577	0.582574	0.600726	0.594329	0.599221	0.601921	0.64526	0.683194	0.60964	0.631842	0.625346	0.620051	0.567398	0.613091	0.617047	0.624669	0.629245	0.628637	0.59496	0.517577	0.378602	0.615222	0.546087	0.490684	0.437997	0.469073	0.512236	0.822516	0.551194	0.344693	0.625618	0.291619	0.445355	0.425298	0.557852	0.570936	0.333166	0.801669	0.74072	0.567863	0.432453	0.792612	0.56703	0.193158	0.576413	0.498419	0.484911
ENSG00000214548	cg23870378	0.724078	0.862006	0.719529	0.744552	0.690311	0.796755	0.703271	0.753046	0.812964	0.808481	0.753966	0.717378	0.74443	0.763551	0.772667	0.778914	0.746924	0.753985	0.86715	0.755231	0.426867	0.269204	0.894813	0.859236	0.577108	0.467604	0.824489	0.769196	0.892533	0.895384	0.786567	0.695237	0.695944	0.725205	0.437843	0.841808	0.700481	0.47859	0.911654	0.855498	0.629183	0.469215	0.88931	0.90695	0.264625	0.607176	0.82602	0.823406
ENSG00000214548	cg24089209	0.619667	0.619595	0.563344	0.689578	0.589912	0.635189	0.636612	0.637331	0.658015	0.624597	0.651852	0.670577	0.543408	0.632491	0.593713	0.552692	0.630791	0.641934	0.682605	0.6294	0.512793	0.373089	0.7454	0.77471	0.503409	0.421999	0.605265	0.52147	0.829067	0.533746	0.426941	0.647758	0.356033	0.491351	0.437641	0.733111	0.634397	0.319219	0.87168	0.731848	0.564167	0.38169	0.82947	0.864362	0.288916	0.328362	0.611898	0.553389
ENSG00000214548	cg24183098	0.75583	0.677341	0.711233	0.783784	0.760257	0.662996	0.676933	0.761773	0.621611	0.590623	0.709204	0.792758	0.66042	0.750889	0.698079	0.624159	0.739235	0.786381	0.756651	0.723219	0.369807	0.363591	0.644543	0.786739	0.670447	0.450533	0.783831	0.663096	0.649269	0.316888	0.569386	0.779924	0.367828	0.807728	0.429012	0.77393	0.661336	0.263432	0.560387	0.731521	0.219479	0.411499	0.724975	0.844109	0.505514	0.409401	0.824802	0.539598
ENSG00000214548	cg25836301	0.698495	0.737095	0.687113	0.767725	0.675388	0.679457	0.682643	0.714573	0.707918	0.724974	0.718324	0.705513	0.697649	0.675477	0.690805	0.698706	0.705457	0.739789	0.697492	0.694316	0.78747	0.512727	0.866888	0.840485	0.528363	0.574305	0.55812	0.594765	0.885596	0.899758	0.398326	0.668851	0.483234	0.469823	0.461635	0.666715	0.593395	0.574242	0.909577	0.802367	0.785619	0.421144	0.907246	0.901226	0.278494	0.689557	0.572467	0.596348
ENSG00000214548	cg26374305	0.648682	0.773533	0.604612	0.832845	0.744616	0.624907	0.626498	0.694299	0.672594	0.671504	0.692712	0.644673	0.598829	0.599594	0.678675	0.595549	0.709118	0.694297	0.642896	0.632907	0.785787	0.271895	0.828225	0.85198	0.677273	0.60386	0.378568	0.792976	0.889513	0.882753	0.328978	0.743225	0.802527	0.324464	0.604236	0.633051	0.607496	0.721494	0.908149	0.742457	0.867547	0.434783	0.813485	0.892594	0.592796	0.652242	0.37992	0.848831
ENSG00000214719	cg01831904	0.901898	0.917354	0.77668	0.897101	0.898674	0.880857	0.908354	0.893929	0.867594	0.83091	0.901262	0.92616	0.930337	0.883516	0.905718	0.918869	0.895794	0.893925	0.910961	0.880653	0.889394	0.749047	0.914546	0.907671	0.809018	0.694915	0.649632	0.919786	0.908255	0.914709	0.871056	0.868544	0.892117	0.587013	0.612942	0.913596	0.831549	0.73081	0.885388	0.910218	0.929704	0.603491	0.91397	0.935225	0.905751	0.808228	0.64298	0.884595
ENSG00000214719	cg06488505	0.882105	0.930822	0.903166	0.880418	0.89623	0.883447	0.933573	0.905259	0.903342	0.891178	0.897838	0.932853	0.958091	0.913793	0.908105	0.92623	0.923256	0.919903	0.900312	0.903122	0.878039	0.877589	0.893525	0.909814	0.829909	0.841606	0.889675	0.861428	0.875453	0.446971	0.784551	0.860395	0.892674	0.795368	0.851934	0.909827	0.867352	0.924698	0.828475	0.912143	0.890417	0.85	0.88865	0.908009	0.813802	0.799497	0.880966	0.712963
ENSG00000214922	cg00089464	0.129561	0.0854445	0.0889192	0.0966763	0.105032	0.111771	0.0776671	0.109158	0.100482	0.112747	0.161855	0.116111	0.0838449	0.113161	0.115476	0.0804866	0.0942335	0.117317	0.086539	0.115929	0.0720942	0.0742223	0.0611131	0.101294	0.0847829	0.0743146	0.0878595	0.0682598	0.080995	0.0572647	0.0518201	0.11343	0.0583	0.0957698	0.0780671	0.156678	0.102329	0.0795175	0.0904428	0.135026	0.081308	0.0969226	0.0802444	0.0887023	0.0582451	0.0863817	0.0694983	0.0479785
ENSG00000214922	cg00346247	0.0522002	0.0701146	0.0511018	0.0587245	0.086389	0.071684	0.0468234	0.0838192	0.0636697	0.0568049	0.0599123	0.057554	0.0581812	0.0734482	0.0618732	0.0639009	0.0879881	0.100169	0.10273	0.0659107	0.0599119	0.0767207	0.0410256	0.0624766	0.0567475	0.0520767	0.0730645	0.0619955	0.0755857	0.0523211	0.0433367	0.0752949	0.0519539	0.0949853	0.0771052	0.0777965	0.052738	0.0775378	0.101236	0.0774015	0.0472407	0.0616289	0.045636	0.0691264	0.0681507	0.0547653	0.073201	0.0489899
ENSG00000214922	cg03150111	0.914852	0.882331	0.894782	0.869996	0.912598	0.904589	0.888365	0.876264	0.913443	0.858391	0.909887	0.878183	0.894397	0.856978	0.875168	0.901592	0.89532	0.900811	0.856725	0.854517	0.86843	0.902945	0.853201	0.924285	0.85538	0.879964	0.702693	0.85672	0.861296	0.910997	0.827232	0.862726	0.862076	0.722085	0.863019	0.920032	0.913452	0.91915	0.687347	0.911201	0.884458	0.905489	0.884766	0.896682	0.761408	0.901212	0.799775	0.854919
ENSG00000214922	cg03536022	0.879795	0.853361	0.842886	0.902504	0.888889	0.911886	0.91615	0.90844	0.898161	0.928251	0.915768	0.869322	0.876043	0.834501	0.882709	0.923581	0.886811	0.901914	0.82001	0.846597	0.611484	0.794767	0.613841	0.890702	0.923326	0.841846	0.799331	0.839965	0.824125	0.825913	0.323915	0.905083	0.344935	0.704116	0.870326	0.915545	0.858195	0.45874	0.857974	0.867632	0.800493	0.780149	0.537308	0.892261	0.794289	0.798974	0.786394	0.845863
ENSG00000214922	cg05542661	0.0937845	0.106237	0.0820373	0.105077	0.0931817	0.11	0.0933083	0.101116	0.0888194	0.0978223	0.121447	0.0959133	0.0753342	0.09184	0.102182	0.0932945	0.0930733	0.119128	0.112032	0.103495	0.0738675	0.10328	0.0859557	0.0963032	0.106241	0.0723003	0.099683	0.0902901	0.0922704	0.086011	0.0688055	0.106093	0.0704318	0.0847643	0.0902193	0.101413	0.0793152	0.105791	0.106945	0.136659	0.0911056	0.0957326	0.0931774	0.106405	0.0941139	0.0893631	0.104271	0.0741128
ENSG00000214922	cg06486622	0.66379	0.779566	0.666934	0.726272	0.670791	0.672537	0.72992	0.717283	0.753833	0.710488	0.669995	0.692402	0.792364	0.664525	0.70426	0.784011	0.703484	0.726003	0.779725	0.64639	0.68441	0.764086	0.698182	0.689519	0.503527	0.604326	0.406075	0.554366	0.632636	0.520524	0.426177	0.625208	0.71227	0.38108	0.564034	0.753875	0.65938	0.794046	0.383019	0.721404	0.772149	0.53676	0.747287	0.789546	0.436828	0.603669	0.406955	0.664695
ENSG00000214922	cg11441173	0.931278	0.941973	0.934513	0.940463	0.925524	0.924682	0.930333	0.932278	0.93747	0.935328	0.912034	0.935713	0.915424	0.94575	0.937275	0.908705	0.940305	0.933872	0.921875	0.89805	0.910103	0.948291	0.911993	0.926578	0.920635	0.923451	0.667466	0.909326	0.913987	0.949427	0.825198	0.891129	0.931846	0.816376	0.915586	0.933209	0.930305	0.791582	0.863928	0.941399	0.931908	0.933453	0.942503	0.919937	0.861531	0.946035	0.663506	0.916092
ENSG00000214922	cg12296326	0.0513496	0.0760112	0.143422	0.0706567	0.110969	0.134322	0.178979	0.0926143	0.195548	0.148313	0.143164	0.134272	0.170987	0.0952181	0.0994764	0.139754	0.159912	0.137477	0.211061	0.151733	0.0976253	0.0931507	0.126371	0.0771388	0.0999482	0.166731	0.162397	0.108346	0.19762	0.123568	0.11071	0.123912	0.0899195	0.122271	0.155593	0.196976	0.156666	0.133597	0.155788	0.184435	0.103965	0.117515	0.0801964	0.133734	0.170233	0.132526	0.219917	0.153046
ENSG00000214922	cg13819127	0.40888	0.495529	0.523358	0.569092	0.49243	0.493955	0.540588	0.437921	0.519163	0.496677	0.404911	0.466557	0.610286	0.531204	0.473298	0.595849	0.558333	0.534511	0.612101	0.447788	0.532907	0.656145	0.53374	0.662081	0.314227	0.392235	0.197489	0.378952	0.527798	0.0655355	0.0895405	0.322579	0.668249	0.242323	0.144202	0.639331	0.510346	0.377746	0.11382	0.423657	0.627078	0.662369	0.384036	0.706739	0.156591	0.195364	0.159495	0.269073
ENSG00000214922	cg14067066	0.300006	0.220875	0.295247	0.45299	0.272145	0.284938	0.22192	0.310033	0.238367	0.295496	0.351325	0.351132	0.256805	0.343076	0.327622	0.295235	0.373156	0.347456	0.345718	0.303548	0.127987	0.618275	0.252073	0.449559	0.274944	0.173487	0.17683	0.179255	0.30287	0.0914454	0.0987818	0.266069	0.221021	0.242043	0.226246	0.403842	0.355082	0.270003	0.144515	0.304812	0.168523	0.712406	0.250588	0.524527	0.18021	0.143756	0.186457	0.187289
ENSG00000214922	cg15628633	0.931149	0.940472	0.934526	0.937816	0.922501	0.94324	0.928935	0.930219	0.92143	0.910756	0.910122	0.921383	0.922611	0.885583	0.907163	0.929931	0.930486	0.92796	0.923754	0.914056	0.923146	0.932596	0.895428	0.936804	0.915788	0.894115	0.476712	0.904487	0.876462	0.762443	0.899351	0.933296	0.905366	0.4524	0.86497	0.92879	0.909872	0.931725	0.414248	0.935447	0.936848	0.928444	0.926017	0.941349	0.859882	0.823194	0.525344	0.915191
ENSG00000214922	cg17514431	0.726255	0.81476	0.74285	0.782196	0.777397	0.74308	0.749651	0.759334	0.810355	0.795673	0.778714	0.774908	0.814764	0.78292	0.782554	0.817388	0.796524	0.796662	0.793358	0.753384	0.695192	0.80748	0.794225	0.80971	0.759109	0.670684	0.647028	0.721331	0.797523	0.513759	0.588298	0.695314	0.766383	0.781667	0.77942	0.800755	0.773903	0.775035	0.802365	0.804954	0.77991	0.824896	0.793755	0.810659	0.778113	0.702558	0.656119	0.762682
ENSG00000214922	cg17825311	0.142176	0.0971933	0.0972828	0.127334	0.108108	0.091921	0.080295	0.108679	0.103013	0.116344	0.169054	0.0832825	0.102324	0.116721	0.121185	0.0622113	0.107093	0.129032	0.160116	0.154308	0.128691	0.17594	0.133641	0.173785	0.138488	0.0613224	0.114724	0.0617829	0.102676	0.0507961	0.0624381	0.109583	0.0855186	0.0909337	0.0614198	0.218469	0.105415	0.0805476	0.164215	0.188316	0.185307	0.176515	0.101978	0.20179	0.0862505	0.0913793	0.103543	0.0798052
ENSG00000214922	cg18868933	0.878723	0.89579	0.884294	0.922655	0.92767	0.916504	0.896271	0.884718	0.928103	0.923174	0.92051	0.88212	0.933899	0.914762	0.906726	0.926046	0.926384	0.88408	0.889205	0.895512	0.921469	0.878005	0.922929	0.904727	0.881315	0.881245	0.849408	0.899922	0.947601	0.934237	0.87758	0.891669	0.908711	0.707926	0.907991	0.9262	0.897251	0.898841	0.830435	0.916885	0.887923	0.875074	0.905875	0.915969	0.868201	0.932686	0.827703	0.881167
ENSG00000214922	cg19766164	0.070509	0.0843362	0.0603745	0.0743893	0.0940547	0.0924104	0.0914629	0.0872225	0.0952565	0.0781158	0.0880229	0.101275	0.0791438	0.0906949	0.0894636	0.0923965	0.0798619	0.0978355	0.0835818	0.0770581	0.0849404	0.0777941	0.097815	0.0886996	0.0945786	0.0791971	0.0737034	0.0755545	0.088185	0.0859796	0.0743471	0.0747456	0.0987491	0.0926304	0.0867873	0.0991656	0.0892911	0.0988027	0.0830441	0.0848899	0.0655542	0.0853036	0.0726419	0.0810106	0.0822563	0.0890121	0.0749934	0.0705924
ENSG00000214922	cg23606396	0.723443	0.873874	0.84834	0.82329	0.77166	0.767746	0.843586	0.746105	0.870779	0.85029	0.75895	0.80727	0.826648	0.794951	0.754087	0.923824	0.833421	0.840439	0.89585	0.798253	0.844272	0.925916	0.927673	0.869274	0.80129	0.856686	0.414414	0.775311	0.860199	0.823386	0.828021	0.764805	0.917794	0.452503	0.708086	0.835459	0.76309	0.88464	0.586711	0.819435	0.873548	0.901358	0.940655	0.931337	0.818328	0.890231	0.218799	0.867568
ENSG00000214922	cg23727007	0.0576106	0.0590832	0.0477255	0.0618749	0.0525428	0.0603403	0.0799939	0.0568008	0.0841064	0.0628536	0.0634381	0.0742887	0.0674269	0.0582583	0.0590113	0.0624931	0.0730213	0.0858028	0.0948558	0.0634061	0.0472035	0.0689038	0.0589863	0.0609024	0.0649049	0.0574361	0.0626757	0.0446775	0.0706705	0.0661556	0.0507127	0.0766719	0.0600671	0.0679936	0.0732281	0.067322	0.0711532	0.0880381	0.10803	0.0962886	0.0766565	0.0644284	0.0580893	0.0736429	0.0653422	0.0701796	0.0642023	0.0597155
ENSG00000214922	cg24217789	0.182034	0.165319	0.238104	0.258912	0.204669	0.203928	0.191685	0.122039	0.0842105	0.131274	0.0646801	0.199876	0.29023	0.259647	0.102595	0.207159	0.230898	0.238091	0.363133	0.194843	0.252748	0.254027	0.135882	0.259032	0.087014	0.0833714	0.0381851	0.0468544	0.101994	0.0146349	0.0173776	0.0751806	0.251982	0.0497961	0.0151893	0.288184	0.189829	0.0651607	0.0196839	0.142684	0.372723	0.245131	0.0616932	0.381659	0.0150019	0.0313341	0.0125628	0.0209754
ENSG00000214922	cg24438313	0.0676541	0.045734	0	0.0549542	0	0.0847687	0.0781805	0.0431826	0.0406849	0.088193	0.0778737	0.0657164	0.073637	0.0622238	0.101973	0.0613337	0.0540581	0.0740863	0.140109	0.0981	0.0706681	0.0388963	0.0391106	0.0704178	0.0671243	0.0663894	0.100389	0.0532236	0.0785807	0.0586258	0.0907602	0.0921923	0.0733405	0.061494	0.0592384	0.0543908	0.0720414	0.084405	0.0669054	0.0900038	0.0610437	0.0888008	0.0702506	0.0586474	0.0611217	0.0605007	0.113392	0.0397374
ENSG00000214922	cg24710480	0.104396	0.169666	0	0.20203	0.146982	0.189873	0.084264	0.122324	0.0762868	0.265943	0.131521	0.103781	0.117127	0.102389	0.130804	0.115254	0.143805	0.154492	0.189095	0.117151	0.125683	0.115034	0.0496381	0.288175	0.145214	0.112012	0.194469	0.125356	0.0996785	0.0758547	0.173661	0.103717	0.0846702	0.15767	0.0876552	0.291464	0.0077101	0.110099	0.161884	0.181659	0.168116	0.157328	0.0866142	0.342331	0.0713679	0.116308	0.089207	0.0269231
ENSG00000214922	cg25456960	0.0590769	0.0407694	0.0573762	0.0647833	0.072042	0.0771324	0.0750988	0.0763816	0.0788131	0.07056	0.0663081	0.0775722	0.067583	0.0601524	0.0709125	0.0596426	0.0779169	0.0811225	0.0717871	0.0595777	0.051754	0.055816	0.0685349	0.0592057	0.0666733	0.0786418	0.065937	0.0644906	0.0876079	0.0703342	0.0848737	0.0620613	0.0758279	0.0805635	0.0734289	0.0830629	0.0686362	0.0829576	0.0830662	0.0689814	0.0641523	0.0524228	0.0494233	0.0638773	0.0768849	0.0774388	0.0834931	0.0549074
ENSG00000215424	cg01245595	0.0542804	0.0595202	0.0488386	0.0794151	0.0535235	0.0518778	0.0587056	0.057569	0.0666375	0.0669661	0.0608813	0.0594222	0.0500733	0.0501792	0.0702498	0.0634085	0.0617	0.0819536	0.0893319	0.0737105	0.118851	0.0684768	0.0462498	0.125802	0.0581962	0.0541944	0.0562037	0.0961382	0.0483851	0.0452927	0.0889934	0.0791733	0.0960046	0.0552561	0.0571897	0.0523631	0.0529444	0.0905405	0.0920866	0.152351	0.150716	0.0641184	0.054745	0.150243	0.0685334	0.073093	0.0610993	0.0987379
ENSG00000215424	cg03841560	0.0946799	0.110284	0.0911697	0.110266	0.113492	0.0927815	0.0985349	0.0953886	0.0882143	0.0973692	0.104768	0.0999584	0.0960932	0.0905546	0.100327	0.096603	0.103707	0.121345	0.113465	0.106143	0.0880352	0.0987786	0.0732457	0.0995625	0.108587	0.0855952	0.10526	0.0986721	0.109918	0.090108	0.088617	0.103648	0.0832345	0.0838466	0.0947531	0.0887235	0.095711	0.0907153	0.106161	0.112404	0.0954236	0.10909	0.098582	0.105295	0.095152	0.0877531	0.102528	0.071203
ENSG00000215424	cg07608496	0.051831	0.13059	0.0683049	0.0227513	0.0605634	0.0588745	0.0571429	0.0948161	0.0549313	0.101747	0.0963983	0.0692339	0.0592275	0.0670459	0.102745	0.056262	0.0468227	0.113636	0.117958	0.0825826	0.0597771	0.0960773	0.0516778	0.0879187	0.0857719	0.046875	0.0899654	0.0702564	0.0650669	0.086116	0.0779014	0.0847458	0.0451306	0.0529831	0.101507	0.117185	0.0471204	0.134655	0.0887097	0.114223	0.0670698	0.0956264	0.0402235	0.117388	0.0647198	0.0456831	0.142132	0.0953717
ENSG00000215424	cg09831081	0.874782	0.632847	0.820348	0.74084	0.765341	0.760596	0.682934	0.824259	0.609091	0.693878	0.890443	0.835925	0.615101	0.850494	0.783943	0.612423	0.842981	0.799313	0.726704	0.806773	0.540142	0.404494	0.311579	0.781297	0.606146	0.556744	0.767891	0.674001	0.430122	0.314906	0.390315	0.820529	0.556426	0.828921	0.460073	0.656582	0.886465	0.539734	0.446947	0.879149	0.589468	0.752766	0.376106	0.739222	0.468602	0.494312	0.753794	0.492928
ENSG00000215424	cg12581717	0.0199193	0.0217483	0.0163065	0.0196523	0.0212352	0.0199195	0.0206137	0.0135032	0.0225229	0.0155423	0.0254455	0.0233121	0.0126592	0.00964952	0.0178641	0.0141343	0.0099873	0.0183275	0.0218327	0.0133074	0.0234704	0.0210696	0.018027	0.0248009	0.0206983	0.0198742	0.022893	0.0150887	0.0224306	0.0143455	0.0224378	0.0104563	0.0259779	0.0144077	0.0130679	0.0174865	0.0087751	0.0212377	0.0228271	0.0165925	0.0176223	0.0217192	0.0232908	0.0112569	0.0191263	0.0236458	0.0342199	0.0116304
ENSG00000215424	cg13775054	0.0744621	0.0582751	0.0367436	0.090925	0.0605088	0.0685034	0.0752688	0.0551123	0.0787088	0.0697654	0.0793662	0.0713433	0.0636785	0.0824165	0.0714027	0.0641734	0.0688819	0.0728537	0.0582515	0.047779	0.0706535	0.0463004	0.0793063	0.0990907	0.0631937	0.0835011	0.080883	0.0788582	0.0888565	0.069226	0.0895848	0.0418745	0.126913	0.0842723	0.0834868	0.0639931	0.0789659	0.0829881	0.0519516	0.0789337	0.0560545	0.0574807	0.0567968	0.0931427	0.0675212	0.071826	0.0668503	0.0696741
ENSG00000215424	cg17031165	0.0210016	0.0362518	0	0.0256564	0.0317347	0.0326034	0.0267171	0.0322581	0.0431575	0.0172624	0.0410818	0.0350335	0.0272462	0.0386159	0.0322811	0.0281856	0.0449655	0.020989	0.0522888	0.0348653	0.0414132	0.0136872	0.0372241	0.0317489	0.0103613	0.0138225	0.023015	0.0379914	0.0372152	0.0182405	0.0424358	0.0225424	0.0361939	0.0319549	0.0195345	0.0252252	0.0318829	0.0508475	0.0511161	0.0473466	0.0386135	0.0373218	0.0300182	0.0204936	0.0305454	0	0.0356559	0.0288406
ENSG00000215424	cg19431561	0.01778	0.0368126	0.0241308	0.0145189	0.0185288	0.0319851	0.0319165	0.0375492	0.0362634	0.038715	0.0498779	0.0462837	0.0430676	0.0352561	0.0362105	0.0312865	0.032966	0.0433698	0.0588765	0.0256444	0.0208407	0.0152978	0.022125	0.0249743	0.0304866	0.0257709	0.0512075	0.0434705	0.0327614	0.0401519	0.0274328	0.0288207	0.032141	0.0388237	0.0408163	0.0427037	0.0406954	0.0467846	0.042176	0.0507203	0.0145163	0.027076	0.0230387	0.019928	0.0122484	0.0475536	0.0386317	0.0389469
ENSG00000215424	cg19830147	0.00288809	0	0.000671479	0.00959974	0.00559269	0.00548229	0.00525193	0.00662466	0	0.0147273	0.00654725	0.0117378	0.00823697	0.0108579	0.0143916	0.0146284	0.00802221	0.0213323	0.0319097	0.0194891	0	0.00178804	0.0104887	0.00808672	0.00888761	0.00713219	0	0.016423	0.00287522	0.00583136	0.00738916	0.00469778	0.0119554	0.0043458	0.00583288	0.0066328	0.00880121	0.014848	0.0212389	0.018558	0.00676198	0	0.00321601	0.0130425	0	0.00254939	0.0118592	0.00978723
ENSG00000215424	cg20229931	0.652893	0.349539	0.493279	0.693817	0.586207	0.560124	0.465167	0.626952	0.519641	0.562373	0.684649	0.599078	0.392448	0.704036	0.630826	0.472429	0.626679	0.505833	0.502613	0.595613	0.410277	0.228332	0.0912621	0.699629	0.394897	0.402732	0.427327	0.642188	0.293083	0.298426	0.303448	0.701078	0.274243	0.528463	0.387079	0.492783	0.646904	0.469052	0.323686	0.607183	0.289746	0.616392	0.192869	0.732769	0.282565	0.374552	0.467307	0.370924
ENSG00000215424	cg20732690	0.0777032	0.12394	0.0785301	0.104756	0.0958517	0.0840319	0.103368	0.0703939	0.0792449	0.0931474	0.100516	0.0774382	0.0698218	0.0745073	0.0823801	0.0812831	0.0713439	0.106795	0.0858086	0.0747088	0.0950361	0.121224	0.0983659	0.113334	0.0995787	0.0816519	0.115737	0.0906992	0.0917544	0.071611	0.0649703	0.0906758	0.0760414	0.0933883	0.069793	0.0862088	0.0734902	0.106658	0.103218	0.0886547	0.096673	0.115909	0.0969674	0.118973	0.073915	0.0860718	0.108383	0.066508
ENSG00000215533	cg00847857	0.836387	0.879168	0.834642	0.833666	0.844694	0.858997	0.845894	0.839006	0.887077	0.873229	0.818781	0.815113	0.848576	0.863293	0.863507	0.863202	0.869642	0.860523	0.887273	0.819818	0.862374	0.9032	0.238753	0.726664	0.574803	0.855487	0.52392	0.482878	0.905968	0.812343	0.706265	0.7054	0.886353	0.421492	0.736031	0.88591	0.822175	0.336316	0.856202	0.634899	0.898797	0.911734	0.216498	0.679514	0.407895	0.895994	0.407087	0.397831
ENSG00000215533	cg03381704	0.834791	0.902642	0.876718	0.820182	0.848388	0.895277	0.834098	0.879818	0.897983	0.91085	0.844813	0.834983	0.858478	0.890254	0.925534	0.882789	0.878223	0.874727	0.884255	0.851192	0.865794	0.928186	0.220704	0.765187	0.524168	0.882181	0.507382	0.492217	0.937047	0.912261	0.730853	0.728145	0.920194	0.382588	0.807517	0.901727	0.885211	0.342023	0.896649	0.642801	0.935395	0.942639	0.207322	0.7073	0.40648	0.904071	0.40742	0.431826
ENSG00000215869	cg01394944	0.956262	0.964504	0.923858	0.850323	0.912233	0.940557	0.955373	0.910382	0.931969	0.962483	0.96244	0.967011	0.976917	0.898892	0.914538	0.9119	0.943075	0.949413	0.940823	0.963221	0.710139	0.555282	0.879881	0.695755	0.711538	0.636373	0.668719	0.82866	0.615426	0.971658	0.960482	0.968414	0.79428	0.530763	0.74967	0.78352	0.924833	0.370959	0.711198	0.815849	0.67333	0.533273	0.876915	0.623231	0.391249	0.687707	0.592077	0.51343
ENSG00000221857	cg12196406	0.604095	0.417766	0.377825	0.46431	0.543881	0.512127	0.450192	0.616899	0.468814	0.44056	0.633698	0.528933	0.386378	0.460757	0.597545	0.44638	0.492908	0.506491	0.415205	0.560961	0.417512	0.815188	0.395108	0.385162	0.584122	0.517965	0.479561	0.823804	0.334581	0.190352	0.260676	0.678519	0.293443	0.522337	0.439253	0.783908	0.515501	0.351881	0.300619	0.805369	0.199227	0.806289	0.603643	0.279139	0.559804	0.682836	0.501402	0.347835
ENSG00000221857	cg18506124	0.457627	0.370259	0.280301	0.39279	0.462948	0.392365	0.364491	0.475005	0.301227	0.332323	0.439868	0.357112	0.279672	0.307622	0.398964	0.294029	0.345717	0.379783	0.37571	0.378327	0.280348	0.416115	0.231039	0.275711	0.371338	0.294904	0.411647	0.497225	0.284118	0.170147	0.232068	0.498	0.147814	0.41781	0.281263	0.493754	0.398188	0.261704	0.255151	0.559922	0.224527	0.358375	0.284415	0.31585	0.295617	0.291418	0.482082	0.273205
ENSG00000221857	cg18554976	0.628152	0.369753	0.348615	0.467582	0.536533	0.517854	0.435421	0.612278	0.410568	0.393851	0.667776	0.504857	0.297101	0.396662	0.668264	0.353715	0.434286	0.437031	0.321217	0.588496	0.431954	0.868824	0.298274	0.364853	0.575804	0.516704	0.371661	0.9006	0.296471	0.185712	0.216311	0.703913	0.481438	0.521652	0.379198	0.858313	0.633301	0.248075	0.253759	0.852374	0.146499	0.889741	0.458895	0.264534	0.571896	0.607621	0.420893	0.328327
ENSG00000221857	cg23178195	0.666893	0.568499	0.485919	0.591559	0.648748	0.619239	0.572975	0.714499	0.581187	0.562743	0.745326	0.650103	0.480358	0.533544	0.70973	0.547879	0.587234	0.56509	0.493233	0.615115	0.487546	0.752853	0.459986	0.549786	0.62634	0.540302	0.556206	0.864815	0.456715	0.324242	0.397918	0.74025	0.393866	0.639863	0.583528	0.791667	0.634921	0.414021	0.395193	0.826819	0.317736	0.722222	0.639266	0.421697	0.504782	0.521685	0.585798	0.487978
ENSG00000221857	cg24757346	0.725398	0.515996	0.588475	0.586072	0.626946	0.630467	0.508912	0.701034	0.520783	0.586193	0.687864	0.705801	0.545669	0.686888	0.732663	0.579833	0.652293	0.64383	0.56708	0.664288	0.630801	0.871229	0.777949	0.609091	0.644144	0.65438	0.711888	0.784635	0.748148	0.320032	0.511872	0.711858	0.725839	0.64166	0.633252	0.786625	0.667672	0.569125	0.557277	0.764759	0.551264	0.832048	0.797839	0.558654	0.630371	0.746795	0.760503	0.592302
ENSG00000223991	cg19721478	0.729271	0.587154	0.557076	0.728467	0.68444	0.657076	0.614033	0.713153	0.588938	0.588866	0.778079	0.70974	0.548647	0.690238	0.722076	0.597461	0.636501	0.634151	0.597845	0.71494	0.517289	0.681238	0.529434	0.785642	0.617068	0.743277	0.599958	0.670165	0.85585	0.350404	0.600279	0.768949	0.77904	0.520868	0.776497	0.78052	0.677755	0.805239	0.538875	0.8168	0.288954	0.541408	0.770516	0.863045	0.632701	0.661264	0.568604	0.716518
ENSG00000223991	cg20971623	0.662217	0.520598	0.494229	0.669347	0.588942	0.562289	0.524099	0.647083	0.540521	0.543208	0.717225	0.639537	0.465496	0.60303	0.638102	0.507936	0.567586	0.551623	0.515959	0.648882	0.431235	0.752182	0.393973	0.753511	0.543101	0.580797	0.535541	0.696392	0.803689	0.333198	0.629018	0.711978	0.771022	0.492686	0.567402	0.754098	0.616836	0.706496	0.537752	0.762726	0.316139	0.775221	0.607569	0.847289	0.597649	0.391111	0.589661	0.62863
ENSG00000223991	cg22704351	0.646438	0.494464	0.464294	0.644449	0.579855	0.557508	0.515619	0.6487	0.457509	0.497365	0.724061	0.617218	0.442051	0.571477	0.633385	0.460676	0.542353	0.534962	0.451265	0.634592	0.408873	0.792837	0.392623	0.776569	0.539005	0.599968	0.544648	0.711567	0.753024	0.290587	0.552313	0.723199	0.786759	0.448244	0.655899	0.758656	0.598286	0.666269	0.447456	0.726788	0.277948	0.815091	0.646724	0.881984	0.599812	0.424314	0.581199	0.616352
ENSG00000224081	cg04314247	0.113462	0.095037	0.12092	0.182993	0.145332	0.138751	0.169956	0.139101	0.117836	0.119595	0.269342	0.156446	0.134175	0.121894	0.145623	0.109326	0.105273	0.0965349	0.0916639	0.11411	0.145696	0.115535	0.159446	0.196974	0.16052	0.153426	0.162618	0.162338	0.183272	0.199879	0.232439	0.221326	0.219187	0.114777	0.128154	0.161066	0.110685	0.104314	0.136671	0.197119	0.15821	0.0936057	0.142718	0.165138	0.109538	0.132467	0.176573	0.132892
ENSG00000224081	cg09017894	0.0161554	0.0216857	0.0159211	0.0164396	0.0459144	0.032112	0.0415411	0.0424152	0.0254889	0.0186525	0.101351	0.0345553	0.0215223	0.0361474	0.038222	0.0309243	0.0234496	0.0310304	0.0207176	0.0343935	0.0165682	0.023066	0.0101497	0.0256366	0.0348021	0.0220172	0.0155248	0.0286452	0.0276734	0.0272174	0.0117837	0.0460429	0.0260027	0.0241817	0.0230218	0.0364995	0.0246298	0.021462	0.0251781	0.037148	0.0262692	0.0123046	0.0170116	0.0190347	0.0228635	0.0185281	0.0163298	0.0129409
ENSG00000224081	cg09260072	0.0330097	0.0407098	0.105075	0.0413859	0.0048376	0.0482133	0.0700825	0.110294	0	0.0284091	0.114179	0.0702315	0.0869272	0.0801964	0.139301	0.0878754	0.110667	0.115447	0.119428	0.134295	0.0774142	0.10355	0.0638743	0.0157959	0.0301164	0.038639	0.0739056	0.039975	0.0550218	0.066624	0.0801887	0.10687	0.0820734	0.103321	0.00609756	0.0711887	0.077368	0.0997485	0.119901	0.0352697	0.0906183	0.158451	0.0214425	0.0758333	0.0305287	0.068836	0.0840463	0.0909091
ENSG00000224081	cg14981637	0.694664	0.592615	0.638602	0.595799	0.604711	0.679171	0.711877	0.694207	0.562961	0.539369	0.726008	0.675224	0.702212	0.607792	0.617839	0.533765	0.674045	0.642962	0.513771	0.689929	0.408333	0.325473	0.227273	0.492996	0.445903	0.451092	0.503963	0.604707	0.480176	0.273906	0.371737	0.781947	0.239746	0.418363	0.403956	0.562033	0.667133	0.220614	0.42461	0.560675	0.29588	0.342928	0.25323	0.442224	0.191578	0.410796	0.522896	0.412415
ENSG00000224081	cg17801055	0.0428364	0.0616218	0.0322486	0.049392	0.102466	0.0456729	0.0689175	0.101582	0.0433208	0.0500847	0.226112	0.108871	0.0383491	0.0396955	0.0631647	0.0821775	0.0559558	0.0634753	0.0513627	0.0663569	0.0375053	0.0379023	0.0350589	0.0319363	0.0488602	0.0567785	0.0380415	0.0550914	0.0374636	0.036525	0.0462498	0.0922899	0.0425428	0.0450401	0.055853	0.118728	0.0427851	0.0519882	0.0446492	0.0667185	0.031903	0.0359858	0.0400987	0.0381023	0.0397799	0.0358162	0.0427867	0.0392695
ENSG00000224081	cg20059151	0.288514	0.238561	0.247307	0.241165	0.257305	0.296854	0.33753	0.345974	0.233578	0.253261	0.311156	0.286157	0.288009	0.266312	0.305182	0.190804	0.309975	0.302107	0.222407	0.33338	0.185613	0.161657	0.128711	0.224523	0.217961	0.178327	0.22122	0.263411	0.223708	0.146622	0.168575	0.390137	0.126998	0.196036	0.193882	0.209719	0.308819	0.145276	0.157222	0.256873	0.136417	0.151483	0.155727	0.180934	0.126157	0.163358	0.185627	0.158913
ENSG00000224081	cg21271961	0.122566	0.120412	0.10344	0.113408	0.151722	0.11422	0.115437	0.125963	0.117462	0.121369	0.176493	0.113451	0.0873473	0.0861923	0.114323	0.108076	0.101769	0.136653	0.107185	0.107734	0.101407	0.108759	0.0887933	0.115109	0.113682	0.103722	0.112816	0.101408	0.134389	0.116825	0.0886654	0.12774	0.0865798	0.102872	0.103993	0.142823	0.0966859	0.113792	0.0984761	0.142022	0.11137	0.113948	0.114442	0.109395	0.111043	0.117912	0.110785	0.0933834
ENSG00000224113	cg06495529	0.909029	0.929583	0.919301	0.932209	0.938182	0.930259	0.919944	0.928616	0.948418	0.948589	0.943043	0.934222	0.896729	0.963674	0.93468	0.953428	0.939875	0.940556	0.895304	0.898838	0.929962	0.949104	0.937792	0.912926	0.954499	0.921988	0.947512	0.920757	0.924375	0.785714	0.898768	0.924731	0.93388	0.907924	0.956579	0.943641	0.962222	0.925029	0.909711	0.933333	0.947985	0.927191	0.90374	0.917567	0.930932	0.942698	0.912902	0.909185
ENSG00000224113	cg23721398	0.882606	0.842886	0.872594	0.919716	0.899802	0.877909	0.869929	0.897418	0.891548	0.90807	0.888139	0.884913	0.871377	0.869008	0.870475	0.889161	0.888174	0.91095	0.889453	0.868468	0.850195	0.821545	0.736766	0.874051	0.882513	0.877016	0.861305	0.852132	0.905367	0.517188	0.882307	0.883436	0.899035	0.895857	0.889418	0.878185	0.889472	0.900726	0.887364	0.836219	0.89149	0.794762	0.773625	0.862234	0.782277	0.92241	0.877089	0.82825
ENSG00000224272	cg03064403	0.934347	0.936978	0.942769	0.945833	0.925114	0.929335	0.916536	0.928963	0.914677	0.944517	0.931908	0.93834	0.93635	0.941407	0.940245	0.952817	0.941765	0.94585	0.934589	0.916807	0.949009	0.932783	0.935522	0.943451	0.861119	0.915856	0.944296	0.946504	0.88285	0.937491	0.910551	0.933433	0.934639	0.949716	0.880023	0.941165	0.929187	0.938615	0.390098	0.93294	0.937896	0.944244	0.95064	0.945718	0.670956	0.938285	0.935314	0.934115
ENSG00000224272	cg03372905	0.860399	0.880498	0.855726	0.87127	0.827207	0.844479	0.835592	0.859568	0.854902	0.85822	0.855294	0.875059	0.838522	0.859085	0.864939	0.878293	0.861735	0.87544	0.883642	0.855308	0.777338	0.888367	0.884807	0.86763	0.620577	0.820682	0.876642	0.808851	0.697333	0.833516	0.788431	0.880645	0.838729	0.852682	0.801073	0.872439	0.834302	0.883524	0.55857	0.8448	0.83945	0.740185	0.837129	0.878873	0.549571	0.824075	0.880017	0.702907
ENSG00000224272	cg10553596	0.65644	0.433394	0.38801	0.766982	0.665231	0.662289	0.489227	0.66144	0.446418	0.620636	0.639403	0.731929	0.399809	0.620531	0.577241	0.392163	0.512118	0.597334	0.485322	0.568956	0.677538	0.708886	0.310171	0.822812	0.661695	0.754184	0.813287	0.791112	0.80078	0.227	0.444661	0.770627	0.493949	0.669972	0.840109	0.778108	0.620872	0.480678	0.635437	0.732935	0.778665	0.727422	0.466575	0.903902	0.692453	0.683825	0.881524	0.732608
ENSG00000224272	cg15576082	0.940552	0.954432	0.955569	0.953924	0.917103	0.937551	0.924334	0.929558	0.958811	0.948472	0.926671	0.944402	0.944543	0.964204	0.939309	0.960239	0.93916	0.947012	0.923267	0.947243	0.945105	0.946203	0.954252	0.958256	0.95219	0.934811	0.952592	0.941001	0.917752	0.912121	0.896839	0.950265	0.531105	0.950036	0.847275	0.949133	0.928831	0.941706	0.587754	0.951778	0.906002	0.884733	0.959552	0.96572	0.893665	0.909949	0.945129	0.957183
ENSG00000224272	cg20791593	0.749245	0.555516	0.494753	0.785981	0.752985	0.675516	0.554389	0.767241	0.526757	0.659505	0.726583	0.738169	0.484649	0.729474	0.63581	0.451945	0.62717	0.736803	0.56248	0.677704	0.747552	0.886177	0.410391	0.872914	0.748757	0.752992	0.836826	0.784977	0.81824	0.281718	0.609358	0.77892	0.801202	0.716605	0.858728	0.833585	0.700306	0.573236	0.624363	0.835374	0.838407	0.779538	0.615622	0.910112	0.744303	0.653702	0.866003	0.76232
ENSG00000224272	cg25030832	0.620815	0.476709	0.439003	0.725886	0.674904	0.643046	0.500439	0.65195	0.494846	0.637288	0.609102	0.685793	0.444792	0.606797	0.589051	0.417217	0.526676	0.585729	0.516116	0.577716	0.615888	0.692575	0.33372	0.79287	0.610073	0.713701	0.800681	0.719263	0.75081	0.248481	0.43098	0.755933	0.467893	0.659448	0.792303	0.731784	0.616064	0.482616	0.58887	0.744605	0.713674	0.6803	0.448089	0.885479	0.66075	0.655774	0.833367	0.702403
ENSG00000224272	cg26034168	0.756538	0.82707	0.776484	0.800773	0.768112	0.781925	0.767286	0.810828	0.827123	0.81709	0.756777	0.803163	0.820282	0.784535	0.793993	0.823355	0.787198	0.813004	0.845785	0.774586	0.660547	0.704213	0.612443	0.787065	0.609139	0.645531	0.805052	0.703403	0.617131	0.679953	0.513826	0.831973	0.535331	0.823228	0.602864	0.829385	0.761648	0.821683	0.512097	0.814817	0.726451	0.642439	0.620459	0.825365	0.530662	0.636195	0.834889	0.597198
ENSG00000224358	cg01786075	0.0427169	0.0740544	0.0330675	0.0468364	0.0444511	0.0696721	0.06628	0.0566038	0.0525785	0.0313919	0.0626419	0.0319654	0.0515764	0.0719579	0.056211	0.0433102	0.0102314	0.0603398	0.0635519	0.0530741	0.0627275	0.0416019	0.0429602	0.0547401	0.0452269	0.0449773	0.0425437	0.062128	0.0886265	0.046816	0.0579233	0.0583009	0.0567485	0.0598776	0.0463051	0.0571677	0.062945	0.040869	0.0507541	0.0424484	0.0292004	0.0492312	0.0350709	0.0580506	0.0580128	0.0378672	0.0904816	0.0540046
ENSG00000224358	cg13792037	0.0450259	0.0242121	0.0386913	0.0253054	0.037621	0.00252765	0.0250916	0.0398618	0.0379877	0.0563665	0.0235487	0.0308244	0.0252892	0.0367755	0.040857	0.0368915	0.0566038	0.0362173	0.0635582	0.0496014	0.03338	0.039502	0.023689	0.0591559	0.0582681	0.0435734	0.0249713	0.0394705	0.00352803	0.0496732	0.0185185	0.0441073	0.0481026	0.0491947	0.0564642	0.0379716	0.0279688	0.0713125	0.0712951	0.0693968	0.0525077	0.0446304	0.0232215	0.0628231	0.0439153	0.0390625	0.0214022	0.0330666
ENSG00000224358	cg15632325	0.00586371	0.00394038	0.00358098	0.00646293	0.00753087	0.0137081	0.0123213	0.00888582	0.00875135	0.00297265	0.0141455	0.00886452	0.0104748	0.0139744	0.00673585	0.0104426	0.0137804	0.00910364	0.00529841	0.00710355	0.00468541	0.0070036	0.0060698	0.0037486	0.00925978	0.0135555	0.0100721	0.0150813	0.0096521	0.0138162	0.0107482	0.00658898	0.0106642	0.00903378	0.0110322	0.00518972	0.0103363	0.0067823	0.00895037	0.00932111	0.00185846	0.00489405	0.00213101	0.00733698	0.0158944	0.0193585	0.00862969	0.00534572
ENSG00000224358	cg18647881	0.0394296	0.029511	0.0216492	0.0370537	0.0524004	0.0350759	0.0449081	0.0421711	0.0379512	0.0388404	0.0376926	0.0397388	0.0358708	0.040374	0.0364127	0.0408816	0.0410716	0.067855	0.0586045	0.0508125	0.0279219	0.0282186	0.0267612	0.0267907	0.0387334	0.0350583	0.0383163	0.0406009	0.0336927	0.03696	0.0263181	0.0414298	0.0337978	0.0316603	0.0364399	0.042735	0.0426624	0.0487782	0.0476356	0.0583046	0.0333572	0.0467501	0.0265258	0.0402483	0.0316797	0.0388305	0.0388544	0.0272813
ENSG00000224358	cg18964732	0.0560748	0.0734499	0.0514311	0.064	0.0576142	0.0377129	0.0650934	0.0812785	0.0550771	0.0764045	0.0990618	0.0521824	0.0508176	0.0792706	0.0669	0.0365829	0.0491696	0.0924665	0.047386	0.0640751	0.0532087	0.0826504	0.0403776	0.0686836	0.0609492	0.0438475	0.0383898	0.0464995	0.0897031	0.0559624	0.0366539	0.0615423	0.0591839	0.0813718	0.0358579	0.0933618	0.0478705	0.066561	0.0766179	0.072469	0.0491028	0.0769596	0.0485017	0.0585723	0.056278	0.0492145	0.0636496	0.0421222
ENSG00000224358	cg25310909	0.00840336	0.013511	0.0101027	0.0109677	0.0165323	0.0190786	0.0216835	0.0112508	0.0176928	0.0106707	0.0239279	0.017626	0.0275882	0.0149885	0.0248528	0.0225932	0.0192742	0.0299734	0.0222222	0.0247271	0.00458254	0.00449043	0.013462	0.000319949	0.00164794	0.0304089	0.0100488	0.0100093	0.0148231	0.0104063	0.0175087	0.0187623	0.0109454	0.0229677	0.00844096	0.0159025	0.0221865	0.0141668	0.0205094	0.0258332	0.0195482	0.00439527	0.00858896	0.0113515	0.0131329	0.0180119	0.0161795	0.00645656
ENSG00000224843	cg04020984	0.267055	0.167698	0.210494	0.286135	0.383931	0.311737	0.338776	0.377415	0.355668	0.284338	0.439739	0.346157	0.292074	0.334278	0.388718	0.35406	0.310216	0.286351	0.223389	0.317559	0.193479	0.168948	0.22431	0.276352	0.341065	0.354488	0.340425	0.314392	0.329346	0.343341	0.36671	0.279418	0.307378	0.24476	0.247188	0.402238	0.380244	0.185681	0.226549	0.408805	0.209249	0.162162	0.258588	0.286472	0.246845	0.314915	0.33182	0.252097
ENSG00000224843	cg06664930	0.111015	0.133063	0.0862069	0.110768	0.127261	0.117423	0.140378	0.122267	0.121683	0.127196	0.158932	0.151369	0.065468	0.0760304	0.128344	0.131212	0.137828	0.126345	0.177228	0.133267	0.0778415	0.108161	0.0708032	0.0934307	0.0887863	0.0627205	0.108335	0.0865604	0.0590032	0.042809	0.059785	0.091442	0.069703	0.0552157	0.0634452	0.0629151	0.0871231	0.0740072	0.0621514	0.150302	0.137335	0.072719	0.0874295	0.0781777	0.058527	0.0896726	0.106721	0.0531273
ENSG00000224843	cg06675483	0.203629	0.119548	0.153639	0.178265	0.218077	0.22942	0.208943	0.271695	0.115045	0.177218	0.30738	0.185085	0.131247	0.161369	0.23844	0.118938	0.19554	0.168639	0.108831	0.233592	0.0830565	0.0917189	0.0681874	0.162239	0.174048	0.153031	0.137382	0.106245	0.131412	0.0696655	0.058546	0.159989	0.0624492	0.0879696	0.159203	0.201292	0.237546	0.0815917	0.100338	0.180898	0.0807779	0.0890791	0.0860459	0.0834567	0.0757914	0.0952246	0.111091	0.0820213
ENSG00000224843	cg06781135	0.130115	0.0219605	0.0422175	0.0537477	0.106619	0.0845528	0.075455	0.125	0.0526938	0.0413977	0.213865	0.0771304	0.0977905	0.094967	0.109971	0.0907632	0.0928175	0.0520928	0.0337955	0.0809109	0.014078	0.00343727	0	0.0367062	0.0699433	0.0727541	0.108609	0.0134335	0.0438732	0.0160796	0.00918984	0.056506	0.102063	0.0226804	0.0503441	0.0740147	0.164173	0.0289819	0.0289321	0.0777084	0.0160594	0.0313425	0.00296422	0.0089153	0.00257732	0.0323293	0.0261204	0.0235114
ENSG00000224843	cg07220782	0.275802	0.096446	0.150567	0.209776	0.292705	0.212692	0.217622	0.290926	0.199907	0.229295	0.405614	0.246218	0.146554	0.186535	0.285442	0.223016	0.226029	0.228934	0.0956875	0.258722	0.145475	0.0497634	0.0545052	0.141112	0.172933	0.169211	0.141429	0.113635	0.147262	0.0780839	0.0727836	0.199868	0.157965	0.115831	0.14595	0.195877	0.276723	0.0704028	0.0795773	0.243145	0.044978	0.068418	0.0780463	0.0688445	0.0737274	0.0811052	0.0946594	0.0972589
ENSG00000224843	cg10547057	0.144645	0.0953043	0.163506	0.146967	0.208042	0.158803	0.17194	0.224828	0.120268	0.128517	0.281289	0.165163	0.12846	0.135152	0.184299	0.102405	0.162552	0.172079	0.139003	0.16291	0.0762159	0.0791645	0.0857841	0.088664	0.134075	0.113305	0.150172	0.139049	0.134579	0.0892137	0.0537521	0.135392	0.0959954	0.105025	0.134829	0.188658	0.202156	0.118457	0.0952381	0.156126	0.107312	0.0983102	0.121418	0.0888686	0.0775733	0.0909383	0.127288	0.0845374
ENSG00000224843	cg11369071	0.246899	0.092033	0.129283	0.176115	0.220774	0.157768	0.154943	0.24667	0.169814	0.129865	0.332796	0.168405	0.114387	0.145596	0.244373	0.190815	0.150072	0.190143	0.0972736	0.204629	0.11077	0.0834216	0.0950498	0.15269	0.215628	0.156722	0.171233	0.1105	0.132368	0.064	0.111342	0.154486	0.196571	0.0738092	0.111644	0.220505	0.266815	0.068316	0.080731	0.175968	0.116743	0.10779	0.105772	0.126365	0.0759272	0.0769032	0.115415	0.0931078
ENSG00000224843	cg14051842	0.218844	0.144464	0.154033	0.192182	0.180576	0.178518	0.160723	0.184641	0.135659	0.174313	0.25819	0.143675	0.125331	0.111801	0.191503	0.198923	0.176338	0.213989	0.136118	0.170406	0.162311	0.129787	0.264813	0.230416	0.127925	0.116928	0.132299	0.168281	0.136016	0.117403	0.229435	0.123858	0.19534	0.109602	0.129385	0.377292	0.184318	0.10676	0.119518	0.321846	0.216239	0.135538	0.195684	0.200437	0.111943	0.116332	0.119389	0.123113
ENSG00000224843	cg18278486	0.345322	0.211274	0.274585	0.268492	0.340721	0.353325	0.299173	0.419883	0.285284	0.287536	0.451969	0.32209	0.19525	0.26832	0.378954	0.285871	0.33295	0.313111	0.188776	0.314415	0.200287	0.19307	0.281301	0.191025	0.248733	0.229811	0.302682	0.331962	0.308775	0.135014	0.123584	0.343199	0.227467	0.220698	0.256567	0.36892	0.3692	0.179532	0.15117	0.355318	0.137023	0.186965	0.202235	0.158195	0.138416	0.173965	0.316653	0.21835
ENSG00000224843	cg23532300	0.100616	0.0431187	0.0394089	0.0892777	0.127384	0.127798	0.0812993	0.139524	0.0903553	0.129334	0.223958	0.0807717	0.056638	0.0871879	0.0861732	0.0930603	0.0988526	0.144811	0.0859008	0.108231	0.0662058	0.0825789	0.0394004	0.0772402	0.082877	0.064745	0.097684	0.0543775	0.0652008	0.0466495	0.0355979	0.0642366	0.0820214	0.0543819	0.0643201	0.105263	0.123299	0.0856501	0.0792683	0.0994394	0.0542864	0.0636571	0.0499026	0.0580913	0.0570125	0.0556957	0.134282	0.0541507
ENSG00000225329	cg02384419	0.935292	0.933482	0.937438	0.940469	0.921795	0.922614	0.9488	0.92625	0.948347	0.95725	0.930454	0.932035	0.960855	0.90904	0.919134	0.940293	0.931053	0.929955	0.921225	0.920112	0.921663	0.928916	0.873902	0.896152	0.6095	0.868161	0.771381	0.897282	0.742634	0.656536	0.37839	0.954095	0.743971	0.59662	0.780003	0.812398	0.936869	0.625931	0.708165	0.933411	0.936726	0.466846	0.914387	0.88528	0.280597	0.568618	0.76983	0.825873
ENSG00000225329	cg05595832	0.882421	0.905534	0.909959	0.872701	0.931585	0.869057	0.912853	0.918964	0.927588	0.910219	0.892294	0.900211	0.941868	0.886909	0.900737	0.920783	0.934864	0.935377	0.920764	0.898787	0.830726	0.857124	0.909784	0.863224	0.495551	0.758089	0.919206	0.88998	0.507513	0.239977	0.253203	0.922413	0.457747	0.711693	0.603125	0.624091	0.959733	0.338211	0.633052	0.873078	0.920462	0.3046	0.936743	0.780217	0.202281	0.339909	0.913907	0.867775
ENSG00000225329	cg16314851	0.760649	0.810057	0.817076	0.696312	0.797487	0.745673	0.756818	0.816175	0.762099	0.780582	0.785441	0.786322	0.796904	0.76817	0.773312	0.844203	0.809331	0.853871	0.815331	0.797666	0.624166	0.644049	0.731257	0.620529	0.491911	0.651389	0.723372	0.733257	0.416233	0.247011	0.24863	0.856404	0.344448	0.520275	0.464377	0.540225	0.813656	0.312574	0.358898	0.746869	0.742291	0.322797	0.724874	0.502426	0.227915	0.361811	0.725859	0.649799
ENSG00000225489	cg01392062	0.80987	0.636718	0.645936	0.652356	0.718318	0.772287	0.690182	0.782263	0.614336	0.653968	0.830382	0.800748	0.581418	0.80072	0.793427	0.635755	0.719185	0.659874	0.701305	0.816351	0.369055	0.535106	0.706798	0.612882	0.797333	0.598344	0.80218	0.750921	0.894339	0.355405	0.843979	0.835201	0.735822	0.834129	0.54593	0.883306	0.795639	0.530047	0.875974	0.820725	0.248655	0.731861	0.703315	0.579381	0.869612	0.791506	0.811594	0.641382
ENSG00000225489	cg04332163	0.502375	0.491118	0.487484	0.545219	0.544041	0.488449	0.575542	0.553135	0.438551	0.594893	0.525379	0.552739	0.600129	0.548519	0.529989	0.519035	0.588113	0.551402	0.609656	0.617014	0.385584	0.426447	0.84898	0.556326	0.493915	0.412479	0.783117	0.468769	0.372165	0.366476	0.504213	0.56113	0.548532	0.434926	0.420939	0.498649	0.589426	0.368827	0.342802	0.586212	0.264984	0.387957	0.85341	0.567893	0.363769	0.381951	0.812149	0.418418
ENSG00000225489	cg14508358	0.219451	0.135363	0.215838	0.392977	0.396897	0.266993	0.431073	0.398635	0.118254	0.499387	0.326462	0.227972	0.448306	0.408461	0.358409	0.346736	0.431629	0.312837	0.508069	0.461771	0.0752935	0.0893467	0.905187	0.481411	0.182432	0.143738	0.651503	0.147789	0.0829846	0.0365715	0.41099	0.268855	0.564883	0.20299	0.0745236	0.177535	0.46462	0.0453882	0.0839416	0.345913	0.0213429	0.0708063	0.873792	0.498307	0.0723809	0.100682	0.666644	0.0975697
ENSG00000225489	cg21478269	0.226297	0.151836	0.195004	0.249389	0.229169	0.297886	0.321495	0.212833	0.167994	0.290126	0.371879	0.215245	0.181226	0.261015	0.230769	0.222531	0.275996	0.179659	0.277702	0.307931	0.107336	0.188014	0.376173	0.204104	0.237578	0.223483	0.328665	0.14824	0.089275	0.118958	0.123954	0.241737	0.556401	0.221337	0.135545	0.184353	0.295619	0.078965	0.153058	0.350253	0.0740365	0.197028	0.438045	0.271892	0.127654	0.181442	0.294369	0.125038
ENSG00000225518	cg00053851	0.769911	0.882505	0.805955	0.856889	0.825297	0.803125	0.874065	0.852831	0.873362	0.868886	0.765749	0.868856	0.887323	0.802065	0.781215	0.835446	0.856644	0.820144	0.909673	0.785753	0.772891	0.926457	0.849015	0.888858	0.590644	0.834342	0.769906	0.789945	0.842729	0.789147	0.447225	0.846154	0.884128	0.623867	0.585033	0.856694	0.798345	0.495898	0.505809	0.84453	0.8582	0.919923	0.861122	0.937397	0.529816	0.908222	0.775802	0.833322
ENSG00000225518	cg01205584	0.328846	0.60969	0.391741	0.62433	0.520251	0.423218	0.573507	0.512206	0.614727	0.607512	0.378821	0.460709	0.577353	0.288635	0.457351	0.554421	0.415907	0.458129	0.589677	0.348042	0.0971837	0.690712	0.17649	0.726063	0.282629	0.222472	0.337969	0.245849	0.268819	0.281307	0.101868	0.458397	0.813668	0.186359	0.221023	0.46664	0.313412	0.122406	0.153051	0.342116	0.120679	0.43758	0.204385	0.83696	0.117321	0.160792	0.307596	0.371585
ENSG00000225518	cg04461388	0.0886133	0.114888	0.0885149	0.100857	0.10731	0.108934	0.114437	0.0925104	0.123483	0.106677	0.111955	0.1227	0.0799862	0.0950066	0.115376	0.107447	0.103176	0.134338	0.143171	0.108372	0.0794227	0.108515	0.0887372	0.101504	0.0954973	0.107625	0.118322	0.0974596	0.121748	0.0856547	0.100496	0.11347	0.0930727	0.112288	0.0832189	0.103462	0.102418	0.124187	0.150203	0.129174	0.0962562	0.0802788	0.10001	0.0991579	0.100028	0.111536	0.13301	0.0943316
ENSG00000225518	cg04874113	0	0.022316	0.035937	0.0380518	0.0070207	0.0318955	0.0275437	0.0314747	0.0297472	0.0334542	0.0220252	0.0416137	0.0332869	0.0460563	0.0384914	0.0275031	0.0339847	0.0365233	0.0616938	0.0411706	0.0142732	0.012	0.0198311	0.0235159	0.0158837	0.0323371	0.00732289	0.0332432	0.0236193	0.0387637	0.0357806	0.0160673	0.0215305	0.0260091	0.0383237	0.0197824	0.0322581	0.0293386	0.039619	0.03539	0.0187872	0.0177684	0.0157108	0.041511	0.0328116	0.0354622	0.0336286	0.0207553
ENSG00000225518	cg06965961	0.0852679	0.321666	0.147796	0.388668	0.261071	0.254344	0.326376	0.275702	0.433383	0.290962	0.228059	0.208945	0.304341	0.104184	0.210964	0.349084	0.165291	0.190907	0.264655	0.170608	0.0392681	0.354827	0.0497602	0.502251	0.126568	0.0554326	0.159709	0.0843816	0.115881	0.123076	0.032607	0.29639	0.541052	0.0859855	0.0680774	0.198127	0.0780546	0.0763125	0.0800418	0.147423	0.0568876	0.070983	0.0543921	0.648376	0.0492494	0.0400455	0.108378	0.10094
ENSG00000225518	cg18969117	0.96108	0.972076	0.938608	0.970928	0.93558	0.943016	0.961701	0.963891	0.968831	0.960427	0.958314	0.947802	0.97065	0.947507	0.971391	0.93161	0.950022	0.948748	0.92786	0.943846	0.946865	0.954631	0.915022	0.96612	0.846992	0.94661	0.779929	0.961869	0.960049	0.822003	0.875773	0.956753	0.94724	0.898669	0.516348	0.962823	0.953103	0.825924	0.80419	0.949084	0.934589	0.90911	0.906137	0.96745	0.567639	0.961866	0.846145	0.774744
ENSG00000225792	cg12492504	0.15023	0.14968	0.12466	0.403988	0.139699	0.133807	0.19167	0.169161	0.32228	0.236959	0.223652	0.1583	0.10621	0.121645	0.195504	0.153668	0.146381	0.15772	0.232789	0.145668	0.138186	0.478742	0.729268	0.548327	0.439604	0.111283	0.646306	0.367993	0.668294	0.106148	0.0770592	0.228157	0.461568	0.111162	0.636736	0.408623	0.318775	0.523085	0.120268	0.539253	0.115305	0.611223	0.725257	0.633694	0.490327	0.110055	0.665265	0.573629
ENSG00000225792	cg14592933	0.109334	0.0713064	0.0824723	0.579755	0.231284	0.0971567	0.161242	0.135975	0.110746	0.132673	0.281953	0.12667	0.117821	0.101093	0.291869	0.175663	0.14733	0.154664	0.109393	0.221248	0.233829	0.221157	0.831381	0.662991	0.629794	0.0607125	0.751111	0.571125	0.808496	0.0599249	0.0410862	0.392336	0.652482	0.0548286	0.809617	0.4492	0.482965	0.699033	0.0826003	0.694911	0.121136	0.546164	0.81928	0.703308	0.654405	0.0557496	0.795594	0.73465
ENSG00000225792	cg17035412	0.0963838	0.0269691	0.0294301	0.542093	0.216073	0.0384157	0.150606	0.174212	0.066694	0.0279319	0.155627	0.04357	0.0875529	0.0300051	0.229191	0.13681	0.0356049	0.075475	0.0294662	0.196074	0.267294	0.139145	0.812889	0.636416	0.525928	0.0334496	0.68345	0.561028	0.69153	0.0227168	0.0340327	0.339187	0.626711	0.0285696	0.696167	0.466743	0.493312	0.548806	0.0342065	0.633603	0.153795	0.421156	0.73029	0.678907	0.561203	0.0183609	0.686341	0.705062
ENSG00000225792	cg17880050	0.122054	0.104704	0.10262	0.58178	0.139574	0.134461	0.159813	0.169811	0.119593	0.180503	0.198991	0.125878	0.0820862	0.171164	0.159273	0.255157	0.091272	0.155209	0.201405	0.123831	0.127572	0.686591	0.89409	0.811426	0.447222	0.059633	0.829304	0.518383	0.846053	0.0394948	0.0628871	0.186115	0.720917	0.074567	0.838174	0.522636	0.404049	0.446346	0.10296	0.632151	0.109435	0.918605	0.918535	0.859966	0.469662	0.0775975	0.868444	0.834731
ENSG00000225792	cg24755163	0.139529	0.101285	0.112409	0.532623	0.201407	0.209159	0.312995	0.262514	0.402264	0.307187	0.188709	0.231574	0.194664	0.13709	0.243013	0.257862	0.180979	0.196813	0.199238	0.198226	0.289642	0.636523	0.875279	0.786131	0.488216	0.125992	0.760192	0.408299	0.754751	0.180154	0.0776644	0.253014	0.566464	0.0810381	0.779249	0.608658	0.313705	0.545355	0.0857353	0.633924	0.35953	0.895315	0.860961	0.859796	0.509692	0.112365	0.709623	0.800967
ENSG00000225792	cg26526379	0.141758	0.103414	0.109882	0.548558	0.287846	0.156259	0.212925	0.190589	0.301375	0.214508	0.328493	0.163305	0.151894	0.145395	0.357104	0.328272	0.173855	0.172957	0.175309	0.290032	0.293453	0.246387	0.835956	0.643915	0.61033	0.117138	0.723335	0.574114	0.766306	0.0787372	0.101166	0.377875	0.620322	0.100239	0.715925	0.540955	0.491888	0.63153	0.114574	0.647235	0.161967	0.468116	0.785428	0.664878	0.650035	0.0915209	0.720631	0.744815
ENSG00000226419	cg00058299	0.168779	0.160508	0.129494	0.145021	0.12799	0.115479	0.155093	0.14949	0.197743	0.154917	0.166058	0.165941	0.154986	0.135329	0.144268	0.141375	0.137057	0.154075	0.233408	0.193271	0.112522	0.148174	0.18597	0.164521	0.12779	0.172581	0.156834	0.136321	0.155589	0.131791	0.631544	0.138972	0.153655	0.148143	0.178407	0.172449	0.149826	0.195155	0.135716	0.168801	0.149834	0.187602	0.180641	0.16751	0.144705	0.158457	0.147616	0.163411
ENSG00000226419	cg00502533	0.0773983	0.0708423	0.0568924	0.0763096	0.0607881	0.0718049	0.0594541	0.0657292	0.0812823	0.0766278	0.067702	0.0895711	0.0575771	0.0633185	0.0640837	0.0617985	0.0533077	0.111262	0.101203	0.0657197	0.0574134	0.0828942	0.0452821	0.0570342	0.0675477	0.0427956	0.0742466	0.0607403	0.0646552	0.0721448	0.0713727	0.0643644	0.0612002	0.0686553	0.0716222	0.0764903	0.0698788	0.110162	0.111156	0.103207	0.0547274	0.0842386	0.0666883	0.0827173	0.0673059	0.0480468	0.0662393	0.0460236
ENSG00000226419	cg03386556	0.037395	0.0301656	0.0438503	0.0447025	0.0446009	0.0460829	0.0467105	0.0607535	0.0334008	0.0593506	0.0435529	0.024379	0.0521762	0.0292384	0.0398248	0.0388401	0.0385636	0.0686887	0.0552871	0.0511002	0.0412117	0.0453542	0.0204342	0.037995	0.0580541	0.0409372	0.0412301	0.0608781	0.0342049	0.0434953	0.038004	0.0332376	0.0373084	0.0445477	0.0449083	0.0490223	0.030506	0.0586915	0.0740888	0.0675312	0.0412507	0.0469377	0.043654	0.0622359	0.0333388	0.0528513	0.0550983	0.0384399
ENSG00000226419	cg06854391	0.0195947	0.0244643	0.0243603	0.0215576	0.0292735	0.0188738	0.0276243	0.0230877	0.0327832	0.0156986	0.0397712	0.00824742	0.0167968	0.00809684	0.0162774	0.013497	0.0156223	0.0203364	0.0215125	0.0149889	0.0344633	0.0227542	0.0262057	0.0308413	0.026426	0.0283115	0.03315	0.0110971	0.031349	0.0149597	0.031841	0.014412	0.0183368	0.0163295	0.0197997	0.0101819	0.0138124	0.0139558	0.0215484	0.0149254	0.0306431	0.0228929	0.0158804	0.0280728	0.0235835	0.03125	0.0297191	0.0115497
ENSG00000226419	cg07423363	0.0653727	0.0686557	0.0482237	0.0554111	0.0773144	0.0538377	0.0665104	0.0819277	0.0862369	0.0920342	0.060836	0.0965287	0.0773028	0.0721874	0.0748031	0.0787698	0.0831454	0.109103	0.105703	0.0875776	0.0687011	0.078105	0.0467177	0.0775601	0.0649765	0.057545	0.0703146	0.0683034	0.0435785	0.0665189	0.680389	0.0650933	0.0647091	0.0656745	0.0568894	0.0754489	0.0655142	0.0898839	0.0997786	0.120153	0.0620155	0.0696356	0.0647051	0.0503432	0.0573913	0.0621981	0.0769356	0.0708172
ENSG00000226419	cg08491025	0.0493788	0.0786133	0.061182	0.060858	0.0702875	0.0719257	0.0750474	0.0677083	0.0843503	0.0480911	0.0563063	0.0777032	0.055336	0.0621856	0.0717478	0.0702179	0.0678536	0.0998058	0.101182	0.0707681	0.0483393	0.0577071	0.056981	0.0496141	0.0696038	0.0516219	0.0747701	0.0581605	0.080341	0.049652	0.0603275	0.0800734	0.0528782	0.0668837	0.0767641	0.0795099	0.0599352	0.0884083	0.0757724	0.0767714	0.0639411	0.0674584	0.0749795	0.0742274	0.0579755	0.0603242	0.0567452	0.0374644
ENSG00000226419	cg11717506	0.0140017	0.0188037	0.00787305	0.0221581	0.0176761	0.0203492	0.0311681	0.0273886	0.0318918	0.0171377	0.0212882	0.0280959	0.00115035	0.00509237	0.0119346	0.0229138	0.0305343	0.019943	0.0306137	0.0205367	0.0234483	0	0.0225485	0.0169919	0.00854701	0.015672	0.016795	0.0221453	0.0208678	0.0143568	0.0122128	0.0280493	0.0171877	0.0106676	0.0171088	0.0191253	0.0169563	0.034463	0.0207329	0.0368122	0.0244872	0.0178838	0.0235347	0.0172552	0.0226005	0.0330008	0.0296175	0.0307163
ENSG00000226419	cg12551029	0.102377	0.117183	0.0803027	0.0823755	0.0920516	0.108882	0.10165	0.0994944	0.0923132	0.0821095	0.113064	0.114286	0.0880637	0.0940222	0.107983	0.0940418	0.0962057	0.122411	0.124977	0.12705	0.061153	0.105276	0.0840237	0.0715494	0.0740819	0.0678741	0.0822058	0.105545	0.115925	0.0890062	0.760699	0.10736	0.0827225	0.0764669	0.0496258	0.0911063	0.067815	0.108382	0.103124	0.113878	0.107333	0.105802	0.0862551	0.0948767	0.0538007	0.0693537	0.0711775	0.0731605
ENSG00000226419	cg16163697	0.0687472	0.0884806	0.0628796	0.0684542	0.096482	0.0946552	0.118528	0.0983587	0.121641	0.0875438	0.100308	0.0938073	0.10468	0.110638	0.129413	0.118039	0.0918625	0.0847479	0.0757094	0.0950997	0.101955	0.104276	0.0561323	0.0807883	0.106432	0.0865385	0.0790026	0.0761936	0.081303	0.0710345	0.0714987	0.113287	0.0755083	0.0707178	0.106891	0.10636	0.0983478	0.0331575	0.0435106	0.0627743	0.107483	0.0637309	0.0427265	0.0696357	0.0476191	0.0517426	0.061122	0.150902
ENSG00000226419	cg16251079	0.195255	0.185264	0.173309	0.170828	0.150835	0.229536	0.259881	0.126711	0.167982	0.134194	0.249738	0.13109	0.126754	0.111506	0.11592	0.0646867	0.130653	0.143808	0.180745	0.14933	0.169037	0.143217	0.186015	0.191822	0.139682	0.150099	0.189863	0.104325	0.325175	0.0985358	0.731199	0.10097	0.0938078	0.106093	0.102209	0.17374	0.0808528	0.138055	0.162149	0.101878	0.20975	0.202219	0.150166	0.168727	0.194676	0.172185	0.184615	0.0584767
ENSG00000226419	cg17020695	0.264895	0.222625	0.186854	0.175	0.154462	0.241238	0.277119	0.180932	0.220051	0.13541	0.218045	0.0907544	0.130945	0.148807	0.154098	0.173673	0.185868	0.157676	0.221622	0.183627	0.107945	0.149286	0.139286	0.188908	0.208362	0.125091	0.224654	0.160194	0.214892	0.151866	0.742008	0.138461	0.168172	0.11452	0.139316	0.214693	0.109815	0.196594	0.188552	0.163714	0.183693	0.191593	0.151871	0.159142	0.157475	0.129594	0.181364	0.171788
ENSG00000226419	cg20614262	0.0969828	0.0982456	0.0911235	0.0988268	0.11537	0.0892305	0.117411	0.096406	0.107418	0.103843	0.100866	0.0975341	0.0954177	0.0936533	0.108301	0.111569	0.109604	0.132998	0.128649	0.108165	0.0926222	0.107182	0.0727297	0.0946112	0.112417	0.0852749	0.112349	0.0973765	0.108987	0.0929535	0.0856512	0.111451	0.0916617	0.104539	0.12337	0.0941748	0.0902817	0.132793	0.122267	0.111968	0.110998	0.102717	0.103521	0.0958779	0.106547	0.11122	0.10504	0.0934217
ENSG00000226686	cg07237326	0.14246	0.137962	0.145503	0.429495	0.194652	0.146619	0.148922	0.174094	0.201946	0.196611	0.217472	0.15603	0.139718	0.176061	0.208805	0.140117	0.172704	0.213144	0.23339	0.120385	0.0662224	0.114947	0.082523	0.536979	0.129075	0.0905923	0.139362	0.103693	0.185654	0.0837009	0.0725356	0.115787	0.194067	0.119012	0.101342	0.181721	0.128891	0.118488	0.106935	0.15099	0.159465	0.116352	0.0988798	0.635487	0.0910433	0.0866313	0.0956147	0.13003
ENSG00000226686	cg17431052	0.148982	0.150169	0.134829	0.208513	0.194424	0.150537	0.159626	0.183895	0.177529	0.193674	0.190808	0.181008	0.144605	0.136646	0.170115	0.178519	0.218676	0.164754	0.318778	0.144526	0.118376	0.430524	0.101587	0.216825	0.149846	0.187021	0.13381	0.165234	0.143391	0.113851	0.0875076	0.178892	0.107942	0.127627	0.145204	0.352957	0.162635	0.138853	0.244605	0.25058	0.152734	0.177873	0.1407	0.243796	0.107394	0.34592	0.116774	0.125746
ENSG00000226752	cg09419670	0.319985	0.248379	0.209238	0.421991	0.494795	0.284999	0.393734	0.314812	0.188764	0.0877704	0.388645	0.308771	0.183039	0.312358	0.306778	0.255285	0.28832	0.379376	0.44187	0.410757	0.365773	0.587231	0.109165	0.519816	0.249332	0.196969	0.23812	0.178047	0.303127	0.073468	0.158495	0.276328	0.122247	0.188918	0.17656	0.302222	0.244742	0.18577	0.202352	0.369907	0.312731	0.187027	0.126766	0.530791	0.121757	0.153979	0.257806	0.1582
ENSG00000226752	cg09586646	0.262455	0.174933	0.102716	0.469033	0.465196	0.141048	0.328775	0.199066	0.110151	0.0556478	0.29631	0.190689	0.0898938	0.259786	0.212084	0.177378	0.155528	0.191341	0.249422	0.262363	0.152903	0.759294	0.0630126	0.491949	0.140471	0.0992115	0.19755	0.133283	0.118678	0.0687842	0.116396	0.151139	0.0908494	0.148325	0.0990894	0.225919	0.128702	0.103327	0.142947	0.258325	0.139546	0.750593	0.111737	0.631476	0.0848382	0.112634	0.147528	0.116661
ENSG00000226752	cg09833538	0.173025	0.111188	0.0728338	0.180909	0.103201	0.0922168	0.0877057	0.173661	0.0878758	0.0711121	0.162348	0.073744	0.0657672	0.078263	0.0881525	0.129728	0.0956989	0.0862977	0.143681	0.113757	0.0947098	0.578077	0.0721246	0.249459	0.0991379	0.0808103	0.0851756	0.120574	0.0980808	0.0720903	0.0660194	0.0719501	0.0690095	0.0833158	0.0805825	0.140782	0.0708889	0.0928623	0.0823198	0.141562	0.0948207	0.236454	0.0816884	0.265876	0.0723495	0.0841028	0.0982935	0.0855799
ENSG00000226752	cg13460057	0.0752266	0.0427711	0.0401038	0.313619	0.261441	0.0334209	0.0642588	0.108982	0.0336646	0.0137023	0.0850293	0.0220375	0.0154768	0.0195181	0.043755	0.0795181	0.0215709	0.0230585	0.0355895	0.0411117	0.0524574	0.510793	0.0559274	0.332373	0.0312561	0.0431646	0.0456312	0.0503728	0.03269	0.0135909	0.0383156	0.0179961	0.0186461	0.0224666	0.0164205	0.0745497	0.0122107	0.0187105	0.0447351	0.0552153	0.0456848	0.321764	0.0391039	0.434458	0.0391636	0.0343478	0.0402317	0.032081
ENSG00000226752	cg13959647	0.0646917	0.0523708	0.033171	0.352067	0.199638	0.0513197	0.0969992	0.116288	0.0445073	0.0425639	0.103627	0.0395199	0.0281088	0.0475068	0.0657186	0.103319	0.0451492	0.0521714	0.0670642	0.0643659	0.0293446	0.636956	0.0258088	0.419562	0.0314201	0.0319737	0.0492681	0.0702399	0.0481287	0.0484844	0.0283585	0.0510501	0.0349057	0.0322257	0.0308295	0.0953776	0.027545	0.0344411	0.065367	0.0967097	0.0336004	0.424186	0.0372119	0.503491	0.0265133	0.0256141	0.0454501	0.050083
ENSG00000226752	cg21717724	0.81562	0.803543	0.697617	0.790107	0.891183	0.777679	0.738204	0.781667	0.638065	0.399103	0.817874	0.748088	0.731424	0.795943	0.712446	0.713649	0.727989	0.870483	0.920099	0.865775	0.812237	0.91877	0.165168	0.840293	0.541049	0.621951	0.589306	0.563256	0.716262	0.127899	0.374644	0.78775	0.775462	0.54981	0.643468	0.795636	0.591214	0.567148	0.686786	0.711698	0.797508	0.755406	0.182139	0.824893	0.374305	0.824147	0.604651	0.488479
ENSG00000227036	cg01620935	0.817179	0.842193	0.782799	0.855617	0.764326	0.77962	0.691679	0.783069	0.686393	0.727419	0.835068	0.792773	0.853975	0.795769	0.74697	0.797792	0.854358	0.885796	0.740057	0.72211	0.879559	0.93089	0.851403	0.903976	0.829257	0.851212	0.876296	0.855903	0.879579	0.608902	0.829626	0.806875	0.896853	0.754655	0.410842	0.879029	0.733737	0.932141	0.717333	0.885996	0.916554	0.934053	0.891334	0.924346	0.841904	0.90874	0.871066	0.842419
ENSG00000227036	cg04206342	0.476006	0.489363	0.401715	0.648522	0.602534	0.440741	0.392628	0.517515	0.358286	0.506876	0.526049	0.46329	0.433838	0.401623	0.438374	0.539109	0.461629	0.363477	0.382438	0.529416	0.429247	0.537305	0.777027	0.735238	0.419605	0.390372	0.358284	0.734498	0.571585	0.415593	0.218939	0.567823	0.79984	0.323962	0.283952	0.708123	0.584755	0.549613	0.214691	0.67147	0.383826	0.479032	0.833502	0.839974	0.161692	0.19497	0.346868	0.528318
ENSG00000227036	cg06401579	0.0337378	0.0166134	0.0299979	0.512965	0.0461718	0.038846	0.0430205	0.0340664	0.0447831	0.0198719	0.0872276	0.0516771	0.0252869	0.0213738	0.0263073	0.0319321	0.0231812	0.0287508	0.0315823	0.0235504	0.112844	0.042607	0.010225	0.669721	0.0211355	0.0928027	0.0301709	0.0134114	0.15103	0.0450472	0.027918	0.0733461	0.503326	0.0189119	0.0204524	0.150631	0.0290165	0.017178	0.0150212	0.0181243	0.11282	0.00987564	0.00514791	0.829681	0.0136368	0.025089	0.035461	0.139915
ENSG00000227036	cg07268337	0.6875	0.722702	0.591835	0.756814	0.650945	0.614422	0.64745	0.635787	0.638146	0.571745	0.698266	0.680391	0.589822	0.618946	0.646214	0.601518	0.64558	0.6794	0.694201	0.610202	0.493724	0.423494	0.579394	0.809461	0.479521	0.364057	0.356794	0.329582	0.565327	0.553933	0.312887	0.634671	0.480991	0.377375	0.399584	0.715069	0.560283	0.293028	0.282837	0.503293	0.507447	0.442174	0.707129	0.898409	0.356528	0.363063	0.358807	0.695086
ENSG00000227036	cg09683258	0.443199	0.390963	0.483277	0.322299	0.473656	0.548036	0.586021	0.388967	0.423473	0.40733	0.508822	0.518152	0.5276	0.455604	0.427198	0.440424	0.499657	0.500236	0.463171	0.507209	0.142234	0.483009	0.552803	0.224408	0.340812	0.188129	0.645584	0.142901	0.363022	0.132198	0.281514	0.481989	0.129329	0.455568	0.583194	0.476798	0.490192	0.49333	0.271259	0.574084	0.187181	0.425346	0.248819	0.151834	0.240347	0.118186	0.555489	0.270887
ENSG00000227036	cg12584520	0.93931	0.951287	0.881467	0.936903	0.91932	0.927257	0.940919	0.925648	0.949278	0.948194	0.946338	0.935039	0.858369	0.925975	0.909672	0.957263	0.927288	0.908772	0.939221	0.928554	0.786508	0.954507	0.93422	0.948126	0.736998	0.927966	0.818798	0.935633	0.930158	0.937685	0.913011	0.938274	0.930198	0.490443	0.488638	0.951118	0.921405	0.882792	0.407629	0.950739	0.824824	0.95433	0.945171	0.963335	0.839224	0.935215	0.837108	0.934849
ENSG00000227036	cg14901671	0.296456	0.28469	0.267065	0.491233	0.277425	0.290374	0.303654	0.290538	0.377791	0.358268	0.286572	0.262947	0.345232	0.26967	0.308988	0.333813	0.285354	0.307076	0.32587	0.237339	0.386899	0.299534	0.227126	0.646032	0.216224	0.308932	0.169493	0.15796	0.414106	0.480462	0.116724	0.370697	0.387004	0.157152	0.294764	0.571498	0.247572	0.465098	0.164923	0.251804	0.455633	0.159888	0.204492	0.789285	0.141078	0.142256	0.174044	0.512742
ENSG00000227036	cg14939765	0.824038	0.853826	0.837336	0.844897	0.844164	0.842639	0.827295	0.829297	0.789362	0.85185	0.830101	0.860829	0.875802	0.846757	0.805007	0.83319	0.873089	0.870548	0.878733	0.830329	0.694765	0.911594	0.900597	0.885093	0.745425	0.618638	0.870754	0.517872	0.836583	0.690883	0.869302	0.860169	0.891742	0.880082	0.87887	0.862898	0.829264	0.921252	0.855584	0.895676	0.886611	0.90589	0.892898	0.881965	0.702839	0.426354	0.866982	0.787041
ENSG00000227066	cg06094142	0.0228127	0.0157413	0.00812912	0.0135415	0.00516021	0.0220813	0.0225939	0.0208539	0.0197368	0.0197193	0.0228446	0.0141307	0.0053969	0.0106339	0	0.0206339	0.0190417	0.0223919	0.0225847	0.0188704	0.00426081	0.0117172	0.0144955	0.00677382	0.0136079	0.0200272	0.00939037	0.0138659	0.0173563	0.0127645	0.0167801	0.0125802	0.0175812	0.00605227	0.0128267	0.0185931	0.0122274	0.0256072	0.0207445	0.0122805	0.0172251	0.0141425	0.00256041	0	0.0269424	0.0260663	0.0240087	0.018912
ENSG00000227066	cg14076231	0.661866	0.465781	0.572712	0.532383	0.570743	0.595644	0.569475	0.639021	0.558241	0.554285	0.691014	0.692697	0.465683	0.599727	0.68897	0.541503	0.591594	0.607637	0.519335	0.660857	0.412214	0.274476	0.24508	0.441418	0.440931	0.414638	0.485506	0.437396	0.774525	0.323208	0.377348	0.641356	0.493503	0.42996	0.538509	0.641166	0.501601	0.437462	0.4722	0.516003	0.27165	0.552492	0.345212	0.306808	0.420777	0.331038	0.475491	0.297185
ENSG00000227117	cg01141459	0.533685	0.342842	0.407313	0.563607	0.554736	0.466448	0.390559	0.58792	0.352596	0.405912	0.521344	0.554314	0.366333	0.534301	0.5796	0.403651	0.37918	0.549636	0.423941	0.535655	0.881822	0.165709	0.936223	0.498364	0.722275	0.336381	0.866735	0.272774	0.636108	0.924625	0.818217	0.495607	0.745942	0.884404	0.657244	0.706976	0.576119	0.563725	0.939489	0.374253	0.957191	0.167111	0.896437	0.191427	0.722279	0.235072	0.843325	0.24316
ENSG00000227117	cg09118420	0.921242	0.754143	0.755287	0.849428	0.864265	0.836738	0.862135	0.860785	0.658971	0.663798	0.935079	0.862299	0.604461	0.928796	0.838789	0.827993	0.788702	0.86495	0.72415	0.869504	0.797228	0.728148	0.896095	0.89944	0.870578	0.641401	0.908242	0.867036	0.928943	0.918566	0.918531	0.882594	0.900704	0.935388	0.810864	0.942673	0.865348	0.928258	0.932758	0.838884	0.567234	0.937583	0.910015	0.907935	0.917423	0.938238	0.90754	0.540548
ENSG00000227117	cg10195901	0.545864	0.472421	0.4514	0.529943	0.622717	0.54784	0.522399	0.540496	0.454453	0.495326	0.579417	0.540343	0.470098	0.556678	0.580754	0.450676	0.486244	0.535056	0.451443	0.495759	0.73054	0.25627	0.844221	0.51298	0.624299	0.421432	0.757524	0.294056	0.600251	0.296396	0.633498	0.521524	0.590291	0.79042	0.61341	0.575664	0.59061	0.613215	0.847206	0.448082	0.865474	0.186482	0.824595	0.349403	0.624549	0.184487	0.768175	0.319853
ENSG00000227117	cg13245431	0.749958	0.663671	0.674907	0.727329	0.806896	0.712708	0.737103	0.71095	0.57529	0.669187	0.747603	0.740115	0.642457	0.770095	0.762353	0.666092	0.654002	0.769051	0.690357	0.692186	0.856312	0.41621	0.88111	0.692547	0.794301	0.481094	0.898553	0.405339	0.778185	0.906122	0.745947	0.70094	0.768254	0.905694	0.721747	0.825606	0.768865	0.755761	0.92082	0.636001	0.925834	0.409143	0.870104	0.589233	0.762988	0.344366	0.899367	0.456454
ENSG00000227117	cg14509403	0.506824	0.475303	0.38724	0.525016	0.523026	0.468085	0.415201	0.468764	0.364611	0.414037	0.499035	0.460511	0.389243	0.500363	0.515962	0.441817	0.415461	0.444864	0.227322	0.442758	0.734345	0.200803	0.863633	0.443873	0.551441	0.359818	0.72289	0.306755	0.38772	0.575223	0.619555	0.477236	0.594899	0.79875	0.618868	0.480472	0.51626	0.602571	0.865929	0.33274	0.84579	0.115742	0.828254	0.344539	0.600519	0.175211	0.721768	0.24792
ENSG00000227117	cg15209808	0.576636	0.355814	0.48608	0.585915	0.663107	0.520294	0.563599	0.575505	0.401727	0.469055	0.60727	0.579763	0.501844	0.612415	0.599595	0.523972	0.487238	0.571752	0.37765	0.514836	0.821548	0.25546	0.917698	0.518407	0.674484	0.429837	0.815824	0.248592	0.593542	0.65546	0.699442	0.557	0.686564	0.861787	0.66702	0.653614	0.612955	0.697083	0.921769	0.416219	0.920897	0.148837	0.899988	0.318146	0.693824	0.170675	0.827292	0.265584
ENSG00000227117	cg17632937	0.504053	0.416836	0.431007	0.507529	0.532057	0.471861	0.444195	0.527877	0.42383	0.474528	0.521744	0.520503	0.457158	0.534859	0.559161	0.475147	0.508306	0.533818	0.397266	0.454248	0.688006	0.332234	0.787112	0.517917	0.576766	0.394775	0.723303	0.379978	0.474628	0.532575	0.538917	0.516016	0.577607	0.766262	0.631875	0.605301	0.529737	0.614498	0.826241	0.429702	0.802238	0.256996	0.779687	0.459552	0.600134	0.294491	0.715102	0.327292
ENSG00000227117	cg21843594	0.535685	0.561322	0.449376	0.557602	0.576798	0.527399	0.473281	0.528703	0.493409	0.465329	0.56637	0.534886	0.482687	0.553281	0.560203	0.480714	0.495818	0.550379	0.308899	0.49088	0.728569	0.285448	0.872687	0.510737	0.622166	0.381731	0.746713	0.354614	0.55155	0.625908	0.626784	0.514501	0.589573	0.822063	0.605527	0.606826	0.538315	0.587911	0.882476	0.375805	0.82638	0.160939	0.794677	0.420256	0.614987	0.250587	0.750866	0.327131
ENSG00000227117	cg23268208	0.536238	0.367281	0.437407	0.540416	0.550991	0.466759	0.422938	0.500566	0.494989	0.46919	0.531169	0.531291	0.414695	0.514781	0.525063	0.482908	0.483472	0.512538	0.377993	0.448736	0.726334	0.319394	0.80489	0.510228	0.642065	0.369151	0.762937	0.351013	0.472057	0.210791	0.571999	0.522107	0.583693	0.794155	0.604746	0.55295	0.50953	0.645229	0.843802	0.400511	0.836562	0.226378	0.837147	0.463004	0.63232	0.263037	0.758895	0.327215
ENSG00000227540	cg01430621	0.052795	0.0836237	0.0705416	0.058318	0.0753113	0.0663913	0.0609645	0.0600248	0.0870063	0.0704094	0.0469815	0.0634405	0.0747922	0.0779367	0.0917355	0.0727536	0.105217	0.105732	0.0904699	0.0874376	0.0882709	0.0747537	0.0463976	0.0925055	0.0503477	0.0452027	0.0547375	0.0710382	0.0908542	0.0816092	0.028697	0.0776107	0.0805556	0.0765595	0.0976167	0.0570726	0.0666454	0.0822521	0.101736	0.10016	0.072935	0.0882068	0.0634626	0.0644369	0.0457824	0.049459	0.067718	0.0460123
ENSG00000227540	cg02160826	0.0869793	0.0965957	0.0677966	0.0883957	0.0952082	0.086136	0.0840201	0.088075	0.0955001	0.0775411	0.0876458	0.0819296	0.0713307	0.0712015	0.09794	0.0907433	0.0943377	0.100503	0.101832	0.0903496	0.0676474	0.103106	0.0715599	0.0809647	0.0860227	0.0807175	0.0911004	0.0693695	0.120996	0.0810121	0.0634736	0.0792285	0.067981	0.0906546	0.0772496	0.0923834	0.0700643	0.103547	0.0991434	0.106989	0.0968687	0.0691793	0.0890067	0.0854151	0.0885264	0.109761	0.109695	0.0775645
ENSG00000227540	cg03037366	0.0693069	0.121593	0.0621825	0.0743526	0.0888542	0.083303	0.0572755	0.0706398	0.0861567	0.0649465	0.0487247	0.082683	0.0620482	0.0648095	0.0692632	0.0742502	0.0725969	0.101066	0.0761609	0.0798373	0.0768065	0.0739756	0.0542584	0.0659296	0.0761038	0.0673953	0.0796353	0.0561261	0.0708939	0.0924476	0.0564123	0.0684187	0.0648516	0.0617415	0.0731302	0.0644353	0.0609442	0.0774436	0.08569	0.0753193	0.0935087	0.0658537	0.0666536	0.0971867	0.0707137	0.0769528	0.0770361	0.070626
ENSG00000227540	cg03576467	0.0158141	0.0168862	0.0178889	0.021896	0.0122675	0.0162312	0.0124315	0.000860092	0.0179254	0.00635111	0.0137671	0.0186402	0.0164451	0.00703973	0.0124683	0.0274751	0.00554195	0.0146789	0.0260663	0.0147059	0.0321181	0.0205491	0.0144841	0.00796813	0.0112712	0.0253028	0.0400709	0.0220339	0.011649	0.0110658	0.0265865	0.00451022	0	0.00604424	0.0173526	0.0105794	0.00971449	0.023394	0.00893744	0.0208933	0.0204352	0.0115329	0.0171969	0.0188934	0.023772	0.0192551	0.0289399	0.0043767
ENSG00000227540	cg03579942	0.0564875	0.0489996	0.0399268	0.0424311	0.0479188	0.0523982	0.0477254	0.0485234	0.0612431	0.0635384	0.0514215	0.0709672	0.0460323	0.0443654	0.0612718	0.0502476	0.060279	0.0697334	0.0565915	0.0568467	0.0373119	0.0426091	0.0335128	0.062372	0.050005	0.0452977	0.0593735	0.0407521	0.0538779	0.0493496	0.0425595	0.0509587	0.0467776	0.0542038	0.0529647	0.0488793	0.0547023	0.064368	0.0719267	0.069073	0.056955	0.0393998	0.0487333	0.0569877	0.0484458	0.0545593	0.0551001	0.0381734
ENSG00000227540	cg05647048	0.0634204	0.0864065	0.0738592	0.0942926	0.0824805	0.0644224	0.0813371	0.0836324	0.076543	0.079147	0.0926346	0.0689824	0.0698316	0.077249	0.077961	0.0839562	0.0705836	0.0876978	0.083395	0.0852543	0.0654441	0.090001	0.0672111	0.0744991	0.0848205	0.0674449	0.0854369	0.0666976	0.0763264	0.0739076	0.0549777	0.0947889	0.0599824	0.0732542	0.085928	0.0864726	0.0691873	0.0855084	0.0884268	0.0900338	0.0761636	0.0777828	0.0746778	0.0896893	0.0814207	0.0703716	0.0808059	0.0561127
ENSG00000227540	cg07995365	0.0506112	0.0592393	0.0536503	0.0479594	0.0591054	0.0782618	0.0405915	0.0596937	0.0528003	0.0556901	0.0515484	0.0566751	0.0447866	0.0596702	0.0509872	0.046273	0.056677	0.0721814	0.0735278	0.044698	0.0374926	0.0389457	0.0442438	0.0567104	0.0628917	0.0455556	0.0600629	0.0426437	0.035059	0.0434379	0.0584069	0.0517817	0.0456706	0.0480431	0.0474393	0.0513745	0.0542328	0.065561	0.0845597	0.0676902	0.0532622	0.061753	0.0466846	0.0530464	0.0611663	0.0393767	0.0486186	0.040117
ENSG00000227540	cg10898837	0.0477252	0.053205	0.0611315	0.0547923	0.0547386	0.0574202	0.0389557	0.0455322	0.0559915	0.0420101	0.0612954	0.0572146	0.0329825	0.0436277	0.0391855	0.034802	0.0535414	0.0522277	0.0482456	0.0431595	0.0565566	0.0611083	0.047853	0.0517672	0.047937	0.0394572	0.0792403	0.0402361	0.0528523	0.0418802	0.0388241	0.055933	0.0399562	0.0366595	0.0505897	0.0427286	0.0305625	0.0696517	0.0487098	0.0616904	0.0577646	0.0624935	0.0508418	0.0703788	0.0416532	0.0539363	0.0691474	0.0401202
ENSG00000227540	cg11469325	0.0448804	0.0342857	0.0438107	0.0433787	0.0755066	0.0903788	0.0805266	0.0720056	0.0798501	0.0581539	0.0665031	0.0620102	0.0757426	0.0647203	0.0707407	0.0567401	0.0515508	0.068323	0.072502	0.0671401	0.0552666	0.026995	0.0467908	0.0379733	0.0798101	0.0638435	0.06095	0.0601698	0.0491858	0.0619238	0.0837963	0.05669	0.0489963	0.0574925	0.0461862	0.0547909	0.0727821	0.0665325	0.0504399	0.0731098	0.0445371	0.0215308	0.0464993	0.0373837	0.0902536	0.113455	0.0663057	0.0662998
ENSG00000227540	cg12020983	0.111435	0.132753	0.10278	0.131831	0.140938	0.138003	0.132657	0.106213	0.124005	0.107532	0.145694	0.112186	0.0876016	0.0855658	0.113265	0.107915	0.0978963	0.137896	0.124058	0.106478	0.108871	0.11618	0.10037	0.128251	0.124309	0.102756	0.134255	0.0998845	0.134338	0.121687	0.0935857	0.111801	0.0854049	0.112475	0.11396	0.0982892	0.0939266	0.127498	0.120542	0.130529	0.135726	0.130173	0.110855	0.15428	0.130117	0.13019	0.149606	0.0796612
ENSG00000227540	cg15686776	0.0958322	0.0819006	0.0935003	0.0824481	0.115717	0.112727	0.124965	0.124832	0.105872	0.0932327	0.104271	0.130013	0.0877503	0.0950777	0.0913838	0.0924994	0.0847775	0.155702	0.152931	0.113687	0.0984896	0.138503	0.0717933	0.119935	0.141044	0.0720245	0.124525	0.137158	0.136056	0.0773052	0.111572	0.134409	0.0876125	0.155192	0.11474	0.112238	0.0939339	0.125864	0.110927	0.184148	0.135508	0.121881	0.103457	0.090708	0.109136	0.1225	0.134059	0.136189
ENSG00000227540	cg16419498	0.0368477	0.0330609	0.0437268	0.0442243	0.0475463	0.045586	0.0491925	0.0501998	0.0597087	0.0557921	0.0361136	0.0552973	0.0421323	0.0491973	0.0396885	0.0555011	0.0408196	0.0859978	0.0715145	0.0713342	0.0353673	0.0531578	0.0385863	0.0467938	0.0598082	0.0353047	0.0428954	0.0411588	0.0410984	0.0459108	0.0227182	0.054755	0.0433022	0.0489845	0.0544106	0.0699656	0.0525188	0.0727436	0.0842015	0.0692368	0.0364337	0.0439929	0.0480798	0.0583054	0.0310972	0.0444486	0.0427298	0.0194684
ENSG00000227540	cg25111781	0.0595549	0.066171	0.0512901	0.0650944	0.0531799	0.0514019	0.0536956	0.0881459	0.0494458	0.0526821	0.0594456	0.0753932	0.064266	0.0624642	0.0496505	0.0638972	0.0778927	0.0850867	0.0626749	0.077941	0.0461368	0.0595539	0.0540936	0.0584254	0.069015	0.0463912	0.0568194	0.0597699	0.0511848	0.0526089	0.0520893	0.0646123	0.0579696	0.0585846	0.0787054	0.065005	0.0588464	0.0857112	0.0789976	0.086795	0.0628838	0.0638607	0.0633939	0.053018	0.0585634	0.0670163	0.0571994	0.0649135
ENSG00000227540	cg26210946	0.0531013	0.0603734	0.0534917	0.0651118	0.0641652	0.0679007	0.064602	0.0639363	0.0629711	0.0683774	0.0705094	0.0598626	0.0553922	0.0664572	0.0604851	0.0665408	0.0701148	0.0779678	0.0668112	0.0734323	0.0615992	0.058425	0.0554781	0.0676608	0.0630982	0.0633773	0.0769295	0.0616326	0.0650721	0.049108	0.0384684	0.0606061	0.0561926	0.0610329	0.0605517	0.0657221	0.0608614	0.0794739	0.0651903	0.0777105	0.0648726	0.0751127	0.0550327	0.0705053	0.0686151	0.0609206	0.0710797	0.0446454
ENSG00000228055	cg16844333	0.550123	0.475568	0.491459	0.618764	0.536896	0.531013	0.490111	0.516801	0.375789	0.443446	0.553732	0.491362	0.596149	0.529179	0.540997	0.398767	0.564152	0.571704	0.537847	0.548686	0.367261	0.541579	0.747498	0.738929	0.328703	0.485831	0.410513	0.648497	0.421154	0.328878	0.481517	0.512948	0.527787	0.327274	0.285768	0.436123	0.556119	0.551579	0.193658	0.732057	0.354904	0.542052	0.770706	0.864138	0.105498	0.509111	0.406357	0.666667
ENSG00000228109	cg01860010	0.910095	0.934158	0.921398	0.921051	0.924162	0.923562	0.927119	0.928051	0.922705	0.929635	0.935012	0.941979	0.921886	0.926501	0.923194	0.931078	0.941805	0.926276	0.918596	0.902997	0.889105	0.923654	0.889062	0.903531	0.87638	0.888631	0.921875	0.893046	0.902654	0.919097	0.909553	0.933321	0.913853	0.914459	0.920243	0.931084	0.924517	0.934904	0.920303	0.943328	0.927561	0.922656	0.908707	0.940749	0.88947	0.900599	0.923169	0.924837
ENSG00000228109	cg01947751	0.745214	0.839705	0.706955	0.830492	0.780254	0.744074	0.732394	0.775505	0.785915	0.840418	0.72991	0.759779	0.783998	0.7886	0.749601	0.782937	0.782414	0.80888	0.818627	0.770115	0.818722	0.906162	0.830853	0.844069	0.56312	0.718901	0.839959	0.631738	0.72616	0.849972	0.354313	0.721744	0.872785	0.595143	0.687083	0.814022	0.761094	0.785787	0.627943	0.84346	0.866793	0.840652	0.828437	0.88923	0.305139	0.675459	0.854926	0.628544
ENSG00000228109	cg02295118	0.0381646	0.0551733	0.0630985	0.0554238	0.0809345	0.0879257	0.0958919	0.0551673	0.0821634	0.058443	0.0637802	0.0584921	0.0557897	0.063448	0.0732442	0.0625819	0.0545764	0.0474457	0.0631745	0.0581473	0.0542562	0.0531213	0.0532708	0.0449817	0.0458188	0.0670062	0.0680493	0.0751901	0.0720417	0.0879109	0.0765288	0.052273	0.0848196	0.0543928	0.0455949	0.0600323	0.0536717	0.0752916	0.0424037	0.0735781	0.0480882	0.0471473	0.0523819	0.0538244	0.0648262	0.054237	0.0775214	0.0698925
ENSG00000228109	cg06364319	0.0521855	0.0338374	0.0383865	0.0466135	0.0735408	0.0775343	0.0952381	0.0628838	0.0792037	0.0305755	0.0784474	0.0688647	0.0468969	0.0564007	0.0673453	0.0541136	0.0714112	0.0452725	0.0581395	0.0594445	0.0567112	0.043423	0.0578239	0.050437	0.0625283	0.08555	0.0876847	0.0491663	0.0636161	0.035848	0.0694362	0.0572382	0.0705036	0.0396745	0.0464434	0.0502537	0.059675	0.0569196	0.0529076	0.0819346	0.0496394	0.0696587	0.0516395	0.031157	0.0619734	0.0882353	0.0708308	0.0561021
ENSG00000228109	cg09681814	0.131702	0.190037	0.16206	0.142106	0.0657431	0.165618	0.194183	0.125256	0.264485	0.184145	0.14798	0.106488	0.184127	0.131704	0.141815	0.115732	0.169023	0.129296	0.258439	0.101991	0.0936968	0.145838	0.168142	0.0855954	0.0947328	0.100606	0.290091	0.0630358	0.14262	0.636315	0.0761644	0.136263	0.0842506	0.476132	0.092431	0.27479	0.127024	0.127139	0.106264	0.142987	0.133583	0.163389	0.337933	0.137974	0.0647177	0.102185	0.288163	0.123551
ENSG00000228109	cg11631334	0.182265	0.188629	0.105034	0.148633	0.212979	0.288447	0.342082	0.210036	0.250061	0.202626	0.213129	0.161779	0.271227	0.232114	0.216108	0.206803	0.218435	0.236569	0.260362	0.214523	0.136175	0.188568	0.160364	0.171875	0.182975	0.267528	0.342285	0.194936	0.257159	0.238835	0.2577	0.173963	0.341539	0.218043	0.205645	0.222621	0.225822	0.255914	0.219044	0.212295	0.145497	0.217965	0.178971	0.129232	0.153568	0.2694	0.353711	0.189839
ENSG00000228109	cg13759702	0.905917	0.920993	0.922574	0.9062	0.906346	0.920313	0.937426	0.924545	0.932121	0.92723	0.91505	0.917527	0.919626	0.918645	0.915219	0.922963	0.927289	0.918307	0.921586	0.901651	0.9	0.924684	0.855075	0.911817	0.756869	0.873847	0.913796	0.8995	0.850905	0.911924	0.86162	0.936005	0.893178	0.91648	0.892146	0.916481	0.898193	0.900296	0.841682	0.92108	0.904252	0.921937	0.896606	0.943283	0.727316	0.885842	0.909002	0.884092
ENSG00000228109	cg22668421	0.0380497	0.0273559	0.086203	0.0817581	0.0513658	0.0491465	0.115639	0.059206	0.0569773	0.0521515	0.0571282	0.047819	0.0443818	0.0675138	0.0767272	0.0448921	0.0408294	0.0566328	0.0578039	0.0780375	0.0431782	0.0346335	0.0476876	0.0439901	0.0484401	0.0501217	0.0627777	0.0465996	0.0534102	0.0447368	0.0362868	0.0404074	0.0566372	0.0634716	0.0351497	0.0444131	0.045153	0.0484564	0.0498408	0.060575	0.0336696	0.0340661	0.0380815	0.0253289	0.0351356	0.0440339	0.0475013	0.0439561
ENSG00000228203	cg02414889	0.694936	0.863339	0.693126	0.819287	0.795137	0.860575	0.78997	0.750194	0.830416	0.798015	0.763907	0.855727	0.745461	0.790934	0.778363	0.720864	0.821036	0.802401	0.846931	0.790837	0.578124	0.442057	0.579602	0.840786	0.484854	0.757209	0.453833	0.495831	0.865752	0.303542	0.369598	0.805181	0.2809	0.407058	0.547951	0.679447	0.768009	0.3355	0.669444	0.653653	0.714054	0.395232	0.781327	0.86468	0.255174	0.654125	0.409465	0.361376
ENSG00000228203	cg20437098	0.93464	0.93728	0.917848	0.935453	0.927925	0.915034	0.933634	0.925455	0.921383	0.942649	0.927723	0.93219	0.933541	0.90801	0.927145	0.942335	0.933357	0.937618	0.933226	0.90251	0.901072	0.913902	0.926779	0.926583	0.864496	0.903937	0.89461	0.915426	0.924854	0.946831	0.922316	0.909852	0.92105	0.911082	0.848604	0.92021	0.908774	0.930674	0.761215	0.923791	0.937952	0.920618	0.924446	0.938997	0.906075	0.92559	0.903604	0.91446
ENSG00000228223	cg02672854	0.0968407	0.123884	0.0931345	0.196012	0.10754	0.161042	0.182672	0.125595	0.10915	0.207932	0.10771	0.124761	0.125613	0.0981063	0.101486	0.220142	0.123929	0.160063	0.265092	0.138683	0.217068	0.119362	0.495881	0.227262	0.0699426	0.144737	0.119958	0.114163	0.716791	0.0659681	0.0846959	0.104126	0.223245	0.132622	0.105652	0.41078	0.212878	0.140344	0.415892	0.199323	0.279034	0.189966	0.245593	0.320852	0.0682065	0.361162	0.0979885	0.292144
ENSG00000228223	cg10414736	0.140712	0.321386	0.164439	0.443892	0.175289	0.258854	0.333075	0.253939	0.274382	0.34385	0.161626	0.23705	0.323004	0.184929	0.207482	0.350187	0.231242	0.278501	0.559567	0.143249	0.305245	0.463099	0.616171	0.560936	0.115006	0.264145	0.155876	0.233675	0.722422	0.08794	0.0857532	0.157782	0.540082	0.223289	0.117307	0.510704	0.282954	0.219669	0.518594	0.422526	0.398662	0.606818	0.489078	0.630203	0.0703768	0.2768	0.116307	0.358769
ENSG00000228223	cg14052210	0.37788	0.522418	0.407595	0.578738	0.436628	0.477993	0.520741	0.450245	0.580375	0.508164	0.430584	0.431465	0.479296	0.385097	0.450682	0.543875	0.424239	0.46385	0.624538	0.369539	0.686937	0.78232	0.85145	0.656647	0.393266	0.551283	0.444209	0.602159	0.755744	0.512905	0.632887	0.415922	0.784362	0.513596	0.546159	0.618083	0.498628	0.760703	0.766132	0.590885	0.783737	0.820389	0.801584	0.752754	0.325646	0.50766	0.456133	0.702367
ENSG00000228223	cg18969411	0.0810029	0.101427	0.0731935	0.0627897	0.0790745	0.0762553	0.09358	0.08	0.0756056	0.0873111	0.0682972	0.0472515	0.0537944	0.0515792	0.0778105	0.0679245	0.0575929	0.103781	0.116996	0.056913	0.0656604	0.0739958	0.0671084	0.0719047	0.082416	0.0636324	0.0632881	0.0487702	0.0776897	0.0526896	0.069689	0.0659617	0.0570925	0.0667557	0.0733457	0.0791466	0.0436285	0.116568	0.0968271	0.0975686	0.0694872	0.0622587	0.0731544	0.0669078	0.071252	0.0504525	0.112254	0.0532777
ENSG00000228223	cg19478381	0.0892326	0.10778	0.0571855	0.133908	0.0853795	0.10399	0.0697934	0.178767	0.0703496	0.117621	0.115367	0.150075	0.0730365	0.0803674	0.0378667	0.12567	0.138849	0.164506	0.298992	0.118581	0.0847937	0.0642093	0.38248	0.107617	0.089217	0.0652174	0.120365	0.114353	0.0605584	0.0733223	0.0735805	0.0818351	0.0472292	0.119887	0.0686155	0.41605	0.160949	0.095082	0.204251	0.165814	0.0911006	0.0931818	0.318383	0.14521	0.0550582	0.0744866	0.19537	0.0575428
ENSG00000228223	cg20505966	0.0490424	0.0500324	0.0470992	0.0634378	0.0589594	0.0550165	0.0681112	0.0643634	0.0496535	0.0682077	0.0555119	0.0699614	0.0598554	0.0531178	0.062621	0.0441475	0.0635194	0.0784467	0.0709937	0.075138	0.0620902	0.0607535	0.0449049	0.0584969	0.0692654	0.0510108	0.0677185	0.0573764	0.0679126	0.0627091	0.0519497	0.0625725	0.0477334	0.0491154	0.0533431	0.0711179	0.0522664	0.0766823	0.0755583	0.075	0.0530853	0.0700318	0.0569545	0.0545715	0.0587399	0.0662062	0.0620753	0.0407294
ENSG00000228223	cg21599798	0.0761369	0.0850308	0.0589464	0.086175	0.0792978	0.0923536	0.0840777	0.0918644	0.0997472	0.084846	0.0846443	0.0846652	0.0614035	0.086892	0.0856578	0.0706148	0.0687657	0.107744	0.107916	0.0859463	0.0646864	0.0931927	0.0710365	0.0820137	0.0952714	0.0898803	0.0908118	0.087405	0.100465	0.0736083	0.0620479	0.0954828	0.0682621	0.0785136	0.065652	0.0697371	0.0718701	0.0967021	0.106708	0.122405	0.0681693	0.108478	0.0907706	0.0746443	0.0883874	0.080391	0.103752	0.0912322
ENSG00000228223	cg27490387	0.263963	0.272766	0.155073	0.238471	0.201584	0.301792	0.250451	0.303507	0.273438	0.227624	0.280578	0.253759	0.212977	0.260243	0.23297	0.204424	0.233266	0.343983	0.32152	0.255158	0.208614	0.248756	0.289681	0.187961	0.251766	0.214286	0.264633	0.211062	0.222387	0.187237	0.106643	0.317682	0.127399	0.237859	0.235843	0.365308	0.284572	0.229318	0.294391	0.315221	0.204357	0.283577	0.303671	0.268845	0.180758	0.272049	0.280062	0.164215
ENSG00000228340	cg00966141	0.805736	0.644722	0.641344	0.725552	0.735662	0.779221	0.718839	0.825118	0.776764	0.738205	0.773004	0.775313	0.751934	0.65787	0.681781	0.665058	0.620333	0.721827	0.651263	0.755148	0.425876	0.322254	0.321026	0.677478	0.384713	0.469705	0.455867	0.598271	0.40248	0.410674	0.336711	0.846042	0.156518	0.648517	0.371007	0.546791	0.697088	0.318493	0.201332	0.549558	0.350233	0.264778	0.682791	0.728801	0.195281	0.343687	0.486809	0.260569
ENSG00000228340	cg03472888	0.687945	0.715602	0.815491	0.799323	0.745973	0.702692	0.827167	0.698134	0.759564	0.630349	0.710309	0.751835	0.551891	0.757408	0.786763	0.707113	0.704727	0.769194	0.581742	0.773726	0.763712	0.377795	0.78483	0.878987	0.545852	0.516712	0.540966	0.456991	0.518263	0.683025	0.711156	0.697013	0.599319	0.430383	0.515192	0.695844	0.687512	0.347604	0.243818	0.867498	0.859096	0.292052	0.701424	0.904245	0.248373	0.667903	0.510285	0.293891
ENSG00000228340	cg04343361	0.864985	0.902186	0.803505	0.863758	0.83275	0.810255	0.883367	0.886962	0.770065	0.861545	0.87597	0.895307	0.867208	0.88386	0.788485	0.836488	0.884624	0.900587	0.715848	0.838221	0.726845	0.467124	0.818945	0.880206	0.547946	0.503278	0.618078	0.602673	0.740272	0.74747	0.642457	0.840719	0.341735	0.857712	0.539848	0.727071	0.792832	0.455718	0.492598	0.622948	0.762508	0.381338	0.825463	0.905517	0.339605	0.603889	0.626302	0.635735
ENSG00000228340	cg18965930	0.448094	0.254766	0.543029	0.623312	0.504188	0.565476	0.516512	0.514484	0.276483	0.446515	0.543211	0.293893	0.401913	0.336392	0.56054	0.382752	0.515825	0.441598	0.5586	0.530567	0.457852	0.175503	0.690994	0.707351	0.323906	0.373934	0.351763	0.407301	0.257472	0.266081	0.471904	0.357878	0.205547	0.261369	0.382229	0.499137	0.534564	0.264851	0.213162	0.459786	0.577734	0.152721	0.652094	0.817574	0.19233	0.386836	0.347064	0.383228
ENSG00000228614	cg01374049	0.0826352	0.0926952	0.0768079	0.596371	0.0758588	0.079315	0.0827353	0.0547422	0.0880811	0.086487	0.0794458	0.0935098	0.0704854	0.0842444	0.0833182	0.0849713	0.0748588	0.0937309	0.0926325	0.0602066	0.0767015	0.0822315	0.0600299	0.65057	0.0756972	0.0733885	0.0907467	0.0718381	0.0958686	0.0723074	0.0787796	0.0862814	0.543264	0.0833713	0.095013	0.0811421	0.0791655	0.0985589	0.0816871	0.116099	0.0850525	0.0975335	0.0819835	0.733975	0.0797109	0.0932431	0.0789549	0.0654325
ENSG00000228614	cg01881322	0.323405	0.265071	0.306612	0.593045	0.31216	0.339079	0.342661	0.292782	0.437315	0.410987	0.426645	0.304154	0.275995	0.277564	0.352232	0.318433	0.33707	0.387438	0.252226	0.357962	0.111082	0.116643	0.101912	0.654899	0.269518	0.140613	0.144306	0.131585	0.154317	0.111359	0.0917009	0.293301	0.601158	0.115724	0.234613	0.210996	0.262406	0.133314	0.128798	0.219881	0.122631	0.105358	0.0815641	0.764223	0.0901264	0.0900066	0.114769	0.0929215
ENSG00000228614	cg03459953	0.0297959	0.0363687	0.0207086	0.494379	0.0405569	0.0310021	0.0296189	0.0260136	0.0452421	0.0175845	0.0384136	0.00925666	0.0556492	0.0152284	0.0207626	0.0192635	0.0115719	0.0191971	0.0220091	0.0262122	0.0258499	0.0396941	0.0225282	0.558346	0.0435211	0.0370825	0.025443	0.00724709	0.0246318	0.0150666	0.0264691	0.0497046	0.504571	0.0382142	0.0157129	0.0160272	0.018271	0.019314	0.0208735	0.0152827	0.0310671	0.0332826	0.0376918	0.571995	0.0286931	0.0319178	0.0367039	0.0450805
ENSG00000228614	cg11306969	0.0696289	0.0892258	0.0749579	0.532584	0.0821078	0.0924657	0.0728251	0.0784717	0.0869657	0.0805414	0.0969481	0.0847024	0.082176	0.0670397	0.108172	0.0697436	0.0672968	0.107095	0.0862087	0.0685722	0.0487641	0.09554	0.0474117	0.64766	0.0875254	0.0619186	0.0678804	0.0734647	0.0745656	0.0568809	0.0483795	0.0940152	0.583741	0.0553674	0.0809086	0.0775836	0.0673529	0.0723356	0.077657	0.0934337	0.0556202	0.0682356	0.0468702	0.745182	0.0561823	0.0608164	0.0668726	0.059224
ENSG00000228614	cg15286372	0.0955897	0.0916773	0.0971363	0.265185	0.104471	0.098258	0.10316	0.157246	0.118558	0.0963949	0.0950976	0.0781747	0.0605784	0.0773157	0.089628	0.0872543	0.0827573	0.10181	0.0880079	0.0770406	0.0826376	0.10661	0.0732699	0.347247	0.0931971	0.0801161	0.103964	0.0832259	0.101737	0.0773125	0.0722936	0.160886	0.0828359	0.0722546	0.0698473	0.0797126	0.0713578	0.0837797	0.101406	0.108789	0.0823924	0.101242	0.0932267	0.366327	0.0907632	0.0878213	0.107139	0.0740227
ENSG00000228614	cg15726169	0.628531	0.794721	0.716561	0.790243	0.635965	0.641451	0.717526	0.710647	0.796393	0.814429	0.722259	0.639707	0.681519	0.573752	0.705637	0.689244	0.666715	0.72694	0.640331	0.623697	0.285061	0.296625	0.170983	0.75499	0.468918	0.336827	0.403948	0.409876	0.238989	0.200156	0.310943	0.718308	0.61889	0.31171	0.504649	0.543714	0.580621	0.26308	0.232854	0.443049	0.186209	0.190911	0.157712	0.794599	0.128038	0.135553	0.210473	0.245388
ENSG00000228614	cg18839017	0.0855115	0.07432	0.0786205	0.587742	0.103115	0.0932885	0.0632683	0.109874	0.0692805	0.07408	0.0910696	0.0885503	0.0501121	0.0649351	0.083577	0.0578378	0.097678	0.106458	0.083278	0.067811	0.0529134	0.0472996	0.0288321	0.701914	0.0974886	0.0502706	0.0461539	0.0506515	0.0507535	0.0610349	0.0425047	0.183212	0.655277	0.0588583	0.0593091	0.0625245	0.064819	0.0739781	0.0550317	0.0939054	0.0433714	0.0498753	0.0252114	0.778144	0.0408367	0.0372199	0.0497667	0.0324108
ENSG00000228614	cg19209385	0.105737	0.150369	0.110507	0.431399	0.144047	0.157239	0.149236	0.129074	0.351906	0.136974	0.134529	0.140307	0.12728	0.106788	0.128355	0.149145	0.113766	0.135778	0.135354	0.133905	0.124749	0.111948	0.103774	0.528666	0.12729	0.100791	0.145547	0.117436	0.1673	0.134452	0.114456	0.263251	0.239029	0.107272	0.124422	0.116057	0.117597	0.127219	0.13116	0.164732	0.131659	0.108019	0.117903	0.574524	0.126438	0.121251	0.142202	0.112595
ENSG00000228614	cg21908116	0.0425077	0.0407448	0.0326034	0.042564	0.0502728	0.0466584	0.0362734	0.0486687	0.0390696	0.0371697	0.0431655	0.0357907	0.0418274	0.0329959	0.0376045	0.0412084	0.038176	0.0634448	0.0537977	0.0512772	0.0445169	0.0393298	0.0390328	0.0550095	0.0498836	0.0381661	0.0480314	0.0366414	0.0401881	0.0419824	0.0443447	0.0666079	0.0386298	0.0372935	0.0405992	0.0401964	0.0309324	0.0751142	0.0480968	0.0607606	0.0377343	0.0466872	0.0316006	0.0493079	0.0470507	0.0424117	0.0521352	0.0420398
ENSG00000228614	cg25020846	0.0403168	0.0459262	0.041287	0.484802	0.0739151	0.0832378	0.0870249	0.0726317	0.0890313	0.0655207	0.0885782	0.0823045	0.0600468	0.0493841	0.0705423	0.0532128	0.0572249	0.0590649	0.0644197	0.0559955	0	0.0500952	0.0439485	0.584047	0.0625954	0.0800978	0.0862386	0.0644357	0.0815902	0.0694811	0.0773676	0.069706	0.427422	0.0585903	0.0641518	0.0645745	0.0472899	0.0690286	0.067406	0.062839	0.0446489	0.0390478	0.0416667	0.619451	0.0554772	0.0699055	0.0728043	0.0705315
ENSG00000228620	cg07628580	0.662198	0.704985	0.732067	0.711928	0.660896	0.696686	0.777288	0.688201	0.640561	0.695762	0.690632	0.718144	0.782533	0.779996	0.683429	0.779939	0.769513	0.805611	0.807159	0.736963	0.542848	0.35193	0.232039	0.698085	0.726093	0.522309	0.785061	0.696835	0.712447	0.29165	0.697278	0.716696	0.835917	0.735918	0.782683	0.743197	0.687114	0.792539	0.666747	0.616446	0.501745	0.848928	0.234492	0.762776	0.726629	0.449938	0.751359	0.756129
ENSG00000228649	cg00309339	0.0607806	0.04478	0.0684261	0.082444	0.0743621	0.093924	0.0882959	0.0759195	0.0961365	0.0663596	0.0865805	0.0749202	0.0622057	0.0598246	0.0657799	0.069323	0.0691824	0.0779796	0.0873124	0.098597	0.0502475	0.050521	0.0756393	0.0795055	0.0837044	0.0481473	0.0846444	0.0644113	0.0942885	0.061044	0.067108	0.0610818	0.0676829	0.0582029	0.0529356	0.0864172	0.0605791	0.0925533	0.0952706	0.0864235	0.0653671	0.0499005	0.0800855	0.0635657	0.0815254	0.0447437	0.0789785	0.0503796
ENSG00000228649	cg00365470	0.00910482	0.00743626	0.0126794	0.0140242	0.020102	0.0161951	0.0117185	0.0215925	0.0216317	0.0157047	0.0197561	0.0167463	0.0146217	0.0187082	0.014646	0.0151284	0.0100911	0.0189162	0.0226711	0.0161962	0.0103251	0.00512081	0.0136539	0.00460268	0.0200479	0.0238545	0.0159222	0.0139784	0.0131354	0.0195143	0.0098955	0.011623	0.0233063	0.00968206	0.0187587	0.0176712	0.0192758	0	0.0214892	0.0172938	0.0144064	0.00286231	0.00894315	0.00592741	0.0163613	0.0194141	0.013772	0.018971
ENSG00000228649	cg03512484	0.490295	0.651127	0.603508	0.651172	0.613898	0.630915	0.632336	0.556629	0.702473	0.677548	0.470902	0.574083	0.668229	0.612227	0.566839	0.65433	0.647174	0.680173	0.797445	0.558786	0.609005	0.823811	0.827061	0.782558	0.445977	0.665913	0.359343	0.506731	0.66388	0.687953	0.372581	0.524046	0.808833	0.435999	0.694709	0.71668	0.559667	0.813903	0.527895	0.70822	0.716659	0.866001	0.821872	0.84028	0.467595	0.80504	0.317624	0.52544
ENSG00000228649	cg03906075	0.737885	0.873729	0.845348	0.838391	0.830718	0.799622	0.811619	0.729006	0.884373	0.876947	0.702219	0.82412	0.847147	0.810523	0.738338	0.873016	0.825185	0.82481	0.857946	0.764882	0.667659	0.911518	0.518617	0.907149	0.407814	0.757479	0.478999	0.511243	0.710327	0.175087	0.237382	0.771257	0.86076	0.338998	0.735685	0.835079	0.740124	0.907238	0.260489	0.596468	0.884522	0.699121	0.289556	0.9331	0.197996	0.893939	0.501833	0.232328
ENSG00000228649	cg04907244	0.328811	0.382708	0.483235	0.346399	0.338211	0.327693	0.414065	0.340776	0.370595	0.408961	0.299191	0.418504	0.430478	0.42422	0.358291	0.491967	0.445353	0.473972	0.465873	0.399873	0.0999507	0.221018	0.0855081	0.250754	0.165577	0.117262	0.143486	0.121516	0.131988	0.0670575	0.06506	0.283708	0.119328	0.110175	0.125599	0.419824	0.338953	0.326944	0.105055	0.229851	0.100328	0.0869742	0.0907731	0.236114	0.0574843	0.127567	0.122582	0.0589279
ENSG00000228649	cg06496272	0.775367	0.900169	0.853913	0.832661	0.822682	0.858875	0.846427	0.785937	0.865199	0.872165	0.75877	0.843825	0.892111	0.818069	0.772553	0.908287	0.858668	0.858154	0.916603	0.795081	0.786312	0.865693	0.472239	0.870587	0.466899	0.783036	0.626537	0.519178	0.909394	0.202322	0.564672	0.811638	0.709839	0.373813	0.853979	0.845568	0.791887	0.911598	0.561568	0.634465	0.851234	0.591636	0.353366	0.916524	0.362789	0.886866	0.656131	0.269415
ENSG00000228649	cg06980547	0.0486409	0.0588614	0.0711367	0.0520159	0.0627338	0.0752225	0.0393433	0.0798576	0.0474035	0.0862832	0.056617	0.0597052	0.0680037	0.0507012	0.0620123	0.0586236	0.0426575	0.11218	0.120748	0.049547	0.0561027	0.0566647	0.0537597	0.0635877	0.0624681	0.0542201	0.0678451	0.0597584	0.0923077	0.0669849	0.0527546	0.0777375	0.0668039	0.0388394	0.0891946	0.0554066	0.0278696	0.0935233	0.120313	0.107408	0.0335177	0.0722683	0.0567469	0.0955882	0.0616333	0.067702	0.0696202	0.0460985
ENSG00000228649	cg15401507	0.11171	0.12054	0.0983161	0.0934497	0.107574	0.0881813	0.101025	0.100718	0.116449	0.105581	0.120284	0.112461	0.0677391	0.0830436	0.0998646	0.100125	0.0947166	0.139	0.142348	0.0970049	0.0905216	0.112487	0.0893093	0.0996306	0.117726	0.0889513	0.110968	0.107215	0.121726	0.099039	0.0808499	0.117668	0.0806685	0.105664	0.0982868	0.103445	0.0849332	0.124372	0.139746	0.117631	0.108754	0.11377	0.103436	0.125874	0.105772	0.115119	0.135673	0.0945444
ENSG00000228649	cg18884940	0.0097496	0.00719948	0.00670232	0.00908147	0.0105448	0.0105379	0.0168093	0.0105974	0.00594248	0.00687263	0.0121704	0.0107568	0.0146209	0.00564479	0.0109659	0.0135392	0.00920591	0.00996256	0.0122359	0.0099486	0.0117129	0.0103903	0.00560656	0.0112526	0.00633834	0.0181036	0.0104048	0.0188137	0.0135625	0.00979059	0.00725325	0.00584582	0.0133439	0.0103748	0.0119145	0.0100872	0.00561213	0.0116861	0.0105156	0.0115434	0.0110946	0.0117898	0.00891254	0.00206172	0.00995926	0.0139289	0.015294	0.00764661
ENSG00000228649	cg22407942	0.440065	0.602478	0.65292	0.569005	0.52308	0.487033	0.588719	0.524769	0.557725	0.612811	0.442429	0.604223	0.605784	0.633827	0.526138	0.696866	0.634453	0.651067	0.694231	0.553951	0.21588	0.446875	0.168591	0.531869	0.245445	0.280685	0.336042	0.192513	0.268866	0.109525	0.0891615	0.432708	0.375707	0.170187	0.289449	0.635383	0.524543	0.724252	0.166235	0.360051	0.307714	0.150597	0.152006	0.599526	0.116775	0.251683	0.308917	0.12258
ENSG00000228784	cg05333279	0.835252	0.880479	0.844595	0.844924	0.800922	0.81765	0.827061	0.836201	0.823643	0.846026	0.835725	0.821836	0.856887	0.819839	0.802938	0.821814	0.866208	0.871679	0.855622	0.795876	0.729339	0.795645	0.479906	0.835206	0.503027	0.66545	0.633509	0.635755	0.713044	0.723194	0.758694	0.800498	0.667865	0.584624	0.453711	0.741099	0.785436	0.834881	0.439987	0.805857	0.710542	0.743563	0.553021	0.85668	0.355876	0.601573	0.640338	0.508361
ENSG00000228784	cg13491250	0.300886	0.406561	0.362198	0.519152	0.326743	0.394108	0.385314	0.359098	0.468955	0.436312	0.303492	0.277539	0.362882	0.264789	0.345826	0.393385	0.30507	0.305643	0.398548	0.26275	0.628246	0.717259	0.632684	0.589071	0.438944	0.564636	0.437309	0.542105	0.6591	0.686822	0.669065	0.392324	0.746931	0.661349	0.589941	0.595311	0.465892	0.548891	0.655154	0.569578	0.743069	0.7295	0.748389	0.681686	0.520709	0.554444	0.408691	0.624649
ENSG00000228784	cg15844871	0.420162	0.761362	0.359895	0.611895	0.372948	0.474113	0.380011	0.350721	0.59864	0.598714	0.395631	0.404456	0.600937	0.336664	0.402332	0.524677	0.374655	0.391317	0.538761	0.361957	0.730456	0.859539	0.872662	0.740785	0.460328	0.651315	0.508711	0.611246	0.831159	0.61598	0.854518	0.489355	0.866093	0.800615	0.461672	0.770963	0.583139	0.686607	0.637888	0.708115	0.881507	0.866493	0.89215	0.864885	0.556372	0.651067	0.424144	0.727273
ENSG00000228812	cg01059881	0.637279	0.532443	0.5381	0.558035	0.582008	0.57096	0.557773	0.636655	0.516303	0.531597	0.673417	0.633161	0.483682	0.552533	0.610707	0.529644	0.584846	0.555085	0.508005	0.607464	0.447735	0.377508	0.335388	0.557129	0.652927	0.453391	0.793502	0.569453	0.72316	0.340102	0.771913	0.703194	0.358054	0.837419	0.545072	0.648299	0.558812	0.728297	0.744944	0.634214	0.441016	0.335473	0.377764	0.57059	0.628149	0.40679	0.837179	0.412718
ENSG00000228812	cg01572549	0.968741	0.966114	0.966279	0.961232	0.94438	0.957687	0.948708	0.937657	0.93409	0.958426	0.962248	0.94712	0.951285	0.9459	0.936913	0.950375	0.957923	0.961026	0.968581	0.95241	0.964339	0.97042	0.948328	0.971879	0.856317	0.932516	0.910873	0.967585	0.901292	0.937073	0.935884	0.942305	0.957176	0.954493	0.926857	0.960378	0.929463	0.951207	0.932082	0.962396	0.976822	0.973691	0.940315	0.979382	0.878486	0.936056	0.912549	0.895742
ENSG00000228812	cg13894250	0.978539	0.989462	0.984145	0.978535	0.958715	0.963333	0.988	0.973237	0.975698	0.981247	0.982098	0.980535	0.981778	0.982744	0.983045	0.982956	0.978232	0.971628	0.984013	0.964054	0.985413	0.986908	0.972734	0.986124	0.968203	0.975203	0.982139	0.969797	0.972559	0.914179	0.977936	0.98215	0.972133	0.971582	0.966299	0.976117	0.981413	0.980946	0.973416	0.980671	0.990396	0.985912	0.985837	0.99158	0.959159	0.984386	0.98083	0.981197
ENSG00000228812	cg17038902	0.985775	0.982229	0.991372	0.985886	0.982124	0.97314	0.978004	0.973534	0.976414	0.984791	0.983442	0.98018	0.985472	0.980593	0.97492	0.979137	0.98155	0.981827	0.977882	0.981788	0.982187	0.990934	0.976418	0.988507	0.971568	0.971334	0.981879	0.982332	0.959694	0.795022	0.975936	0.98218	0.984413	0.979617	0.979033	0.978518	0.981167	0.983881	0.97537	0.975499	0.98948	0.984935	0.985596	0.993003	0.967848	0.978149	0.973966	0.97718
ENSG00000229404	cg10386292	0.799757	0.781881	0.798874	0.777866	0.803821	0.786495	0.863879	0.774154	0.746357	0.779061	0.787749	0.820252	0.842474	0.815769	0.707567	0.793823	0.801731	0.81828	0.768266	0.740444	0.742335	0.364429	0.705584	0.794488	0.467003	0.549663	0.517707	0.717338	0.675214	0.740824	0.522476	0.761788	0.837116	0.49895	0.380679	0.579545	0.732342	0.232881	0.363332	0.716988	0.764936	0.285967	0.855235	0.857561	0.281204	0.363777	0.533398	0.524468
ENSG00000229404	cg15632673	0.907328	0.804161	0.798883	0.865721	0.861432	0.797283	0.850778	0.80736	0.697823	0.84011	0.864144	0.795896	0.807229	0.878818	0.842593	0.733707	0.869635	0.833407	0.770681	0.835344	0.713005	0.400421	0.708714	0.898286	0.654874	0.594687	0.563503	0.894663	0.553016	0.848644	0.562775	0.74007	0.519663	0.661826	0.565126	0.660829	0.778167	0.367057	0.471445	0.822002	0.679272	0.409241	0.825519	0.898683	0.31399	0.473684	0.587705	0.496701
ENSG00000229484	cg08055132	0.722404	0.413616	0.560274	0.5983	0.642196	0.618507	0.564925	0.691878	0.474571	0	0.802075	0.698434	0	0	0	0	0	0	0	0	0.338718	0.318588	0.228844	0.388675	0.70527	0.516821	0.768334	0	0.887933	0.230061	0.743709	0	0	0.776444	0	0	0	0	0	0	0.175294	0.70597	0.221405	0.326427	0.844041	0.358752	0.779076	0
ENSG00000229484	cg25155068	0.726847	0.627602	0.629274	0.659141	0.659078	0.671262	0.640783	0.745469	0.63089	0.638454	0.812986	0.743908	0.595438	0.670811	0.752649	0.629445	0.710853	0.700354	0.598294	0.755146	0.510789	0.46126	0.384148	0.586938	0.621394	0.58408	0.773798	0.657383	0.820172	0.411872	0.64059	0.831974	0.567727	0.720772	0.608313	0.696611	0.671621	0.842065	0.75218	0.708501	0.409218	0.586997	0.498924	0.511814	0.689886	0.5254	0.76646	0.518466
ENSG00000229921	cg15830591	0.724418	0.718623	0.824526	0.785592	0.755787	0.780993	0.80707	0.778494	0.780839	0.836998	0.780214	0.842983	0.852113	0.758827	0.701538	0.75236	0.728228	0.740115	0.620597	0.742882	0.774993	0.858478	0.59589	0.842127	0.484775	0.659203	0.51301	0.708351	0.462093	0.84995	0.213709	0.759703	0.852458	0.441651	0.4785	0.683662	0.722882	0.435491	0.36238	0.796217	0.863906	0.548231	0.888152	0.890842	0.266143	0.653307	0.439503	0.666934
ENSG00000229953	cg07134230	0.119085	0.200977	0.196043	0.193973	0.114674	0.173498	0.27457	0.164737	0.268023	0.230035	0.235532	0.233432	0.23102	0.187012	0.253251	0.222149	0.19176	0.250462	0.296928	0.146541	0.0347298	0.0118527	0.0328363	0.104678	0.157251	0.141551	0.143214	0.0374556	0.0745676	0.0192949	0.0574917	0.0795049	0.367662	0.12905	0.0757821	0.0885406	0.270146	0.0735641	0.111168	0.0744548	0.121909	0.0156951	0.0350045	0.194671	0.176813	0.023361	0.0727131	0.449163
ENSG00000229953	cg15101245	0.238651	0.609476	0.407336	0.417828	0.328437	0.422585	0.4593	0.381715	0.537811	0.473594	0.417322	0.398581	0.455402	0.337025	0.430616	0.520746	0.42385	0.376098	0.488656	0.306256	0.114455	0.112339	0.0853974	0.259817	0.371215	0.238767	0.238529	0.0901057	0.220055	0.0602477	0.121719	0.203154	0.513977	0.222013	0.173066	0.209538	0.410187	0.205042	0.290713	0.181315	0.237887	0.0920999	0.0854354	0.387775	0.341756	0.0741822	0.176655	0.505703
ENSG00000229953	cg25343618	0.336605	0.687798	0.606618	0.450889	0.491139	0.566525	0.654212	0.464324	0.705547	0.604917	0.513756	0.508489	0.564258	0.432792	0.524342	0.617962	0.568729	0.610498	0.67419	0.465362	0.0853492	0.0809807	0.0761155	0.275489	0.474989	0.347295	0.36499	0.108807	0.283361	0.0629703	0.105291	0.234404	0.643949	0.31681	0.253857	0.248552	0.463996	0.273692	0.43022	0.217994	0.321276	0.1197	0.0738022	0.386581	0.564659	0.0674571	0.263946	0.671037
ENSG00000229980	cg06451949	0.0695172	0.071015	0.0558432	0.0780364	0.0868113	0.0682634	0.0668476	0.0684891	0.0779229	0.0852958	0.0762707	0.073265	0.0520833	0.0520273	0.0597693	0.0552939	0.0580429	0.0781669	0.0960813	0.0646726	0.065169	0.0871841	0.063751	0.0643714	0.0726877	0.0733565	0.0829746	0.0575844	0.0867152	0.0687196	0.0531877	0.0663051	0.0597904	0.0606773	0.0536758	0.0669286	0.0582895	0.0771967	0.0772956	0.0846561	0.0693913	0.0787791	0.0802637	0.0898132	0.0655235	0.0801559	0.0707753	0.0455326
ENSG00000229980	cg08555112	0.0681082	0.0877335	0.0611153	0.0930803	0.0830924	0.0769999	0.0831975	0.0680774	0.0870344	0.0846869	0.0914487	0.0853358	0.0617362	0.0649534	0.0817387	0.0710468	0.0719743	0.116932	0.0903001	0.0778803	0.0693398	0.0982187	0.067878	0.0906888	0.0950649	0.0761469	0.0979201	0.0620667	0.0905577	0.0780414	0.0768036	0.0658631	0.0717341	0.0722183	0.0774446	0.0891282	0.0658041	0.106172	0.0879552	0.0829364	0.0852264	0.100662	0.0810233	0.0911732	0.085002	0.093832	0.0929985	0.0680163
ENSG00000229980	cg08983133	0.0937068	0.113326	0.0931718	0.0898716	0.118146	0.126429	0.132418	0.0896499	0.122064	0.102394	0.128839	0.116014	0.0913533	0.103721	0.0853873	0.0718289	0.109172	0.134031	0.10899	0.111597	0.0820749	0.116482	0.0798298	0.0985373	0.108864	0.0990552	0.127654	0.0974051	0.106705	0.084586	0.105937	0.0914543	0.0826247	0.0879547	0.118388	0.107567	0.0783108	0.110209	0.110264	0.119202	0.109548	0.095432	0.0998111	0.108998	0.119342	0.1095	0.104157	0.0840773
ENSG00000229980	cg09514188	0.0508446	0.0314711	0.0428499	0.0574002	0.0439202	0.0580694	0.0704648	0.029471	0.058633	0.0156421	0.0543306	0.0385942	0.0451351	0.0452614	0.0267831	0.0460358	0.0505375	0.063575	0.0510445	0.045855	0.0374959	0.0485734	0.0432163	0.0527632	0.0628208	0.0487842	0.0469599	0.0328044	0.0579331	0.0398713	0.0363456	0.0543838	0.0334203	0.0523659	0.0583624	0.0230462	0.0292015	0.0617723	0.0468094	0.0487447	0.0493195	0.0471837	0.0252037	0.04397	0.0422499	0.0426612	0.0735624	0.0283983
ENSG00000229980	cg10603824	0.0508378	0.0580149	0.0576177	0.0488876	0.0390433	0.0440213	0.0526967	0.0634189	0.0498793	0.0643527	0.0487575	0.0648407	0.0338311	0.0395514	0.0471542	0.0452964	0.0613659	0.0671041	0.0762325	0.0531734	0.0422887	0.0402813	0.0391071	0.0467934	0.0523963	0.0556024	0.0537004	0.0481474	0.0507815	0.0453135	0.048931	0.0583999	0.0384052	0.0434616	0.0465183	0.0593993	0.0312865	0.0628988	0.0690129	0.0620354	0.0570515	0.0478439	0.0491791	0.0596777	0.0460762	0.0520344	0.0490591	0.0299885
ENSG00000229980	cg17949255	0.0461557	0.0567143	0.0573304	0.0766807	0.0876996	0.0915575	0.0747352	0.0905809	0.0762086	0.0734341	0.0803953	0.0889902	0.0701808	0.0642441	0.0706847	0.0644583	0.0588798	0.105593	0.0840678	0.102602	0.0500341	0.0732277	0.0498208	0.0717779	0.0615493	0.0650663	0.100768	0.075579	0.120468	0.0897603	0.0575072	0.0828729	0.0792504	0.0781428	0.072594	0.0604995	0.0674898	0.0888248	0.0756313	0.0858793	0.0677861	0.051197	0.065241	0.0696365	0.0656296	0.0790854	0.0843183	0.062093
ENSG00000229980	cg21487830	0.0341288	0.0340056	0.0391171	0.0664916	0.0664009	0.0638493	0.0479654	0.036399	0.0496618	0.0420993	0.0479123	0.0409384	0.0437408	0.053587	0.0532791	0.0425608	0.0366008	0.0363474	0.0389292	0.0554113	0.044096	0.0431295	0.0641799	0.0716482	0.0444496	0.0329074	0.0454316	0.0718015	0.0804394	0.0668934	0.0741968	0.0585179	0.0593422	0.0613614	0.0446495	0.0639418	0.0352397	0.0497775	0.0301383	0.103622	0.0439317	0.045407	0.0663617	0.0633008	0.0378821	0.0485617	0.0547392	0.0540201
ENSG00000229980	cg22717211	0.0604138	0.0682619	0.0634178	0.0671002	0.0754235	0.0696287	0.0775144	0.0776409	0.0703404	0.0751855	0.0759363	0.0814233	0.0700235	0.0580044	0.0600487	0.073881	0.0719945	0.0819064	0.0932228	0.0651794	0.0618986	0.0669205	0.0408063	0.0618632	0.0449402	0.059086	0.0661546	0.0572214	0.0834155	0.0788641	0.058923	0.0713277	0.0391272	0.0619579	0.0621418	0.0576834	0.0666161	0.0724836	0.0987414	0.0892356	0.0589343	0.0693815	0.0691223	0.0654637	0.0694108	0.0747118	0.080352	0.0637328
ENSG00000230102	cg01396065	0.378698	0.161064	0.163155	0.287215	0.260579	0.242892	0.16283	0.397996	0.198834	0.164888	0.436702	0.328296	0.14718	0.313789	0.398027	0.15768	0.299586	0.268543	0.189967	0.352941	0.0873626	0.100472	0.444085	0.13512	0.13201	0.145161	0.221059	0.17313	0.58102	0.0558313	0.0831661	0.434277	0.074573	0.188728	0.115686	0.470748	0.263979	0.0787446	0.275236	0.22	0.0465909	0.138623	0.323714	0.130749	0.300629	0.0916173	0.189763	0.113748
ENSG00000230102	cg02771240	0.166688	0.0493691	0.0709614	0.133513	0.12474	0.132475	0.086756	0.165712	0.0981044	0.102777	0.191168	0.137603	0.0855418	0.129353	0.250512	0.0632711	0.103315	0.124401	0.0655623	0.154996	0.0398158	0.0416898	0.0632169	0.0691061	0.0793401	0.093626	0.0604745	0.0929507	0.0855689	0.0507719	0.0288427	0.1648	0.0514993	0.110859	0.0780473	0.201659	0.132128	0.05262	0.0483818	0.155828	0.0430654	0.0443019	0.0666315	0.0530846	0.0710079	0.0275873	0.0602671	0.0658143
ENSG00000230102	cg04889072	0.0876798	0.0843374	0.07282	0.0945391	0.0839025	0.0922861	0.0731265	0.0830635	0.102618	0.0702607	0.100871	0.0797412	0.0625947	0.0685826	0.0947949	0.0747639	0.0867224	0.0972556	0.0800606	0.0908345	0.060308	0.0892085	0.0485458	0.078793	0.0946364	0.0683558	0.0949856	0.066611	0.0912449	0.0662988	0.0563069	0.0578963	0.0474678	0.0744517	0.083301	0.0899833	0.0791555	0.0754169	0.0865689	0.0881758	0.0589389	0.0869043	0.0771526	0.0908047	0.078987	0.0698309	0.0696667	0.0508736
ENSG00000230102	cg08478709	0.00791766	0.0211546	0.0103759	0.0228175	0.0201809	0.0324919	0.0179125	0.0127155	0.0399955	0.0217	0.0367369	0.0374872	0.0277432	0.0361599	0.046269	0.0488834	0.0177529	0.0313935	0.0300629	0.0255922	0.0187563	0.0115593	0.0123766	0.0313897	0.0171448	0.0245865	0.0391152	0.0288719	0.0296247	0.0374486	0.0208441	0.0235356	0.0155273	0.0174642	0.0286398	0.0186057	0.0537729	0.026587	0.0144428	0.0241411	0.0148813	0.0222154	0.00876149	0.020293	0.021905	0.0351974	0.0199373	0.00144631
ENSG00000230102	cg08825929	0.0674568	0.064711	0.0520539	0.0620489	0.0574928	0.0712404	0.0599759	0.061311	0.0771838	0.0713855	0.0789761	0.0499248	0.0420004	0.0547903	0.0591239	0.0572082	0.0610109	0.0933656	0.0848153	0.073094	0.0491102	0.0549267	0.0481693	0.0619752	0.0670726	0.0600866	0.0706904	0.0483041	0.05585	0.0533177	0.0435634	0.0610878	0.0485247	0.0603439	0.0476964	0.0651387	0.0418522	0.0689401	0.0654739	0.0859037	0.0607318	0.0722645	0.0618146	0.0631808	0.0501533	0.0665121	0.0675661	0.0466944
ENSG00000230102	cg10912509	0.0187938	0.013686	0.0147001	0.018865	0.0161723	0.0160005	0.0191751	0.0156137	0.0125063	0.0239685	0.0265772	0.0271621	0.0186259	0.0155722	0.0227765	0.0318799	0.0246017	0.0202906	0.0364728	0.0280245	0.0163166	0.0208114	0.0187233	0.017667	0.0140546	0.0212988	0.0200185	0.0227405	0.0161606	0.018623	0.018901	0.0289253	0.0169532	0.00901836	0.0191307	0.0215758	0.0160024	0.0286936	0.0288932	0.0259412	0.00385278	0.0132219	0.0134897	0.0177849	0.0249079	0.0132345	0.0222034	0.00950664
ENSG00000230102	cg11839365	0.648352	0.67489	0.676333	0.691743	0.682189	0.644652	0.666512	0.690951	0.745188	0.691158	0.687342	0.691071	0.658639	0.634137	0.685053	0.699432	0.720324	0.702532	0.759738	0.643318	0.616857	0.643573	0.571227	0.686017	0.656454	0.659881	0.684983	0.649575	0.689439	0.715497	0.656032	0.625297	0.621581	0.647541	0.694744	0.743418	0.631072	0.677177	0.71489	0.68475	0.703186	0.624092	0.644965	0.772935	0.646062	0.699513	0.650984	0.619379
ENSG00000230102	cg12843448	0.536585	0.203728	0.282941	0.347522	0.413127	0.364465	0.250609	0.621157	0.259452	0.289474	0.557576	0.439485	0.177461	0.474125	0.501962	0.32167	0.489053	0.428931	0.343122	0.408701	0.116132	0.146516	0.590284	0.248363	0.177461	0.202524	0.298068	0.279118	0.712156	0.0502111	0.0723426	0.492517	0.112062	0.276706	0.167846	0.649988	0.461055	0.113004	0.340626	0.382678	0.0399041	0.178874	0.528605	0.176198	0.383186	0.219271	0.2748	0.228515
ENSG00000230102	cg14473575	0.212861	0.170763	0.180339	0.181844	0.230206	0.192929	0.164959	0.205068	0.194094	0.140896	0.19696	0.233391	0.151279	0.144983	0.210467	0.159185	0.163538	0.195493	0.168604	0.255727	0.133887	0.186478	0.118049	0.14571	0.169371	0.13767	0.267929	0.120328	0.2029	0.101987	0.10655	0.225258	0.109377	0.234833	0.212539	0.273851	0.195168	0.128026	0.189464	0.23759	0.117919	0.178135	0.152746	0.134529	0.19742	0.187909	0.233326	0.136345
ENSG00000230102	cg18637847	0.0967052	0.0734284	0.0938922	0.114972	0.104725	0.118955	0.109717	0.0809339	0.112843	0.0589588	0.138225	0.0815885	0.113437	0.0737853	0.143485	0.0901955	0.0751063	0.0840546	0.0821026	0.080958	0.111476	0.0910629	0	0.119761	0.105836	0.090086	0.14609	0.104966	0.156784	0.133499	0.175227	0.0872483	0.139582	0.121404	0.0979862	0.102701	0.0804693	0.150227	0.0932428	0.135698	0.11092	0.122732	0.111964	0.122275	0.09825	0.0799772	0.177126	0.101575
ENSG00000230102	cg22844232	0.144332	0.122953	0.149754	0.203399	0.175629	0.223748	0.09449	0.171297	0.191858	0.155349	0.221199	0.180558	0.157301	0.237768	0.257171	0.143572	0.167756	0.144455	0.155371	0.204054	0.112433	0.0889017	0.102991	0.195594	0.153225	0.1411	0.155237	0.126756	0.140661	0.100768	0.146324	0.137243	0.111111	0.10151	0.145149	0.138836	0.241526	0.124974	0.0981565	0.160753	0.137293	0.0858114	0.0895056	0.204008	0.105494	0.125016	0.159211	0.133694
ENSG00000230102	cg25538664	0.0526081	0.0399433	0.0503105	0.0570267	0.0513444	0.0527842	0.0392803	0.0579296	0.054175	0.0631229	0.0573045	0.0619683	0.0549492	0.0457207	0.057135	0.0500373	0.0616056	0.0646302	0.0753436	0.0669746	0.0438198	0.0480395	0.035781	0.0591851	0.0756418	0.0407478	0.0492139	0.0381516	0.0586466	0.0467955	0.0416854	0.0743967	0.0352731	0.0469667	0.0565053	0.0340695	0.0419472	0.0819876	0.0921402	0.0835447	0.0599748	0.0501885	0.0665758	0.0446281	0.0659694	0.0496523	0.0694532	0.0468506
ENSG00000230314	cg01799681	0.343233	0.227056	0.248124	0.277087	0.312409	0.28032	0.39232	0.324914	0.277265	0.23511	0.368024	0.339446	0.216788	0.439411	0.349205	0.22325	0.340507	0.366878	0.281038	0.355576	0.134074	0.449508	0.0685288	0.213292	0.33617	0.153114	0.205246	0.212672	0.140092	0.21499	0.122352	0.38235	0.114645	0.145743	0.173109	0.371809	0.410094	0.618941	0.122124	0.356496	0.0809417	0.250377	0.0800179	0.134521	0.404755	0.132875	0.186259	0.113452
ENSG00000230314	cg05446010	0.0223342	0.016145	0.00819277	0.0148346	0.0141886	0.00710023	0.0159862	0.0208315	0.0115551	0.0101101	0.0251315	0.0517727	0.00888962	0.0125932	0.0189047	0.0259504	0.0146155	0.0229296	0.0262201	0.0216203	0.0106618	0.00947867	0.0080751	0.00884392	0.0128002	0.00598141	0.0158072	0.018822	0.0113855	0.0171024	0.0120302	0.0151087	0.0167001	0.00556756	0.00984717	0.0116486	0.00359807	0.0201178	0.0194328	0.0290352	0.0115509	0.0132037	0.00960068	0.00733551	0.00829332	0.00876658	0.0133278	0.0122423
ENSG00000230314	cg13562911	0.0150704	0.0293238	0.0131744	0.02574	0.0609565	0.0251877	0.0156111	0.0534873	0.0282641	0.0473839	0.0310362	0.0829575	0.0181344	0.0143137	0.0363285	0.0268657	0.0280775	0.0437488	0.0534179	0.0444799	0.023622	0.0204163	0.0159618	0.0242785	0.0216788	0.0288128	0.0200785	0.0324369	0.0226809	0.0289023	0.0204685	0.0220923	0.0280004	0.0265851	0.0292333	0.0287746	0.0248223	0.0410323	0.0304992	0.0451977	0.0188166	0.013783	0.00950347	0.0103689	0.0235233	0.030267	0.0186735	0.0200351
ENSG00000230314	cg16867657	0.656794	0.67249	0.618068	0.679472	0.695154	0.670424	0.649065	0.714103	0.737796	0.729141	0.650399	0.699545	0.773459	0.624915	0.715754	0.726576	0.688175	0.716589	0.794861	0.623736	0.770269	0.541006	0.411856	0.60295	0.472505	0.64326	0.406307	0.40517	0.461104	0.231138	0.226032	0.671137	0.89967	0.357573	0.390892	0.714667	0.527496	0.270649	0.264452	0.744908	0.846643	0.783699	0.185097	0.585186	0.174044	0.570531	0.359005	0.294399
ENSG00000230314	cg21572722	0.52965	0.60778	0.501838	0.592089	0.596331	0.554051	0.560212	0.576484	0.598643	0.612231	0.526851	0.579342	0.616476	0.532665	0.602836	0.61061	0.571507	0.608931	0.699738	0.511727	0.68245	0.583226	0.381429	0.544398	0.448846	0.571558	0.365172	0.331583	0.450122	0.214176	0.171133	0.555532	0.748522	0.309969	0.390753	0.591138	0.476668	0.270204	0.263781	0.632682	0.781888	0.748031	0.182061	0.594964	0.166197	0.537087	0.340238	0.242279
ENSG00000230314	cg22143569	0.0280968	0.0127566	0.00797553	0.00764907	0.0626056	0.0156823	0.0242387	0.0263208	0.00476312	0.00937359	0.0290563	0.0599949	0.0182732	0.0140767	0.0116603	0.0204724	0.0208603	0.019122	0.0197661	0.019673	0.0158749	0.013776	0.0131792	0.017781	0.0382441	0.0155039	0.00766639	0.0212875	0.00505051	0.0157905	0.0217366	0.0200512	0.0261101	0.00888133	0.0171156	0.0185751	0.0125291	0.0172454	0.0185255	0.0411118	0.00806528	0.00997576	0.0153638	0	0.0134476	0.00851549	0.0110609	0.0247808
ENSG00000230314	cg23642061	0.137577	0.101987	0.0948757	0.135905	0.13905	0.117702	0.121342	0.132379	0.124235	0.108702	0.137222	0.135624	0.102439	0.154157	0.156886	0.124822	0.127	0.150213	0.124203	0.131884	0.0979782	0.107814	0.0623379	0.11799	0.122516	0.0774067	0.114102	0.101281	0.0990789	0.0668212	0.0758356	0.139142	0.0697864	0.105004	0.131926	0.125819	0.10326	0.104783	0.0834124	0.167038	0.0840385	0.101863	0.0811395	0.0854947	0.0915743	0.112086	0.0709691	0.0650768
ENSG00000230314	cg24724428	0.350559	0.580626	0.458074	0.486764	0.584492	0.512221	0.505299	0.515756	0.604714	0.623424	0.464331	0.547917	0.638224	0.433117	0.549644	0.543813	0.482358	0.524458	0.730929	0.409305	0.679481	0.531409	0.233116	0.424565	0.253202	0.567079	0.166558	0.131877	0.338542	0.0461517	0.0305386	0.452986	0.871829	0.106312	0.177509	0.566236	0.336556	0.067085	0.0597778	0.613087	0.826435	0.774676	0.0167602	0.487358	0.0212746	0.468405	0.0936167	0.067094
ENSG00000230426	cg10103000	0.741638	0.508177	0.679953	0.72286	0.668274	0.708134	0.744743	0.692532	0.517768	0.614554	0.722301	0.756854	0.708333	0.711313	0.689318	0.595349	0.700549	0.682236	0.633497	0.691628	0.529591	0.195243	0.22466	0.744332	0.569593	0.2904	0.455582	0.504394	0.633886	0.117015	0.228616	0.721589	0.754068	0.827594	0.29203	0.466438	0.603707	0.865793	0.226698	0.524444	0.496893	0.589053	0.191525	0.787176	0.2321	0.175956	0.465686	0.278876
ENSG00000230426	cg13093110	0.766542	0.842064	0.759832	0.759088	0.685833	0.728185	0.800893	0.808844	0.680726	0.831581	0.768597	0.786975	0.712287	0.741985	0.802944	0.765979	0.788455	0.790892	0.829856	0.785024	0.547276	0.268742	0.582594	0.779903	0.625033	0.311156	0.550261	0.463187	0.787609	0.416231	0.378535	0.713384	0.829701	0.373796	0.373809	0.784752	0.717999	0.86956	0.644981	0.635267	0.73276	0.410187	0.369137	0.824446	0.248373	0.358723	0.426243	0.486589
ENSG00000230506	cg05847960	0.0858403	0.146366	0.362756	0.31002	0.256514	0.418129	0.350641	0.323631	0.593457	0.579673	0.306676	0.200223	0.384785	0.217185	0.316008	0.526913	0.27843	0.22296	0.600685	0.271662	0.0509529	0.10012	0.119986	0.334538	0.111887	0.0859641	0.14115	0.0570821	0.0734138	0.692156	0.0625656	0.125021	0.0633158	0.0576011	0.181487	0.1922	0.29761	0.0461319	0.0605795	0.113222	0.0507519	0.0466758	0.224735	0.353094	0.0426455	0.0818788	0.0765201	0.0532023
ENSG00000230506	cg08160253	0.147183	0.156617	0.383456	0.157535	0.176214	0.382183	0.227114	0.274772	0.383972	0.475546	0.360924	0.188271	0.183137	0.285735	0.331207	0.320862	0.217462	0.233949	0.446864	0.282475	0.0838516	0.116242	0.122794	0.134113	0.178325	0.10184	0.207152	0.105059	0.128014	0.461316	0.0770712	0.156729	0.0927793	0.105966	0.113215	0.134808	0.32769	0.108983	0.146574	0.131469	0.104217	0.0970881	0.126898	0.107477	0.098909	0.0926868	0.123047	0.0858586
ENSG00000230506	cg09297463	0.0631503	0.0821584	0.127713	0.0775853	0.105222	0.13995	0.0900858	0.11062	0.0824621	0.166546	0.177003	0.101513	0.0765841	0.0876362	0.102731	0.0752037	0.123054	0.127072	0.110745	0.150503	0.0791187	0.0812667	0.0511755	0.0892323	0.112952	0.0789996	0.101419	0.0746043	0.0790867	0.0905886	0.0584181	0.0986246	0.0648181	0.084741	0.0973363	0.0971038	0.103921	0.0889144	0.0962199	0.0997515	0.0781888	0.0873124	0.0796701	0.0805369	0.0784126	0.074133	0.0860354	0.0648649
ENSG00000230630	cg03322057	0.627541	0.788299	0.678171	0.696774	0.717695	0.696661	0.723938	0.623155	0.666459	0.760257	0.621726	0.647744	0.725037	0.732052	0.717641	0.765469	0.733244	0.738059	0.803251	0.597159	0.468229	0.750579	0.836346	0.80773	0.304173	0.278829	0.712963	0.324668	0.770766	0.13262	0.702238	0.602484	0.37099	0.596981	0.626431	0.660333	0.674612	0.748854	0.567037	0.814294	0.424907	0.752487	0.859679	0.810848	0.232655	0.403964	0.776229	0.688465
ENSG00000230630	cg17178220	0.75968	0.778235	0.717023	0.815923	0.74346	0.753999	0.760934	0.789232	0.829307	0.769859	0.718893	0.717278	0.804428	0.753933	0.774577	0.775222	0.773701	0.784127	0.825516	0.663373	0.847473	0.760635	0.836813	0.837932	0.395637	0.82198	0.845791	0.773846	0.895387	0.746256	0.845534	0.709877	0.879342	0.731949	0.670094	0.743054	0.707833	0.907252	0.698506	0.815209	0.911417	0.846025	0.893866	0.898907	0.404867	0.848742	0.875626	0.705166
ENSG00000230630	cg21450888	0.736093	0.778536	0.640538	0.795534	0.745081	0.752354	0.731883	0.773496	0.802392	0.791515	0.734005	0.713757	0.76297	0.724401	0.758615	0.764913	0.75088	0.7695	0.804579	0.656604	0.854883	0.84472	0.781271	0.822471	0.502324	0.797703	0.842285	0.792159	0.887328	0.836318	0.857818	0.721086	0.830304	0.690629	0.670866	0.811494	0.686554	0.903425	0.87161	0.814981	0.900742	0.891	0.86004	0.887802	0.452439	0.849461	0.895426	0.763635
ENSG00000230844	cg00115511	0.61447	0.138686	0.0810511	0.0767327	0.158273	0.107724	0.569486	0.141381	0.635531	0.201319	0.120429	0.155768	0.166869	0.109944	0.0952032	0.0873453	0.179912	0.175681	0.25838	0.153291	0.608176	0.150544	0.111559	0.0952932	0.0943102	0.0908015	0.341827	0.141168	0.686867	0.112405	0.106554	0.18703	0.0887163	0.130522	0.104223	0.123774	0.0748792	0.220808	0.204273	0.156573	0.567655	0.139771	0.0967977	0.109191	0.139096	0.112765	0.263076	0.0710359
ENSG00000230844	cg00805116	0.488177	0.0891544	0.0803114	0.0837734	0.0835683	0.0663036	0.435692	0.0691313	0.469446	0.0782391	0.0993358	0.0593973	0.0644529	0.0693187	0.0810214	0.0946027	0.0735279	0.0929312	0.0870712	0.0823846	0.412986	0.0803736	0.0661213	0.0752332	0.0835987	0.0559917	0.354981	0.0730914	0.310959	0.0650476	0.0559973	0.0705908	0.0649351	0.0773988	0.0756972	0.0918237	0.0554649	0.121455	0.0989941	0.119725	0.506025	0.0603533	0.0741793	0.103535	0.0779621	0.0816931	0.32926	0.0678127
ENSG00000230844	cg01166930	0.554717	0.034188	0.0736842	0.0809018	0.00277008	0	0.584227	0.100728	0.617093	0.111111	0.0266667	0.0520231	0.0432748	0.113527	0.097561	0.030422	0.154034	0.150743	0.232614	0.173299	0.545059	0.0609579	0.0688	0.0449438	0.0544218	0.0664894	0.301796	0.0960187	0.200481	0.106827	0.0017762	0.115331	0.045045	0.0554583	0.144242	0.0873124	0	0.155655	0.139222	0.152174	0.421827	0	0.0368098	0.0746753	0.0703851	0.0262857	0.239605	0.0668104
ENSG00000230844	cg05237609	0.40547	0.0782471	0.0432635	0.0393839	0.0675763	0.0578879	0.483966	0.0578744	0.460791	0.055921	0.0633188	0.0647006	0.0453441	0.0399882	0.0551843	0.0507218	0.0408229	0.0728711	0.0867763	0.0498044	0.476086	0.0511815	0.0301758	0.051301	0.0538735	0.0691133	0.288889	0.0540514	0.270408	0.05397	0.0462363	0.0349411	0.039707	0.0472415	0.0466751	0.0462053	0.0432673	0.0630681	0.0685894	0.0642504	0.509744	0.0680116	0.0488204	0.0711971	0.0543413	0.0579777	0.220479	0.0436713
ENSG00000230844	cg07180360	0.566124	0.320755	0.107084	0.24498	0.235901	0.251765	0.529798	0.271443	0.603332	0.193516	0.272282	0.242839	0.172466	0.174157	0.182087	0.213953	0.231151	0.347874	0.282492	0.228426	0.428881	0.325714	0.197885	0.30654	0.242347	0.255172	0.384826	0.201219	0.343873	0.139853	0.251403	0.214781	0.118947	0.144323	0.14658	0.200637	0.140875	0.253165	0.248424	0.278515	0.605026	0.430818	0.198676	0.299776	0.220172	0.166304	0.331625	0.156463
ENSG00000230844	cg17475505	0.544513	0.103249	0.100981	0.114117	0.0945898	0.0883453	0.463827	0.0879266	0.48328	0.136393	0.111237	0.0988911	0.0746977	0.087061	0.0994615	0.102456	0.0878983	0.127425	0.103701	0.103783	0.486042	0.117637	0.0767914	0.104119	0.107647	0.07576	0.405601	0.102425	0.364604	0.0937728	0.0597915	0.103017	0.081116	0.102983	0.0798991	0.0987519	0.0758899	0.118218	0.113543	0.116006	0.52277	0.0955233	0.101794	0.103217	0.102379	0.103192	0.352972	0.080109
ENSG00000230844	cg25321762	0.511407	0.0365245	0.0313354	0.0348785	0.0364234	0.0342727	0.427334	0.0208993	0.419949	0.0271213	0.0300761	0.0445976	0.0157328	0.0208595	0.0180968	0.0323846	0.0359514	0.0444199	0.0543338	0.0316854	0.493361	0.042846	0.027217	0.0349517	0.0280323	0.0304373	0.3235	0.0219726	0.405357	0.0267507	0.0598637	0.0297634	0.0294432	0.0381948	0.0311469	0.021563	0.024252	0.0340067	0.0602104	0.0374406	0.440709	0.0503212	0.0341024	0.0434291	0.0408539	0.0245978	0.274365	0.0273973
ENSG00000231690	cg01157169	0.020002	0.0244898	0.0234272	0.0190874	0.0205364	0.023518	0.0206498	0.0112059	0.0236182	0.0108295	0.0245355	0.0168877	0.00943729	0.0165256	0.018271	0.0159797	0.0118571	0.0225728	0.01702	0.0147624	0.0217054	0.0194477	0.014093	0.0290543	0.0263133	0.0203299	0.0202439	0.0126928	0.0227601	0.0108622	0.0155797	0.0185299	0.0131322	0.00845002	0.0128044	0.0150103	0.0162877	0.0188717	0.0168611	0.0189534	0.0113741	0.0248359	0.0203753	0.0234319	0.0216663	0.0124412	0.0210869	0.0136713
ENSG00000231690	cg01645806	0.858715	0.714286	0.648062	0.87616	0.842009	0.777606	0.630659	0.83595	0.640146	0.652828	0.849434	0.841484	0.585463	0.875599	0.766257	0.625996	0.810072	0.843429	0.621534	0.8743	0.543695	0.620829	0.415057	0.924994	0.748247	0.603281	0.732558	0.639427	0.761615	0.723453	0.350461	0.896747	0.738545	0.840784	0.834813	0.717446	0.739746	0.928986	0.76023	0.789992	0.527267	0.787848	0.396898	0.956522	0.813539	0.549962	0.649307	0.544951
ENSG00000231690	cg05168062	0.391708	0.241952	0.245361	0.368171	0.359321	0.31727	0.294185	0.397674	0.284945	0.282523	0.434062	0.34782	0.238513	0.287816	0.368152	0.216552	0.344867	0.310486	0.249727	0.361225	0.208599	0.192212	0.144419	0.285659	0.25312	0.229839	0.251618	0.294357	0.272042	0.151324	0.175991	0.404613	0.124902	0.293291	0.324848	0.322698	0.299678	0.266639	0.200268	0.375104	0.164549	0.219639	0.211699	0.284866	0.165874	0.18927	0.234642	0.171441
ENSG00000231690	cg10865119	0.121229	0.127653	0.108685	0.112083	0.103468	0.11914	0.111216	0.108228	0.113146	0.113423	0.118886	0.104177	0.0827746	0.101961	0.110727	0.128247	0.12381	0.116413	0.117862	0.122296	0.0914733	0.126658	0.0692478	0.0946738	0.114671	0.0942428	0.133226	0.127411	0.133921	0.094817	0.0788683	0.140582	0.0735164	0.103598	0.117133	0.101623	0.12134	0.12709	0.122346	0.143202	0.0906064	0.133295	0.0983122	0.11284	0.0936104	0.102985	0.142835	0.0720535
ENSG00000231690	cg11844870	0.00759339	0.0161828	0.00766543	0.013735	0.0191558	0.0265914	0.0475364	0.0289119	0.0350552	0.0157391	0.0239503	0.0151133	0.00999565	0.0298763	0.0358788	0.0276287	0.0329345	0.0357143	0.0371471	0.0201703	0	0.0186856	0.0301821	0.0104615	0.0247041	0.0282176	0.0281115	0.0131619	0.0456757	0.0283597	0.022672	0.014106	0.0283623	0.0181969	0.0207796	0.0146891	0.0130613	0.0289878	0.0227565	0.0281457	0.0311934	0.0401046	0.0472554	0.027027	0.0269139	0.0254078	0.0379019	0.0149739
ENSG00000231690	cg15627108	0.236743	0.164907	0.109061	0.162439	0.232327	0.220361	0.163262	0.237168	0.166746	0.137827	0.249845	0.208197	0.0833889	0.159225	0.197856	0.110406	0.165767	0.17392	0.142186	0.188887	0.110236	0.126646	0.10871	0.094408	0.146539	0.137322	0.151096	0.189459	0.203548	0.0682001	0.076417	0.258707	0.0755901	0.169048	0.17819	0.183103	0.186584	0.238157	0.114847	0.206665	0.102012	0.195828	0.0934934	0.187011	0.0870761	0.13707	0.193041	0.103678
ENSG00000231690	cg20780796	0.0726479	0.09978	0.0553891	0.0708396	0.0768878	0.0867723	0.0658159	0.0614264	0.0771598	0.0812651	0.0793527	0.0734991	0.0780325	0.0609309	0.0525906	0.0711285	0.0736888	0.0981013	0.0807444	0.072688	0.056508	0.0654984	0.0509834	0.0739387	0.0546103	0.054911	0.0730329	0.0701965	0.0651234	0.0540578	0.0516327	0.0886166	0.064445	0.0636937	0.0463968	0.0580755	0.0513579	0.0789413	0.0705694	0.0891742	0.0625668	0.0696527	0.0745249	0.0769777	0.0580137	0.0604532	0.0646852	0.0429458
ENSG00000231690	cg26526596	0.0742709	0.0552241	0.0468789	0.0721519	0.0681789	0.0799611	0.0838564	0.0777577	0.0793099	0.0737982	0.0769324	0.0702748	0.0593916	0.0662259	0.0594008	0.0673412	0.0694337	0.0991882	0.0769231	0.0729586	0.0625912	0.0795289	0.0604097	0.0677819	0.091968	0.0615919	0.0777619	0.0695108	0.056257	0.0682334	0.0510827	0.077841	0.0661901	0.0695408	0.0644898	0.0642857	0.0637521	0.0941647	0.0712933	0.0800171	0.0664413	0.0782897	0.0669236	0.0822157	0.0554718	0.0713655	0.0774974	0.0589323
ENSG00000231690	cg26850117	0.60104	0.104201	0.421075	0.418522	0.518981	0.320725	0.45603	0.629655	0.115059	0.289436	0.3744	0.530131	0.371687	0.383007	0.351282	0.402749	0.516574	0.37424	0.290655	0.516614	0.341624	0.108571	0.22536	0.52526	0.425674	0.263442	0.43729	0.441828	0.137376	0.200912	0.173772	0.644109	0.472699	0.327506	0.29655	0.515033	0.498395	0.514704	0.284925	0.551823	0.29739	0.122178	0.313414	0.58948	0.524414	0.231304	0.454354	0.323854
ENSG00000231764	cg00337916	0.328558	0.267545	0.348242	0.625135	0.257422	0.245186	0.351936	0.240539	0.194726	0.255161	0.288327	0.222757	0.45484	0.263695	0.2184	0.221475	0.156264	0.202593	0.310585	0.287026	0.601512	0.15029	0.601264	0.804927	0.516922	0.173232	0.174004	0.227698	0.686128	0.0595967	0.110641	0.306099	0.232992	0.111716	0.157874	0.252167	0.252071	0.113471	0.154895	0.572473	0.544079	0.115348	0.813574	0.889034	0.577195	0.139082	0.160552	0.343507
ENSG00000231764	cg00366103	0.394814	0.313606	0.394732	0.578692	0.314326	0.369769	0.565229	0.405208	0.439886	0.485736	0.354797	0.503946	0.345468	0.380092	0.435083	0.421362	0.365772	0.528604	0.409538	0.317579	0.746748	0.586838	0.886101	0.779426	0.590729	0.373162	0.219296	0.599855	0.820008	0.595045	0.687103	0.490211	0.851604	0.368955	0.553843	0.719765	0.423894	0.395465	0.773282	0.571864	0.873207	0.43726	0.891922	0.881807	0.723856	0.615097	0.232637	0.790592
ENSG00000231764	cg00774005	0.52419	0.242591	0.354188	0.683029	0.452773	0.403525	0.210283	0.412051	0.294235	0.356283	0.48787	0.46875	0.217291	0.445355	0.433445	0.395021	0.304547	0.394533	0.393521	0.345969	0.742346	0.619469	0.838292	0.857445	0.682228	0.241677	0.38674	0.751016	0.846114	0.167206	0.840855	0.379915	0.622229	0.211716	0.46714	0.765745	0.420268	0.384589	0.851932	0.653135	0.824567	0.120567	0.914598	0.869221	0.836369	0.168685	0.44845	0.790323
ENSG00000231764	cg01229860	0.135921	0.437035	0.125481	0.535617	0.108515	0.106525	0.0994523	0.204951	0.103688	0.132867	0.175858	0.117716	0.12583	0.133371	0.158925	0.114432	0.108133	0.271129	0.177515	0.146685	0.0776219	0.140415	0.302099	0.733642	0.0975339	0.14813	0.102091	0.0689356	0.089389	0.0578007	0.0446794	0.30347	0.660873	0.0930384	0.497421	0.263085	0.107191	0.144248	0.0974564	0.144791	0.246047	0.150842	0.513141	0.833974	0.0595067	0.0959954	0.0701324	0.0463415
ENSG00000231764	cg01747969	0.576841	0.48552	0.551177	0.646374	0.658643	0.659769	0.606807	0.58164	0.561644	0.758602	0.543731	0.494281	0.728352	0.532224	0.532705	0.610814	0.699277	0.561732	0.711855	0.555913	0.732778	0.299089	0.841576	0.824554	0.830696	0.554435	0.590613	0.592665	0.750755	0.836438	0.905558	0.565506	0.61548	0.361368	0.579056	0.618979	0.538668	0.245902	0.427487	0.737608	0.802768	0.323353	0.872304	0.842079	0.921724	0.580025	0.631936	0.833129
ENSG00000231764	cg02530022	0.243979	0.211959	0.227948	0.542399	0.23544	0.254001	0.30055	0.281738	0.416363	0.391935	0.337215	0.257636	0.236759	0.212493	0.183264	0.248315	0.25063	0.293356	0.242725	0.222187	0.176447	0.881326	0.770985	0.777615	0.536819	0.311414	0.330808	0.385028	0.835406	0.731196	0.652509	0.404728	0.396949	0.139232	0.246443	0.523002	0.278371	0.502053	0.134108	0.608772	0.158537	0.627744	0.885224	0.885793	0.656613	0.510234	0.334288	0.801135
ENSG00000231764	cg02898094	0.22236	0.155962	0.314048	0.502517	0.30529	0.337007	0.372477	0.260498	0.470163	0.257448	0.325739	0.265828	0.337907	0.306235	0.292327	0.311625	0.297024	0.292738	0.382097	0.266224	0.292449	0.74961	0.414735	0.631898	0.220441	0.23942	0.315111	0.291602	0.101399	0.47001	0.0564983	0.30236	0.747042	0.283599	0.507212	0.149865	0.346261	0.534956	0.0303009	0.192299	0.423293	0.571792	0.409967	0.717285	0.0192724	0.331328	0.241297	0.318645
ENSG00000231764	cg04599026	0.252225	0.573615	0.340919	0.686937	0.551566	0.450075	0.515231	0.433968	0.561662	0.626343	0.426866	0.398905	0.65968	0.426282	0.472257	0.489239	0.393215	0.426254	0.556948	0.318638	0.19264	0.874518	0.603908	0.820474	0.226153	0.55811	0.178602	0.420064	0.0927248	0.255092	0.0778127	0.411243	0.894849	0.148441	0.575394	0.194245	0.468295	0.704576	0.0544005	0.248927	0.376746	0.793697	0.55828	0.878907	0.0553049	0.576244	0.145225	0.214788
ENSG00000231764	cg05663341	0.0414402	0.0703937	0.0332027	0.47002	0.0505238	0.112132	0.0608072	0.100426	0.0637793	0.0797899	0.118949	0.06476	0.13857	0.0563179	0.106777	0.116846	0.101333	0.0761152	0.108386	0.0450781	0.0278268	0.132385	0.385569	0.668957	0.0351917	0.0586944	0.0347757	0.124588	0.0279382	0.0388163	0.00989979	0.229897	0.877492	0.0629361	0.417726	0.0469756	0.181799	0.19367	0.0278521	0.0537318	0.135385	0.438442	0.550605	0.761415	0.0227737	0.0139759	0.042826	0.0324433
ENSG00000231764	cg09327602	0.160352	0.16044	0.149228	0.155738	0.159351	0.16315	0.141022	0.147532	0.129802	0.112646	0.182848	0.151515	0.11637	0.149636	0.146633	0.123001	0.112819	0.205003	0.168806	0.137769	0.104895	0.156639	0.425806	0.34058	0.140334	0.13176	0.122085	0.101441	0.129219	0.0633136	0.0763757	0.133165	0.497474	0.129978	0.107039	0.0976897	0.223628	0.180766	0.0860274	0.145636	0.114682	0.121685	0.442061	0.339271	0.0823745	0.240377	0.125747	0.102086
ENSG00000231764	cg09388140	0.197991	0.428428	0.148352	0.408635	0.215869	0.136187	0.127161	0.203633	0.143149	0.184165	0.135562	0.231128	0.189895	0.105815	0.238579	0.136442	0.219944	0.278409	0.523217	0.301124	0.581189	0.120732	0.826938	0.70436	0.620613	0.191754	0.312389	0.524471	0.793165	0.41635	0.824493	0.158951	0.233301	0.121822	0.115738	0.466387	0.282	0.102415	0.311765	0.596535	0.582915	0.0820895	0.826986	0.67525	0.768612	0.281643	0.432769	0.577554
ENSG00000231764	cg10205928	0.316299	0.174859	0.227322	0.40656	0.289488	0.309562	0.284042	0.299182	0.183336	0.25315	0.340157	0.30919	0.234569	0.258421	0.29367	0.254577	0.254771	0.311367	0.210851	0.299208	0.512617	0.177481	0.802812	0.485239	0.514378	0.160404	0.171062	0.520264	0.702315	0.542613	0.423109	0.239285	0.639035	0.384843	0.384807	0.399945	0.262148	0.128114	0.144129	0.598783	0.527152	0.267896	0.821969	0.526098	0.537143	0.150497	0.158326	0.569168
ENSG00000231764	cg12055395	0.19883	0.200789	0.141803	0.290017	0.240964	0.181194	0.275551	0.171814	0.188586	0.144265	0.241098	0.226612	0.109215	0.188664	0.235025	0.138389	0.1668	0.206434	0.370483	0.187315	0.229371	0.171138	0.648299	0.186689	0.618925	0.105362	0.134026	0.162659	0.784274	0.282837	0.638101	0.168176	0.0643902	0.0914198	0.225516	0.127343	0.163368	0.104013	0.0917696	0.625419	0.176653	0.208633	0.813701	0.191259	0.749733	0.110706	0.176064	0.504228
ENSG00000231764	cg15199678	0.229217	0.14501	0.147282	0.373446	0.194072	0.272203	0.163401	0.237358	0.312786	0.180185	0.237087	0.169821	0.145203	0.178921	0.209316	0.164828	0.173958	0.195945	0.205281	0.207368	0.516839	0.518349	0.681403	0.422386	0.283116	0.227289	0.146164	0.467745	0.604983	0.467576	0.430407	0.301989	0.265205	0.0929249	0.175351	0.2984	0.185486	0.228193	0.230681	0.543337	0.567626	0.234083	0.811626	0.506636	0.418334	0.0797336	0.130686	0.697642
ENSG00000231764	cg18568634	0.304136	0.387955	0.257908	0.379825	0.332989	0.218166	0.334	0.203833	0.316667	0.27081	0.242073	0.173307	0.15285	0.272171	0.211679	0.232014	0.286654	0.219237	0.29515	0.240987	0.549689	0.241952	0.733555	0.513675	0.716519	0.244722	0.495546	0.339066	0.68482	0.260965	0.783613	0.258823	0.13494	0.131893	0.164842	0.436524	0.201326	0.149744	0.472019	0.446129	0.454707	0.344383	0.727607	0.390045	0.730667	0.241441	0.349801	0.467095
ENSG00000231764	cg18591107	0.387454	0.0834202	0.0676692	0.0885714	0.0805185	0.422429	0.0807941	0.161664	0.309325	0.308385	0.134597	0.117888	0.292423	0.290074	0.0770536	0.0650823	0.108771	0.312279	0.125761	0.0932878	0.335568	0.0549908	0.0965402	0.102265	0.0565517	0.247832	0.0864407	0.130573	0.408477	0.368594	0.0636492	0.119127	0.729	0.258959	0.076999	0.161827	0.104918	0.237191	0.105167	0.231918	0.377294	0.10206	0.141574	0.0953745	0.0635076	0.426287	0.0926134	0.108801
ENSG00000231764	cg20109856	0.620728	0.629188	0.59776	0.657534	0.594335	0.512172	0.719133	0.57899	0.672011	0.623675	0.562715	0.627058	0.497965	0.450536	0.583245	0.664551	0.575557	0.684848	0.668728	0.555389	0.528375	0.617971	0.840517	0.751687	0.788685	0.452752	0.52439	0.64534	0.845764	0.487216	0.495202	0.648096	0.844709	0.532649	0.462017	0.819032	0.628364	0.47236	0.432335	0.807896	0.551985	0.422546	0.880892	0.742918	0.850718	0.575356	0.602453	0.757028
ENSG00000231764	cg20189913	0.562563	0.369759	0.456088	0.704607	0.576961	0.477682	0.403	0.572872	0.450951	0.449587	0.459437	0.460069	0.437705	0.488354	0.4503	0.505215	0.580723	0.677394	0.450355	0.457356	0.672211	0.20064	0.736935	0.776432	0.850058	0.236742	0.462916	0.752244	0.844531	0.463847	0.79521	0.472609	0.818643	0.373092	0.403332	0.728701	0.607903	0.268335	0.729919	0.744461	0.472393	0.230415	0.847664	0.82936	0.880135	0.119114	0.538331	0.80979
ENSG00000231764	cg22281697	0.199563	0.251885	0.208275	0.224946	0.203336	0.233786	0.213799	0.173109	0.189124	0.136156	0.237612	0.153061	0.10423	0.123068	0.170703	0.0853081	0.142857	0.11849	0.237632	0.164205	0.214925	0.207502	0.248908	0.222738	0.189127	0.10045	0.293551	0.0808081	0.195266	0.0823834	0.131707	0.117647	0.0823799	0.0994983	0.114168	0.134952	0.109356	0.111715	0.0856031	0.173427	0.229708	0.234742	0.335165	0.233523	0.125095	0.106885	0.182898	0.105177
ENSG00000231764	cg22616881	0.117396	0.0809969	0.102089	0.406095	0.137283	0.0974232	0.0604806	0.120474	0.044808	0.145521	0.128729	0.0665727	0.0849956	0.093809	0.140688	0.172175	0.120081	0.100718	0.141594	0.0895594	0.104413	0.515133	0.674973	0.618728	0.0473544	0.0484166	0.0397076	0.0857329	0.0856484	0.416292	0.0840369	0.149777	0.457816	0.0497155	0.0290854	0.347525	0.191754	0.083446	0.0137002	0.468234	0.134899	0.0248682	0.806114	0.773077	0.0411132	0.0231332	0.0246899	0.480676
ENSG00000231764	cg25430192	0.147087	0.200954	0.138623	0.329314	0.272727	0.222222	0.18986	0.309002	0	0.216233	0.278351	0.247234	0.226007	0.251776	0.21084	0.258869	0.204	0.224373	0.182213	0.154723	0.295627	0.0431768	0.704831	0.554252	0.59798	0.399103	0.175818	0.320932	0.677745	0.0563346	0.539976	0.256178	0.665531	0.0956381	0.297411	0.440108	0.242868	0.0760596	0.614167	0.485525	0.391422	0.0406977	0.794251	0.577905	0.784054	0.459965	0.125816	0.548099
ENSG00000231764	cg25707676	0.155638	0.133488	0.123524	0.289076	0.178063	0.18844	0.184428	0.15168	0.147588	0.1502	0.215701	0.246094	0.147923	0.102283	0.145011	0.10303	0.123302	0.160423	0.152192	0.17955	0.188633	0.140852	0.650048	0.479573	0.368199	0.224978	0.114396	0.251529	0.655631	0.066199	0.210672	0.120044	0.175618	0.0841026	0.114549	0.160991	0.108176	0.0994152	0.139535	0.529703	0.202812	0.13539	0.806133	0.563022	0.418991	0.256252	0.216229	0.215987
ENSG00000231764	cg26033466	0.108926	0.081138	0.0976301	0.384954	0.105263	0.0853041	0.0503329	0.0891525	0.0711531	0.0954463	0.076074	0.138742	0.109676	0.0693813	0.127214	0.119835	0.104447	0.125213	0.376698	0.0944695	0.132353	0.0693234	0.637756	0.564837	0.261617	0.0696215	0.0733905	0.216155	0.535609	0.0597111	0.0354687	0.101896	0.740786	0.0896016	0.239325	0.0809453	0.2554	0.0851665	0.0824806	0.440333	0.103918	0.0653279	0.836498	0.733314	0.286353	0.0534509	0.0792997	0.498344
ENSG00000231764	cg26075150	0.548287	0.62466	0.541401	0.745317	0.569615	0.566324	0.531958	0.440195	0.727273	0.526284	0.501481	0.588891	0.501354	0.497848	0.483962	0.443965	0.525538	0.539631	0.804685	0.480201	0.693507	0.552016	0.89512	0.815723	0.796712	0.568788	0.336868	0.681733	0.909456	0.156775	0.834283	0.558942	0.91977	0.270531	0.481689	0.499783	0.558867	0.259677	0.686745	0.729542	0.666747	0.206851	0.923077	0.919089	0.904935	0.609401	0.271028	0.846548
ENSG00000231764	cg27036581	0.0312335	0.0583428	0.0398705	0.0397837	0.0406368	0.0408313	0.0222264	0.0595212	0.0466437	0.0400564	0.0659264	0.0392995	0.0706706	0.0303898	0.0536862	0.0462513	0.0309112	0.0883025	0.0988952	0.0414523	0.0574612	0.0798898	0.0626632	0.038495	0.0391661	0.047548	0.0469664	0.0327273	0.0376385	0.0472872	0.0329006	0.0809524	0.812562	0.0584368	0.126393	0.0558211	0.0306031	0.0766858	0.0553441	0.0771757	0.032598	0.0475113	0.0439001	0.0493507	0.0403609	0.0535313	0.0538779	0.042524
ENSG00000231789	cg03265564	0.551336	0.586811	0.454425	0.605209	0.525501	0.534968	0.518641	0.531512	0.66232	0.450331	0.542666	0.537989	0.409991	0.443826	0.545557	0.487352	0.520432	0.49491	0.558521	0.459831	0.33028	0.333567	0.351995	0.680393	0.355828	0.416899	0.45768	0.648946	0.357619	0.635394	0.273551	0.623771	0.386709	0.468334	0.526936	0.643941	0.498111	0.413963	0.274707	0.613216	0.390848	0.537875	0.419264	0.76816	0.195001	0.462912	0.476849	0.361675
ENSG00000231789	cg03653801	0.0566026	0.123355	0.11152	0.0862332	0.132238	0.131243	0.185026	0.103151	0.185706	0.160787	0.148731	0.1209	0.147724	0.0664395	0.145689	0.144454	0.105177	0.0882566	0.252643	0.0985497	0.0411316	0.0992742	0.163047	0.0769991	0.0682113	0.104529	0.0694033	0.0563249	0.055515	0.0496252	0.0469962	0.0868833	0.170134	0.0472785	0.0680363	0.0698033	0.131308	0.119874	0.042722	0.077722	0.0352049	0.250412	0.0662117	0.0467769	0.0453083	0.0604058	0.060251	0.0439568
ENSG00000231789	cg07427436	0.141466	0.104917	0.0976897	0.110947	0.131576	0.110857	0.140472	0.138932	0.104345	0.0927963	0.125025	0.124774	0.0746146	0.0949192	0.13097	0.0995079	0.109067	0.137606	0.13035	0.109686	0.0888711	0.110055	0.0771986	0.095521	0.103608	0.108402	0.117359	0.121531	0.143474	0.0696868	0.0783225	0.151013	0.0972603	0.102848	0.110206	0.106302	0.114461	0.15561	0.122902	0.149837	0.0794806	0.089697	0.068511	0.0887702	0.101758	0.102492	0.137971	0.0844906
ENSG00000231789	cg11980800	0.223294	0.243061	0.20261	0.290953	0.327681	0.292697	0.264053	0.373472	0.234171	0.218882	0.322024	0.294109	0.249704	0.227343	0.300007	0.270205	0.235181	0.23471	0.281092	0.276999	0.125578	0.334774	0.119234	0.210872	0.226336	0.243406	0.285813	0.372654	0.206068	0.0811998	0.233448	0.349184	0.195431	0.265058	0.206194	0.312087	0.272309	0.226005	0.15267	0.288961	0.0909972	0.249512	0.149658	0.200496	0.119342	0.146105	0.314472	0.202897
ENSG00000231992	cg21932672	0.588558	0.425571	0.379478	0.553901	0.58038	0.554584	0.41959	0.610458	0.414189	0.438041	0.598302	0.537734	0.347539	0.439225	0.552349	0.362613	0.471339	0.505237	0.38263	0.560276	0.433219	0.760279	0.147455	0.397282	0.614025	0.489079	0.745792	0.531558	0.472011	0.204697	0.703965	0.707438	0.490077	0.382694	0.361946	0.77741	0.496049	0.916326	0.223645	0.70991	0.564499	0.819747	0.160325	0.408444	0.679438	0.743153	0.83693	0.290558
ENSG00000232034	cg02365780	0.560246	0.438332	0.536539	0.465668	0.583691	0.576895	0.498235	0.556049	0.489644	0.55036	0.66487	0.610493	0.447107	0.535354	0.62496	0.57932	0.529808	0.536431	0.475453	0.613812	0.313668	0.231315	0.287508	0.438763	0.459546	0.382283	0.413408	0.359075	0.388499	0.234076	0.165785	0.6323	0.243673	0.235577	0.441614	0.481132	0.531469	0.240143	0.584186	0.52039	0.317647	0.330017	0.212585	0.33312	0.482236	0.304399	0.316072	0.286464
ENSG00000232034	cg03909509	0.122026	0.038202	0.0818419	0.0698642	0.0835018	0.0891713	0.0775829	0.137047	0.0799694	0.0752068	0.173652	0.123216	0.0762303	0.0751293	0.130807	0.0580992	0.0973518	0.116975	0.0642617	0.095401	0.0693454	0.0481085	0.0452572	0.0452571	0.0498092	0.0619384	0.0469607	0.0608219	0.0614349	0.0406059	0.0430636	0.0913619	0.0422507	0.0719824	0.0624192	0.102634	0.139264	0.0690798	0.0675548	0.120925	0.0458055	0.0548463	0.044672	0.0389881	0.0346893	0.0332851	0.0782983	0.0556721
ENSG00000232034	cg18428265	0.563955	0.425516	0.466381	0.549765	0.551165	0.501136	0.474184	0.541386	0.455867	0.508613	0.679607	0.594785	0.420108	0.523324	0.579706	0.478715	0.514632	0.530462	0.395791	0.601574	0.322342	0.150523	0.248918	0.420527	0.351921	0.359841	0.382688	0.411954	0.304661	0.21466	0.160469	0.662168	0.176852	0.267883	0.426297	0.430797	0.525363	0.281799	0.397411	0.475899	0.0989828	0.173482	0.22597	0.278708	0.365918	0.161841	0.278075	0.268033
ENSG00000232222	cg05034446	0.80843	0.882872	0.776372	0.878242	0.852151	0.845731	0.876401	0.853873	0.894045	0.875413	0.799075	0.790988	0.859998	0.787397	0.847439	0.860702	0.860368	0.81844	0.905135	0.796162	0.460107	0.690368	0.371653	0.806776	0.574371	0.649572	0.487362	0.574367	0.829765	0.566054	0.750745	0.802466	0.200312	0.408925	0.680171	0.688548	0.824962	0.346688	0.333564	0.7563	0.446871	0.708041	0.408584	0.861777	0.353284	0.848289	0.471239	0.454212
ENSG00000232229	cg11731793	0.931034	0.888726	0.918026	0.943186	0.888336	0.878447	0.956336	0.947095	0.938712	0.947197	0.950989	0.971115	0.934019	0.964998	0.940302	0.941009	0.972429	0.921093	0.937284	0.933383	0.9207	0.120954	0.919966	0.928294	0.239156	0.820524	0.367802	0.945055	0.931946	0.945468	0.89784	0.917197	0	0.185584	0.246477	0.972276	0.948554	0.197677	0.957396	0.929834	0.935724	0.0887517	0.951811	0.925292	0.266652	0.916217	0.3059	0.386875
ENSG00000232229	cg26182317	0.930519	0.93838	0.95108	0.95288	0.928665	0.96127	0.95585	0.964485	0.964661	0.970521	0.974154	0.962067	0.943846	0.929073	0.964908	0.963674	0.951307	0.914439	0.904273	0.923336	0.946638	0.172021	0	0.930384	0.241371	0.821261	0.427241	0.902643	0.946903	0.923934	0.94153	0.839468	0.922257	0.20562	0.293201	0.923425	0.96277	0.241337	0.948018	0.935175	0.944162	0.106912	0.965894	0.955065	0.270469	0.957591	0.396898	0
ENSG00000232533	cg02471194	0.0372244	0.0476499	0.0384164	0.0375668	0.0733289	0.069289	0.0871101	0.0590228	0.0874222	0.0583942	0.0664577	0.0705538	0.0677136	0.0455336	0.0672519	0.0486298	0.0500269	0.0540358	0.0647781	0.0712372	0.0373793	0.0467184	0.0664887	0.0528628	0.0733885	0.0696245	0.0841182	0.048467	0.0734255	0.0692297	0.0682526	0.0488665	0.0721177	0.0399839	0.0614142	0.0614556	0.0736093	0.0708833	0.024307	0.0881418	0.0347107	0.0493403	0.0635048	0.0372774	0.050703	0.0392534	0.0879719	0.0399849
ENSG00000232533	cg03100196	0.0961014	0.106214	0.0906166	0.109544	0.103065	0.0947382	0.107542	0.0825948	0.0894991	0.0904759	0.103537	0.0952022	0.0838472	0.0796827	0.0813463	0.10603	0.0906129	0.10455	0.0972274	0.0924164	0.0820731	0.102309	0.0850796	0.100205	0.0995206	0.0789809	0.109187	0.0959331	0.104937	0.0915345	0.082746	0.090415	0.0854792	0.0910612	0.0811	0.101229	0.0834153	0.113363	0.116904	0.113713	0.113401	0.0987699	0.102395	0.0938828	0.0880044	0.101092	0.11589	0.0761938
ENSG00000232533	cg05102190	0.141554	0.153693	0.124353	0.138091	0.25539	0.263603	0.252551	0.28391	0.234366	0.235144	0.239439	0.229682	0.248558	0.262121	0.253096	0.21864	0.245541	0.228552	0.258432	0.214334	0.0977195	0.122811	0.126047	0.119237	0.267525	0.241456	0.212247	0.253808	0.223384	0.177016	0.315029	0.257526	0.211802	0.203949	0.187718	0.162393	0.294204	0.154009	0.129997	0.243407	0.120182	0.109318	0.099823	0.122807	0.234487	0.250403	0.244513	0.222029
ENSG00000232533	cg05586209	0.106076	0.0956579	0.0855988	0.138054	0.110359	0.101078	0.098066	0.0879798	0.117585	0.115153	0.131835	0.10054	0.101092	0.0714717	0.0863802	0.118465	0.10751	0.149718	0.122812	0.134118	0.0649259	0.0486842	0.0115473	0.0494217	0.0958306	0.0575336	0.0448431	0.0782589	0.0839834	0.0366267	0.0517544	0.103493	0.0695061	0.0479092	0.0640014	0.0809876	0.104539	0.082651	0.0828343	0.111111	0.0516129	0.0501456	0.0430388	0.0506361	0.0232756	0.0696013	0.0508724	0.0497655
ENSG00000232533	cg06530028	0.0372912	0.055589	0.050999	0.0471913	0.0513033	0.0437104	0.0421345	0.0487278	0.0280011	0.0479462	0.0450641	0.0613388	0.047193	0.0426837	0.0516484	0.0509768	0.0631283	0.0860888	0.106103	0.0733405	0.0395181	0.0560333	0.0338626	0.0573811	0.0557957	0.0338393	0.0471528	0.0614275	0.0571303	0.0371843	0.0367027	0.0574401	0.0251819	0.0605672	0.068004	0.0427952	0.0417915	0.0844166	0.0589959	0.0681189	0.0476487	0.074001	0.0555643	0.0430497	0.0506329	0.0202203	0.0583276	0.0487805
ENSG00000232533	cg07677396	0.00245896	0.00198909	0.00241696	0.00474774	0.00667476	0.00261252	0.00450533	0.00465597	0.00289784	0.00468046	0.00180209	0.00912655	0.00602703	0.00275595	0.00476611	0.00958888	0.00719001	0.0116623	0.01206	0.0143511	0.00218358	0.00251609	0.00829131	0.00669657	0.00610728	0.00642431	0.00443971	0.00396559	0.00742753	0.00556839	0.00326557	0.00363146	0.00885372	0.00440764	0.00359429	0.00420899	0.00400387	0.0093254	0.0139424	0.00875704	0	0.000601431	0.00366593	0.00515063	0.00293608	0.00112071	0.00542939	0.00382212
ENSG00000232533	cg13081999	0.0479692	0.0290916	0.0437684	0	0.0297337	0.0376556	0.0566854	0.0458196	0.0898778	0.0283594	0.0423692	0.0648056	0.0472321	0.0556476	0.0581356	0.0257764	0.0911346	0.0753117	0.063427	0.0611923	0.0517716	0.0275465	0.0643863	0.0383754	0.0399512	0.0410621	0.0412945	0.0427191	0.0319328	0.0241085	0.0688739	0.0138963	0.0513605	0.0429208	0.0387772	0.0447262	0.055472	0.042305	0.0465066	0.0837407	0.0467076	0.0585632	0.03874	0.0379079	0.0674409	0.0162877	0.0675547	0.0414812
ENSG00000232533	cg14497327	0.0861331	0.0958146	0.0795772	0.122191	0.115181	0.0757252	0.0841768	0.102965	0.109896	0.101714	0.121375	0.11041	0.0866489	0.0926106	0.0871942	0.0986928	0.113186	0.130387	0.113855	0.0992823	0.0849024	0.102735	0.0934849	0.118467	0.126104	0.0974576	0.126962	0.092297	0.0928052	0.0842537	0.0882556	0.100653	0.061824	0.10723	0.103901	0.0994822	0.0835248	0.125941	0.114214	0.140118	0.102806	0.117846	0.107445	0.0887241	0.090626	0.090621	0.111232	0.0800316
ENSG00000232533	cg23615779	0.00458673	0.00524224	0.00201946	0.00270803	0.00584951	0.0040783	0.00417042	0.00224251	0.00906855	0.00581194	0.00296072	0.00658322	0.00631835	0.00436364	0.00692148	0.00992163	0.00547923	0.0164263	0.0160319	0.0133487	0	0.00158265	0.00625742	0.00467329	0.00302768	0.0087793	0.00297052	0.00227753	0.00186104	0.00795756	0.000865613	0.00387853	0.00520884	0.00331957	0.0106499	0.00973439	0.00518611	0.0101378	0.0109923	0.0155382	0	0	0.00803745	0.00262378	0.0036116	0	0.00536339	0.00842905
ENSG00000232533	cg25917220	0.104592	0.123643	0.0934691	0.112422	0.098915	0.101992	0.0928518	0.10138	0.111521	0.0905874	0.108698	0.0937002	0.0783616	0.0914019	0.0909612	0.0722216	0.0942753	0.137978	0.111628	0.0915341	0.115782	0.112245	0.0957151	0.115173	0.0887224	0.106391	0.0962813	0.0690147	0.116279	0.0954672	0.099297	0.0953928	0.0728137	0.0833333	0.0841995	0.0869907	0.0725976	0.115891	0.127241	0.110961	0.0922229	0.136478	0.113756	0.110511	0.108839	0.0946553	0.111739	0.0597455
ENSG00000232536	cg06441106	0.225103	0.107477	0.123256	0.158655	0.192596	0.198913	0.160424	0.190145	0.147112	0.148636	0.280209	0.155766	0.138544	0.17242	0.241907	0.112357	0.166214	0.209462	0.13259	0.19851	0.086421	0.0863457	0.0568333	0.121798	0.143258	0.106579	0.166203	0.0791771	0.126569	0.0838366	0.0685957	0.139765	0.0693717	0.0968693	0.129726	0.154465	0.150454	0.0836427	0.17466	0.161778	0.0661323	0.077927	0.075186	0.0676984	0.0892406	0.0761888	0.104862	0.0697495
ENSG00000232536	cg08845439	0.043114	0.0238411	0.0335687	0.0347959	0.109027	0.0628605	0.0548896	0.0866574	0.06333	0.0314103	0.0465788	0.0518732	0.0543445	0.0332787	0.0518796	0.0396761	0.0289873	0.0294118	0.0442003	0.0492648	0.0250373	0.0278419	0.0226541	0.0333083	0.0489945	0.050988	0.0508255	0.0361962	0.0552902	0.0391184	0.060547	0.0306346	0.0367189	0.0434099	0.0354735	0.0342365	0.0325639	0.0374944	0.0294288	0.0456669	0.021096	0.0266658	0.0227923	0.0193125	0.0231317	0.0416333	0.0636447	0.0381455
ENSG00000232536	cg10545682	0.0683899	0.0660274	0.0623851	0.0520714	0.0785159	0.057636	0.0518389	0.0700189	0.0768936	0.0459782	0.0736468	0.0800388	0.0551496	0.0659072	0.0725852	0.0677763	0.0544036	0.0750654	0.0771077	0.0728231	0.0553912	0.058396	0.0456969	0.0854511	0.0730727	0.0577471	0.0584997	0.0552536	0.0491742	0.071854	0.0524438	0.073193	0.0508738	0.0674378	0.0563743	0.0617996	0.0576081	0.086687	0.0755709	0.0849657	0.0596434	0.0627255	0.0526687	0.0573176	0.0658657	0.0692695	0.0603426	0.0539657
ENSG00000232536	cg12899421	0.155365	0.119537	0.143464	0.133962	0.186962	0.158695	0.161621	0.202864	0.119035	0.14976	0.204624	0.203584	0.101222	0.136287	0.209462	0.156398	0.150382	0.218001	0.112928	0.170173	0.0790176	0.113048	0.0731895	0.116837	0.132728	0.0905359	0.0999112	0.0887225	0.136985	0.0856511	0.062801	0.199923	0.0827576	0.0970883	0.143833	0.13114	0.135566	0.0980637	0.110276	0.149092	0.0901863	0.0814583	0.091635	0.0837209	0.0837483	0.0836885	0.0731589	0.0919118
ENSG00000232536	cg15976650	0.0305826	0.0308834	0.0281269	0.027692	0.0376196	0.0496101	0.0324873	0.0395889	0.0509912	0.0230115	0.0325395	0.0220544	0.0173214	0.0143109	0.032665	0.02555	0.0322286	0.0385566	0.0382514	0.0540269	0.0254314	0.0247895	0.0163731	0.0280627	0.024296	0.0325987	0.0343663	0.0229706	0.0374236	0.0210792	0.0327905	0.0247884	0.0193831	0.0301248	0.0324383	0.0237366	0.0262302	0.0316652	0.0499164	0.0364638	0.0247876	0.034105	0.0289376	0.0300098	0.0290423	0.0324971	0.0210766	0.0195382
ENSG00000232536	cg21206133	0.876197	0.910206	0.879026	0.93756	0.892846	0.907717	0.884953	0.870194	0.949729	0.942857	0.920611	0.906884	0.897391	0.864316	0.901973	0.915434	0.90889	0.909042	0.893454	0.886179	0.886898	0.957832	0.87895	0.930491	0.881977	0.913296	0.960052	0.920142	0.911934	0.619013	0.885518	0.887135	0.928191	0.914011	0.893923	0.890875	0.932477	0.918493	0.891986	0.920498	0.930677	0.909069	0.914894	0.946099	0.910613	0.917856	0.910133	0.899053
ENSG00000232536	cg24076778	0.114752	0.137491	0.117746	0.128441	0.121556	0.130294	0.127118	0.117003	0.128293	0.122701	0.154831	0.148275	0.0997146	0.133006	0.133038	0.146869	0.141136	0.185713	0.191034	0.126972	0.121894	0.146226	0.10831	0.135962	0.12434	0.107946	0.127033	0.117188	0.12401	0.106784	0.101836	0.135768	0.114942	0.120145	0.105989	0.123812	0.113831	0.160346	0.153791	0.169988	0.141843	0.149186	0.119997	0.138369	0.122471	0.11991	0.105917	0.103615
ENSG00000232677	cg02810156	0.0370827	0.0272076	0.00958807	0.151454	0.00927453	0.00748816	0.0384692	0.016906	0.0195615	0.0468467	0.0083807	0.0140124	0.00900989	0.0255188	0.0163964	0.00845496	0.0154655	0.0261947	0.0321845	0.0334816	0.277979	0.460648	0.00611154	0.290384	0.0104789	0.0203363	0.0117867	0.0241088	0.0271672	0.00944386	0.00647337	0.025778	0.314526	0.0092824	0.0166345	0.0960864	0.0285309	0.0130195	0.220859	0.57554	0.378103	0.571213	0.0335196	0.372911	0.0011446	0.0137638	0.012493	0.00655464
ENSG00000232677	cg21808240	0.103648	0.235672	0.136	0.321259	0.163015	0.143377	0.258005	0.136306	0.280184	0.34402	0.230635	0.138127	0.169229	0.0862916	0.1392	0.219863	0.172848	0.146547	0.167896	0.156848	0.242364	0.66648	0.0556391	0.440206	0.123485	0.417282	0.113559	0.0748679	0.230448	0.0895687	0.0826969	0.129032	0.738642	0.096603	0.0765932	0.541035	0.134711	0.0941569	0.175345	0.581181	0.169104	0.453346	0.0931013	0.581083	0.0853679	0.228501	0.110448	0.158007
ENSG00000232677	cg23044017	0.0324488	0.0363214	0.0680527	0.302613	0.0869997	0.0870746	0.0789234	0.105879	0.0935431	0.109934	0.0963825	0.0607666	0.243902	0.0899539	0.0896412	0.115087	0.0961538	0.129682	0.117283	0.0728891	0.109326	0.464558	0.0746821	0.410578	0.0661157	0.0976979	0.0923451	0.0840882	0.151821	0.117943	0.0911662	0.0927473	0.120007	0.0511518	0.0836447	0.558879	0.0677077	0.098827	0.0777402	0.298595	0.131416	0.157772	0.0803606	0.597953	0.0609086	0.0559634	0.0724063	0.0522377
ENSG00000232677	cg23054584	0.164273	0.126285	0.138211	0.42109	0.149885	0.148778	0.118341	0.139566	0.146768	0.161487	0.183883	0.147861	0.147184	0.11489	0.140503	0.146557	0.11042	0.177845	0.131279	0.185935	0.455844	0.780522	0.122104	0.600912	0.122177	0.353548	0.0993574	0.11258	0.1449	0.122667	0.104219	0.107946	0.19771	0.121603	0.111331	0.235897	0.111111	0.113775	0.260054	0.605481	0.593378	0.476976	0.110582	0.672107	0.0971776	0.0942176	0.110535	0.0898054
ENSG00000232677	cg24027100	0.17763	0.260047	0.249054	0.350496	0.211794	0.275131	0.283686	0.207629	0.37102	0.373409	0.291408	0.210523	0.212665	0.141876	0.206972	0.308007	0.239458	0.232849	0.373723	0.189742	0.274637	0.688479	0.0539879	0.434797	0.155683	0.455369	0.0929364	0.0628019	0.385305	0.156702	0.0524245	0.254518	0.77787	0.0824311	0.158631	0.577328	0.240283	0.0839977	0.342288	0.603314	0.317339	0.701736	0.065559	0.57992	0.0542107	0.241986	0.0541177	0.190347
ENSG00000232907	cg01418167	0.102965	0.104391	0.0878717	0.0806121	0.0937352	0.0955969	0.112544	0.0851427	0.129402	0.0858159	0.0998482	0.119169	0.0885092	0.105319	0.0995347	0.110584	0.0746134	0.132371	0.127529	0.107994	0.109674	0.0986856	0.0897997	0.102946	0.0860295	0.061838	0.104762	0.0947503	0.0951723	0.0981795	0.0849433	0.094129	0.0931346	0.0984081	0.0700466	0.0846085	0.0903624	0.128556	0.11677	0.120334	0.0832598	0.102918	0.10756	0.0884478	0.0715659	0.0924731	0.104945	0.0810094
[truncated: 1,491 more rows]
[truncated: 12 more columns]
