# Supplementary material for: Recurrently deregulated lncRNAs in hepatocellular carcinoma
Source: Nat Commun. 2017 Feb 13;8:14421. doi: 10.1038/ncomms14421 (PMC5316832; doi:10.1038/ncomms14421)
Supplement: Supplementary Data 9 — Gene and lncRNA lists and clusters in co-expression network [file ncomms14421-s10.xlsx]

## Sheet: Cluster_Sum
ClusterID	Protein-coding Genes	Gencode lncRNA	Novel lncRNA	Driver Gene	Recurrent lncRNA PVTT	Recurrent lncRNA Tumor
1	439	1829	441	2	1	4
2	531	423	952	5	4	18
3	178	390	709	1	1	0
4	654	151	101	10	11	175
5	104	282	320	0	0	4
6	265	155	265	4	3	4
7	302	151	229	4	1	5
8	98	110	411	0	2	3
9	545	14	2	7	0	6
10	167	121	238	1	4	9
11	139	109	238	3	1	0
12	203	106	176	2	2	1
13	210	92	178	0	6	3
14	208	133	123	2	0	2
15	337	76	46	8	0	4
16	64	317	51	0	1	0
17	393	9	1	3	0	3
18	288	74	19	5	4	23
19	81	273	27	0	0	0
20	60	137	121	1	0	27
21	108	142	60	1	0	3
22	283	16	2	1	0	1
23	91	138	71	1	3	2
24	93	87	106	3	2	1
25	177	70	37	6	6	47
26	114	58	74	1	2	5
27	220	20	5	3	0	2
28	60	124	20	2	0	0
29	66	98	29	1	0	3
30	56	99	29	0	0	0
31	43	91	49	0	0	3
32	60	30	87	1	1	1
33	59	45	70	0	1	1
34	44	45	77	1	0	1
35	152	9	0	3	0	0
36	138	9	0	3	0	0
37	39	80	21	0	0	0
38	37	37	65	1	1	0
39	40	44	53	0	0	3
40	125	7	0	1	0	1
41	24	88	20	0	0	0
42	38	31	59	2	1	1
43	34	57	30	0	0	0
Sum	7367	6377	5612	89	58	1281

## Sheet: Cluster1-5
Cluster1	PCG	Gencode lncRNA	New lncRNA	Driver	Recurrent PVTT	Recurrent Tumor		Cluster2	PCG	Gencode lncRNA	New lncRNA	Driver	Recurrent PVTT	Recurrent Tumor		Cluster3	PCG	Gencode lncRNA	New lncRNA	Driver	Recurrent PVTT	Recurrent Tumor		Cluster4	PCG	Gencode lncRNA	New lncRNA	Driver	Recurrent PVTT	Recurrent Tumor		Cluster5	PCG	Gencode lncRNA	New lncRNA	Driver	Recurrent PVTT	Recurrent Tumor
	NNAT	AC000123.4	XLOC_004252	UBR3	RP11-156K13.2	XLOC_015218			WRAP73	AC132807.1	XLOC_001458	AMPH	XLOC_002548	CTC-260E6.6			TFAP2D	LINC00303	XLOC_001656	OTOP1	XLOC_063393	XLOC_059545			CHRNA4	HAO2-IT1	XLOC_031474	ALB	XLOC_014515	AC003988.1			CRNN	RP11-655H13.2	XLOC_002149			CASC9
	FKBP6	RP11-359D14.3	XLOC_005148	C10orf95		XLOC_019152			ZNF518B	RP4-669H2.1	XLOC_014660	ZIC3	XLOC_002549	LL22NC03-N64E9.1			NOX3	AC106870.2	XLOC_001675			XLOC_063393			ADRA1A	CTD-3098H1.2	XLOC_051475	AGMO	XLOC_039842	AC004160.4			MMP26	CTA-929C8.7	XLOC_002470			RP4-781K5.6
	TSSK4	RP11-344P13.1	XLOC_006362			AP006285.7			PRAME	RP11-459O1.2	XLOC_015267	LCT	XLOC_002554	RP11-78F17.1			CRX	CTC-281M20.1	XLOC_001875						MT1G	RP11-543C4.1	XLOC_094596	DMGDH	SRD5A2	AC004538.3			DEFB4A	AC093843.1	XLOC_002506			XLOC_007482
	PDZD9	RP11-144G6.4	XLOC_020761			TMPO-AS1			ZNF732	RP11-962G15.1	XLOC_043352	NOVA1	XLOC_055355	ZNF883			HAND1	AC005863.1	XLOC_001918						GNRH2	RP11-96D1.11	XLOC_014515	DSCAM	FAM99B	AC004862.6			TEX36	AC009531.2	XLOC_002774			XLOC_066027
	CLDN20	RP11-656D10.5	XLOC_025332						ZDBF2	RP11-108K3.2	XLOC_044583	ROR2		XLOC_003913			ZP4	LINC00583	XLOC_002048						ASS1	DBH-AS1	XLOC_001049	F8	FAM99A	AC006369.2			OR6P1	RP11-317P15.3	XLOC_007417
	TEDDM1	AC015933.2	XLOC_025796						KCNS1	RP11-78F17.1	XLOC_044584			XLOC_003914			GJA8	RP11-3B12.3	XLOC_002124						GLS2	AC144449.1	XLOC_002611	FAM13A	LINC00844	AC009133.21			OR14I1	RP11-518I13.1	XLOC_020815
	AC024580.1	MIR1302-2	XLOC_026848						ITGA2B	NEFL	XLOC_044586			XLOC_046491			TRIM51	CTD-2296D1.5	XLOC_002142						TMEM82	RP11-326F20.5	XLOC_004842	FAT4	LINC01018	AC010084.1			REXO1L1	CTD-2022H16.1	XLOC_028250
	AL136115.1	RP11-96C23.10	XLOC_031023						TAC1	FAM182A	XLOC_044587			XLOC_046904			CST8	RP11-86H7.6	XLOC_002144						ASPG	SRD5A2	XLOC_004846	ITGAD	RP11-627G23.1	AC012487.2			AP001024.1	RP4-718N17.2	XLOC_034295
	AL391152.1	RP6-109B7.2	XLOC_033145						ACPP	LINC00652	XLOC_044590			XLOC_047734			CST11	AC079630.2	XLOC_002177						MOGAT2	C1orf132	XLOC_007548	MYOM2	RP11-2E17.1	AC016682.1			CDRT15L2	RP5-1125N11.1	XLOC_038694
	NT5C1B-RDH14	AC009501.4	XLOC_051964						CLCA1	LINC00839	XLOC_047729			XLOC_058065			NMUR2	RP5-1010E17.2	XLOC_002295						SYT9	RP11-261N11.8	XLOC_009340	PTPRB	CTB-167B5.2	AC016768.1			GRXCR1	XXyac-YX60D10.1	XLOC_040926
	AL132989.1	RP11-25G10.2	XLOC_052613						MUSK	XKR5	XLOC_056599			XLOC_058067			TRIM48	TTTY22	XLOC_002296						HAPLN4	LRCOL1	XLOC_012576		CTD-2619J13.8	AC099668.5			AC005008.2	RP4-734C18.1	XLOC_047087
	SARM1	AC104113.3	XLOC_056772						SLC18A1	AC079586.1	XLOC_058065			XLOC_060025			ODF1	AC108051.1	XLOC_002410						RP11-872D17.8	FAM99B	XLOC_014804			AC138430.4			RP11-738G5.2	RP11-277B15.2	XLOC_050765
	CABP7	RP11-298E2.2	XLOC_058890						CDH10	ADARB2-AS1	XLOC_058067			XLOC_060121			LYZL4	RP11-259P1.1	XLOC_002440						LRRC3DN	FAM99A	XLOC_021768			AL161668.5			RP11-386G21.1	LINC00690	XLOC_059880
	GCNT7	RP11-432J9.5	XLOC_064662						LMO3	FOXI3	XLOC_058068			XLOC_063870			WFDC8	RP1-13P20.6	XLOC_002450						TEK	DHRS4-AS1	XLOC_022253			AL353997.3			AP002353.1	RP5-865N13.2	XLOC_065499
	BCAS4	RP11-169N13.4	XLOC_074058						PTGER3	AC007131.1	XLOC_080524			XLOC_080994			KRT84	SCEL-AS1	XLOC_002471						MRC1	CTD-2527I21.4	XLOC_024146			AP006216.5			AL645608.2	AC005808.3	XLOC_065526
	C22orf23	SEC62-AS1	XLOC_075196						LY75	DSCR4-IT1	XLOC_092242			XLOC_081005			LCE3D	AC010880.1	XLOC_002524						CYP7B1	RP4-710M16.2	XLOC_026974			C1orf132			ABCC8	AC064865.1	XLOC_065826
	IDI2	RP11-775D22.3	XLOC_081188						RIMBP2	RP11-197K6.1	XLOC_047241			XLOC_081017			SPATA19	RP11-49G10.3	XLOC_002601						MARC2	SMIM2-AS1	XLOC_026975			CCDC26			CYP27C1	AC114776.3	XLOC_068316
	C3orf49	RP11-1336O20.2	XLOC_092427						OPHN1	FAM95B1	XLOC_074797			XLOC_081019			A2ML1	RP11-429E11.2	XLOC_002684						C3	RP5-881L22.4	XLOC_026976			CTB-167B5.2			NEUROD6	RP4-591L5.1	XLOC_068621
	EPB42	CTD-2215L10.1	XLOC_092450						LRP2	RP11-327I22.5	XLOC_001445						SCNN1G	LINC00331	XLOC_002687						REPS2	LRRC3-AS1	XLOC_029500			CTC-297N7.5			TNFRSF9	RP11-321L2.2	XLOC_068696
	JSRP1	RP11-392B6.1	XLOC_000318						COL19A1	RP11-131J3.1	XLOC_001571						TGM6	XXbac-BPG308K3.6	XLOC_002769						PLIN5	U91324.1	XLOC_032950			CTC-479C5.17			FSTL4	AC093627.11	XLOC_076645
	GPR22	RP13-923O23.6	XLOC_000378						TBX5	LA16c-83F12.6	XLOC_002438						SUN5	LINC00489	XLOC_003066						LAP3	RP11-456H18.2	XLOC_034913			CTC-505O3.2			POLB	RP11-444P10.1	XLOC_079847
	SNX32	RP11-10A14.3	XLOC_006578						TEKT2	AC013269.3	XLOC_003356						OR8J3	RP1-104O17.3	XLOC_003319						GPR128	AC004538.3	XLOC_035175			CTC-537E7.2			AP3M2	RP11-779P15.2	XLOC_083114
	CLDN22	RP4-791M13.5	XLOC_007409						TDRD1	RP3-410B11.1	XLOC_003545						HTR1E	RP11-174J11.1	XLOC_003358						EFTUD2	AC004160.4	XLOC_039832			CTC-537E7.3			PRLH	CTD-2194L12.2	XLOC_083125
	AP001885.1	RP4-791M13.4	XLOC_007782						MAGEB2	AC000036.4	XLOC_003874						TRIM49	ADIPOQ-AS1	XLOC_003440						AASS	AC016682.1	XLOC_042178			CTD-2044J15.2			OR1I1	CTC-573M9.1	XLOC_083264
	LSMEM2	RP11-856F16.2	XLOC_009067						SLC7A4	RP5-1119D9.4	XLOC_005393						KRT74	RP11-406O16.1	XLOC_003465						CPS1	AC016768.1	XLOC_043112			CTD-2337J16.1			RP1	RP11-730N24.1	XLOC_083359
	TDRP	RP11-620J15.1	XLOC_010693						CHGA	AP000477.3	XLOC_006350						OR9K2	RP11-436F21.1	XLOC_003478						PGM1	AC004862.6	XLOC_046910			CTD-2527I21.4			IKBKB	CTD-2275D24.4	XLOC_083388
	ABHD16B	RP11-286O18.1	XLOC_010938						RSPO4	AC105253.1	XLOC_006352						TPD52L3	RP11-411H5.1	XLOC_003556						BCKDHB	LINC00402	XLOC_047617			CTD-2619J13.8			SMR3A	CTD-2050E21.1	XLOC_083558
	PP2D1	RP11-368P15.3	XLOC_010965						TAF7L	LBX1-AS1	XLOC_006353						KLK15	RP11-278H7.1	XLOC_003557						SLC27A5	RP5-1103B4.3	XLOC_050370			CTD-3098H1.2			PRAMEF12	CTD-2247C11.5	XLOC_083887
	ENO4	RP11-973N13.4	XLOC_011471						FZD3	RP11-96L7.2	XLOC_006993						OR4K13	RP11-435B5.6	XLOC_003564						AMBP	RP5-1013A22.2	XLOC_052140			CTD-3193O13.1			CITED1	CTC-313D10.1	XLOC_084022
	C1orf192	AQP4-AS1	XLOC_015602						TUSC3	RP11-445N18.5	XLOC_007252						OR4K5	AC062032.1	XLOC_003595						PBLD	LINC00844	XLOC_052169			DBH-AS1			LRRC6	RP11-587H10.1	XLOC_084301
	TBC1D28	CTD-2515H24.4	XLOC_016971						ADAM2	RP13-16H11.2	XLOC_007450						TNP2	RP11-143M1.3	XLOC_003787						AADAT	RP11-513G11.3	XLOC_058622			DHRS4-AS1			TNNI3	RP11-738G5.1	XLOC_084422
	NRAP	RP11-304L19.11	XLOC_017797						ZFR2	AC074363.1	XLOC_007453						NEUROG2	RP11-372M18.1	XLOC_003861						RMDN2	RP11-659E9.2	XLOC_066248			FAM99A			E2F5	RP11-381I15.1	XLOC_084423
	CEMP1	RP11-20B24.7	XLOC_017856						POU6F2	RP11-85G21.1	XLOC_008886						WFDC11	AC010891.2	XLOC_003908						SLC35D1	RP11-461O7.1	XLOC_066948			FAM99B			SPTBN5	RP11-324F11.1	XLOC_084444
	AC114546.1	RP11-401F2.4	XLOC_029063						COL9A1	HOTAIR	XLOC_009027						PRNT	RP11-343J18.1	XLOC_003922						ALDH6A1	RP11-205M3.3	XLOC_066952			GNG12-AS1			PDE6H	CTB-105L4.2	XLOC_084445
	AC117834.1	RP11-138I1.4	XLOC_035917						SLC27A6	RP5-1051H14.2	XLOC_009227						TRIM49B	RP5-1121H13.3	XLOC_004028						DEPDC7	CTC-505O3.2	XLOC_074110			GS1-21A4.1			OR5F1	RP11-103H7.3	XLOC_084449
	AC120194.1	RP11-17J14.2	XLOC_036062						PEX5L	RP5-952N6.1	XLOC_009229						OR52A1	AC096554.1	XLOC_004047						PLG	RP11-328K4.1	XLOC_075442			HAO2-IT1			TMEM132D	RP11-587H10.2	XLOC_085712
	SPDYE3	AC002398.13	XLOC_036270						TFCP2L1	AC079776.1	XLOC_009233						AC009365.3	AP001464.4	XLOC_004050						ACO1	CTC-537E7.3	XLOC_078096			HTR2A-AS1			SNX22	KB-1568E2.1	XLOC_085867
	MSMP	CTB-176F20.3	XLOC_039225						LCT	AC011288.2	XLOC_009234						KRT76	AC010975.1	XLOC_004067						SARDH	RP11-701P16.4	XLOC_078767			LINC00238			SCG5	RP11-700E23.2	XLOC_085944
	KBTBD4	CTB-59C6.3	XLOC_048061						HPCAL4	XX-CR54.1	XLOC_010138						DBX2	LINC00280	XLOC_005949						PAIP2B	LINC01018	XLOC_082582			LINC00402			RBFOX3	CTD-3118D11.3	XLOC_086214
	ZNF668	RP11-277L2.5	XLOC_050116						CR2	AC108025.2	XLOC_010143						C11orf87	RP1-140J1.1	XLOC_005950						GNMT	RP11-4O3.1	XLOC_085550			LINC00844			CYP7A1	RP11-706C16.8	XLOC_086349
	AC090186.1	RP11-362K14.5	XLOC_050632						SPACA1	LINC00159	XLOC_010168						LCE3E	RP11-34C15.2	XLOC_005961						HRSP12	LINC00977	XLOC_087612			LINC00885			HOOK3	RP11-790J24.1	XLOC_086382
	AC015987.2	RP11-342K6.3	XLOC_051002						ZC2HC1B	RP11-23D5.1	XLOC_010266						DEFB128	RP3-425P12.2	XLOC_005962						CYP2J2	RP11-622A1.2	XLOC_088637			LINC00987			ELSPBP1	RP11-577N1.1	XLOC_086856
	ASB14	CTD-2325A15.5	XLOC_051402						HOXB8	AP001255.2	XLOC_010465						BPIFB3	RP11-14O19.1	XLOC_006185						SLC38A4	RP11-685F15.1	XLOC_090046			LINC01018			KRT6C	CTD-3025N20.2	XLOC_086861
	AC145676.2	RP11-47A8.5	XLOC_051465						MAGEA9B	AC023672.2	XLOC_010471						KRT26	RP1-28O17.1	XLOC_006444						AMDHD1	RP11-119D9.1	XLOC_090597			LRCOL1			PCDHB1	RP11-120I21.2	XLOC_052773
	RP11-1167A19.2	AF129408.17	XLOC_052755						CTCFL	RP11-95K23.3	XLOC_010484						KRT3	RP11-380D15.3	XLOC_006498						ACMSD	RP11-115C10.1	XLOC_091308			RAB11B-AS1			FOXB1	CTB-158E9.1	XLOC_001327
	RP11-712L6.5	RP11-493E12.2	XLOC_052869						DEFB126	AC022311.1	XLOC_010498						IFNA10	RP3-463P15.1	XLOC_006538						C8A	RP11-529H2.2	XLOC_094597			RP11-115C10.1			OR9G4	RP11-63C8.1	XLOC_001390
	RP11-296A16.1	RP4-724E16.2	XLOC_053133						LAMP5	AC068718.1	XLOC_010502						GFRAL	RP11-463J7.2	XLOC_006799						ACAA2	RP4-601P9.2	XLOC_094598			RP11-115J16.1			OR5AP2	RP11-983C2.3	XLOC_001748
	AC005488.1	AC005104.3	XLOC_053639						SPINK2	RP11-53B5.1	XLOC_010517						SPANXN4	RP11-134J21.1	XLOC_006819						ACOX2	RP3-462E2.3	XLOC_005909			RP11-119D9.1			OR10AG1	RP11-324P9.1	XLOC_001958
	AC119673.1	AC004471.9	XLOC_054335						HOXD13	AC005537.2	XLOC_010538						OR2C3	SNORD45	XLOC_006867						FAXDC2	RP11-474N8.5	XLOC_005910			RP11-205M3.3			HMGB4	RP11-673E11.2	XLOC_003374
	AL590714.1	AF230666.2	XLOC_054982						TPH1	RP11-408E5.5	XLOC_010546						RD3	RP11-410C4.4	XLOC_006892						AGXT	AL161668.5	XLOC_027285			RP11-250B2.6			C14orf177	RP11-784B15.1	XLOC_003425
	AC026202.1	IL10RB-AS1	XLOC_055949						GALNT8	AC090696.2	XLOC_010547						SPANXN2	RP5-897D18.1	XLOC_007035						PXMP2	RP11-327J17.2	XLOC_032727			RP11-252E2.2			FAM71E2	CTD-2050I18.1	XLOC_003486
	AC006014.1	RP11-84A14.5	XLOC_058120						FTHL17	RP11-15B24.4	XLOC_010558						DEFB110	AP000855.4	XLOC_007135						F2	RP11-343H19.2	XLOC_037256			RP11-260M19.2			OR4C16	LINC01007	XLOC_003632
	FLJ00418	RP5-956O18.3	XLOC_058173						ANKRD20A3	AC067961.1	XLOC_010566						GLT6D1	LINC00210	XLOC_007151						SERPINA11	RP11-830F9.5	XLOC_039093			RP11-261N11.8			OR4F6	CTA-503F6.2	XLOC_003955
	AP001362.1	AC064871.3	XLOC_058407						CCNA1	AC006481.1	XLOC_010971						CSHL1	AC005772.2	XLOC_007185						TAT	AC099668.5	XLOC_039833			RP11-273B20.1			INSC	RP11-379H18.1	XLOC_004222
	TVP23A	AC015987.1	XLOC_061189						TRPC4	AC107057.1	XLOC_013138						NMS	RP11-152L7.2	XLOC_007338						PDK4	RP11-441F2.2	XLOC_044870			RP11-286E11.1			PLA2G2E	CASC9	XLOC_004408
	UBR3	RP5-1142A6.2	XLOC_064658						IRS4	RP11-327I22.6	XLOC_013140						OR11A1	LINC01047	XLOC_007345						ACSM3	CTD-3193O13.1	XLOC_050269			RP11-286H15.1			DCAF8L2	AP006748.1	XLOC_005433
	FAM211A	RP11-415J8.3	XLOC_066414						KHDC1	CYP4F59P	XLOC_013141						NANOGNB	RP11-343J18.2	XLOC_007346						ASB4	GS1-21A4.1	XLOC_058623			RP11-290F5.1			MYBPC1	LINC00370	XLOC_006814
	ZNF654	RP11-513I15.6	XLOC_069711						AMHR2	RP11-175I6.5	XLOC_013142						KRTAP3-2	RP11-385M4.1	XLOC_007353						TBXA2R	RP11-252E2.2	XLOC_066250			RP11-2E17.1			OR6K3	AC012314.20	XLOC_006839
	PABPN1L	DOCK4-AS1	XLOC_071496						LECT1	AP000946.2	XLOC_013143						KRTAP3-1	RP4-697P8.3	XLOC_007415						MASP2	RP11-669C19.1	XLOC_071221			RP11-327J17.2			PRAMEF3	LINC01015	XLOC_007195
	SYN1	AC007679.3	XLOC_076346						CFC1	AC093326.3	XLOC_013145						RP11-477N12.3	RP11-401E14.2	XLOC_007432						CD4	CTC-297N7.5	XLOC_078150			RP11-328K4.1			PCDHA5	RP11-349E4.1	XLOC_007340
	IFNK	RP11-619F23.2	XLOC_076606						GAD2	AC018730.1	XLOC_013146						TRIM49D1	RP11-375A5.1	XLOC_007470						EHD3	RP11-53I6.2	XLOC_079699			RP11-343H19.2			POM121L12	RP11-69A21.2	XLOC_007368
	C1orf147	ZNF32-AS1	XLOC_076937						DMRT1	RP4-666F24.3	XLOC_013148						FAM197Y1	RP5-893G23.1	XLOC_007471						C8B	RP13-650J16.1	XLOC_085039			RP11-344P13.4			REXO1L11P	AC005550.5	XLOC_007482
	LRRC18	RP11-217B7.2	XLOC_077890						HCRTR2	RP11-733D4.1	XLOC_013149						OR2T7	RP11-567C20.3	XLOC_007676						HSD17B6	CTB-167B5.2	XLOC_087258			RP11-361L15.4			AC142381.1	AC004744.3	XLOC_007830
	ANGPTL7	RP11-426A6.5	XLOC_077891						SIX3	RP11-328K15.1	XLOC_013150						AC006455.1	RP4-742N3.1	XLOC_007801						ARID4A	AC138430.4	XLOC_091169			RP11-418J17.3			VN1R4	CTA-384D8.31	XLOC_008779
	RP11-276H1.3	AC004112.4	XLOC_078060						SYT14	RP11-347D21.1	XLOC_013151						USP17L13	RP11-218D6.4	XLOC_007929						C6	CTC-479C5.17	XLOC_093633			RP11-441F2.2			AC005609.1	RP11-433J20.2	XLOC_009903
	AC110781.3	RP11-166N17.1	XLOC_078425						GALNT13	RP11-395E19.5	XLOC_013152						DEFB130	RP11-22M7.2	XLOC_007930						FAM65C	CTD-2337J16.1	XLOC_078770			RP11-456H18.2			DNAH10OS	RP1-37J18.1	XLOC_010031
	TAC4	CERS6-AS1	XLOC_081243						TAGLN3	AC114765.2	XLOC_013153						PRR23C	RP11-417J8.2	XLOC_007973						USH2A	CTD-2619J13.8	XLOC_088638			RP11-461O7.1			PCDHA12	NLGN1-AS1	XLOC_010760
	C11orf89	RP1-40E16.11	XLOC_084109						IGSF11	RP11-363D14.1	XLOC_013154						RP11-257K9.8	RP3-380E11.2	XLOC_007981						FAM214A	RAB11B-AS1	XLOC_084865			RP11-466L17.1			REXO1L10P	RP11-219C24.10	XLOC_010776
	LDLRAD2	EFCAB14-AS1	XLOC_085406						RNF175	AC116614.1	XLOC_013155						WFDC6	RP11-395L14.3	XLOC_007995						ITIH4	RP11-250B2.6	XLOC_035819			RP11-474N8.5			OR1D5	RP1-90J20.2	XLOC_011381
	FAM196B	AC093495.4	XLOC_086148						HIST1H2BA	RP4-646N3.1	XLOC_013156						KRTAP4-2	AC093639.1	XLOC_008032						ITIH1	CTD-2044J15.2	XLOC_036568			RP11-4O3.1			FLJ00325	AC006482.1	XLOC_011519
	C1orf167	RP13-225O21.2	XLOC_086807						ZNF157	AC009262.2	XLOC_013157						CTD-2203A3.1	AC068489.1	XLOC_008394						DNAJC25	RP11-170N16.3	XLOC_064113			RP11-513G11.3			JPH1	RP11-5P4.3	XLOC_011942
	LINGO3	AC073641.2	XLOC_087586						ACRC	AC018731.3	XLOC_013159						EPPIN-WFDC6	AC003664.1	XLOC_008500						PIGV	AC012487.2	XLOC_003859			RP11-529H2.2			OR6Y1	LINC00362	XLOC_014583
	TMEM14E	RP4-781K5.2	XLOC_088780						ARHGAP36	RP11-547I7.2	XLOC_013160						RNASE11	RP1-293L6.1	XLOC_009339						ACAA1	HTR2A-AS1	XLOC_016848			RP11-598F7.3			GADL1	RP5-827L5.2	XLOC_015288
	AP000304.12	RP11-112J3.15	XLOC_091090						KCNA6	AF241725.6	XLOC_013161						MUC22	RP11-125D12.2	XLOC_009981						HAGH	RP11-88H9.2	XLOC_017464			RP11-622A1.2			DEFB135	TFAP2A-AS1	XLOC_015313
	ECSCR	AF127577.10	XLOC_092293						RBM46	AC113607.1	XLOC_013162						AC073188.1	FAM197Y2	XLOC_010568						NGFR	GNG12-AS1	XLOC_003312			RP11-624M8.1			FBXO2	RP11-253D19.2	XLOC_015831
	RP11-613M10.9	LIMD1-AS1	XLOC_092294						TUBA3E	RP11-483I13.2	XLOC_013164						AC061975.10	AL022344.5	XLOC_010913						SLC9A3R2	DSCAM-IT1	XLOC_048930			RP11-627G23.1			OR8K1	RP4-781K5.6	XLOC_016118
	TMEM75	AC092171.4	XLOC_092655						CFC1B	RP11-322I2.1	XLOC_013165						AL138815.2	AC007395.3	XLOC_011463						ACSM2B	AC003988.1	XLOC_051391			RP11-659E9.2			C1orf145	RP11-153F1.2	XLOC_018067
	RP11-463J10.2	AC007383.4	XLOC_092767						BOLL	AC018730.4	XLOC_013166						AC012067.1	RP11-16L9.4	XLOC_011924						MAOB	AC006369.2	XLOC_080875			RP11-685F15.1			ZBED3	AC005532.5	XLOC_018229
	PRED58	AC079742.4	XLOC_093614						DDX4	CTD-2377D24.6	XLOC_013167						ATP1B4	AC020743.4	XLOC_012714						RORA	RP11-155D18.12	XLOC_042206			RP11-701P16.4			OR4L1	AC116609.3	XLOC_018548
	AL161450.1	RP11-96K19.2	XLOC_004010						PLEKHG4B	RP11-366H4.1	XLOC_013168						LACRT	RP5-1099E6.3	XLOC_014013						SPP2	RP11-273B20.1	XLOC_050373			RP11-716H6.1			LRRC24	AC010731.3	XLOC_019343
	AL596220.1	VPS13A-AS1	XLOC_018712						NCAM2	RP11-145G20.1	XLOC_013170						IL36A	AC079584.2	XLOC_014602						FCGR2B	CTD-2050B12.1	XLOC_088863			RP11-830F9.5			OR5M11	RP11-382D12.1	XLOC_019527
	AC112205.1	RP5-1039K5.13	XLOC_071539						SEPT14	RP11-61G23.1	XLOC_013171						CYLC2	RP11-168P8.5	XLOC_014766						CD5L	RP4-539M6.20	XLOC_009205			RP11-88H9.2			KAT6A	AC073257.1	XLOC_019676
	AC068039.1	RP5-1132H15.1	XLOC_000351						XAGE2B	RP11-31K23.2	XLOC_013172						SPRR2G	LINC01056	XLOC_016446						AFM	RP11-418J17.3	XLOC_010402			RP11-96D1.11			TRIM64C	AC010967.3	XLOC_020386
	AC007377.1	RP11-288G11.3	XLOC_001401						FMN2	RP11-375B1.3	XLOC_013173						KCNJ9	RP11-715G15.1	XLOC_016620						KCNN2	LINC00238	XLOC_079697			RP11-981G7.6			KIFC2	RP11-347K2.1	XLOC_020701
	AC008964.1	SNRK-AS1	XLOC_003075						KIF5A	CTD-2251F13.1	XLOC_013174						OTOP1	RP11-415A20.1	XLOC_017653						CDC14B	RP11-466L17.1	XLOC_003350			RP13-650J16.1			FSHB	RP11-219F10.1	XLOC_020904
	AC020629.1	RP11-384C4.7	XLOC_007139						GHRL	CTD-2231H16.1	XLOC_013175						OR4K2	AC011995.1	XLOC_017667						COBLL1	RP11-90C4.1	XLOC_031473			RP3-462E2.3			OR1S2	RP11-78O9.1	XLOC_025027
	AC073569.1	RP13-131K19.1	XLOC_007247						DPYSL5	RP11-665C14.2	XLOC_013176						IL25	RP3-393K13.1	XLOC_017672						FOLH1	RP11-2E17.1	XLOC_090467			RP4-539M6.20			IRGC	KRTAP5-AS1	XLOC_025556
	AC092782.1	NICN1-AS1	XLOC_009555						DMRTC1	RP11-598D14.1	XLOC_013178						GSX1	LINC01053	XLOC_017716						CETP	RP11-598F7.3	XLOC_068888			RP4-601P9.2			CABS1	AC016751.3	XLOC_025909
	AC040977.1	AC009299.2	XLOC_010947						OR3A3	RP11-380D23.2	XLOC_013179						FAM71B	AC093590.1	XLOC_017722						GNAO1	RP11-309N17.4	XLOC_018866			RP4-710M16.2			SPINT4	RP5-1056L3.1	XLOC_025972
	DLEC1	DPYD-AS2	XLOC_011811						IZUMO2	RP11-8L2.1	XLOC_013180						CSN3	LINC00317	XLOC_017992						F11	RP11-15H20.7	XLOC_033529			RP4-763G1.2			RP11-67H2.1	AC079779.5	XLOC_027879
	FAM184B	RP11-123B3.2	XLOC_013090						AKNAD1	RP11-79P5.7	XLOC_013181						OR4C5	RP5-1164C1.2	XLOC_018194						PEBP1	RP11-286E11.1	XLOC_050521			RP5-1013A22.2			C19orf12	LL22NC03-104C7.1	XLOC_028135
	ACSBG1	UBOX5-AS1	XLOC_018848						NEUROD1	LINC00599	XLOC_013182						OR2AJ1	RP11-416O18.2	XLOC_018211						ANKRD24	LINC00987	XLOC_039842			RP5-1103B4.3			USP17L22	RP11-66A2.2	XLOC_028140
	ATP8B4	AC006547.13	XLOC_021577						BIRC8	RP11-348M17.2	XLOC_013183						DEFB105A	RP11-62G11.2	XLOC_018230						FETUB	TSPAN9-IT1	XLOC_092484			RP5-881L22.4			USP17L18	RP11-570K4.1	XLOC_028242
	GNRHR	AC006378.2	XLOC_021713						PDCL2	RP11-473J6.1	XLOC_013185						DEFB107A	RP11-331K15.1	XLOC_018348						APOH	RP11-716H6.1	XLOC_076524			SLC38A3			C10orf120	RP11-123K19.2	XLOC_028343
	GNAT1	AP001615.9	XLOC_021715						IHH	RP11-654G14.1	XLOC_013186						TMEM215	AC000370.2	XLOC_018619						ESR1	SLC38A3	XLOC_030481			SMIM2-AS1			KNCN	AC027269.2	XLOC_028911
	APC2	PRMT5-AS1	XLOC_021786						DPPA2	RP11-705O24.2	XLOC_013190						SPANXN1	DNAJB8-AS1	XLOC_018625						EPB41L4B	AC010890.1	XLOC_077036			SNX29P2			ARRDC4	RP11-543D10.2	XLOC_029349
	PDC	AC073254.1	XLOC_024792						CLRN1	RP11-134O21.1	XLOC_013191						TMEM225	RP1-104O17.2	XLOC_018742						IGFALS	AP006216.5	XLOC_045566			SRD5A2			EFCAB3	AC092669.2	XLOC_029523
	MLANA	AC021016.8	XLOC_029838						MAP9	CTD-3064C13.1	XLOC_013192						IZUMO3	RP11-875H7.1	XLOC_018846						SEC14L2	AC107622.1	XLOC_033810			U91324.1			C7orf65	RP11-152C17.1	XLOC_029543
	TTLL2	PHKA2-AS1	XLOC_031140						SLC30A8	RP11-117L5.4	XLOC_013193						TMPRSS11BNL	RP11-433A10.2	XLOC_019111						SEC14L3	RP11-344P13.4	XLOC_036577			XLOC_001049			WFDC12	RP11-85I21.1	XLOC_029544
	ABCC11	AC093110.3	XLOC_032914						KCNV1	RP11-776A13.1	XLOC_013194						MTRNR2L1	RP11-779P15.1	XLOC_019441						CYP2D6	RP11-361L15.4	XLOC_071050			XLOC_002611			OR2T8	AC093627.9	XLOC_032504
	HCRTR1	RP11-342D11.2	XLOC_034995						DEFA6	RP11-1041F24.1	XLOC_013195						RP11-321M21.3	CACNA2D3-AS1	XLOC_019465						SLC10A1	RP4-763G1.2	XLOC_033341			XLOC_003350			ANTXRL	RP11-196G18.21	XLOC_033339
	BARHL1	RP4-778K6.3	XLOC_038267						GBX1	CTD-2311B13.2	XLOC_013196						KLK9	RP11-202A13.1	XLOC_019575						SERPINA4	RP11-260M19.2				XLOC_003859			H2AFJ	RP11-768G7.3	XLOC_033385
	SPDYE1	RP11-67L3.5	XLOC_038648						NKX6-3	RP11-690J15.1	XLOC_013206						C20orf187	RP11-285B24.1	XLOC_019580						MTHFD1	RP11-761I4.3				XLOC_004842			OC90	USP2-AS1	XLOC_033574
	HERC3	RP11-148K1.12	XLOC_039492						MAGEA9	RP11-499F3.1	XLOC_013207						IL22	RP11-379P15.1	XLOC_019778						PCK2	CTC-537E7.2				XLOC_004846			TPBGL	LINC00535	XLOC_034228
	SYCP3	ITGB5-AS1	XLOC_042137						MS4A15	CTA-481E9.3	XLOC_013208						OR11H1	RP11-556G22.2	XLOC_020045						DCAF11	SNX29P2				XLOC_005909				CTD-2340E1.2	XLOC_034239
	SLC5A2	RP11-24C3.2	XLOC_043866						HOXB9	AC140912.1	XLOC_015543						CA1	OTX2-AS1	XLOC_020158						HAO1	AC053503.4				XLOC_005910				RP11-468D11.1	XLOC_035740
	TXNL4B	CTD-2013N24.2	XLOC_044883						NPTX1	RP11-484P15.1	XLOC_015720						LCE2B	CTD-2308B18.4	XLOC_020180						RNF125	RP11-290F5.1				XLOC_007548				CTD-2244C20.2	XLOC_035763
	ATP6V1C2	ARAP1-AS2	XLOC_045666						SCG2	CTD-2309O5.3	XLOC_016176						SSMEM1	RP11-310I9.1	XLOC_020363						NOL4	CTD-2529O21.2				XLOC_009205				RP11-375B1.1	XLOC_036201
	GPR17	RP11-867G23.3	XLOC_052028						ANKRD20A4	RP11-64J4.2	XLOC_016431						EIF4E1B	RP11-344G13.1	XLOC_020521						F9	CTC-248O19.1				XLOC_009340				CTD-2001E22.1	XLOC_036525
	C9orf117	RP11-367J11.2	XLOC_052606						ATOH1	RP11-680N20.1	XLOC_016475						OR6K6	CTD-2287N17.1	XLOC_020653						DHRS12	RP11-235E17.4				XLOC_010402				RP11-2O17.2	XLOC_037284
	HPS3	RP11-875O11.2	XLOC_053412						B3GALT1	AF186192.6	XLOC_016486						OR10T2	CTD-2012I17.1	XLOC_020705						LONP2	RP4-680D5.8				XLOC_012576				CTC-458G6.4	XLOC_040937
	FBXW12	RP11-613D13.5	XLOC_056694						SNTG2	RP11-14P20.1	XLOC_017023						OR6C6	RP11-284A20.2	XLOC_020941						MLYCD	LBX2-AS1				XLOC_014515				RP11-428L21.1	XLOC_044052
	C4orf45	RP11-486O12.2	XLOC_059472						PURG	RP11-63N3.1	XLOC_017024						VN1R2	RP11-756P10.4	XLOC_021096						RBL2	RP11-280H21.1				XLOC_014804				RP11-425E13.1	XLOC_044912
	TSHR	CTC-498J12.3	XLOC_059823						CCDC63	RP11-94B19.7	XLOC_018430						KRTAP4-3	RP11-8L21.1	XLOC_021153						AQP9	RP11-863P13.2				XLOC_017464				RP11-451H23.3	XLOC_045197
	PCBP1	CTC-366B18.2	XLOC_060783						GPR148	RP11-883A18.3	XLOC_018432						OR11L1	RP11-97E7.2	XLOC_021173						FCGRT	RP11-84C13.1				XLOC_018866				RP11-87E22.2	XLOC_047340
	DRD5	RP11-360F5.1	XLOC_060992						INSM1	CYP4F35P	XLOC_018433						OR5B17	CTD-2194D22.4	XLOC_022839						PEX11G	RPL34-AS1				XLOC_021768				RP11-625I7.1	XLOC_048525
	C1orf111	AC010226.4	XLOC_061067						C2orf70	LINC00668	XLOC_018670						KRTAP4-6	RP11-83C7.2	XLOC_023573						CLEC4M	CTB-180A7.3				XLOC_022253				CTC-430J12.2	XLOC_048897
	SLFNL1	CTD-2175A23.1	XLOC_061223						FAM182B	RP11-856M7.6	XLOC_018673						KRTAP13-1	CTC-218H9.1	XLOC_023633						GCDH	RP11-115J16.1				XLOC_024146				CTC-431G16.2	XLOC_049535
	LDHAL6B	RP11-434I12.2	XLOC_063979						GPR156	RP11-13J10.1	XLOC_019383						OR6X1	RP11-415C15.2	XLOC_024201						LILRB5	RP11-286H15.1				XLOC_026974				RP11-168A11.1	XLOC_050334
	DNAJB7	RP11-23P13.4	XLOC_064222						SOX11	RP11-1070N10.7	XLOC_019384						RP11-484M3.5	RP11-563M4.1	XLOC_024445						HAMP	AC009133.21				XLOC_026975				RP11-619L12.4	XLOC_050880
	FNDC9	RP11-849H4.4	XLOC_068806						CETN1	AC025811.3	XLOC_019481						LY6G6E	CTD-2029E14.1	XLOC_025984						PON3	RP11-981G7.6				XLOC_026976				RP11-6D1.3	XLOC_053136
	SLC19A1	CTC-436P18.1	XLOC_070195						OLIG3	RP11-171I2.5	XLOC_019661						RP1-228P16.5	RP11-460H9.1	XLOC_026021						CPED1	RP11-374A22.1				XLOC_027285				RP11-100L22.3	XLOC_054648
	PHOSPHO1	CTC-458I2.2	XLOC_071730						RPRM	RP11-85G21.3	XLOC_020536						RP11-812E19.9	CTD-2046I8.1	XLOC_026092						ZKSCAN1	AC010084.1				XLOC_029500				CTD-3064M3.1	XLOC_055493
	C9orf131	RP1-117B12.4	XLOC_074664						TRIML2	CTD-2168K21.2	XLOC_020717						AC004899.1	RP11-556G22.3	XLOC_026277						TFR2	AC008269.2				XLOC_031473				RP11-973F15.1	XLOC_055533
	GPR152	CTD-3239E11.2	XLOC_074804						OR3A1	RP11-462G22.2	XLOC_021659						CTD-2521M24.10	RP11-292B1.2	XLOC_026637						NMRK1	RP11-1057B8.2				XLOC_032727				RP11-211F2.1	XLOC_056920
	ODF3	RP11-557C18.3	XLOC_074825						PLD5	CTD-2026G6.3	XLOC_021942						AL158091.1	RP11-419L4.1	XLOC_027008						ECM2	RP1-90J4.1				XLOC_032950				RP11-737F9.1	XLOC_057093
	OR13D1	CTD-2292P10.2	XLOC_074889						C17orf104	RP11-128P17.4	XLOC_021954						AC012493.2	RP11-257I8.2	XLOC_027488						CPEB3	RP11-627G23.1				XLOC_033529				RP11-245A18.1	XLOC_058176
	C11orf42	CTB-33O18.3	XLOC_081177						SERTM1	RP11-314B1.2	XLOC_021958						CST9L	RP11-401I19.1	XLOC_028688						ASPA	RP11-296A18.3				XLOC_033810				RP11-94H18.2	XLOC_058185
	NME9	RP11-103H7.5	XLOC_084924						HOXC10	KB-67B5.17	XLOC_021960						GPR6	RP11-1E6.1	XLOC_030786						HLF	CTD-2555O16.3				XLOC_034913				RP11-503E24.2	XLOC_058466
	C19orf71	CTD-2647L4.1	XLOC_087490						MAGEB17	SYN2	XLOC_021961						OR7C2	RP11-711G10.1	XLOC_030971						UGT2B10	USP30-AS1				XLOC_035175				AB015752.3	XLOC_059887
	AC131971.1	KB-1608C10.2	XLOC_089255						ANKRD20A2	CXorf49B	XLOC_021987						KIF2B	RP11-203B7.1	XLOC_032253						ANXA10	AL353997.3				XLOC_036568				RP11-58O3.2	XLOC_065422
	SERHL2	RP11-473O4.5	XLOC_093770						CALN1	CXorf49	XLOC_022022						OR5M9	RP11-415C15.1	XLOC_034251						HGFAC	LINC00959				XLOC_037256				RP11-1144P22.1	XLOC_065500
	KCNK12	RP11-864G5.3	XLOC_000069						CHST6	AC002463.3	XLOC_022918						AC007431.1	RP11-617I14.1	XLOC_034634						FAM149A	CTD-2281E23.2				XLOC_039093				RP11-10J21.6	XLOC_065538
	SERINC4	RP11-110I1.11	XLOC_000888						URAD	AC007091.1	XLOC_022982						SPRR1B	RP11-273B19.1	XLOC_035100						HPX	RP11-624M8.1				XLOC_039832				RP11-398G24.2	XLOC_065573
	SATL1	RP11-867G23.4	XLOC_001400						ZNF730	RP11-190J1.3	XLOC_022983						OR1A1	RP11-340A13.2	XLOC_035260						APOA5	CCDC26				XLOC_039833				RP11-495O10.1	XLOC_065830
	GP1BA	AP003068.9	XLOC_001992						KRTAP20-2	RP11-227D2.3	XLOC_023468						OR52E2	RP11-542G1.3	XLOC_035746						APOC3	AC118754.4				XLOC_039842				RP11-351E7.1	XLOC_065847
	C6orf201	RP11-304M2.5	XLOC_003368						KRTAP19-1	AC019100.3	XLOC_023571						OR2T35	RP11-149A7.2	XLOC_036095						CD81	CTB-83J4.2				XLOC_042178				RP11-430H10.1	XLOC_065988
	KCNIP4	CTD-2517M22.16	XLOC_003402						DMRTC1B	RP3-445N2.1	XLOC_024558						PRR23B	AC006296.1	XLOC_036150						SYT10	RP11-373N22.3				XLOC_042206				RP11-646J21.5	XLOC_066331
	FAM186A	RP11-152H18.3	XLOC_003737						RBM11	RP11-170M17.1	XLOC_024988						KRTAP21-2	CTC-369A16.3	XLOC_036912						ALDH2	AP000439.5				XLOC_043112				RP11-334E6.3	XLOC_066363
	FFAR4	RP11-265D17.2	XLOC_004583						NUPR1L	RP11-463P17.3	XLOC_025544						RNASE9	Metazoa_SRP	XLOC_038173						ART4	RP11-386I14.4				XLOC_044870				RP11-674C21.9	XLOC_066722
	CCDC42B	RP11-805J14.5	XLOC_005488						SPATA8	RP11-439K3.1	XLOC_025552						KRTAP24-1	CTD-2313P7.1	XLOC_038405						SLCO1B3	AP000695.6				XLOC_046910				RP11-91I20.2	XLOC_066902
	RHD	RP11-661A12.7	XLOC_005537						MORN5	RP11-232D9.3	XLOC_026009						OR2T2	RP11-219J21.2	XLOC_038586						GYS2	LINC00885				XLOC_047617				RP11-96B2.1	XLOC_067213
	OR52B6	RNF185-AS1	XLOC_006404						XAGE2	RP11-301N24.3	XLOC_026738						OR10C1	CTA-392C11.2	XLOC_038631						ALDH5A1	RP11-431K24.3				XLOC_050269				RP11-469N6.2	XLOC_068147
	OR51I2	NAV2-AS1	XLOC_007104						C1orf110	XXyac-YM21GA2.3	XLOC_027533						ZNF705B	RP11-15G16.1	XLOC_041421						SLC17A2	RP11-474D1.3				XLOC_050370				RP11-94A24.1	XLOC_068159
	TMC3	RP11-712L6.7	XLOC_008414						NBPF6	RP11-446F3.2	XLOC_028901						SPATA31A7	CTC-264O10.1	XLOC_041785						PACRG	RP11-134F2.2				XLOC_051475				RP11-465L8.1	XLOC_068182
	PRSS48	CTD-2562J17.9	XLOC_008613						GPAT2	RP11-20F24.2	XLOC_030676						LCE6A	RP11-175E9.1	XLOC_041786						GHR	RP5-881L22.6				XLOC_052140				RP11-134N1.2	XLOC_068186
	BX255923.1	RP11-567I13.1	XLOC_008992						SELV	LINC00401	XLOC_030679						ODF4	RP5-991O23.1	XLOC_041825						C9	RP3-402G11.26				XLOC_058622				RP11-337L12.1	XLOC_068337
	CHRNG	RP11-113K21.4	XLOC_008993						KRTAP19-2	RP11-526P5.2	XLOC_031567						PDE6C	RP11-350F16.2	XLOC_042506						EHHADH	CTC-340D7.1				XLOC_058623				LINC00944	XLOC_068622
	CCDC152	ARAP1-AS1	XLOC_009086						KRTAP19-4	LINC00993	XLOC_031973						IFNA17	RP11-618M23.2	XLOC_043411						KNG1	AC006041.1				XLOC_064113				RP11-848D3.5	XLOC_069153
	AL590822.1	RP11-707G14.1	XLOC_009391						KRTAP19-5	AC078941.1	XLOC_031975						OR4A47	CTB-180C19.1	XLOC_043549						HRG	RP11-38H17.1				XLOC_066248				RP11-70F11.11	XLOC_069260
	AC092811.1	RP11-881M11.4	XLOC_010346						MAGI2	RP11-402P6.7	XLOC_032013						MYOG	RP11-634B22.4	XLOC_044240						ABHD14B	CTD-2619J13.3				XLOC_066250				RP11-1105G2.4	XLOC_070212
	SPRN	RP11-809N8.4	XLOC_011318						HEPACAM2	RP11-262H14.1	XLOC_032014						OR4D6	RP11-677I18.4	XLOC_046350						VIPR1					XLOC_066948				RP11-146E13.4	XLOC_070608
	FAM205A	RP11-860B13.3	XLOC_011932						BEND4	RP11-451B8.1	XLOC_032015						WFDC13	RP1-17K7.2	XLOC_046706						FAHD2A					XLOC_071221				RP11-516J2.1	XLOC_070640
	DENND1C	RP13-820C6.2	XLOC_012617						STK31	CTC-340A15.2	XLOC_034524						TMEM210	RP11-360K13.1	XLOC_046808						STEAP3					XLOC_074110				RP11-232C2.1	XLOC_071326
	AC074389.6	RP11-864I4.4	XLOC_013114						NBPF4	AC010729.1	XLOC_034526						OR5D14	RP11-480O10.1	XLOC_047169						EVA1A					XLOC_075442				RP11-804L24.2	XLOC_071451
	IFITM5	RP11-545P7.4	XLOC_014315						ANKRD20A1	RP11-180K7.1	XLOC_034529						CLRN2	OPCML-IT1	XLOC_047853						ID2					XLOC_078096				RP11-183E24.2	XLOC_073666
	AC005841.1	RP1-71H24.1	XLOC_015132						POTEI	RP11-3K16.2	XLOC_034540						OR1A2	RP11-98J9.2	XLOC_048713						C2orf42					XLOC_078150				CTD-2184D3.5	XLOC_074333
	ANKUB1	RP11-1100L3.7	XLOC_015218						PATE2	LINC00461	XLOC_034566						OR5J2	RP11-646J21.2	XLOC_048732						SCP2					XLOC_078770				RP11-1069G10.2	XLOC_074612
	AL590867.1	RP11-530C5.1	XLOC_015356						ZNF677	CASC8	XLOC_036679						RP11-521M14.2	RP11-313F23.3	XLOC_049608						GADD45A					XLOC_079697				RP11-467D6.1	XLOC_074741
	AC007952.1	RP11-603J24.5	XLOC_015969						PLN	RP11-446J8.1	XLOC_036772						SFTPA1	RP11-955H22.1	XLOC_049777						CFHR3					XLOC_079699				AGBL1-AS1	XLOC_075186
	SMTNL1	AC068831.6	XLOC_016436						SYCP1	RP11-722M1.1	XLOC_036843						C16orf92	RP11-64B16.5	XLOC_049779						HAO2					XLOC_080875				RP11-124K4.1	XLOC_075356
	C9orf38	RP11-688G15.3	XLOC_016497						MAGEB3	RP11-381N20.2	XLOC_037537						OR2V2	RP3-446N13.1	XLOC_049817						KMO					XLOC_082582				CTD-2526A2.2	XLOC_076507
	AC007401.2	RP11-56B16.4	XLOC_016788						POU3F3	AC226118.1	XLOC_037542						OR10X1	RP11-955H22.3	XLOC_050077						ACADM					XLOC_085039				RP11-142A12.1	XLOC_077812
	C16orf3	RP11-64K12.8	XLOC_017072						DPPA5	RP11-420O16.1	XLOC_038661						PRR23A	RP11-443N24.3	XLOC_050200						CD160					XLOC_085550				RP11-326A19.3	XLOC_079070
	HEPN1	CTD-3065B20.2	XLOC_017257						RHOXF2B	RP11-281P23.1	XLOC_039650						TMEM257	RP11-871F6.3	XLOC_050674						HMGCL					XLOC_087258				RP11-80F22.4	XLOC_080063
	AP000322.54	RP11-50C13.1	XLOC_017316						NPY4R	RP11-282K24.3	XLOC_041753						OR6T1	RP11-171L9.1	XLOC_050682						FAAH					XLOC_087612				SNORA11	XLOC_080201
	AL020996.1	CTA-339C12.1	XLOC_017339						PAGE3	ZFHX4-AS1	XLOC_041761						AC079341.1	RP11-609L23.1	XLOC_050739						SERPINC1					XLOC_088637				RP11-953B20.1	XLOC_080254
	AC009892.10	CTD-2184D3.6	XLOC_018810						PTCHD2	GS1-57L11.1	XLOC_041762						PTH	RP11-850F7.7	XLOC_050823						MAN1C1					XLOC_088638				RP11-152O14.1	XLOC_080377
	AL353608.1	RP11-30K9.5	XLOC_018934						AARD	RP11-122C21.1	XLOC_042387						RAET1E	RP11-116N8.4	XLOC_051084						APOA1					XLOC_088863				RP1-118J21.25	XLOC_082438
	RP11-211G3.3	RP11-316M1.12	XLOC_018967						KRTAP6-3	RP11-424M22.3	XLOC_042389						KRTAP5-3	RP11-616L12.1	XLOC_051107						TTR					XLOC_090046				RP11-434E6.2	XLOC_082871
	PRB4	RP11-815J21.2	XLOC_019152						MAGEB1	RP11-966I7.2	XLOC_042390						OR4C3	RP11-541G9.2	XLOC_051360						ALDH8A1					XLOC_090597				RP11-65J21.4	XLOC_082911
	BTBD18	RP11-752G15.8	XLOC_019237						GAGE12G	CTD-3049M7.1	XLOC_042391						NTSR2	RP11-1028N23.3	XLOC_051363						RCL1					XLOC_091169				RP11-386P4.1	XLOC_082913
	WDR65	RP11-154J22.1	XLOC_019476						GAGE10	RP11-1070N10.5	XLOC_042392						SOST	RP11-115F18.1	XLOC_051367						MYCT1					XLOC_093633				CTD-2532D12.5	XLOC_082965
	TM4SF2	RP11-111A22.1	XLOC_019832						GAGE12E	RP11-1070N10.6	XLOC_042393						OR10W1	RP11-370I10.2	XLOC_051379						PDLIM2					XLOC_094596				AC131056.5	XLOC_083019
	SMIM18	RP11-516C1.1	XLOC_020745						OR3A2	RP11-274H24.1	XLOC_042395						OR2AK2	CTD-2142D14.1	XLOC_051417						EPHX2					XLOC_094597				CTD-2619J13.9	XLOC_083026
	RP11-598P20.5	CTD-2647L4.5	XLOC_021435						OR4E2	RP11-243E13.1	XLOC_042396						GJE1	RP11-463J10.4	XLOC_051569						LRAT									LINC00528	XLOC_083038
	CCDC179	RP11-244F12.2	XLOC_021835						POTEJ	RP11-384P7.7	XLOC_042398						C20orf141	RP11-2C7.1	XLOC_051583						ECHDC2									RP4-680D5.9	XLOC_083092
	AC226150.4	AC068831.15	XLOC_024621						ZNF812	RP11-23E10.2	XLOC_042399						AC004528.1	RP11-313C4.1	XLOC_051588						KCNJ8									RP11-23P13.7	XLOC_083093
	P2RX5-TAX1BP3	RP11-707P17.1	XLOC_026209						GAGE12H	RP11-483C6.1	XLOC_042400							RP11-432J9.6	XLOC_051676						A1BG									CTB-40H15.4	XLOC_083150
	RP11-204N11.1	RP5-1142A6.5	XLOC_026280						GAGE12D	U95743.1	XLOC_042401							RP11-403B2.5	XLOC_052060						CRY2									RP4-673M15.1	XLOC_083153
	RP11-131H24.4	CTD-2382E5.4	XLOC_027690						AL513478.1	RP11-757O6.1	XLOC_042402							LINC00052	XLOC_052195						CAT									RP11-11N7.4	XLOC_083156
	FPGT-TNNI3K	CTD-2026K11.3	XLOC_028496						GAGE12F	RP11-94B19.5	XLOC_042403							AF096876.1	XLOC_052197						RAMP3									RP11-255E6.6	XLOC_083157
	AC006116.20	RP11-429P3.5	XLOC_031555						GAGE12B	CXADRP3	XLOC_042404							RP11-292D4.3	XLOC_052211						AKR1D1									LINC00434	XLOC_083166
	AP001055.1	RP11-96D1.7	XLOC_032206						GAGE12C	RP11-449D8.5	XLOC_042405							RP5-963E22.5	XLOC_052216						ACADS									RP11-259O2.1	XLOC_083167
	AC136297.1	RP11-63M22.2	XLOC_032497						PAGE2B	RP11-715F3.2	XLOC_042406							RP11-410C4.5	XLOC_052218						DBH									CTC-573N18.1	XLOC_083196
	AL161784.1	CTD-2007L18.5	XLOC_033485						RP11-146D12.2	AC007204.2	XLOC_042407							RP5-1077H22.2	XLOC_052219						PCK1									AC141928.1	XLOC_083393
	AC087239.1	RP11-546B15.1	XLOC_033880						KRTAP13-3	RP11-13K12.1	XLOC_042408							RP11-243A14.3	XLOC_052225						SIRT5									RP11-386D6.1	XLOC_083520
	AC051642.1	RP11-554A11.8	XLOC_034708						RFPL4B	RP11-276H19.2	XLOC_042409							RP11-2A4.4	XLOC_052237						MT2A									LINC00681	XLOC_083524
	AP000688.1	CTD-3126B10.1	XLOC_034939						FOXD1	RP11-66B24.7	XLOC_042410							RP11-215E13.1	XLOC_052772						GOT2									RP11-643M14.1	XLOC_083570
	AL645608.1	RP11-566K11.5	XLOC_035688						PYDC2	CELF2-AS1	XLOC_042411							RP11-215H22.1	XLOC_053698						CLYBL									RP11-219B4.7	XLOC_083606
	ARL14EPL	RP11-1007O24.3	XLOC_035915						MGAM	LINC00501	XLOC_042412							RP11-243A14.2	XLOC_054320						PLGLB2									RP11-488I20.8	XLOC_083662
	RP11-434D12.1	RP11-265N6.1	XLOC_036767						OR9A4	RP11-638F5.1	XLOC_042413							RP11-1437A8.6	XLOC_054624						PSD4									RP11-127O4.3	XLOC_083732
	AC126614.1	RP11-626G11.3	XLOC_037380						CTD-2162K18.4	XXyac-YM21GA2.7	XLOC_042414							RP11-586K12.11	XLOC_054681						PROZ									AP000281.2	XLOC_083766
	AL355531.2	AC005606.14	XLOC_037778						ERVV-2	RP11-266K4.9	XLOC_042415							CTA-249B10.1	XLOC_055114						CFP									RP11-2N5.1	XLOC_083844
	AC109583.1	RP11-670E13.5	XLOC_038084						RP11-215A19.2	AC009487.4	XLOC_042416							CTD-2014E2.2	XLOC_055152						MASP1									RP11-317M11.1	XLOC_083862
	AC110084.1	RP1-59D14.1	XLOC_038822						MAGEA8	LINC01087	XLOC_042417							RP11-653G8.2	XLOC_055514						PTPRB									CTD-2316B1.1	XLOC_083944
	AC022819.2	RP11-667K14.4	XLOC_039764						VCX3A	AC010907.5	XLOC_042418							RP11-355F22.1	XLOC_056110						ECHS1									RP11-700E23.1	XLOC_084070
	PRED57	CTD-2561B21.7	XLOC_039765						RP11-219A15.1	RP11-535M15.1	XLOC_042419							RP11-333E1.2	XLOC_058236						STEAP4									RP11-588P7.2	XLOC_084071
	AC135048.1	RP11-326K13.4	XLOC_040061						TMEM132A	AC005534.8	XLOC_042421							RP11-628O18.1	XLOC_059545						KDR									LINC00917	XLOC_084072
	AL360181.1	RP11-192H23.7	XLOC_041180						GABRA1	AATK-AS1	XLOC_042422							RP11-31I22.1	XLOC_059809						LRRC4									RP5-845O24.8	XLOC_084093
	AL161645.2	RP13-270P17.1	XLOC_041827						SEMA3A	RP11-764K9.1	XLOC_042423							RP11-156L14.1	XLOC_059847						GDF2									RP11-147G16.1	XLOC_084097
	AP001925.1	RP11-138C9.1	XLOC_042843						SPAG6	RP11-527D7.1	XLOC_042724							RP11-25O3.1	XLOC_059848						IVD									RP13-221M14.2	XLOC_084110
	AL137026.1	RP11-15F12.3	XLOC_044158						ADCY2	AC009336.24	XLOC_042932							CTD-2382H12.2	XLOC_060055						BBOX1									RP11-781M16.2	XLOC_084117
	AC093677.1	CTB-96E2.7	XLOC_044795						FGF20	RP11-348F1.2	XLOC_043066							RP11-1072C15.2	XLOC_060287						CDO1									CTD-2272D18.1	XLOC_084157
	AP000758.1	RP11-567L7.5	XLOC_045130						THOC1	AC005281.1	XLOC_043074							RP11-325K19.1	XLOC_060309						INS-IGF2									RP11-347E10.1	XLOC_084159
	Z97053.1	RP11-773H22.4	XLOC_045622						MECOM	LINC00454	XLOC_043075							RP11-846C15.2	XLOC_060391						CBFA2T3									RP11-17L5.4	XLOC_084272
	AC011755.1	CTB-31O20.3	XLOC_047017						ARHGAP28	GCSAML-AS1	XLOC_043116							CTC-400I9.3	XLOC_060392						APOC1									RP11-66B24.5	XLOC_084299
	AC069547.2	AC011558.5	XLOC_047262						CHGB	AC079150.3	XLOC_043455							RP11-258B16.1	XLOC_060593						CYP2E1									RP11-548M13.1	XLOC_084303
	FLJ20306	AC006130.3	XLOC_048370						NAT14	AC016730.1	XLOC_043497							CTC-360P9.3	XLOC_061208						ANGPTL6									LINC00400	XLOC_084304
	AL353354.2	CTD-3113P16.5	XLOC_049807						MLN	RP11-180I4.2	XLOC_043500							LINC00904	XLOC_062681						RGN									LINC00608	XLOC_084331
	RP11-302M6.4	CTB-31O20.6	XLOC_051306						LAMA1	RP11-347D21.2	XLOC_043523							RP11-301G7.1	XLOC_062717						SYNE1									CTD-2275D24.2	XLOC_084394
	RP11-574K11.31	RP11-78A19.3	XLOC_051498						FGF9	ZNF883	XLOC_043743							RP1-46F2.2	XLOC_062991						F12									CTC-293G12.1	XLOC_084395
	PGLYRP1	CTC-425F1.4	XLOC_051882						SGCG	RP11-567G11.1	XLOC_043786							FRMPD4-AS1	XLOC_063035						DMGDH									RP11-103H7.2	XLOC_084399
	GAPDHS	AC005944.2	XLOC_052093						NEFM	RP11-702L6.4	XLOC_043934							AC093326.1	XLOC_063140						ANGPTL3									RP11-177H2.2	XLOC_084450
	OPN1SW	CTC-518P12.6	XLOC_052109						SLC1A6	RP11-168O16.1	XLOC_043935							RP11-475D12.1	XLOC_063393						PEMT									RP11-12K6.2	XLOC_084454
	GNAT2	RP11-53B2.4	XLOC_052295						GSG1	RP11-475I24.8	XLOC_043938							AP000697.6	XLOC_064489						LYVE1									CTD-2302E22.4	XLOC_084459
	GNG3	CTC-559E9.8	XLOC_052599						TULP1	AC092635.1	XLOC_043939							RP1-32B1.4	XLOC_065151						SOX5									RP11-238K6.2	XLOC_084462
	GPR151	AC104532.4	XLOC_052775						HDGFL1	AC018742.1	XLOC_043940							RP1-177I10.1	XLOC_065156						SLCO1B1									U82670.4	XLOC_084466
	C11orf16	CTB-5E10.3	XLOC_054640						C6orf118	PRAC2	XLOC_043941							RP5-899B16.2	XLOC_065415						DSG1									RP11-558A11.1	XLOC_084468
	AL031666.2	AC005262.2	XLOC_055902						MFAP2	RP11-398K22.12	XLOC_043942							RP5-828K20.2	XLOC_065431						RDH5									LINC01052	XLOC_084498
	AC073657.1	RP11-108P20.3	XLOC_056905						TWIST1	RP5-1121A15.3	XLOC_043943							RP5-1121H13.4	XLOC_065437						MIP									AC002115.5	XLOC_084506
	AC006449.1	AC006116.24	XLOC_057500						DNAI1	AC105402.4	XLOC_043944							AP000290.7	XLOC_065447						CYP27A1									LINC00658	XLOC_084757
	RP11-444E17.6	CTB-191K22.5	XLOC_057940						HOXC11	RP11-1M18.1	XLOC_043945							LINC00424	XLOC_066156						STAB2									RP11-434D9.2	XLOC_085252
	HEATR5B	AC005253.2	XLOC_058221						NKX2-4	LARGE-IT1	XLOC_043946							RP11-347L18.1	XLOC_067047						CIDEB									RP11-452N4.1	XLOC_085268
	YIPF4	CTD-3193O13.13	XLOC_058424						PLAGL2	LINC00865	XLOC_043947							RP11-300M24.1	XLOC_067114						ALDOB									RP1-105O18.1	XLOC_085285
	RP11-342M21.2	AC006547.15	XLOC_058961						VGF	RP11-203H2.1	XLOC_043949							RP4-681L3.2	XLOC_068127						GRHPR									CTC-503K11.2	XLOC_085304
	ERVFRD-1	CTD-3222D19.11	XLOC_059812						SULT4A1	RP11-211N8.7	XLOC_043952							AC009508.1	XLOC_068158						RNF144B									KB-1299A7.2	XLOC_085368
	CRMP1	AC005339.2	XLOC_060532						RHOXF2	RP11-410K21.2	XLOC_043953							NEGR1-IT1	XLOC_068405						PRCP									CTC-229L21.1	XLOC_085411
	RTDR1	CTC-444N24.13	XLOC_060954						IQCA1	RP11-40F8.2	XLOC_043954							RP11-524K14.1	XLOC_068595						TTPA									RP11-567E21.3	XLOC_085454
	TSPAN16	AC005253.4	XLOC_061016						LRRIQ1	ZNF197-AS1	XLOC_043955							LINC00388	XLOC_068790						SORL1									RP11-231N3.1	XLOC_085480
	KAAG1	CTD-2231E14.8	XLOC_061172						LRRC49	RP11-111F5.8	XLOC_043956							RP5-1077H22.1	XLOC_070252						SLC37A4									RP11-473I1.6	XLOC_085481
	KLF17	CTD-2529P6.3	XLOC_061216						LBX1	AC092835.2	XLOC_043957							AC011306.1	XLOC_070656						C11orf1									RP11-305P22.9	XLOC_085482
	RSPH9	CTD-2207O23.11	XLOC_061533						MSMB	AC019118.2	XLOC_043958							AC103881.1	XLOC_071015						KHK									AC078842.4	XLOC_085510
	C15orf54	CTC-429P9.1	XLOC_062548						FBN2	RP11-123H22.1	XLOC_043961							AC010745.4	XLOC_071035						ABCG5									MORC1-AS1	XLOC_085518
	HARBI1	AC005523.2	XLOC_062571						TMEFF2	RP11-428G2.1	XLOC_043962							7SK	XLOC_071102						CYP2C9									RP11-775B15.2	XLOC_085565
	PMCH	RP11-98D18.15	XLOC_062973						MED12L	GNAS-AS1	XLOC_043964							AC005324.7	XLOC_071189						CYP2C8									RP11-731N10.1	XLOC_085581
	AP003068.6	RP3-430N8.11	XLOC_063275						VWA5B2	RP11-293F5.1	XLOC_044071							RP11-315I14.2	XLOC_071324						RBP4									TOLLIP-AS1	XLOC_085593
	MTRNR2L4	RP11-245P10.8	XLOC_063923						SLC10A4	RP11-320G24.1	XLOC_044352							RP5-1177M21.1	XLOC_071349						OIT3									CTD-2015G9.1	XLOC_085633
	AC087645.1	CTD-2012J19.3	XLOC_065525						ADAMTS19	AL035610.2	XLOC_044353							AC009305.1	XLOC_071350						AOX1									RP11-447M4.1	XLOC_085839
	AC104841.2	RP11-101E13.5	XLOC_065592						GABRB2	AC007040.5	XLOC_044354							RP1-23E21.2	XLOC_071354						FAM13A									RP11-687D19.1	XLOC_085854
	AL136376.1	ZSWIM8-AS1	XLOC_065904						HTR2C	AC009227.3	XLOC_044355							AC079799.2	XLOC_071413						LARP1B									RP13-539J13.1	XLOC_085866
	PKD2L2	AC007308.7	XLOC_065975						ANKRD30A	RP11-431J24.2	XLOC_044891							AC010729.2	XLOC_071572						NAAA									RP11-579E24.1	XLOC_085908
	B3GAT2	RP11-299J3.8	XLOC_066670						UNC5D	AC114765.1	XLOC_045233							RP11-753B14.1	XLOC_071762						ENPEP									LINC00903	XLOC_085909
	CNTD1	RP3-402G11.28	XLOC_066690						CACNA2D3	RP11-460N16.1	XLOC_045239							TUSC7	XLOC_071917						MTTP									RP4-686C3.7	XLOC_085928
	ZACN	RP11-474G23.2	XLOC_070170						TMSB15A	RP11-545G3.1	XLOC_045373							RP11-846F4.12	XLOC_072027						GABARAPL1									AC006159.4	XLOC_086033
	AL162431.1	RP11-180C16.1	XLOC_070214						CCAR2	RP11-457K10.1	XLOC_045376							CTD-2194D22.1	XLOC_072082						RBP5									RP11-705O24.3	XLOC_086052
	RP11-770J1.5	CITF22-1A6.3	XLOC_071432						ZNF714	CTD-2377D24.4	XLOC_045378							RP11-706F1.1	XLOC_072131						SLC46A3									RP11-61E11.2	XLOC_086202
	RP11-113D6.6	CTC-339F2.2	XLOC_071765						BRSK1	LINC00960	XLOC_045381							PCAT4	XLOC_072191						SUOX									RP3-449H6.1	XLOC_086240
	RP11-762I7.5	RP11-114F10.3	XLOC_072314						ELAVL4	NBPF5P	XLOC_045383							KB-1083B1.1	XLOC_072197						RDH16									RP11-648F7.1	XLOC_086250
	RP11-463D19.2	AC010524.4	XLOC_072706						VANGL2	RP11-313E19.2	XLOC_045384							RP11-358H18.3	XLOC_072200						N4BP2L1									RP1-125N5.2	XLOC_086293
	C10orf95	RP11-20I20.4	XLOC_073794						CARTPT	AC006296.2	XLOC_046382							RP11-262A12.1	XLOC_072296						FITM1									RP11-268F1.3	XLOC_086350
	LHFPL5	ACTA2-AS1	XLOC_074336						ARMC3	RP11-706F1.2	XLOC_046383							RP11-236J17.3	XLOC_072319						SLC25A47									RP11-26N15.2	XLOC_086351
	SCAF11	AP001597.1	XLOC_074743						ZNF488	RP11-215P8.4	XLOC_046440							RP11-644L4.1	XLOC_072329						SORD									RP11-463P17.1	XLOC_086444
	MON2	AC004988.1	XLOC_074959						OTX2	RP11-138B4.1	XLOC_046441							RP11-662M24.1	XLOC_072335						SLC27A2									AC008940.1	XLOC_086477
	RAB14	RP1-29C18.10	XLOC_075625						LDHAL6A	HOXC-AS3	XLOC_046442							RP11-606D9.1	XLOC_072367						CYP1A2									CTC-493L21.2	XLOC_086543
	CCDC70	RP11-83B20.1	XLOC_075626						MS4A8	RP11-238I10.1	XLOC_046481							C12orf80	XLOC_072368						ARMC5									RP11-706J10.1	XLOC_086559
	TP53TG5	AC008277.1	XLOC_076147						S100G	RP11-930P14.1	XLOC_046503							RP11-162N7.1	XLOC_072392						NUDT7									LINC00443	XLOC_086562
	AVPR2	ELMO1-AS1	XLOC_076800						RBMXL2	RP11-115I9.1	XLOC_046510							RP11-932A10.1	XLOC_072405						GFOD2									CTD-2235C13.2	XLOC_086563
	RFPL3	RP11-289H16.1	XLOC_076984						XAGE5	RP11-313C15.1	XLOC_046732							RP11-167B3.1	XLOC_072406						SKAP1									RP11-419K12.1	XLOC_086564
	PKDREJ	RP11-448G4.4	XLOC_079010						FAM90A1	CTB-178M22.2	XLOC_046733							RP11-108B14.5	XLOC_072501						ABCA8									RP11-109G23.3	XLOC_086565
	GPR45	AC007362.3	XLOC_079225						CBX2	CTC-340I23.2	XLOC_046734							RP11-203B7.2	XLOC_072652						SLC13A5									AC006380.3	XLOC_086575
	RNF113B	AC087501.1	XLOC_079849						ZCCHC12	AF131216.5	XLOC_046737							RP11-8P11.3	XLOC_072755						RNF165									RP11-343P9.1	XLOC_086604
	ZNF750	PRICKLE2-AS3	XLOC_080485						C3orf55	TBX5-AS1	XLOC_046927							RP11-179B15.6	XLOC_072812						FCN3									RP11-114O8.1	XLOC_086628
	CTD-3222D19.2	AP4B1-AS1	XLOC_081391						CTBP2	RP11-696P8.2	XLOC_046928							CTD-2014E2.6	XLOC_072824						NR1I3									RP11-3G21.1	XLOC_086632
	CCDC39	RP1-310O13.7	XLOC_081841						ZNF519	RP3-377H17.2	XLOC_046930							RP11-189E14.4	XLOC_072862						ECM1									RP11-475A13.2	XLOC_086633
	FAM217A	RP11-420K8.1	XLOC_081968						FOXG1	RP11-728G15.1	XLOC_047253							CTC-304I17.4	XLOC_072863						ABCG8									AC006150.1	XLOC_086634
	C20orf144	XXyac-YX65C7_A.2	XLOC_081985						MLF1	XXbac-BPG248L24.13	XLOC_047282							RP11-728E14.2	XLOC_073040						ZNF385B									RP11-219J21.1	XLOC_086635
	CMTM7	RP11-523O18.1	XLOC_082312						ZFP42	RP11-662M24.2	XLOC_047283							RP11-728E14.3	XLOC_073044						NR1I2									RP11-134D3.1	XLOC_086637
	EEF1A1	CACTIN-AS1	XLOC_084900						TMTC2	RP11-685B13.2	XLOC_047284							RP11-128D14.1	XLOC_073076						CYP4V2									RP11-79P5.5	XLOC_086638
	NODAL	AC007271.3	XLOC_086016						RNF182	RP11-25I15.3	XLOC_047285							RP11-434D2.7	XLOC_073098						SRD5A1									CTD-2249K22.1	XLOC_086639
	ANKRD61	RP5-956O18.2	XLOC_086685						ANKRD30B	RP11-966I7.1	XLOC_047619							AC005780.1	XLOC_073244						BHMT									GS1-278J22.1	XLOC_086697
	TNNI1	SLC8A1-AS1	XLOC_087678						SOX2	RP11-129J12.2	XLOC_047673							CTD-2534I21.9	XLOC_073321						CRHBP									RP11-347C18.3	XLOC_086723
	RGL4	RP11-12A16.3	XLOC_090785						PNMAL1	CTD-2384A14.1	XLOC_047683							CTC-518B2.9	XLOC_073385						TSLP									LINC00994	XLOC_086732
	CXCR5	AC009518.8	XLOC_091249						KCNB2	RP11-108M12.3	XLOC_047692							RP5-919F19.5	XLOC_073386						CXCL14									RP1-224A6.3	XLOC_086734
	SYNC	AC017101.10	XLOC_092824						POTEC	RP11-739G5.1	XLOC_047694							RP11-428L9.2	XLOC_073420						LECT2									RP11-54O7.11	XLOC_086735
	PHOX2A	RP11-261C10.5	XLOC_092894						SCN5A	RP11-433J8.1	XLOC_047718							RP11-576D8.4	XLOC_073427						MUT									RP11-536N17.1	XLOC_086739
	MPLKIP	SRGAP3-AS3	XLOC_092938						GPR173	RP11-838N2.3	XLOC_047719							AC010745.1	XLOC_073538						CYP39A1									EIF2B5-IT1	XLOC_086782
	GPR113	Z83001.1	XLOC_093693						TCEAL2	RP11-35O15.1	XLOC_047722							RP5-1119O21.2	XLOC_073728						TMEM27									AP000696.2	XLOC_086833
	SPDYE2B	ITPKB-AS1	XLOC_094219						FAM227A	CTD-3118D7.1	XLOC_047723							TSTD3	XLOC_073832						SLC16A2									AC007365.1	XLOC_086835
	RAG2	VIM-AS1	XLOC_094793						RFX6	RP5-823G15.5	XLOC_047724							AC010745.3	XLOC_073834						NXF3									MAPT-AS1	XLOC_086836
	NPPA	RP11-361K17.2	XLOC_094808						KIF24	PWRN4	XLOC_047725							RP3-428L16.1	XLOC_073835						ADHFE1									RP11-680F20.5	XLOC_086855
	B3GNT4	AC091177.1	XLOC_095038						KRTAP22-1	RP11-531A24.3	XLOC_047726							HCG21	XLOC_073903						DPYS									RP4-710M3.2	XLOC_086876
	CLVS1	AP000688.14	XLOC_021205						DPPA3	RP11-509E16.1	XLOC_047727							RP3-495K2.1	XLOC_074008						IDNK										XLOC_086881
	AC024940.1	RP3-323N1.2	XLOC_028164						CXorf67	RP4-555D20.2	XLOC_047728							RP11-204P2.3	XLOC_074091						ALAD										XLOC_086911
	C14orf39	RP1-20B11.2	XLOC_041402						GAGE2A	LINC00621	XLOC_047730							RP11-3P22.1	XLOC_074108						SAA4										XLOC_093960
	C3orf22	RP11-379C10.4	XLOC_042507						CPNE4	CTD-2377D24.8	XLOC_047732							AC019064.1	XLOC_074120						GLYAT										XLOC_003616
	SMDT1	RP11-369F10.2	XLOC_043704						ZNF485	RP11-527H14.4	XLOC_047733							RP11-340A13.1	XLOC_074157						SERPING1										XLOC_009642
	FSD2	AC004237.1	XLOC_091188						PAX9	RP11-527H14.6	XLOC_047734							AC091962.3	XLOC_074184						DAK										XLOC_011949
	FAM122A	RP11-409K20.6	XLOC_029117						ZFP57	CTC-260E6.6	XLOC_047816							RP11-73G16.1	XLOC_074223						FEZ1										XLOC_048363
	FAM196A	RP11-417B4.2	XLOC_081784						KRTAP20-3	RP11-64C12.4	XLOC_047820							RP11-395P13.6	XLOC_074224						TMEM25										XLOC_066305
	THEM5	RP11-109P14.10	XLOC_003153						TCL1B	CTD-2620I22.7	XLOC_047822							RP11-1C8.4	XLOC_074225						KLRF1										XLOC_068251
	HRNR	RP11-354M20.3	XLOC_005159						GPC2	MIR296	XLOC_047823							RP11-958J22.3	XLOC_074231						CNDP1										XLOC_072124
	SSBP3-AS1	AF127577.11	XLOC_010927						TCP11X2	RP3-333A15.2	XLOC_047824							RP11-794P6.6	XLOC_074249						MAT1A										XLOC_080664
	AL136531.1	RP3-355L5.4	XLOC_011314						TCP11X1	RP11-1085N6.6	XLOC_047826							RP11-509E10.1	XLOC_074284						TMEM56										XLOC_010735
	AL391421.1	RP11-261C10.4	XLOC_020228						ERVMER34-1	RP11-382B18.4	XLOC_047827							RP11-129I19.2	XLOC_074287						PANK1										XLOC_051584
	CBY3	AC016910.1	XLOC_021422						KRTAP19-3	LL22NC03-N64E9.1	XLOC_047828							CDRT7	XLOC_074426						GPR125										XLOC_051888
	SPDYE2	RP4-591N18.2	XLOC_026692						LGALS14	RP11-36B6.1	XLOC_047829							RP11-44L9.3	XLOC_074475						ABCA6										XLOC_074146
	TSSK2	CASK-AS1	XLOC_034781						FUZ	RP4-555D20.4	XLOC_047831							RP11-960B9.2	XLOC_074476						KDM8										XLOC_074148
	AC023632.1	RP1-67K17.3	XLOC_041997						ISL1	RP11-357H14.17	XLOC_048067							RP11-118G23.2	XLOC_074489						NAT2										XLOC_018061
	RBM12B-AS1	RP11-537A6.9	XLOC_046781						ANK1	RP11-379B18.6	XLOC_048070							RP11-471L13.2	XLOC_074780						CPT2										XLOC_071697
	DKFZP779J2370	RP11-25C19.3	XLOC_062685						SNCB	AC097468.7	XLOC_048074							RP11-849F2.4	XLOC_075062						DHRS1										XLOC_060058
	AC090616.2	RP11-379J5.5	XLOC_062727						WNT8B	RP11-615J4.3	XLOC_048255							RP11-157B13.8	XLOC_075093						HPD										XLOC_069079
	AP000350.4	RP11-25K21.1	XLOC_067422						ADD2	RP11-547C5.1	XLOC_048339							RP11-445F12.2	XLOC_075115						XDH										XLOC_070058
	DCDC2B	AC116366.6	XLOC_068456						HOXA9	RP11-973N13.3	XLOC_048350							RP11-1263C18.1	XLOC_075182						CD1D										XLOC_085959
	CDRT15	RP11-528G1.2	XLOC_071457						CLUL1	AC007966.1	XLOC_048353							RP11-55K22.5	XLOC_075202						RCAN1										XLOC_010770
	AC097381.1	AC007161.5	XLOC_006413						EFR3B	RP5-991G20.4	XLOC_048354							AC006076.1	XLOC_075236						CLDN14										XLOC_080249
	AC103801.2	RP11-124N14.3	XLOC_006852						DLL3	RP11-405A12.2	XLOC_048357							RP1-135L22.1	XLOC_075280						C1R										XLOC_050242
	AC017104.2	RP11-83A16.1	XLOC_006973						MYO3A	CTD-2021H9.2	XLOC_048676							AL672294.1	XLOC_075285						UROC1										XLOC_083174
	GVQW1	AC016292.1	XLOC_023490						PVALB	CTD-2540M10.1	XLOC_048905							RP11-282C5.1	XLOC_075295						GNE										XLOC_063036
	C8orf17	RP11-436I24.1	XLOC_023996						KCNK10	RP11-258J10.1	XLOC_050691							RP11-293A10.3	XLOC_075297						FNDC5										XLOC_007394
	RP11-664I21.6	RP11-59O6.3	XLOC_047338						LUZP4	BVES-AS1	XLOC_051380							RP5-1006K12.1	XLOC_075299						C21orf33										XLOC_028770
	MTRNR2L3	MYCBP2-AS1	XLOC_050593						FAM189A1	AC004041.2	XLOC_051728							RP11-501J20.2	XLOC_075310						LRRC3										XLOC_073405
	DND1	RP11-264I13.2	XLOC_090784						CGB	AC107057.2	XLOC_051730							RP11-272D20.2	XLOC_075313						FTCD										XLOC_066027
	C15orf37	AP001189.4	XLOC_014568						FSD1	PHEX-AS1	XLOC_051731							RP1-182D15.2	XLOC_075381						ADAMTS13										XLOC_001023
	RP11-343C2.7	LINC00854	XLOC_063825						GALNTL5	RP11-293P20.2	XLOC_051738							RP11-645N11.3	XLOC_075488						FCN2										XLOC_042581
	C16orf98	AC090617.1	XLOC_004122						RLN2	RP3-340N1.6	XLOC_051740							AC114808.2	XLOC_075505						PTH1R										XLOC_053492
	RP11-81K2.1	RP11-383C5.7	XLOC_004266						NMU	AC072062.1	XLOC_051741							RP11-85O21.2	XLOC_075593						AZGP1										XLOC_026939
	KRT222	RP4-620F22.2	XLOC_005554						UCP1	RP5-984P4.4	XLOC_051744							AL157902.3	XLOC_075633						CYP3A4										XLOC_083399
	RP11-318A15.7	RP5-833A20.1	XLOC_005885						DDX25	AC010731.4	XLOC_051745							RP11-329N22.1	XLOC_075712						PGLYRP2										XLOC_085838
	AC008267.1	RP11-288I21.1	XLOC_006829						SLC9A2	AC013402.2	XLOC_051833							RP11-119D18.1	XLOC_075730						BDH1										XLOC_073429
	AP000349.1	ZEB2-AS1	XLOC_006990						TPO	RP11-634B7.4	XLOC_051867							RP11-875H7.2	XLOC_075759						CCL16
	AC022400.2	AC116366.5	XLOC_007005						RGS4	AC007040.7	XLOC_051872							RP11-231G15.3	XLOC_075763						CCL15-CCL14
	AL035252.1	RP11-575A19.2	XLOC_010122						CCDC181	RP11-354H21.1	XLOC_051913							RP11-166A12.1	XLOC_075828						SIGLEC11
	AL035406.1	RP11-514P8.2	XLOC_011315						RCAN3	AC009487.5	XLOC_051914							CTC-436K13.6	XLOC_075859						PPP1R32
	AL031320.1	CTD-2313F11.1	XLOC_011459						ELOVL4	PRSS51	XLOC_051915							CTD-2281E23.3	XLOC_075953						CYP4A22
	AC008948.1	PRICKLE2-AS2	XLOC_012094						CCND2	RP11-697M17.2	XLOC_051916							RP11-469H8.8	XLOC_075968						PPAP2B
	AC012360.1	RP11-129B22.1	XLOC_018488						FGF23	RP11-213G6.2	XLOC_051918							RP11-299H22.1	XLOC_076000						SLC25A34
	AL049829.1	RP4-752I6.1	XLOC_018929						TRPM6	RP11-300E4.2	XLOC_051919							RP11-510C10.4	XLOC_076093						AKR7A3
	AC110615.1	RP11-523O18.7	XLOC_021830						MSX2	RP11-493L12.3	XLOC_051920							RP11-114H24.3	XLOC_076206						HAAO
	AC114494.1	RP11-271C24.2	XLOC_023489						SOHLH2	RP11-486O13.2	XLOC_051926							RP11-626K17.3	XLOC_076257						BMP10
	AC099344.1	RP11-362A9.3	XLOC_027679						RASL11A	RP11-66B24.1	XLOC_052171							RP11-638L3.3	XLOC_076289						DNASE1L3
	AC007773.3	IGFBP7-AS1	XLOC_029064						HOXC13	RP11-680F20.11	XLOC_052251							RP11-19P22.5	XLOC_076294						CLEC3B
	AC093157.1	AF131216.6	XLOC_032179						NRK	RP11-64C12.6	XLOC_052252							RP11-87N24.3	XLOC_076302						SLC9B2
	CTD-2192J16.22	RP11-544A12.8	XLOC_034379						RAB38	RP11-801F7.1	XLOC_052394							RP11-1094H24.3	XLOC_076416						BDH2
	AL358113.1	RP11-421F16.3	XLOC_035579						HIF3A	RP11-130F10.1	XLOC_052408							RP4-610C12.1	XLOC_076487						ETNPPL
	AL096677.1	AC092597.3	XLOC_035827						NRN1	RP11-573G6.8	XLOC_052410							AC023115.4	XLOC_076500						NDST3
	ZNF177	RP11-102N12.2	XLOC_036429						MGAT3	AP001601.2	XLOC_052413							RP5-921G16.2	XLOC_076614						RANBP3L
	RP11-474G23.1	RP11-597D13.9	XLOC_038312						HOXD3	AC093326.2	XLOC_052414							RP4-806M20.5	XLOC_076656						CMBL
	AC069368.3	CTD-2215E18.2	XLOC_039415						DPP6	LINC00421	XLOC_052415							RP11-125D12.1	XLOC_076731						KLKB1
	AMELX	CTB-113P19.1	XLOC_040062						KIF1A	RP11-285C1.2	XLOC_052416							AC018890.4	XLOC_076734						ANKRD55
	LRRTM2	RP11-452J21.2	XLOC_041648						PDE6B	RP11-628E19.2	XLOC_052417							AC113608.1	XLOC_076736						BMPER
	NRSN1	RP11-417F21.1	XLOC_041667						LARGE	RP11-736I10.1	XLOC_052418							RP11-33M22.2	XLOC_076825						GPR146
	OR10AD1	RP11-530I17.1	XLOC_043002						TSPAN2	RP11-626P14.2	XLOC_052419							RP5-983L19.2	XLOC_076880						FBP1
	AP000679.2	RP11-301H24.4	XLOC_043512						KLRC1	AC006019.3	XLOC_052421							RP11-80K6.2	XLOC_076908						AQP7
	C1orf200	RP11-632F7.3	XLOC_043583						GATA4	FAM25D	XLOC_052424							RP11-304C12.3	XLOC_076911						CRYL1
	C22orf26	WDFY3-AS1	XLOC_044051						ZFP37	RP11-107I14.4	XLOC_052427							RP11-93H12.2	XLOC_076958						HEPACAM
	CLDN24	TET2-AS1	XLOC_044717						C11orf70	STX18-AS1	XLOC_052428							RP1-290I10.3	XLOC_077039						CLEC1B
	SPATC1	RP11-326C3.11	XLOC_045023						PRDM5	RP11-141E13.1	XLOC_052429							RP5-860P4.2	XLOC_077062						NDRG2
	XPNPEP3	CTD-2373N4.5	XLOC_045970						NOVA1	RP11-69C13.1	XLOC_052430							RP11-29B9.2	XLOC_077065						GPT2
	FAM221B	GS1-251I9.3	XLOC_047318						FAM163A	RP11-124N19.3	XLOC_052432							RP11-503C24.2	XLOC_077827						LDHD
	FAM188B2	RP11-642D21.2	XLOC_048437						ANKRD53	RP4-784A16.3	XLOC_052433							RP11-561P12.5	XLOC_078218						GLYATL1
	RP11-382J12.1	AC106801.1	XLOC_048981						CNGA3	BOLA3-AS1	XLOC_052434							RP11-351O2.1	XLOC_078416						GPR182
	AL139099.1	RP11-402L5.1	XLOC_049477						NYAP2	CTA-14H9.5	XLOC_052436							RP11-94B19.3	XLOC_078978						C15orf43
	RP11-212D19.4	CTD-2544N14.3	XLOC_052201						TBC1D32	GPC5-AS1	XLOC_052583							AD000091.2	XLOC_079017						GPD1
	AC018630.1	RP11-473O4.3	XLOC_053491						CNPY1	RP11-287F9.2	XLOC_052584							RP11-344N17.8	XLOC_079098						GPT
	BEST1	RP11-16P20.3	XLOC_053656						NLGN4X	CTD-2089N3.3	XLOC_052586							CTD-2168K21.1	XLOC_079190						SERPINF2
	TNFRSF6B	CTD-2530N21.4	XLOC_054171						GLB1L2	AC003682.16	XLOC_052587							TRERNA1	XLOC_079685						CYB5D2
	MEF2BNB-MEF2B	AC005740.5	XLOC_056766						WDR17	CTD-2537I9.5	XLOC_052710							RP11-324J3.1	XLOC_080638						SDPR
	RP11-10J21.3	RP11-1149M10.1	XLOC_058207						GRM1	LINC00221	XLOC_053362							LINC00556	XLOC_081144						ATOH8
	AL441883.1	RP11-582J16.3	XLOC_058266						IFLTD1	RP11-142A5.1	XLOC_055174							RP11-449D8.2	XLOC_082350						AR
	FNDC8	RP11-473O4.4	XLOC_058455						PANX3	RP11-252I13.2	XLOC_055178							RP13-614K11.2	XLOC_082364						P2RY12
	GPRC5D	RP11-867G23.13	XLOC_061009						FAM167A	RP11-398B16.2	XLOC_055355							LINC00551	XLOC_084661						MT1E
	MRPS27	RP11-463D19.1	XLOC_061115						MMP21	RP11-255A11.21	XLOC_055437							CACNA1C-IT1	XLOC_085234						DCXR
	GNG13	RP11-664I21.5	XLOC_061708						RP11-195B21.3	RP11-563N12.2	XLOC_056537							RP11-58K22.1	XLOC_085584						UGP2
	WDR38	FLI1-AS1	XLOC_063416						NAA11	RP11-115E19.1	XLOC_056539							RP5-986I17.2	XLOC_086259						ADRA1B
	GLRA1	CTD-3096P4.1	XLOC_065127						ZIC3	RP13-726E6.2	XLOC_056540							LINC00326	XLOC_086915						FOS
	C10orf129	AC103828.1	XLOC_066553						LRRC43	RP11-47P18.2	XLOC_057010							RP11-159D23.2	XLOC_087454						MGMT
	ASCL3	RP11-732A19.6	XLOC_067204						VWA5B1	RP11-61L19.1	XLOC_057045							C9orf135-AS1	XLOC_088016						CD14
	RPS29	RP1-68D18.4	XLOC_070032						NTNG1	RP11-90K6.1	XLOC_057052							RP11-293E1.1	XLOC_088118						HSD17B13
	AP003041.2	RP11-1H15.2	XLOC_071883						LMX1A	AC067956.1	XLOC_057812							RP11-395P13.3	XLOC_088792						ACYP2
	AC069547.1	RP11-513G19.1	XLOC_073489						TDRD5	RP11-79P5.2	XLOC_058066							RP11-838N2.5	XLOC_089531						RBKS
	IL24	RP11-335I12.2	XLOC_074598						ANKRD30BL	RP11-756K15.2	XLOC_058127							RP11-102J14.1	XLOC_090612						UGT2B7
	KDM4E	RP11-697H9.2	XLOC_074623						CCDC37	AC013463.2	XLOC_058128							RP11-463I20.2	XLOC_090989						KCND3
	CTC-326K19.6	RP11-17G12.2	XLOC_074642						EGFLAM	RP11-246A10.1	XLOC_058134							CTD-3023L14.1	XLOC_095137						PDE7B
	SPAG8	RP11-521B24.5	XLOC_074650						HIST1H2AA	AC006277.2	XLOC_058136							RP11-849N15.4	XLOC_095597						NAT1
	TMEM79	RP11-190J23.1	XLOC_075006						CDX2	RP11-172F10.1	XLOC_058689							CTC-467M3.3	XLOC_095902						GLOD5
	TMEM135	RP11-571M6.7	XLOC_075323						OXGR1	RP11-495K9.3	XLOC_059784							RP1-140C12.2	XLOC_001067						ETFDH
	C9orf50	RP11-793H13.3	XLOC_075744						POTED	AC079779.6	XLOC_061120							RP11-96O20.2	XLOC_002313						DSCAM
	DEFB108B	RP11-1049A21.2	XLOC_076509						ADAM18	RP11-874J12.3	XLOC_061128							RP1-158P9.1	XLOC_002449						STARD5
	AC037459.4	RP11-394J1.2	XLOC_076729						FAM178B	RP11-161I10.1	XLOC_061129							LINC00442	XLOC_002595						TTC36
	RP11-101E3.5	RP11-570L15.1	XLOC_077771						SHOX2	RP11-513G11.4	XLOC_061134							RP11-149I2.4	XLOC_002706						ADH6
	RPL36A-HNRNPH2	RP11-471B22.2	XLOC_078359						ROR2	RP5-884M6.1	XLOC_061137							CTC-543D15.3	XLOC_002734						MST1
	AC000003.2	RP11-638I2.8	XLOC_079284						VGLL2	LINC00622	XLOC_061142							NAMA	XLOC_002818						TRAPPC3L
	AL162424.1	RP11-463J10.3	XLOC_079875						DLGAP1	CTD-3194G12.2	XLOC_061267							RP11-354P11.4	XLOC_002845						CCS
	AL137002.1	CTD-2647E9.3	XLOC_081420						ZNF415	RP11-521O16.1	XLOC_062592							RP11-59J16.1	XLOC_002865						ZG16
	HAS3	RP11-361D15.2	XLOC_081785						PYGO1	MTUS2-AS1	XLOC_062926							AC100802.3	XLOC_002877						SLC22A1
	CPM	PLCB2-AS1	XLOC_081942						NETO2	RP11-866E20.3	XLOC_062931							RP11-737F9.2	XLOC_003068						PHYHD1
	AL136218.1	RP11-762H8.1	XLOC_081943						KSR2	AC009411.1	XLOC_063161							CTB-111H14.1	XLOC_003294						APOF
	C2CD4D	RP11-158M2.3	XLOC_082829						LRRC34	RP11-309H21.2	XLOC_063163							RP11-89K22.1	XLOC_003317						KBTBD11
	AC092964.2	RP11-158M2.2	XLOC_084748						FRMD5	RP11-379F12.4	XLOC_063171							RP11-218M11.1	XLOC_003503						RNF152
	AL022328.1	RP11-66B24.4	XLOC_088472						RP11-683L23.1	RP11-999E24.3	XLOC_065015								XLOC_003592						BOK
	F11R	RP5-977B1.11	XLOC_088556						TUBB8	CTD-2017D11.1	XLOC_065615								XLOC_003716						GRAMD1C
	PPTC7	RP11-114H24.6	XLOC_090528						CNIH2	AC109642.1	XLOC_065639								XLOC_003732						MAF
	NTSR1	AC027601.1	XLOC_091291						HOXD8	LINC00649	XLOC_065640								XLOC_003881						SMCO3
	AC132872.2	RP5-1142A6.9	XLOC_093998						VCX2	MAST4-IT1	XLOC_065746								XLOC_003927						TPPP2
	OR51M1	RP11-322D14.2	XLOC_012812						DPY19L2	LINC00364	XLOC_065750								XLOC_003945						CYP8B1
	AC115618.1	RP11-357N13.2	XLOC_015692						CYP4F31P	SIX3-AS1	XLOC_065751								XLOC_005143						DHTKD1
	C7orf71	RP11-384M15.3	XLOC_020166						DTX3	RP11-286N22.10	XLOC_065753								XLOC_005425						ACBD4
	PALM2	RP11-473I1.5	XLOC_025739						ANKRD62	RP11-686F15.3	XLOC_065754								XLOC_005801						ADI1
	CTD-2207O23.3	CTD-2583P5.1	XLOC_032434						PTCHD3	RP11-317J10.4	XLOC_066571								XLOC_006027						CLEC4G
	RP11-166N6.3	RP11-63M22.1	XLOC_061395						FAM181B	XXbac-BPG55C20.7	XLOC_067053								XLOC_006197						COL18A1
	RPL10	RP11-327F22.4	XLOC_084936						RGMA	RP11-146I2.1	XLOC_067059								XLOC_006500						C11orf54
	SRRM5	RP11-23N2.4	XLOC_086690						ZAR1	AC003986.7	XLOC_067061								XLOC_006556						ABAT
	FAM161B	RP11-46C24.6	XLOC_092334						VCX	RP11-281O15.4	XLOC_068371								XLOC_006860						RP11-863K10.7
	IL26	RP11-403P17.3	XLOC_092429						RGS7	ADAMTS19-AS1	XLOC_068632								XLOC_007158						PLGLB1
	LHX4	RP11-407G23.3	XLOC_003631						FAM162B	RP11-404J23.1	XLOC_068637								XLOC_007430						ACSM5
	RAB41	RP11-357N13.1	XLOC_006112						OSBP2	AC068490.1	XLOC_068654								XLOC_007652						FAM167B
	OR52W1	RP11-141O15.1	XLOC_013985						C3orf70	RP11-328J14.1	XLOC_069357								XLOC_007665						ACSM2A
	OR52D1	CTD-2583P5.3	XLOC_029981						GCNT1	RP13-131K19.7	XLOC_069358								XLOC_007974						MRC1L1
	MPL	RP11-498D10.5	XLOC_038381						KBTBD12	AP001505.9	XLOC_069359								XLOC_008506						OAF
	SLC46A2	RP11-165M1.3	XLOC_074444						AP000867.1	RP11-713P17.3	XLOC_069363								XLOC_010323						COLEC10
	DOC2A	RP11-106M3.3	XLOC_075809						DNER	AC138655.4	XLOC_069660								XLOC_011172						ZFP1
	SLFN14	RP11-61F12.1	XLOC_063276						LRRIQ4	RP11-44N12.2	XLOC_072019								XLOC_011922						C14orf180
	SOX15	RP11-264B17.5	XLOC_015213						SBK1	AC003986.5	XLOC_072072								XLOC_012102						DRD1
	CTRL	RP11-553K8.5	XLOC_002280						KLRG2	LINC00533	XLOC_072910								XLOC_012140						LCN12
	LIX1	RP11-357N13.3	XLOC_048935						FOXR2	RP11-167N24.5	XLOC_073443								XLOC_012155						F8
	AC002985.3	LA16c-390E6.5	XLOC_050510						PLEKHG4	AC090505.4	XLOC_073444								XLOC_014024						SIGIRR
	AC007204.1	RP11-876N24.2	XLOC_032929						ZNF585A	CTD-2331C18.5	XLOC_074045								XLOC_014205						METTL7A
	TBC1D5	CTD-2031P19.5	XLOC_054166						GYPE	RP4-761J14.9	XLOC_074104								XLOC_015416						NTF3
	RHO	RP11-876N24.4	XLOC_058711						PRB3	AC018730.3	XLOC_075458								XLOC_015427						CYP4F2
	OR5K2	RP11-669E14.6	XLOC_014880						ZNF334	AC105760.3	XLOC_076619								XLOC_016710						SOWAHB
	TMEM186	CTD-3195I5.3	XLOC_080074						CCNI2	AC108051.3	XLOC_076690								XLOC_017786						CYP4F3
	OR10G2	RP11-961A15.1	XLOC_031141						VCX3B	RP11-300A12.2	XLOC_076693								XLOC_017944						CYP4A11
	AC015989.2	RP11-667K14.5	XLOC_046273						GAGE1		XLOC_076694								XLOC_017985						MT1X
	USP41	RP11-810M2.2	XLOC_046936						FXYD7		XLOC_077058								XLOC_017987						ADH1A
	SPDYA	RP11-542C16.1	XLOC_088022						GAGE12J		XLOC_077464								XLOC_018415						TMEM220
	SAMD14	RP5-1029F21.4	XLOC_069023						GAGE2B		XLOC_077467								XLOC_018502						C1orf168
	TNFSF12-TNFSF13	RP4-777O23.1	XLOC_008011						GAGE2C		XLOC_077469								XLOC_019388						TPRG1
	CEACAM16	RP11-6N17.6	XLOC_015962						GAGE13		XLOC_077471								XLOC_019524						COL25A1
	KY	CTD-2514K5.4	XLOC_015624						GAGE2D		XLOC_077472								XLOC_019602						FAT4
	OR51B6	RP11-556O9.2	XLOC_059546						GAGE12I		XLOC_077475								XLOC_019809						KIF19
	TH	RP11-856M7.2	XLOC_029551						NOX5		XLOC_077613								XLOC_020001						ACADSB
	EMILIN3	RP11-403A21.3	XLOC_089367						PGA5		XLOC_077615								XLOC_020238						MME
	ARL15	RP11-20B24.5	XLOC_046100						TCF24		XLOC_077616								XLOC_020258						ADH1B
	SVIL	RP11-822E23.2	XLOC_065590						ZNF850		XLOC_077622								XLOC_020360						GPR123
	C6orf25	RP11-138P22.1	XLOC_085046						HOXC4		XLOC_077730								XLOC_020520						OGDHL
	AC025287.1	RP11-30L3.2	XLOC_088051						NDP		XLOC_077732								XLOC_020925						BCO2
	ASCL5	AC005775.2	XLOC_090932						OTOP3		XLOC_077739								XLOC_020986						ADH4
	CTC-432M15.3	CTC-448F2.4	XLOC_017818						SLC22A17		XLOC_077987								XLOC_021116						LPA
		RP11-53B2.3	XLOC_061630						MMD2		XLOC_077988								XLOC_022266						ASPDH
		RP11-53B2.5	XLOC_050122						CHRNA7		XLOC_077990								XLOC_022777						ARID3C
		AC005786.7							SERPINB3		XLOC_077991								XLOC_024551						MT1M
		RP11-126O1.4							KCNQ2		XLOC_078032								XLOC_024822						CFI
		CTC-325H20.4							AMPH		XLOC_078733								XLOC_026130						LCAT
		RP11-53B2.1							CRISPLD1		XLOC_078734								XLOC_026326						TM6SF2
		RP11-173A16.1							ULBP3		XLOC_078735								XLOC_027487						ANG
		LDLRAD4-AS1							RAX		XLOC_078736								XLOC_029065						GCGR
		RP11-691H4.4							MBOAT2		XLOC_078738								XLOC_030982						ADRA2B
		CTD-2265O21.7							C20orf78		XLOC_078784								XLOC_032308						ELFN1
		CTD-3032J10.2							SCN3A		XLOC_079158								XLOC_033550						ACAD11
		CTC-453G23.8							SLC24A2		XLOC_079174								XLOC_033612						CD302
		AC005387.3							TRIM58		XLOC_079533								XLOC_034130						UGT1A4
		CTD-2528A14.5							CRYGC		XLOC_079534								XLOC_034276						RP11-505K9.4
		AC007192.6							NKX6-1		XLOC_079538								XLOC_035747						SHPK
		CTD-3032J10.4							TLX3		XLOC_079746								XLOC_036035						FXYD1
		MKNK1-AS1							FIGF		XLOC_080117								XLOC_036036						APOC4
		CTD-2527I21.14							SSX3		XLOC_080588								XLOC_037271						HBCBP
		RP4-665N4.8							GCSAML		XLOC_081010								XLOC_038275						AP002884.3
		RP11-95I16.4							KLF14		XLOC_081019								XLOC_041457						RP4-583P15.15
		RP1-199J3.7							KCTD12		XLOC_081579								XLOC_042874						MARCO
		RP11-627J17.1							C1orf194		XLOC_081585								XLOC_043867						MYOM2
		RP11-347P5.1							FTMT		XLOC_082352								XLOC_043869						TGFBR3
		RP11-489E7.4							NEUROG1		XLOC_082472								XLOC_044217						CDHR2
		RP11-375N15.2							OR52E8		XLOC_083159								XLOC_044913						TUBE1
		RP11-185E12.2							NKAIN3		XLOC_083161								XLOC_045755						TTC38
		RP11-74E22.5							C20orf202		XLOC_083162								XLOC_047799						PHLPP1
		LLfos-48D6.1							AC091801.1		XLOC_083969								XLOC_049677						PITPNM3
		LLNLR-246C6.1							KRTAP20-1		XLOC_083970								XLOC_049778						IZUMO4
		IGF2-AS							KCNH5		XLOC_083971								XLOC_049944						SUN2
		AC007364.1							MAPK15		XLOC_083973								XLOC_050368						GSTZ1
		FAM87B							XKRX		XLOC_083974								XLOC_050684						MROH8
		LINC00314							OR14K1		XLOC_083975								XLOC_051061						ESRP2
		CSNK1G2-AS1							MAGEB18		XLOC_083976								XLOC_051182						SHD
		RP4-539M6.14							OR1J2		XLOC_083977								XLOC_051369						B3GAT1
		RP5-1142A6.8							TRPM3		XLOC_083979								XLOC_052439						SLC1A2
		RP11-161I2.1							APOBEC1		XLOC_083980								XLOC_055506						PLSCR4
		RP11-57C13.3							BVES		XLOC_083981								XLOC_058393						EGR1
		RP11-573D15.8							VAX2		XLOC_083982								XLOC_058896						CD244
		RP11-197P3.4							C5orf52		XLOC_083984								XLOC_059771						KCNK17
		RP5-930J4.4							FAM25E		XLOC_083985								XLOC_060286						PNPLA7
		RP5-1113E3.3							C8orf58		XLOC_083987								XLOC_060305						ACLY
		RBMS3-AS2							HRASLS		XLOC_083988								XLOC_060308						IL33
		COL5A1-AS1							EXOC6B		XLOC_083989								XLOC_060310						C1RL
		CTD-3065J16.6							AMER3		XLOC_083990								XLOC_060393						IER2
		AC005594.3							GPM6B		XLOC_083994								XLOC_060399						SCARA5
		CTD-2116F7.1							RAB36		XLOC_083996								XLOC_060689						GFRA2
		AC114730.8							CCKBR		XLOC_083999								XLOC_061314						C8orf46
		RP4-800J21.3							PHC1		XLOC_084000								XLOC_061604						SPTBN2
		AC079305.10							TCP11		XLOC_084001								XLOC_062137						C1orf173
		EHHADH-AS1							ZNF660		XLOC_084002								XLOC_062988						ZBTB20
		RP11-211G3.2							TMEM108		XLOC_084073								XLOC_063564						SLITRK6
		RP11-15M15.1							CCDC8		XLOC_084074								XLOC_063671						PDE2A
		RP11-131L23.1							C22orf42		XLOC_084075								XLOC_064102						ZGPAT
		RP11-135J2.3							AC138655.1		XLOC_084077								XLOC_064557						MT1F
		RP11-533O20.2							RUFY4		XLOC_084078								XLOC_064586						CNGA1
		AC007319.1							SALL3		XLOC_084081								XLOC_064990						LIME1
		RP11-574K11.5							DCX		XLOC_084083								XLOC_065438						DPF3
		RP4-604K5.2							TLL2		XLOC_084613								XLOC_066966						CCL14
		RP11-169K16.4							SNCA		XLOC_084701								XLOC_069696						RP11-242G20.1
		AC010127.5							LRFN4		XLOC_085031								XLOC_069759						CYP2A6
		RP11-328K22.1							MB21D2		XLOC_085158								XLOC_070547						PON1
		AC073626.2							CCNJ		XLOC_085163								XLOC_071037						ACAT1
		TNK2-AS1							STK33		XLOC_085168								XLOC_071038						CUX2
		RP11-16L21.7							PCLO		XLOC_085177								XLOC_071244						AGXT2
		AC007182.6							SAMD7		XLOC_085385								XLOC_071351						HGD
		XX-FW81066F1.2							PGA3		XLOC_085420								XLOC_071392						PROC
		LARGE-AS1							ACBD7		XLOC_085702								XLOC_071476						GAMT
		AC096574.4							HOXC9		XLOC_085915								XLOC_071537						SLC41A2
		GRTP1-AS1							GNGT1		XLOC_086094								XLOC_071849						BAAT
		AL450226.2							LRCH2		XLOC_086095								XLOC_071851						ALB
		RP11-295P9.6							SLC22A14		XLOC_086096								XLOC_072015						MBL2
		RP5-937E21.8							PGA4		XLOC_086445								XLOC_072017						CYB5A
		RP11-512N4.2							ACTC1		XLOC_087836								XLOC_072067						FGB
		CTD-2384B11.2							SLC25A24		XLOC_087850								XLOC_072126						DMRTA1
		AC104134.2							NPY2R		XLOC_087874								XLOC_072192						PIPOX
		AC005237.4							WDR63		XLOC_088009								XLOC_072300						C1S
		AC005522.7							FAM46D		XLOC_088290								XLOC_072310						SLC22A10
		RP1-45I4.2							MSLN		XLOC_088294								XLOC_072336						CYP4F12
		RP11-57H12.3							SLC17A7		XLOC_088427								XLOC_072338						ECI2
		RP11-167P22.3							C10orf53		XLOC_088428								XLOC_072707						ABCB4
		RP1-18D14.7							ZKSCAN7		XLOC_089449								XLOC_072773						CDHR5
		RP11-136K14.3							KDM4D		XLOC_089452								XLOC_072805						CRYAA
		AC007098.1							IGFL3		XLOC_089982								XLOC_072864						GPHN
		RP1-1J6.2							ABCG4		XLOC_090295								XLOC_072945						MFAP3L
		RP1-50O24.6							SVOP		XLOC_090297								XLOC_073002						AGL
		CTA-747E2.10							CCL27		XLOC_090300								XLOC_073045						ITGAD
		RP11-203B9.4							C6orf99		XLOC_090308								XLOC_073071						CYGB
		RP11-166N17.3							FERD3L		XLOC_090311								XLOC_073079						SLITRK2
		RP11-298J20.3							PRKACG		XLOC_090492								XLOC_073089						COL6A6
		LINC00161							SCAI		XLOC_092455								XLOC_073155						TFPI2
		AC105461.1							OR1J4		XLOC_093560								XLOC_073421						NCR1
		RP11-165F24.3									XLOC_093700								XLOC_073422						OTC
		AC068535.2									XLOC_093792								XLOC_073473						SEPP1
		RP11-570H19.2									XLOC_093796								XLOC_073474						SLC25A15
		HPN-AS1									XLOC_093809								XLOC_073501						OXER1
		ZMYM4-AS1									XLOC_093810								XLOC_073525						PPM1K
		RP11-169D4.1									XLOC_095162								XLOC_073534						CCDC38
		AC006458.3									XLOC_018728								XLOC_073571						GLYCTK
		AC109333.10									XLOC_002548								XLOC_073581						PAH
		RP5-973N23.4									XLOC_002549								XLOC_073662						SPDYC
		RP11-242O24.5									XLOC_002554								XLOC_073665						RP4-583P15.14
		RP11-162J8.2									XLOC_005516								XLOC_073706						ARG1
		RP11-69E11.8									XLOC_009230								XLOC_073713						SEC62
		AC003991.3									XLOC_009232								XLOC_073836						TMEM53
		RP1-122O8.7									XLOC_009240								XLOC_073923						SLC22A25
		AC015971.2									XLOC_010135								XLOC_074006						IYD
		RP5-994D16.9									XLOC_010139								XLOC_074014						RETSAT
		RP11-392O17.1									XLOC_010170								XLOC_074075						SLC6A12
		AC004837.5									XLOC_010171								XLOC_074197						SLC34A1
		AL133247.2									XLOC_010294								XLOC_074227						ABHD2
		RP5-872K7.7									XLOC_010295								XLOC_074332						FABP1
		RP4-534N18.2									XLOC_010449								XLOC_074340						FAAH2
		TTC3-AS1									XLOC_010452								XLOC_074346						CES2
		RP3-335N17.2									XLOC_010454								XLOC_074437						SPRYD4
		RP5-1160K1.6									XLOC_010474								XLOC_074438						C11orf71
		RP11-57H12.5									XLOC_010492								XLOC_074530						ESPN
		AC016722.4									XLOC_010493								XLOC_074669						ACY1
		RP4-677H15.4									XLOC_010494								XLOC_074897						AL138847.1
		RP11-38L15.2									XLOC_010495								XLOC_075116						RAB17
		RP11-135A24.2									XLOC_010496								XLOC_075243						HSD17B8
		AC005162.4									XLOC_010520								XLOC_075311						EXPH5
		RP11-52J3.2									XLOC_010525								XLOC_075399						SORBS3
		AC007327.5									XLOC_010530								XLOC_075462						SPIC
		C4B-AS1									XLOC_010534								XLOC_075468						SH2D1B
		ARSD-AS1									XLOC_010537								XLOC_075473						TCHH
		STEAP3-AS1									XLOC_010542								XLOC_075476						ETNK2
		AC016999.2									XLOC_010544								XLOC_075602						CCL23
		AP001043.1									XLOC_010553								XLOC_075725						SLC16A4
		RP11-574K11.8									XLOC_010564								XLOC_075764						CD300LG
		RP5-1042K10.10									XLOC_010567								XLOC_075835						PDLIM5
		SNAP47-AS1									XLOC_011584								XLOC_075937						AC079354.1
		BIRC6-AS1									XLOC_013158								XLOC_075946						SAMD4A
		RP4-613B23.1									XLOC_013163								XLOC_075948						FAH
		TPRG1-AS2									XLOC_013177								XLOC_076292						SLC2A9
		RP5-997D16.2									XLOC_013184								XLOC_076296						ALDH7A1
		MIRLET7DHG									XLOC_013188								XLOC_076297						CA5A
		RP11-290M5.2									XLOC_013189								XLOC_076419						CPB2
		RP11-313A24.1									XLOC_017013								XLOC_076461						RUNDC3B
		RP11-74C13.3									XLOC_017026								XLOC_076501						CDH23
		AC114763.1									XLOC_017027								XLOC_076538						IL18R1
		RP5-1071N3.1									XLOC_017534								XLOC_076621						AVPI1
		RP1-225E12.2									XLOC_017744								XLOC_076761						LRP1
		OOEP-AS1									XLOC_018449								XLOC_076778						MYO1B
		RP11-413G15.1									XLOC_018451								XLOC_076829						CFHR4
		RP11-466A17.1									XLOC_018452								XLOC_076884						TMBIM6
		RP11-331F9.3									XLOC_019659								XLOC_076905						ACOX1
		AC113610.1									XLOC_021454								XLOC_076961						PUS10
		RP5-1170K4.7									XLOC_021663								XLOC_077008						GBP7
		AP006285.7									XLOC_021980								XLOC_077061						AP001631.10
		RP4-530I15.9									XLOC_023464								XLOC_079301						CXCL2
		USP12-AS1									XLOC_023467								XLOC_080735						RAPH1
		AC008440.5									XLOC_023469								XLOC_081036						TF
		SLC6A1-AS1									XLOC_023474								XLOC_081528						CEACAM4
		VIPR1-AS1									XLOC_023475								XLOC_082315						GPLD1
		LARS2-AS1									XLOC_023477								XLOC_082796						ADAMTSL3
		RP3-510O8.4									XLOC_023478								XLOC_085009						PFKFB1
		RP11-324O2.3									XLOC_023479								XLOC_085878						ENTPD8
		RP11-146N23.4									XLOC_024103								XLOC_086047						ACSL5
		RP1-137K2.2									XLOC_027601								XLOC_087497						HP
		RP11-301L8.2									XLOC_028675								XLOC_088381						LRRK2
		RP1-12G14.7									XLOC_030677								XLOC_088899						SLC23A2
		RP11-464O2.2									XLOC_030678								XLOC_088953						CYFIP2
		RP1-187B23.1									XLOC_030680								XLOC_089394						FMO4
		SRGAP2-AS1									XLOC_030681								XLOC_089610						EXOC3L4
		C4A-AS1									XLOC_030683								XLOC_089694						RP11-676J12.7
		AC016909.1									XLOC_030684								XLOC_094999						CRADD
		AP001442.2									XLOC_030689								XLOC_095594						CALM1
		LL0XNC01-237H1.3									XLOC_032026								XLOC_095595						MYD88
		RP11-247A12.1									XLOC_032027								XLOC_096068						FUOM
		AC016683.5									XLOC_032028								XLOC_073632						LTK
		AC007970.1									XLOC_032395								XLOC_002703						PPP1R3B
		CLYBL-AS1									XLOC_032750								XLOC_003730						AGMO
		RP11-52J3.3									XLOC_039430								XLOC_005703						ZMYND12
		RP11-666F17.1									XLOC_041759								XLOC_006177						FAM186B
		AC002064.4									XLOC_042420								XLOC_006366						ZNF684
		PCCA-AS1									XLOC_042721								XLOC_006492						DUSP16
		AC114730.7									XLOC_043499								XLOC_007483						HDAC6
		AC092687.5									XLOC_043648								XLOC_010060						LRRC55
		AC109828.1									XLOC_046906								XLOC_013298						CYP2C19
		RP11-493K19.3									XLOC_047244								XLOC_015459						IL1RAPL2
		AC009303.1									XLOC_048338								XLOC_016709						SLC4A4
		AC142528.1									XLOC_048351								XLOC_017619						GCKR
		ZRANB2-AS1									XLOC_048356								XLOC_018420						FAM9B
		AC091153.4									XLOC_048358								XLOC_018729						CTNNA3
		NUCB1-AS1									XLOC_048359								XLOC_019553						SHBG
		RP11-121A14.2									XLOC_048702								XLOC_019839						ZNF540
		RP11-342M3.5									XLOC_048703								XLOC_027485						RP11-89N17.1
		AC016644.1									XLOC_051615								XLOC_028524						MT1A
		RP11-457D2.3									XLOC_051688								XLOC_033352						CES5A
		AC124997.1									XLOC_051689								XLOC_033359						FTCDNL1
		RMDN2-AS1									XLOC_051690								XLOC_033369						DLG2
		RP11-626E13.1									XLOC_051692								XLOC_033579						GPER1
		CPB2-AS1									XLOC_051729								XLOC_041344						NFKBIA
		AP006216.12									XLOC_051732								XLOC_043392						EPHB1
		AC007050.17									XLOC_051734								XLOC_045079						HIBADH
		RP1-3J17.3									XLOC_051737								XLOC_048314						PLCG2
		RP1-117O3.2									XLOC_052411								XLOC_050056						C7orf63
		RP3-467L1.4									XLOC_052412								XLOC_050062						ATF7IP2
		RP11-340I6.7									XLOC_052420								XLOC_051273						MPPED1
		RP3-403L10.3									XLOC_052422								XLOC_051633						ATG2A
		RP3-486I3.5									XLOC_052423								XLOC_051909						ACTG1
		ITCH-AS1									XLOC_052425								XLOC_052068						ZNF544
		RP11-79M19.2									XLOC_052426								XLOC_052442						AMER1
		RP11-296A18.6									XLOC_052431								XLOC_053552						GJC3
		AC002401.1									XLOC_055043								XLOC_058319						PECR
		RP1-125I3.2									XLOC_055377								XLOC_071371						LEPR
		RP1-118J21.5									XLOC_055378								XLOC_072028						DUSP10
		RP11-243J16.7									XLOC_056521								XLOC_072074						HDHD3
		RP5-1024G6.2									XLOC_056526								XLOC_072206						MOGAT1
		AC004019.13									XLOC_056527								XLOC_072207						ASPRV1
		RP5-886K2.3									XLOC_056528								XLOC_072730						GRAMD3
		AC007563.5									XLOC_056530								XLOC_072800						CPAMD8
		RP11-128B16.3									XLOC_056661								XLOC_073096						NUDT6
		RP11-78B10.2									XLOC_057255								XLOC_073236						C20orf62
		RP3-329E20.2									XLOC_058126								XLOC_073441
		RP11-544A12.4									XLOC_058129								XLOC_073833
		RP11-16C18.3									XLOC_058132								XLOC_074162
		RP11-809M12.1									XLOC_058135								XLOC_074490
		XIAP-AS1									XLOC_060025								XLOC_075273
		FTCD-AS1									XLOC_060033								XLOC_075284
		RP1-12G14.6									XLOC_060034								XLOC_075423
		KCND3-AS1									XLOC_060035								XLOC_075524
		AC009095.4									XLOC_060038								XLOC_076264
		AC003075.4									XLOC_060121								XLOC_076265
		GFOD1-AS1									XLOC_060658								XLOC_076298
		AC015849.2									XLOC_060662								XLOC_076351
		MLK7-AS1									XLOC_060666								XLOC_076660
		ITIH4-AS1									XLOC_061118								XLOC_076904
		ZBTB20-AS3									XLOC_061119								XLOC_076996
		SLC9A9-AS1									XLOC_061121								XLOC_083123
		RP11-349J5.2									XLOC_061122								XLOC_094493
		MAGI1-AS1									XLOC_061123								XLOC_094914
		ZBTB20-AS2									XLOC_061124								XLOC_095091
		AC064852.4									XLOC_061125								XLOC_095854
		ZBTB20-AS1									XLOC_061126								XLOC_096001
		RP3-455J7.4									XLOC_061127								XLOC_001337
		RP11-197K3.1									XLOC_061131								XLOC_002507
		AC007620.3									XLOC_061132								XLOC_002711
		ZBTB20-AS4									XLOC_061133								XLOC_003338
		GLYCTK-AS1									XLOC_061135								XLOC_003416
		RP11-446F17.3									XLOC_061136								XLOC_006522
		AC005062.2									XLOC_061138								XLOC_006711
		RP11-286H14.8									XLOC_061139								XLOC_009514
		RP11-148K1.10									XLOC_061140								XLOC_016136
		RP1-93H18.6									XLOC_061141								XLOC_024634
		FOXP1-AS1									XLOC_061143								XLOC_024674
		RP3-508I15.18									XLOC_061415								XLOC_030600
		SLC9A9-AS2									XLOC_063256								XLOC_034044
		AL109761.5									XLOC_063257								XLOC_035070
		ALKBH3-AS1									XLOC_063258								XLOC_035160
		SMARCA5-AS1									XLOC_063260								XLOC_045339
		NADK2-AS1									XLOC_063262								XLOC_049624
		RP11-410D17.2									XLOC_063870								XLOC_057932
		CTC-467M3.1									XLOC_063871								XLOC_059860
		CTD-2036P10.3									XLOC_065106								XLOC_068001
		CTD-2024I7.13									XLOC_065107								XLOC_071103
		CTC-338M12.7									XLOC_065110								XLOC_072610
		CARS-AS1									XLOC_070020								XLOC_073513
		FAM13A-AS1									XLOC_071526								XLOC_076321
		CTD-2383M3.1									XLOC_072020								XLOC_076815
		RP11-709A23.1									XLOC_072021								XLOC_093318
		OCIAD1-AS1									XLOC_074072								XLOC_036742
		RP11-713M15.1									XLOC_074704								XLOC_007686
		RP11-557J10.4									XLOC_075791								XLOC_072902
		ZFAT-AS1									XLOC_075792								XLOC_063415
		RP11-331K21.1									XLOC_075797								XLOC_006991
		RP11-766F14.1									XLOC_076322								XLOC_050926
		NPHP3-AS1									XLOC_077465								XLOC_074644
		RP11-626H12.3									XLOC_077466								XLOC_064717
		RP5-951N9.1									XLOC_077473
		CTC-506B8.1									XLOC_077731
		RP11-772C9.1									XLOC_078349
		RP13-560N11.1									XLOC_079102
		UGDH-AS1									XLOC_080969
		RP11-478P10.1									XLOC_080974
		CTC-537E7.1									XLOC_080994
		CTB-46B19.2									XLOC_080995
		CTD-2236F14.1									XLOC_080996
		RP11-481C4.1									XLOC_080998
		RP5-1029K10.2									XLOC_081003
		RP11-6E9.4									XLOC_081005
		RP11-563E2.2									XLOC_081006
		RP11-1079K10.4									XLOC_081007
		ALDH1L1-AS1									XLOC_081008
		RP11-76G10.1									XLOC_081009
		CTD-2197I11.1									XLOC_081012
		RP11-380D23.1									XLOC_081013
		RP11-301H24.3									XLOC_081014
		RP11-440I14.2									XLOC_081015
		RP11-517I3.1									XLOC_081017
		AC007078.4									XLOC_082057
		RP11-864I4.3									XLOC_083972
		AP000892.4									XLOC_083978
		RP5-1063M23.1									XLOC_083983
		RP11-588L15.2									XLOC_084003
		RP11-843P14.2									XLOC_085156
		AC008592.7									XLOC_085160
		AE000661.37									XLOC_085162
		F11-AS1									XLOC_085171
		RP11-327O17.2									XLOC_085172
		CTD-2283N19.1									XLOC_085173
		CTD-2201E9.1									XLOC_085175
		RP11-843P14.1									XLOC_085176
		RP11-648L3.2									XLOC_088167
		RP11-156K13.2									XLOC_088169
		AC011343.1									XLOC_088170
		RP11-420B22.1									XLOC_088172
		KB-1254G8.1									XLOC_088173
		KB-1107E3.1									XLOC_088332
		RP11-51J9.4									XLOC_090452
		RP11-115J16.3									XLOC_092454
		RP11-779O18.3									XLOC_093667
		AC025442.3									XLOC_093670
		RP11-35G22.1									XLOC_001471
		KB-1205A7.2									XLOC_001576
		CTB-113P19.3									XLOC_002305
		RP11-26E5.1									XLOC_002314
		CTB-4E7.1									XLOC_003543
		RP11-172E10.1									XLOC_003553
		RP11-48B3.3									XLOC_003913
		RP11-278I4.2									XLOC_003914
		ANO1-AS2									XLOC_011583
		CTD-2562J17.7									XLOC_016466
		RP11-677I18.3									XLOC_016854
		AP000487.6									XLOC_016867
		RP11-356J5.4									XLOC_018672
		RP11-702F3.1									XLOC_020185
		CTD-2560E9.3									XLOC_021441
		STT3A-AS1									XLOC_021665
		RP11-535A19.1									XLOC_022026
		RP11-159H22.2									XLOC_022575
		CTD-2516F10.4									XLOC_023466
		RP11-748C4.1									XLOC_023470
		RP11-513D5.2									XLOC_023472
		RP11-152H18.4									XLOC_023473
		ANO1-AS1									XLOC_023476
		RP11-484D2.2									XLOC_023706
		RP1-68D18.3									XLOC_024697
		RP11-661A12.9									XLOC_026247
		RP11-58K22.4									XLOC_026248
		RP11-318C2.1									XLOC_026251
		RP11-716H6.2									XLOC_026252
		RP11-484D2.5									XLOC_030688
		RP11-732A19.5									XLOC_032012
		CTD-2616J11.2									XLOC_034520
		RP11-144G7.2									XLOC_034521
		RP11-618K13.2									XLOC_034523
		BRWD1-IT2									XLOC_034530
		AP000462.2									XLOC_034536
		RP11-59N23.1									XLOC_034537
		RP11-757G1.5									XLOC_034538
		DENND5B-AS1									XLOC_034539
		RP11-495K9.5									XLOC_036845
		RP11-656E20.5									XLOC_037597
		RP11-778H2.1									XLOC_037788
		RP11-338E21.3									XLOC_037791
		AP000462.1									XLOC_038501
		RP11-233G1.4									XLOC_043467
		RP11-349I1.2									XLOC_043496
		RP11-173P15.3									XLOC_043524
		CTD-2017C7.1									XLOC_043525
		RP11-45F15.1									XLOC_043651
		RP11-17G12.3									XLOC_043909
		RP11-7M8.2									XLOC_043911
		RP11-729I10.2									XLOC_044831
		RP11-450K4.1									XLOC_045385
		RP11-259O18.4									XLOC_045392
		CTD-2252P21.1									XLOC_046482
		RP11-780K2.1									XLOC_046483
		RP11-498M15.1									XLOC_046484
		RP11-863H1.1									XLOC_046485
		RP11-449P15.1									XLOC_046487
		RP11-570L15.2									XLOC_046489
		RP11-818F20.5									XLOC_046490
		RP11-341G23.2									XLOC_046491
		RP11-46I1.1									XLOC_047239
		RP11-543H12.1									XLOC_047319
		RP11-493P1.2									XLOC_047487
		RP11-530C5.2									XLOC_047489
		RP11-474P2.2									XLOC_048348
		RP11-977G19.14									XLOC_051284
		RP11-887P2.5									XLOC_051286
		RP11-649E7.5									XLOC_051287
		RP11-33N16.2									XLOC_051691
		RP11-300J18.2									XLOC_051831
		RP11-982M15.2									XLOC_051834
		RP11-661G16.1									XLOC_051866
		RP11-903H12.3									XLOC_052581
		RP11-862P13.1									XLOC_052582
		CTD-2376I20.1									XLOC_054046
		RP11-517O13.3									XLOC_055175
		CTD-2002H8.2									XLOC_055181
		RP11-589M4.3									XLOC_055417
		RP11-661G16.2									XLOC_055418
		RP11-356K23.1									XLOC_055422
		RP11-24J19.1									XLOC_055742
		CTD-2302E22.2									XLOC_058107
		RP11-109N23.4									XLOC_059278
		RP11-300J18.1									XLOC_060091
		RP5-1021I20.5									XLOC_061379
		RP11-47I22.1									XLOC_061413
		RP11-1078H9.2									XLOC_062174
		RP11-407N17.5									XLOC_062175
		RP11-507K2.2									XLOC_062176
		RP11-614O9.1									XLOC_062177
		RP11-589M4.1									XLOC_063208
		FOXN3-AS2									XLOC_063209
		RP11-407N17.4									XLOC_063210
		RP11-1112J20.2									XLOC_063211
		RP11-77A13.1									XLOC_063212
		AC005484.5									XLOC_063213
		RP11-545N8.3									XLOC_063214
		RP11-950C14.7									XLOC_063215
		RP11-1078H9.5									XLOC_063216
		RP11-299G20.2									XLOC_063217
		CTD-2008A1.1									XLOC_063218
		RP11-56B16.5									XLOC_063220
		RP11-562A8.4									XLOC_063221
		CTD-3065B20.3									XLOC_063222
		RP11-109D20.2									XLOC_065108
		RP11-64K12.9									XLOC_065158
		RP11-815J21.4									XLOC_065761
		RP11-109D20.1									XLOC_065942
		RP11-540O11.7									XLOC_067051
		RP11-1084A12.2									XLOC_067056
		RP11-650L12.1									XLOC_067058
		RP11-39M21.1									XLOC_068571
		RP11-219B17.2									XLOC_072018
		RP11-616K22.2									XLOC_072413
		RP11-39M21.2									XLOC_072899
		RP11-317G6.1									XLOC_074078
		RP11-554D20.1									XLOC_076323
		RP11-275I4.1									XLOC_076681
		RP11-562A8.5									XLOC_077071
		RP11-325E5.1									XLOC_077734
		RP11-120K9.2									XLOC_080997
		CTD-2184D3.7									XLOC_081018
		CTD-3110H11.1									XLOC_084005
		RP11-299G20.3									XLOC_084630
		RP11-507J18.2									XLOC_087365
		RP11-382A20.5									XLOC_088020
		RP11-616M22.2									XLOC_088168
		CTD-3203P2.1									XLOC_088419
		IL21R-AS1									XLOC_088717
		RP11-510M2.5									XLOC_093154
		RP11-1035H13.2									XLOC_093561
		LA16c-390E6.4									XLOC_002302
		RP11-95H11.1									XLOC_047492
		RP11-329J18.2									XLOC_047493
		CTB-134F13.1									XLOC_058238
		RP11-382A20.7									XLOC_008425
		RP11-413H22.2									XLOC_046907
		RP11-21M24.3									XLOC_041539
		RP11-354M1.2									XLOC_022020
		AC009120.5									XLOC_022136
		RP11-432I5.1									XLOC_046903
		RP11-96D1.5									XLOC_046904
		ADPGK-AS1									XLOC_047485
		RP11-483P21.6									XLOC_047486
		RP11-426C22.6									XLOC_052385
		RP11-190D6.2									XLOC_055188
		RP11-538I12.2									XLOC_064339
		RP11-74C13.4									XLOC_062608
		LA16c-361A3.3									XLOC_015159
		AC009120.10									XLOC_032157
		RP11-44I10.3									XLOC_043933
		CTD-2049O4.1									XLOC_046905
		RP11-297C4.1									XLOC_047237
		RP11-297C4.2									XLOC_047240
		RP11-474B12.1									XLOC_047672
		LA16c-329F2.1									XLOC_047674
		CTD-2050B12.2									XLOC_051832
		RP11-709D24.6									XLOC_057016
		RP11-96D1.6									XLOC_066504
		CTD-2515H24.3									XLOC_067057
		RP11-432I5.8									XLOC_082391
		CTD-2555A7.3									XLOC_083131
		RP11-178L8.3									XLOC_083504
		RP11-390D11.1									XLOC_085744
		CTD-2515A14.1									XLOC_087355
		LA16c-366D1.3									XLOC_017368
		RP11-264M12.2									XLOC_018709
		CTD-2358C21.4									XLOC_045204
		RP11-314A20.5									XLOC_062181
		RP11-700H6.4									XLOC_079315
		CTA-972D3.2									XLOC_044244
		CTC-457L16.2									XLOC_020616
		RP11-490O6.2									XLOC_048340
		AC021224.1									XLOC_021710
		CTD-2135D7.2									XLOC_015014
		RP11-818O24.3									XLOC_025514
		RP11-498C9.2									XLOC_055748
		RP11-517A5.5									XLOC_055755
		CTD-3060P21.1									XLOC_010124
		CTD-2194A8.2									XLOC_022572
		RP11-515O17.2									XLOC_037790
		CTC-524C5.2									XLOC_095593
		CTD-2541J13.2									XLOC_026010
		RP11-321A17.4									XLOC_031455
		XXbac-BPG181M17.6									XLOC_087996
		RP11-456D7.1									XLOC_006946
		RP11-210K20.2									XLOC_055758
		RP11-513M1.1									XLOC_063219
		RP11-627G18.2									XLOC_006947
		CTC-297N7.9									XLOC_028677
		CTD-2145A24.4									XLOC_055745
		RP4-777O23.2									XLOC_055746
		RP11-524F11.2									XLOC_075683
		RP11-760N9.1									XLOC_089494
		RP11-277J6.2									XLOC_064802
		RP11-474I11.8									XLOC_084637
		RP11-799B12.2									XLOC_005395
		Y_RNA
		RP11-16C1.1
		RP13-270P17.2
		AC010761.9
		RP11-793A3.1
		RP11-806L2.6
		RP11-524F11.1
		CTD-3157E16.1
		RP11-849F2.5
		RP11-737O24.2
		RP11-16C1.3
		RP11-737O24.1
		RP11-466A19.3
		RP11-793A3.2
		RP11-567M16.5
		RP11-701H16.4
		CTD-2369P2.5
		CTD-2562J15.4
		CTD-2659N19.10
		CTB-31O20.8
		RP11-383D22.1
		AC005954.4
		RP11-126O1.5
		CTB-31O20.4
		CTC-550B14.7
		RP11-686D22.9
		CTD-2240E14.4
		RP11-120M18.5
		RP11-108P20.2
		CTC-503J8.4
		CTC-250I14.6
		RP11-323N12.5
		RP11-552F3.13
		RP11-546M21.6
		CTC-499B15.7
		RP11-136H19.1
		RP11-1151B14.2
		RP11-49K24.8
		RP4-604K5.3
		AC004623.2
		RP11-426J5.2
		RP11-484L8.1
		CTD-2616J11.9
		AC130469.2
		CTC-429P9.2
		RP11-379K17.12
		AIRN
		CTC-492K19.4
		RP11-295P9.8
		CTD-2545M3.2
		A1BG-AS1
		CTD-3187F8.14
		AC004447.2
		CTD-2521M24.6
		CTD-2525I3.6
		RP11-345P4.7
		CTD-3193O13.14
		RP11-178L8.9
		AP006621.9
		AP000962.2
		RP11-395P17.11
		RP4-769N13.7
		AP001172.2
		RP11-178L8.8
		RP11-130L8.1
		AP000769.7
		RP11-118F19.1
		AP001172.3
		RP1-256G22.2
		RP11-568J23.5
		RP11-324O2.6
		RP13-216E22.5
		AC002128.5
		RP11-761I4.4
		RP11-787I22.3
		RP4-678D15.1
		RP11-254F7.3
		RP5-892K4.1
		RP11-1293J14.1
		RP11-338I21.1
		RP3-511B24.6
		RP1-286D6.5
		RP11-53A1.2
		U47924.31
		RP1-30M3.5
		RP11-532M24.1
		CTB-43P18.1
		JMJD1C-AS1
		RP11-533E19.7
		CTD-2555O16.4
		RP11-78I14.1
		RP11-290D2.6
		RP11-449P15.2
		RP5-1180E21.5
		AC000068.9
		RP11-138A9.2
		RP13-514E23.2
		RP11-96C23.15
		RP4-751H13.7
		AC092171.2
		RP11-91A18.4
		AC009480.3
		COL18A1-AS2
		RP1-37C10.3
		ARMCX3-AS1
		TXNDC12-AS1
		RP11-184I16.4
		MEIS1-AS2
		RP11-298J23.5
		RP11-307L3.4
		RP11-374P20.4
		AC011247.3
		AC022173.2
		RP11-69L16.4
		MEIS1-AS1
		RP11-122A21.2
		CNOT10-AS1
		RP11-118M9.3
		RP11-732A19.8
		RP11-231I16.1
		RP11-56G10.2
		RP11-133N21.10
		RP11-864J10.4
		AC005041.17
		RP11-231E19.1
		RP11-107F6.3
		CTD-2561B21.5
		CTD-2561B21.4
		RP11-504I13.3
		RP11-746M1.1
		RP11-474I11.7
		CTD-2349P21.6
		CTC-425F1.2
		RP11-552F3.10
		CTD-2537I9.12
		RP11-697E22.1
		AC007787.2
		CTD-2525I3.3
		CTC-273B12.5
		CTD-2126E3.3
		CTD-2525I3.5
		AC092301.3
		AC005387.2
		RP11-325D15.2
		CTB-12A17.3
		CTD-3222D19.7
		CTB-174O21.2
		CTD-2571L23.6
		CTD-3001H11.1
		CTD-2576F9.2
		RP11-435O5.6
		RP11-61K9.2
		AP001439.2
		RP11-336A10.2
		RP11-492I21.1
		RP11-176F3.7
		BACH1-AS1
		RP3-510L9.1
		RP3-521E19.2
		RP11-894P9.2
		RP11-70L8.4
		RP13-991F5.2
		RP11-1250I15.3
		AC002398.11
		RP11-936I5.1
		RP5-821D11.7
		AC004878.2
		RP1-91J24.3
		RP11-452K12.4
		RP11-439A17.4
		RP5-998N21.7
		IDI2-AS1
		AC083884.8
		RP1-67A8.3
		AC009505.2
		MORC2-AS1
		SHANK2-AS2
		AC009133.14
		HLTF-AS1
		AC002310.7
		ARHGEF3-AS1
		RP11-758P17.2
		STARD4-AS1
		CTD-2256P15.1
		RP11-45A12.2
		RP11-502N13.2
		RP11-727F15.9
		AE000658.22
		RP11-521C20.3
		RP11-128A17.1
		RP11-923I11.4
		CTD-2235H24.2
		RP11-923I11.6
		RP11-69H7.3
		RP13-638C3.4
		RP13-638C3.3
		AC010761.10
		CTB-50L17.5
		CTC-250I14.3
		CTC-510F12.6
		RP11-255H23.4
		RP11-178G16.5
		RP3-523E19.2
		CTD-2140B24.6
		CTD-2256P15.4
		CTA-390C10.9
		RP3-412A9.16
		RP11-126K1.8
		RP11-1L9.1
		MID1IP1-AS1
		AC017002.1
		RP11-1149O23.4
		KIAA0196-AS1
		RP11-90P5.2
		RP11-1149O23.2
		CTB-120L21.1
		RP11-110I1.6
		RP11-685M7.5
		RP11-512N21.3
		RP11-680A11.5
		AC005606.15
		RP11-498C9.3
		RP11-517A5.4
		RP11-360L9.8
		RP11-180P8.3
		CTB-131K11.1
		PTPRG-AS1
		AC009133.15
		RP11-20B24.4
		RP5-940J5.9
		FLNB-AS1
		RP11-483I13.5
		SERHL
		ZNRF3-AS1
		COL18A1-AS1
		LINC00943
		RP3-337H4.8
		AC005042.4
		AC012307.3
		CTA-373H7.7
		RP4-761J14.8
		RP13-131K19.2
		RP11-285G1.9
		RP11-223P11.3
		HLA-DQB1-AS1
		AC019048.1
		AP001469.5
		MDC1-AS1
		AC007879.1
		RP11-181K3.4
		RP1-86D1.5
		RP11-445O16.3
		AC083949.1
		RP11-809C18.3
		AC008937.3
		XXbac-B476C20.9
		NCBP2-AS1
		MTOR-AS1
		RP5-997D24.3
		AC009950.2
		AC018705.5
		RP11-739N20.2
		RP11-157P1.4
		AC084809.2
		AC019118.4
		LA16c-395F10.1
		AC078883.4
		RP11-565P22.2
		AC096574.5
		RP1-86D1.4
		C6orf47-AS1
		RP11-445L13__B.3
		RP11-203J24.8
		AC053503.11
		RP11-316M21.6
		SPAG5-AS1
		RP1-20B21.4
		AC092839.3
		RP1-317E23.3
		RP11-186N15.3
		AP001610.5
		RP11-1148L6.5
		RP11-537H15.3
		AP001468.58
		RP11-574F21.2
		AC096558.1
		AC008781.7
		RP13-39P12.3
		AC010095.5
		RP11-266K22.2
		AC068491.2
		RP1-92O14.6
		RP1-274L7.1
		AC096649.2
		AC018462.2
		ZNF32-AS2
		RP1-149A16.3
		SC22CB-1D7.1
		RP11-343N15.1
		RP3-508I15.10
		RP11-316M1.3
		RP4-760C5.3
		RP4-569M23.2
		AC007099.1
		AC007285.7
		AC010976.2
		AC009542.2
		AC104655.2
		AC074366.3
		ATP11A-AS1
		RP1-85F18.6
		HCG25
		RP11-410N8.3
		XXYLT1-AS1
		AC018878.3
		Z83844.1
		RP11-57H14.2
		RP11-506O24.1
		RP11-135A24.4
		AC055764.1
		ARHGEF19-AS1
		ETV5-AS1
		AC007308.6
		RNF219-AS1
		RP11-275I14.4
		AC068580.6
		AC114730.11
		AC010149.4
		JARID2-AS1
		AC004593.3
		AC007389.3
		RP11-73M7.6
		AC005540.3
		RP11-335O4.3
		PRKX-AS1
		RP11-525G13.2
		AC107081.5
		AP001619.3
		AC138655.6
		RP11-108L7.4
		RP11-203L2.4
		DNAJC9-AS1
		RP11-96L14.7
		RP11-535C21.3
		CTA-984G1.5
		RP11-230L22.4
		CTA-407F11.7
		RP11-465K1.2
		AC073834.3
		P4HA2-AS1
		DCTN1-AS1
		RP11-77M5.1
		RP11-77C3.3
		RP11-467D18.2
		RP11-732M18.2
		RP11-253A20.1
		RP11-656D10.6
		RP11-436D10.3
		RP11-572M11.4
		RP4-584D14.5
		THOC7-AS1
		RP1-149A16.17
		RP11-538P18.2
		RP11-293G6__A.2
		AC006547.8
		RP11-165P7.1
		KB-1471A8.1
		RP11-334E6.10
		RP11-847H18.2
		RP5-940J5.8
		KB-1208A12.3
		SPTY2D1-AS1
		RP5-940J5.6
		CTC-339D2.1
		RP11-154F14.2
		CTD-2016O11.1
		CTC-575I10.1
		CTC-563A5.2
		RP11-438D8.2
		RP11-49I4.3
		RP11-436H11.6
		CTD-2193P3.2
		EAF1-AS1
		RP11-256P1.1
		RP11-265F19.1
		RP11-436H11.2
		CTD-2024P10.1
		RP11-436H11.3
		RP11-302F12.10
		RP11-39E3.3
		CTD-3224K15.2
		RP11-689P11.3
		RP11-326L2.1
		RP11-582J16.5
		CTD-2340D6.2
		RP11-351C8.1
		GRPEL2-AS1
		RP11-10N23.4
		RP11-723D22.3
		RP11-363L24.3
		RP11-267M23.3
		CTD-2371O3.2
		RP11-452H21.1
		RP11-33I11.2
		NAV2-AS2
		RP11-755F10.3
		RP11-727A23.7
		RP11-60I3.4
		RP11-872D17.4
		RP11-47J17.3
		RP11-58K22.5
		RP11-867G23.12
		RP11-7I15.3
		RP11-754B17.1
		RP5-1047A19.4
		RP13-317D12.3
		RP11-700F16.3
		AP002954.4
		CTD-2653D5.1
		RP11-867O8.5
		RP11-45F15.2
		RP11-338K17.8
		RP11-456I15.2
		RP11-989F5.1
		RP11-7N14.1
		RP11-173P15.5
		RP11-443N24.2
		RP11-860B13.1
		RP11-809N8.2
		AP000462.3
		RP11-800A3.7
		TMPO-AS1
		RP11-1060G2.1
		RP11-386G11.8
		RP11-2H8.2
		RP11-359M6.1
		RP11-843B15.2
		RP11-603J24.17
		RP11-579D7.2
		RP11-650K20.2
		RP11-386G11.5
		RP11-386G11.10
		RP11-74K11.2
		RP11-753H16.5
		RP4-816N1.7
		RP11-161H23.5
		RP1-267L14.3
		RP11-517O13.1
		RP11-84C10.4
		RP11-973D8.4
		RP11-1017G21.4
		RP11-566K11.4
		RP11-488C13.6
		RP11-355N15.1
		RP11-111E14.1
		RP11-540O11.4
		AC074212.5
		RP11-540O11.6
		RP11-245C17.2
		RP11-707P17.2
		LINC00677
		RP11-429P3.3
		RP11-77H9.5
		RP11-529K1.4
		CTD-2026K11.2
		RP11-303E16.3
		RP11-152P23.2
		RP11-264B17.4
		RP5-1085F17.4
		RP11-24N18.1
		RP11-69H7.2
		RP11-152L20.3
		RP11-21M24.2
		RP11-264B17.2
		AC135050.5
		RP11-16L14.2
		RP11-455F5.5
		CTD-2196E14.3
		RP11-265N6.2
		RP5-867C24.5
		RP11-461A8.1
		RP11-2C24.6
		CTD-2033A16.3
		AJ003147.9
		RP11-28G8.1
		RP5-1029F21.2
		RP11-294J22.6
		CTD-2047H16.4
		RP11-53I6.4
		RP11-573D15.9
		RP11-334E6.12
		CTB-58E17.9
		CTC-542B22.2
		RP11-68I3.2
		RP11-171G2.1
		RP11-15F12.1
		RP11-680F20.12
		RP11-621L6.2
		RP4-594I10.3
		AC010761.8
		RP11-6N17.10
		RP11-344B2.2
		CTC-542B22.1
		CTB-58E17.2
		MIR1539
		RP11-13N13.6
		RP11-1376P16.2
		RP11-848P1.3
		RP1-56K13.3
		CTD-2349P21.10
		RP11-354P11.2
		RP11-627G18.1
		RP5-890E16.4
		RP11-881L2.1
		RP11-138I1.3
		RP11-661O13.1
		RP11-19P22.8
		CTC-215O4.4
		RP11-552F3.4
		RP4-657D16.3
		RP11-619L19.1
		AC010525.4
		AC004490.1
		RP11-861E21.2
		AC010504.2
		CTB-129P6.4
		RP11-691H4.3
		RP11-264B14.2
		RP11-703I16.1
		CTC-379B2.4
		CTD-2540B15.11
		RP11-1136J12.1
		RP1-193H18.3
		RP11-697E22.2
		CTD-2013N17.4
		CTD-2540B15.7
		RP11-718I15.1
		RP11-358B23.5
		RP11-247A12.8
		AC022154.7
		CTC-429C10.2
		AC005785.2
		CTD-3137H5.1
		CTD-2528A14.3
		CTB-33G10.11
		CTD-3099C6.7
		CTD-3099C6.11
		RP11-256I23.2
		AC007193.8
		CTD-3032J10.3
		CTC-453G23.5
		L34079.4
		CTB-60E11.9
		RP11-3P17.5
		RP11-73M18.10
		RNU12
		RP11-127L20.5
		RP5-1139B12.4
		RP11-461L13.2
		hsa-mir-335
		RP11-307C12.12
		RP11-169K17.4
		CTD-3020H12.4
		RP11-337N6.2
		CTD-2310F14.1
		RP11-464F9.21
		RP3-337O18.9
		RP11-345P4.10
		KB-431C1.5
		RP11-379F4.7
		RP11-387M24.5
		RP11-531A24.7
		RP11-500C11.3
		RP1-317E23.7
		RP1-63M2.6
		XXbac-BPG252P9.9
		GS1-114I9.1
		RP5-1042K10.13
		RP11-347I19.8
		RP11-96K19.5
		RP11-416N2.4
		GS1-293C5.1
		RP11-18I14.11
		RP11-225H22.7
		RP5-1087E8.3
		RP6-191P20.4
		RP11-875O11.1
		AC000111.6
		ABCC5-AS1
		RP11-114L10.2
		LINC00705
		PLCL2-AS1
		RP5-837M10.4
		RP11-106M7.1
		AC004691.5
		KCNQ1-AS1
		LYST-AS1
		ALG13-AS1
		RP11-95P13.1
		RP11-385F5.4
		RP11-428F8.2
		RP5-1073O3.2
		AC092652.1
		AC017006.2
		RP11-89N17.3
		RP11-403I13.9
		AC009970.1
		AC092839.4
		RP1-151B14.6
		RBMS3-AS1
		RP11-269F20.1
		RP11-89N17.4
		RP11-67L3.2
		RP11-344N10.2
		CNTN4-AS1
		IQCJ-SCHIP1-AS1
		CTD-2139B15.2
		MIR302B
		MAGI2-AS1
		RP11-257P3.3
		RP11-662B19.2
		CTB-78F1.1
		RP11-452H21.2
		NAV2-AS5
		RP11-219O3.2
		RP11-403D15.2
		RP11-881M11.8
		RP11-611O2.5
		RP11-204N11.2
		RP11-831F12.2
		RP11-436M15.3
		RP11-388M20.6
		RP11-72I8.1
		RP11-166B2.5
		RP11-455F5.4
		LA16c-313D11.12
		RP11-1197K16.2
		CTD-2145A24.3
		CTC-499B15.8
		CTB-184G21.3
		CTD-2231E14.5
		CTC-239J10.1
		CIRBP-AS1
		CTB-25B13.6
		RP11-552F3.9
		CTD-2195B23.3
		CTC-490E21.10
		CTA-363E19.2
		CASC2
		RP11-98G13.1
		AP001627.1
		RP11-388P9.2
		RP11-555J4.4
		AC091729.7
		AC018693.6
		MIS18A-AS1
		RP4-784A16.2
		RP1-20N2.6
		RP4-694A7.2
		RP11-109P14.9
		RP11-175D17.3
		RP5-974N19.1
		RP11-159M11.2
		RP11-376O6.2
		RP11-80G7.1
		RP11-625L16.3
		RP11-804A23.4
		RP11-180M15.3
		RP11-321F8.4
		AC004158.3
		CTD-2026K11.1
		RP13-1032I1.7
		RP11-848P1.5
		CTD-2510F5.4
		RP4-789D17.5
		RP11-424N24.2
		RP1-225E12.3
		NAALADL2-AS3
		RP11-145M4.1
		KIRREL3-AS2
		RP11-148O21.2
		CTD-2002J20.1
		MIR219-2
		RP11-244N9.6
		AC090587.5
		ARMC2-AS1
		RP11-227H15.5
		IPO9-AS1
		AC008073.7
		RP11-433J22.2
		RP11-443O13.3
		CTC-484P3.3
		STAU2-AS1
		CTB-167B5.1
		RP11-16B9.1
		RP11-101E7.2
		RP11-405F3.4
		RP11-303E16.5
		AC005264.2
		RP11-102N12.3
		RUSC1-AS1
		AC010761.6
		AC004067.5
		RP1-55C23.7
		SGOL1-AS1
		CTB-35F21.2
		RP5-901A4.1
		PRC1-AS1
		RP11-146F11.5
		RP11-299H22.6
		RP5-1024N4.4
		RP11-24J23.2
		RP11-297K8.2
		AF196970.3
		WASF3-AS1
		RP11-365O16.6
		RP4-803J11.2
		RP11-699L21.2
		RP4-631H13.2
		AP001432.14
		KCTD21-AS1
		RP11-182J1.5
		RP11-455O6.2
		RP11-386M24.9
		RP11-155O18.6
		CTA-384D8.36
		AC016994.2
		RP4-530I15.6
		CTD-2213F21.2
		LINC01040
		RP11-115J16.2
		RP1-111C20.4
		RP11-478K7.2
		RP11-477J21.6
		RP11-426L16.3
		RP4-635E18.7
		RP4-537K23.4
		AC012314.8
		RP11-981P6.1
		RP11-603J24.6
		RP11-485O10.3
		RP11-85B7.4
		RP11-53I6.3
		RP11-378E13.4
		CTD-2587H19.2
		CTB-13F3.1
		RP11-12C17.2
		RP4-601K24.1
		DCUN1D2-AS
		PCDH9-AS3
		LINC00315
		RP4-663N10.1
		RPS6KA2-AS1
		AJ006995.3
		RP11-219B17.1
		RP11-806K15.1
		RP11-21I10.2
		RP11-434H14.1
		RP11-2I17.4
		RP11-27G24.3
		RP11-760L24.1
		RP11-2N1.1
		AC003956.1
		RP11-54O7.18
		RP11-391J2.3
		RP11-883G14.2
		RP11-650L12.2
		RP11-554E23.4
		AC016995.3
		RP11-843A23.1
		CTB-50E14.4
		RP6-91H8.5
		PCDH9-AS4
		CTC-465D4.1
		RP4-533D7.4
		RP11-80H5.6
		RP11-290F20.2
		RP11-265N7.2
		CTD-2377O17.1
		RP11-303E16.7
		AC010468.2
		CTB-109A12.1
		AP000857.3
		RP11-526I2.1
		DPYD-AS1
		CTD-2281E23.1
		RP3-512E2.2
		RP11-306G20.1
		RP11-401F2.3
		RP5-1115A15.1
		RP11-1105O14.1
		RP11-128P10.1
		SRGAP3-AS4
		RP11-429H9.4
		RP11-613C6.2
		AC006272.2
		RP3-402G11.25
		APOBEC3B-AS1
		LLNLR-299G3.1
		RP11-415D17.4
		RP1-27K12.4
		RP1-212G6.7
		AC092661.1
		RP11-696N14.1
		RP11-558A11.2
		RP11-755B10.2
		RP11-70C1.3
		CTD-2201E9.4
		RP11-713N11.4
		RP11-423G4.7
		RP11-264F23.4
		NAALADL2-AS2
		AC004054.1
		RP5-940F7.2
		RP11-231L11.1
		CTD-2524L6.3
		AC007365.3
		RP11-161H23.9
		RP13-126C7.1
		RP11-505E24.3
		RP11-15I20.1
		RP11-36B15.1
		AC073957.15
		RP11-439L18.2
		GS1-174L6.4
		RP11-500M8.4
		RP11-732A19.9
		RP4-777D9.2
		AC092316.1
		RP11-315D16.4
		RP11-467I20.2
		RP3-365O12.2
		RP11-616M22.1
		AP006216.10
		AP006621.8
		LL22NC03-86G7.1
		RP11-424I19.1
		RP11-282O18.7
		RP5-1184F4.5
		RP11-572O6.1
		RP11-266J6.2
		RP11-7F17.5
		RP11-567O16.1
		AC007040.6
		RP5-914P20.5
		AC104534.2
		RP11-359D14.2
		RP11-1136G11.8
		RP11-59N23.3
		RP5-955M13.4
		RP11-778J15.1
		RP1-101K10.6
		RP11-603J24.14
		RP11-169D4.2
		CTD-2561B21.3
		PINK1-AS
		CTB-179K24.3
		RP5-1050D4.3
		RP11-146F11.1
		RP11-435D7.3
		RP11-649A18.12
		MYO16-AS1
		AGBL5-IT1
		AC093585.6
		CTD-3138B18.5
		RP11-770J1.3
		RP4-764O22.1
		DPYD-IT1
		RP4-718D20.3
		RP11-755F10.1
		HCFC1-AS1
		RP11-44N11.3
		AC100830.5
		CTD-2639E6.9
		CTD-2050N2.1
		RP11-50D9.3
		LA16c-380H5.3

## Sheet: Cluster6-10
Cluster6	PCG	Gencode lncRNA	New lncRNA	Driver	Recurrent PVTT	Recurrent Tumor		Cluster7	PCG	Gencode lncRNA	New lncRNA	Driver	Recurrent PVTT	Recurrent Tumor		Cluster8	PCG	Gencode lncRNA	New lncRNA	Driver	Recurrent PVTT	Recurrent Tumor		Cluster9	PCG	Gencode lncRNA	New lncRNA	Driver	Recurrent PVTT	Recurrent Tumor		Cluster10	PCG	Gencode lncRNA	New lncRNA	Driver	Recurrent PVTT	Recurrent Tumor
	POMT2	WEE2-AS1	XLOC_005339	FAT3	XLOC_048221	RP11-371I1.2			GCLC	HCG9	XLOC_002251	COL7A1	RP11-344A16.2	AL450992.2			MCCC1	RP1-69M21.2	XLOC_088365		XLOC_040861	RP11-51M18.1			DPM1	RP11-478C19.2	XLOC_077767	BLM		AC004158.2			REG4	RP11-244B22.11	XLOC_015414	UNC13A	XLOC_014288	LINC00669
	NUDT5	RP11-384F7.2	XLOC_008645	KIF26B	XLOC_050722	XLOC_022110			DAPK2	AC017048.4	XLOC_006248	DNAH12		HOXD-AS1			AURKC	AC015922.6	XLOC_008617		RP11-51M18.1	XLOC_022571			NCAPH2	RP11-227G15.3	XLOC_057197	HIST1H4B		PLCB1-IT1			PRSS21	RP11-93B14.5	XLOC_015415		XLOC_055833	LINC00704
	TLL1	RP11-38J22.6	XLOC_008646	NAV3	XLOC_056193	XLOC_043888			TSPAN17	RFPL1S	XLOC_006307	SDK2		LINC00671			SLC25A48	AC007106.1	XLOC_021864			XLOC_076087			TOMM34	RP11-120D5.1		KNTC1		RP11-119K6.6			CTAG2	RP11-325F22.5	XLOC_036773		XLOC_086507	RP11-138J23.1
	BRINP1	WDR86-AS1	XLOC_008913	PTPRD		XLOC_072083			ALX4	HAR1B	XLOC_007503	SPEG		RP11-552E20.1			LSS	RP11-71E19.2	XLOC_021866						BAK1	RP11-59H7.3		NUP205		RP11-332H14.2			PRKG2	XXbac-BPG154L12.4	XLOC_067005		LINC01060	RP11-348J24.2
	SCTR	CTD-2507G9.1	XLOC_008914						ZC3H15	RP1-27K12.2	XLOC_008444			XLOC_049791			PM20D1	RP1-46F2.3	XLOC_021867						RAD51	RP11-332H14.2		SMC3		TERC			KRT25	LINC00200	XLOC_020327			XLOC_015385
	SSPN	CTD-2034I21.1	XLOC_011674						ADAM11	AP000688.29	XLOC_012163						PASD1	RP11-101O21.1	XLOC_023744						NDC1	RP11-119K6.6		SPDL1		XLOC_077767			TSPY10	LINC00689	XLOC_022670			XLOC_037003
	CKMT2	RP11-154H12.3	XLOC_012005						DYNC1I2	CTC-338M12.4	XLOC_022048						AKAP14	CTC-451A6.4	XLOC_033424						DDX20	RP11-545E17.3		XRCC2					TNFRSF12A	RP1-232L24.3	XLOC_022671			XLOC_037005
	CHI3L1	CTD-2078B5.2	XLOC_021178						P2RX5	RP11-213H15.1	XLOC_022050						C19orf53	RP11-553P9.3	XLOC_040891						TAF11	RP13-476E20.1							TLDC2	RP11-189B4.6	XLOC_022673			XLOC_055832
	LGR6	AC104389.28	XLOC_052569						UIMC1	RP5-1097P24.1	XLOC_022802						MCHR2	CTD-3007L5.1	XLOC_052291						TRIP13	AC004158.2							POF1B	AC009410.1	XLOC_022676			XLOC_063816
	KCNMA1	AC013271.3	XLOC_060690						MLTK	RP5-857K21.2	XLOC_023328						ADAD1	CTD-2561F5.1	XLOC_060288						TIPIN	TERC							USH1C	AC073479.1	XLOC_022677
	ELTD1	RP11-344B5.2	XLOC_060694						SYNDIG1	RP11-462G2.1	XLOC_024178						TOPAZ1	RP11-110A12.2	XLOC_069411						NUP37	PLCB1-IT1							GMCL1	AC013401.2	XLOC_024115
	DDR2	RP11-524H19.2	XLOC_062724						AP3B2	RP11-360O19.4	XLOC_025183						TRDN	RP11-736P16.1	XLOC_075734						SRRT	RP11-318A15.2							RGS17	LINC00992	XLOC_024116
	KIF26B	RP11-336A10.5	XLOC_062725						TNNT1	RP11-71H9.1	XLOC_025184						SLCO6A1	RP11-467L24.1	XLOC_088345						AURKA	CTA-445C9.14							SLC52A3	CTD-2147F2.1	XLOC_063817
	NPY5R	RP11-536K7.3	XLOC_063519						URI1	CTB-129O4.1	XLOC_025187						ZNF99	CTD-3064H18.4	XLOC_088348						TPX2	FAM83C-AS1							PAK7	RP11-176N18.2	XLOC_002452
	FAT3	LINC00462	XLOC_063520						ANKRD27	CTD-2227I18.1	XLOC_025190						YBX2	TDRG1	XLOC_088349						XRN2								GLRA2	RP6-114E22.1	XLOC_014288
	WDR86	RP11-65J3.1	XLOC_064946						LHX3	RP11-1379J22.5	XLOC_025198						PHF7	RP11-321C24.1	XLOC_088351						MAPKAPK5								AGR2	RP11-193M21.1	XLOC_015388
	HBG2	AC092684.1	XLOC_083671						ALDH3A1	RP11-414H23.3	XLOC_025199						ITIH6	RP11-180D21.3	XLOC_088354						TRMT6								AREG	RP11-245G13.2	XLOC_015391
	BPIFA1	GDNF-AS1	XLOC_083674						GCNT2	RP11-672A2.1	XLOC_025200						CCDC130	RP4-745K6.1	XLOC_088360						TMEM101								TES	RP4-660H19.1	XLOC_015409
	ITGBL1	CTC-276P9.1	XLOC_086944						PCDHB6	RP11-445F12.1	XLOC_025201						CASP14	MAGEA8-AS1	XLOC_088361						CENPM								TFF2	LINC00669	XLOC_015410
	C10orf112	RP11-480D4.2	XLOC_001249						ZNF346	RP11-314P15.2	XLOC_025202						SERPINI2	RP11-382F24.2	XLOC_088363						TOMM22								TFF1	GOLGA2P2Y	XLOC_015411
	DR1	RP11-586K2.1	XLOC_001262						DLGAP3	RP11-112J1.2	XLOC_025204						SPG20OS	LINC01049	XLOC_088364						PHF5A								G6PD	LINC00588	XLOC_015412
	HS2ST1	RP11-203F8.1	XLOC_002657						ACTL8	AC026471.6	XLOC_025206						RP11-408E5.4	AC002076.10	XLOC_088375						GINS1								KRT15	AC091814.2	XLOC_015413
	PITX1	RP11-90C1.1	XLOC_003217						TNNT2	DLGAP1-AS2	XLOC_025212						SLITRK3	AC060834.3	XLOC_088377						MYBL2								KRT20	AC004603.4	XLOC_020444
	PLXNA2	RP11-173B14.5	XLOC_007172						CCRL2	CTB-75G16.3	XLOC_026179						VCY1B	AC073236.3	XLOC_005467						PFDN4								TUBAL3	AC010967.2	XLOC_020454
	AKR1B1	RP11-678G15.2	XLOC_009644						KLHL31	CTC-459F4.3	XLOC_026180						VCY	AC005301.8	XLOC_005571						RAE1								ARL14	AC108868.6	XLOC_031868
	UPK3A	RP13-1039J1.4	XLOC_011200						LHX1	CTD-2616J11.16	XLOC_026181						TEX101	RP11-402P6.9	XLOC_006881						TPD52L2								C6orf141	AC092159.2	XLOC_037010
	GALNT18	RP11-371I1.2	XLOC_012222						KIAA0907	CTC-246B18.8	XLOC_026182						GRP	RP11-280O1.2	XLOC_007532						NELFCD								AREGB	AC092159.3	XLOC_043452
	PTGFR	AC114813.1	XLOC_014761						NES	RP11-58B17.2	XLOC_026183						GABBR2	CT64	XLOC_007771						SLMO2								HOXB6	RP11-143G3.1	XLOC_063891
	GAS2L2	RP4-773A18.4	XLOC_014800						TRIM54	DLGAP1-AS1	XLOC_026184						LMX1B	RP5-921G16.1	XLOC_011270						MRGBP								UPK1B	LINC00494	XLOC_063892
	RRAS2	RP11-536K7.5	XLOC_019532						OLA1	AC017048.3	XLOC_026185						NDST4	RP11-501O2.4	XLOC_011273						ARFGAP1								GJA3	MIR1302-11	XLOC_063895
	ADAM30	AC007682.1	XLOC_020375						CIR1	LINC00671	XLOC_026186						TPH2	LINC01019	XLOC_011285						CSNK2A1								KCNH3	LINC01060	XLOC_063897
	KCNH1	AC016723.4	XLOC_022125						HHIPL2	AC009948.5	XLOC_026187						TMEM132B	RP11-472K22.1	XLOC_013506						SEC23B								PADI3	RP11-138J23.1	XLOC_070013
	KCNK13	RP11-412P11.1	XLOC_022431						STAC	AC002398.5	XLOC_026188						ZNF287	RP11-472K22.2	XLOC_015258						NOP56								LYPD6B	RP11-100N20.1	XLOC_074764
	ST5	RP5-896L10.1	XLOC_022436						UCN2	HAR1A	XLOC_026191						DMRTB1	AC005150.1	XLOC_015259						MAPRE1								CXorf48	RP11-140M13.1	XLOC_081394
	SIX2	ZNF667-AS1	XLOC_022437						TMC2	AP000289.6	XLOC_026192						CPXCR1	RP11-20D14.6	XLOC_018528						TTI1								NLGN1	NRG1-IT2	XLOC_093493
	SOSTDC1	RP13-1039J1.2	XLOC_022438						LYPD1	LINC00371	XLOC_026193						TKTL2	CTC-321K16.1	XLOC_018896						FAM83D								ADAMTS20	RP11-675F6.3	XLOC_002460
	LPAR3	AC114730.5	XLOC_022440						CENPJ	AC002472.11	XLOC_026194						ASZ1	RP11-121L11.2	XLOC_018900						PIGU								TP53TG3	NRG1-IT1	XLOC_005234
	ADIPOQ	AC073928.2	XLOC_022441						PDK1	RP11-552E20.1	XLOC_026195						TRIM74	RP11-567N4.3	XLOC_018901						OIP5								C1QL4	NRG1-IT3	XLOC_005249
	TLR5	LINC01057	XLOC_022442						KCTD15	AC093159.1	XLOC_026196						SSX2B	RP11-79E3.3	XLOC_018903						NUDT1								SPANXA1	RP4-809F18.1	XLOC_075711
	LRRC8B	RP1-15D23.2	XLOC_022797						RBM45	AC092295.4	XLOC_026700						GABRG1	RP11-124N3.2	XLOC_018905						CCDC34								SPANXA2	RP4-809F18.2	XLOC_046895
	MFSD2B	AJ009632.3	XLOC_036264						GRIP1	LINC00266-4P	XLOC_027145						FREM1	RP11-614F17.2	XLOC_018906						CPSF6								MS4A13	RP11-488I20.9	XLOC_071720
	HBE1	AC016735.1	XLOC_038469						LHFPL4	RP11-9L18.3	XLOC_029569						RPL10L	RP11-51M18.1	XLOC_018910						SRSF9								TP53TG3D	CTD-2144E22.8	XLOC_011864
	COL28A1	TMEM72-AS1	XLOC_042116						FGF17	RP3-475N16.1	XLOC_035738						SSX5	RP11-91P17.1	XLOC_018911						LMNB1								TP53TG3C	RP11-80F22.15	XLOC_027147
	LIMS3L	LINC00092	XLOC_042279						MGAT4B	HMGA1P4	XLOC_037651						SOHLH1	RP11-179A10.1	XLOC_018912						H2AFY								SERPINB5	RP11-80F22.14	XLOC_060318
	LIMS3L	AC073321.4	XLOC_043385						MAML1	AC012074.2	XLOC_037652						SCN11A	RP11-430L3.1	XLOC_020578						MOB4								TP53TG3B	RP11-456O19.2	XLOC_068296
	PKN2	RP11-44M6.1	XLOC_043888						NPHS1	LINC00961	XLOC_037822						OR4X2	CTD-2307P3.1	XLOC_021854						DARS								DEPDC1B	AC005256.1	XLOC_000035
	TP63	RP11-148B18.3	XLOC_046951						CADM3	DICER1-AS1	XLOC_040947						MAGEB10	RP11-594C13.1	XLOC_021858						RCN2								SLC12A2	RP11-636O21.1	XLOC_001176
	DTX4	AC007557.3	XLOC_047124						FBXO41	AD000090.2	XLOC_041327						ZNF454	RP11-720L8.1	XLOC_021862						GTF3C3								RPRD1A	MIR1302-9	XLOC_001178
	RPF1	RP11-145A3.1	XLOC_057366						MSX1	RP11-343J3.2	XLOC_044019						SH2D4B	CTD-2544M6.2	XLOC_021863						NAA50								NIPA1	RP11-635N19.3	XLOC_005252
	DPH5	RP13-1039J1.3	XLOC_063500						GPR155	RP4-669L17.2	XLOC_044153						HEPHL1	RP5-968P14.2	XLOC_022063						TUBA1B								SFI1	AB019440.50	XLOC_005253
	GNAI1	RAPGEF4-AS1	XLOC_065773						SPTA1	AC020594.5	XLOC_044320						CCDC172	RP11-775H9.3	XLOC_022064						CSE1L								PRDM11	CTD-2228A4.1	XLOC_005254
	GAL3ST1	RP11-284G10.1	XLOC_065914						GPRIN1	AC012451.1	XLOC_044321						TFDP3	RP11-775G23.1	XLOC_022065						DDX27								CAV2	RP11-38M8.1	XLOC_005261
	GNG5P2	LINC00399	XLOC_068795						HSPB3	RP11-400K9.4	XLOC_044323						SSX7	AC067969.2	XLOC_022066						HIST1H4B								UNC13A	AC073130.3	XLOC_005262
	BCL10	RP11-141A19.1	XLOC_072083						OTUD7A	RP5-857K21.3	XLOC_044324						TUBA3C	MIR519A2	XLOC_022067						XPO5								TAAR1	RP11-834C11.5	XLOC_005263
	LMO4	AC002539.1	XLOC_074283						GSTA4	AC008697.1	XLOC_044325						ZNF534	RP11-219A15.4	XLOC_022101						GLO1								SGPP2	RP11-674N23.1	XLOC_007038
	C1orf52	RP1-40E16.9	XLOC_074285						GSTA3	AC022486.1	XLOC_044326						SSX4B	RP5-839B4.8	XLOC_022567						PANK2								CALB2	RP11-99A1.2	XLOC_007039
	HPS6	LINC00856	XLOC_079967						DNAH12	RP11-536I6.1	XLOC_044327						SSX4	RP11-161D15.1	XLOC_022571						SNRPB								PSORS1C1	RP11-179A16.2	XLOC_007040
	CORO6	RP11-488P3.1	XLOC_088903						RUFY1	RP11-6I2.4	XLOC_044331						SPATA31D1	GS1-600G8.3	XLOC_022579						SNRPB2								ADAMTS6	CLDN10-AS1	XLOC_007043
	LRRC8D	PROX1-AS1	XLOC_089090						GRIN1	RP11-486M23.2	XLOC_044332						GAB4	RP11-1145L24.1	XLOC_022580						MGME1								PLA2G3	AC096669.3	XLOC_007050
	HAP1	RP11-445P17.3	XLOC_001250						ZBTB41	RP11-494M8.4	XLOC_044333						AC102948.2	RP11-959I15.4	XLOC_022581						MCM8								VSIG1	AC079154.1	XLOC_007053
	GNG5	AC093702.1	XLOC_022418						NKX2-5	RP11-123O10.4	XLOC_044334						SSX2	RP11-531H8.1	XLOC_022582						HNRNPR								RHOV	HOXB-AS3	XLOC_007054
	PNMA1	AC104782.3	XLOC_037456						MROH2A	RP11-398J10.2	XLOC_044335						PEG10	FAM87A	XLOC_022583						RALY								CAV1	AC005083.1	XLOC_007055
	LDB1	RP11-349P19.1	XLOC_037458						PLK5	RP11-89K21.1	XLOC_050824						LINC00923	ANKRD62P1-PARP4P3	XLOC_022594						KNSTRN								PPY	AC005152.2	XLOC_011290
	RBM20	NALCN-AS1	XLOC_037469						POLR3C	RP11-643A5.2	XLOC_050841						PCDHGA8	AP000235.2	XLOC_022596						SGOL1								LPPR4	LINC00941	XLOC_011291
	RP11-389E17.1	RP11-524K22.1	XLOC_038588						RGS9BP	LA16c-444G7.1	XLOC_050845						RP11-322L20.1	RP11-514F8.2	XLOC_022992						ADRM1								OR7C1	RP11-3B12.2	XLOC_011514
	DNTTIP2	RP11-347K2.2	XLOC_048724						SESTD1	PAN3-AS1	XLOC_051993						ZNF728	AJ239322.1	XLOC_023511						RAN								CALY	AC002066.1	XLOC_013829
	ANO5	LINC00624	XLOC_055195						TBC1D9B	RP11-352D13.6	XLOC_059058						FRMPD1	AC005863.2	XLOC_024007						BTBD3								FAM159B	AC096669.2	XLOC_015365
	LTF	LINC00440	XLOC_055206						GRK6	CTC-523E23.1	XLOC_059064						UGT3A2	RP11-458K10.3	XLOC_024926						CCNB1								SCGB1A1	CTD-2331D11.2	XLOC_015385
	TNC	RP4-726F1.1	XLOC_055208						ZNF830	AC139099.5	XLOC_064601						OR4B1	LINC00536	XLOC_026468						PSRC1								CNTNAP5	RP11-123O22.1	XLOC_015389
	FOXC1	AP000477.2	XLOC_055215						TBKBP1	RP1-302G2.5	XLOC_065828						NYNRIN	RP11-793B23.1	XLOC_026475						ARF3								B3GALT2	RP11-707A18.1	XLOC_018557
	MPPED2	AC023347.1	XLOC_063110						C3orf72	AC144836.1	XLOC_067068						PAGE1	RP11-1109M24.16	XLOC_029697						ATP5G2								ELOVL7	RP11-380P13.1	XLOC_018956
	EVI5	AC104076.3	XLOC_064954						KRTAP4-12	AF001548.5	XLOC_067069						OR4S1	RP11-1109M24.5	XLOC_029717						DNAJC14								C8orf34	RP11-514F3.5	XLOC_019036
	NAV3	TRHDE-AS1	XLOC_064971						PPM1N	RP11-874J12.4	XLOC_067070						C17orf112	RP11-434H6.6	XLOC_029722						TROAP								PPP1R14D	RP4-765H13.1	XLOC_020429
	FGF10	RP11-100G15.10	XLOC_064972						NUDT19	CTC-548K16.1	XLOC_067071						PRKACA	RP11-305F18.1	XLOC_029731						DHX9								C8orf22	RP11-510D19.1	XLOC_020857
	TACR2	ZNF503-AS2	XLOC_079962						CKMT1A	AC002116.7	XLOC_067072						KLLN	LPP-AS2	XLOC_030121						SMPD4								TACR3	RP11-353N14.1	XLOC_022668
	SEMA3C	AC073257.2	XLOC_079964						CKMT1B	RP11-392O1.4	XLOC_067073						TRIM50	RP11-662G23.1	XLOC_037485						DSCC1								AGR3	RP11-526H11.1	XLOC_032339
	FSCN1	RP11-23D24.2	XLOC_079969						UGT1A7	AC003102.3	XLOC_067074						SLC36A1	LINC00925	XLOC_037488						PPIL1								RIMS2	CTA-246H3.12	XLOC_032581
	EPHA6	RP11-768G7.2	XLOC_079973						CTC-241N9.1	CTC-523E23.4	XLOC_067075						LYPD8	LINC00348	XLOC_037489						LRRC1								TGIF2LY	RP11-445O3.3	XLOC_035978
	CDH7	LINC00635	XLOC_079976						PCDHA11	CTB-60B18.18	XLOC_067076						KCNH8	RP11-142G7.2	XLOC_037490						HMGA1								CYorf17	HCG23	XLOC_035999
	SMARCD3	RP11-147N17.1	XLOC_079978						AC144568.2	SCGB1B2P	XLOC_067077						AADACL3	LINC01068	XLOC_037491						NUSAP1								KCND2	LINC00920	XLOC_036003
	CD59	RP4-545C24.1	XLOC_001197						C1QTNF1-AS1	RP11-373D23.3	XLOC_067078						IGSF21	CTD-2280E9.1	XLOC_037494						KIF23								CLEC2A	RP11-419C19.2	XLOC_036008
	SNX10	CTD-2023N9.2	XLOC_001251						CELF6	RP11-35J10.5	XLOC_067592						FAM117A	RP11-404I7.2	XLOC_037495						HAUS2								UTS2B	HAS2-AS1	XLOC_036017
	FCGBP	RP11-10A14.5	XLOC_001253						CAMKK1	RP11-324L17.1	XLOC_068474						ATP6V1G3	RP11-587P21.3	XLOC_037498						KIF20B								SPANXC	AC156455.1	XLOC_036018
	TGFB2	CTD-2044J15.1	XLOC_001254						ARX	RP11-98D18.1	XLOC_069376						H1FNT	RP11-666E17.1	XLOC_039447						PIF1								RIPPLY2	AC005592.3	XLOC_036022
	SH3GLB1	RP11-624A4.1	XLOC_001255						BTBD7	RP11-806O11.1	XLOC_069379						B9D1	RP11-383M4.6	XLOC_046562						FANCI								ONECUT3	LINC00483	XLOC_036023
	PAPLN	AC091969.1	XLOC_001256						INPP4A	RP11-440L14.3	XLOC_069381						CTDNEP1	AC079613.1	XLOC_055744						TICRR								ST7-OT4	GRM5-AS1	XLOC_037003
	VSX1	RP11-552M14.1	XLOC_001257						YBX3	AC005789.9	XLOC_070713						CSTL1	RP11-148B18.4	XLOC_056216						SAE1								RP11-664D7.4	AC006227.1	XLOC_037004
	TUBB4A	LINC01021	XLOC_001258						STON1-GTF2A1L	CTD-2293H3.2	XLOC_072145						C19orf57	AC022182.3	XLOC_056455						PLK4								FLJ30594	AC005392.13	XLOC_037005
	CNTD2	RP11-565A3.2	XLOC_001259						SDK2	CTD-2105E13.15	XLOC_074847						PCDH10	RP11-671C19.2	XLOC_056456						SNRPG								RAB27B	RP11-834C11.10	XLOC_037006
	PCOLCE	RP11-71E19.1	XLOC_001261						DNAJC10	AC074286.1	XLOC_079578						PTH2R	RP11-456O19.4	XLOC_056458						POLR2D								CLDN18	RP11-416I2.1	XLOC_037008
	PTGDS	LINC00605	XLOC_001338						EBF4	AC010136.2	XLOC_079723						NPR2	RP11-96C21.1	XLOC_056541						RQCD1								PAEP	RP11-303E16.6	XLOC_037011
	RASSF4	RP11-909N17.3	XLOC_001339						LHX5	HOXD-AS1	XLOC_083544						AP001468.1	CTD-2007A10.1	XLOC_058794						CCNA2								ITGB4	RP11-553A21.3	XLOC_037131
	KAZALD1	RP11-945A11.1	XLOC_001345						FXYD5	AC074138.3	XLOC_089970						PDHA2	AC018464.3	XLOC_058795						PDSS1								MAPK11	RP11-277K23.1	XLOC_037134
	FBXW4	RP11-508P1.2	XLOC_001350						MADCAM1	AC133785.1	XLOC_002080						OR51I1	RP11-168O22.1	XLOC_058800						SSRP1								CAPN8	RP11-384P14.1	XLOC_037135
	LGI1	RP11-443N24.4	XLOC_001387						CACNA1I	AC092295.7	XLOC_005798						OR4X1	XXyac-YR29IB3.1	XLOC_058886						INCENP								NEB	RP11-456O19.3	XLOC_037140
	PF4V1	RP11-554L12.1	XLOC_001654						CDKL1	AL450992.2	XLOC_007496						ZNF679	AC005220.3	XLOC_058900						LSM14B								HAGHL	RP11-115J23.1	XLOC_038132
	SOX6	RP11-298I3.4	XLOC_002644						NUMBL	RP1-130H16.16	XLOC_007497						MRAP	CTD-2291D10.3	XLOC_059010						SPC25								LRRC56	LINC00704	XLOC_038133
	RASGRF2	RP11-489D6.2	XLOC_002645						APLP1	MNX1-AS1	XLOC_007498						STARD6	AC068134.8	XLOC_059014						CCT8								SPANXD	AC011747.4	XLOC_038134
	LPHN2	AP001063.1	XLOC_002646						MEIS3	RP5-1096J16.1	XLOC_007499							CTB-7E3.1	XLOC_059115						SASS6								ITM2A	RP5-944M2.2	XLOC_038136
	SLC35A3	RP11-982M15.8	XLOC_002647						GHRHR	PDX1-AS1	XLOC_007500							RP11-794M8.1	XLOC_061226						BUB1B								IL11	CITF22-92A6.1	XLOC_038178
	GPR75	LINC00563	XLOC_002651						RUNDC3A	U82695.10	XLOC_007501							RP11-542G1.1	XLOC_061425						CCNB2								MYL10	RP11-348J24.2	XLOC_038260
	FAM213A	RP3-523K23.2	XLOC_002652						PRDM13	RP11-1081M5.2	XLOC_010316							RP11-439I14.2	XLOC_061432						HIST1H2BD								RIC8B	RP11-579D7.4	XLOC_038594
	LRRC39	RP11-496D24.2	XLOC_002653						COL7A1	RP11-285A1.1	XLOC_010699							RP11-278A23.2	XLOC_061434						CDC25C								CD207	RP11-1072N2.3	XLOC_038599
	RPAP2	DISC1FP1	XLOC_002654						IQSEC3	RP11-105N13.4	XLOC_012756							CTC-251D13.1	XLOC_061438						RACGAP1								HOXB5	RP11-84E24.3	XLOC_038607
	BICC1	CTD-2561B21.10	XLOC_002655						FAM209A	AF038458.3	XLOC_021512							RP11-497G19.3	XLOC_061460						C16orf59								ATP13A4	RP11-244B22.6	XLOC_039777
	SLC25A16	LA16c-349E10.1	XLOC_003012						RTN2	CTC-273B12.6	XLOC_022816							RP11-339A11.2	XLOC_061500						MAGOH								KIAA0319	AC012485.2	XLOC_039778
	ITIH5	CTD-2034I21.2	XLOC_003426						LRFN1	RP11-272L13.3	XLOC_023078							AC090044.1	XLOC_061675						RBM15								PDE5A	RP11-710F7.2	XLOC_042767
	CRISP2	RP11-693J15.4	XLOC_003988						VPS36	CTC-523E23.11	XLOC_023318							RP4-536B24.4	XLOC_061676						U2SURP								PLAC1L	ATP13A4-AS1	XLOC_045588
	SLC25A23	CTD-2623N2.5	XLOC_005351						NKX2-1	RP11-188P20.3	XLOC_023334							CTC-527H23.3	XLOC_061677						CDC25A								CD1A	RP11-352B15.2	XLOC_047653
	OTOR	RP5-1052I5.1	XLOC_005352						PELI2	RP11-190A12.8	XLOC_025196							RP11-3P22.2	XLOC_061680						POC1A								CCDC78	LINC00589	XLOC_057375
	PCNXL4	RP11-326C3.13	XLOC_005597						CELF6	HOXC-AS5	XLOC_025197								XLOC_061684						MAD2L1								FAM102B	RP11-104E19.1	XLOC_057376
	CPA4	RP11-481J13.1	XLOC_006915						DLX1	RP11-182J1.13	XLOC_025353								XLOC_061685						CCT2								IL22RA2	RP11-424D14.1	XLOC_060326
	SERGEF	RP11-573G6.9	XLOC_006917						FAM171B	LINC00672	XLOC_025763								XLOC_061739						PLK1								SH3TC2	TRIM36-IT1	XLOC_060331
	SLC7A10	RP11-399K21.14	XLOC_007129						TCTE1	CTD-2540B15.10	XLOC_026189								XLOC_061740						SNRPD1								HAS2	RP11-12K22.1	XLOC_060333
	PRRG1	RP4-717I23.3	XLOC_009472						PTGES	LINC00568	XLOC_027889								XLOC_062082						TUBA1C								DSEL	PRKG1-AS1	XLOC_060334
	NTS	RP11-909N17.2	XLOC_010185						FAM124A	RP11-1006G14.4	XLOC_033643								XLOC_062083						C11orf84								RIN1	RP11-325N19.3	XLOC_063816
	IL15RA	RP1-78O14.1	XLOC_010395						TMEM163	RP11-510N19.5	XLOC_033756								XLOC_062089						DTYMK								RIMKLA	AP000569.9	XLOC_067017
	DTX1	RP11-480D4.6	XLOC_010979						ACSS1	LINC00662	XLOC_033830								XLOC_062091						USP39								CTD-2144E22.5	RP11-223C24.2	XLOC_068718
	CCBL2	C9orf106	XLOC_011201						GOLGA7B	AC012531.23	XLOC_034037								XLOC_062092						CSNK1G1								PHLDA2	RP11-58A17.4	XLOC_069874
	GTF2B	RUVBL1-AS1	XLOC_011305						TTN	RP11-438L19.1	XLOC_034268								XLOC_062096						MTBP								ODF3L1	RP13-497K6.1	XLOC_071723
	ARHGAP29	RP11-982M15.6	XLOC_011313						LRFN2	LINC00519	XLOC_035156								XLOC_062097						SMARCC1								C2CD4C	RP11-397G17.1	XLOC_072271
	CGREF1	RP11-305E17.6	XLOC_012224						PRAC1	RP11-156K13.1	XLOC_039494								XLOC_062099						PSMD1								MACC1		XLOC_079085
	CYP1B1	RP11-421L21.3	XLOC_012531						CBR3	RP1-16A9.1	XLOC_039999								XLOC_063126						ZWILCH								ATP13A5		XLOC_081035
	CHRNA1	RP11-430H10.4	XLOC_012916						SIM2	RP6-65G23.1	XLOC_042140								XLOC_063540						UBE2C								KRTAP1-1		XLOC_083727
	ERP27	RP11-218E20.3	XLOC_013000						ARHGAP27	MNX1-AS2	XLOC_042291								XLOC_064378						CKAP5								LCE1B		XLOC_085630
	SLC44A3	RP11-574O16.1	XLOC_014350						ACE	RP11-1081M5.1	XLOC_042629								XLOC_064765						ZCCHC3								LCE1C		XLOC_085631
	GALNT2	RP5-968D22.3	XLOC_015206						HIPK4	RP11-180M15.4	XLOC_043538								XLOC_067515						KPNA2								C6orf100		XLOC_085971
	ASB10	HCG20	XLOC_015207						DMKN	RP11-247L20.3	XLOC_044020								XLOC_068144						HIST2H4A								HOXB7		XLOC_086507
	LANCL3	RP11-153F1.1	XLOC_015208						EN1	DLGAP1-AS3	XLOC_044124								XLOC_068145						PIGW								NFE2L3		XLOC_094380
	CHRNB3	LEPREL1-AS1	XLOC_015209						CCDC141	RP1-56K13.5	XLOC_044319								XLOC_068245						HYAL3								TSPAN12		XLOC_095537
	CHRNA6	RP11-136O12.2	XLOC_017041						CDC20B	AC002398.12	XLOC_044330								XLOC_069563						ERCC6L								NEO1		XLOC_095543
	VLDLR	AC011516.2	XLOC_017080						ANKRD2	AP000688.8	XLOC_049494								XLOC_069580						ARHGAP11B								MISP		XLOC_095544
	FAM171A1	RP11-302M6.5	XLOC_019502						SCN3B	AP000265.1	XLOC_049790								XLOC_069582						HIST1H2BG								SYT1		XLOC_013804
	FRMD4A	RP11-399K21.11	XLOC_019503						ANKDD1A	WI2-89031B12.1	XLOC_049801								XLOC_076025						XRCC6								ZNF716		XLOC_015340
	RAB3C	RP11-390F4.3	XLOC_022110						KCNJ4	RP11-337N6.1	XLOC_050558								XLOC_076035						MYL6B								CLEC2B		XLOC_019043
	PTPRD	RP4-738P15.1	XLOC_022112						PTF1A	CTD-2523D13.2	XLOC_054209								XLOC_076046						PRPF40A								TSPAN1		XLOC_071405
	DDAH1	RP11-80H5.9	XLOC_022272						KIAA1024	RP4-671G15.2	XLOC_057541								XLOC_077550						RAD54B								TRPV6		XLOC_081518
	OBSCN	RP11-266E6.3	XLOC_022420						HEXDC	ADAM20P1	XLOC_059056								XLOC_077551						NMB								HR		XLOC_014303
	TMPRSS15	RP1-10C16.1	XLOC_022421						HSFY2	LINC00265	XLOC_059067								XLOC_078559						ARHGAP11A								PTGER4		XLOC_007041
	MUM1L1	RP11-154D17.1	XLOC_022422						HOXD12	RP11-1113L8.1	XLOC_059071								XLOC_078598						PRC1								OR10Q1		XLOC_007042
	CELF5	AC007277.3	XLOC_022423						HSFY1	RP4-633O19__A.1	XLOC_066180								XLOC_078601						NELFE								RGS6		XLOC_007044
	PLCD3	CTD-2643I7.1	XLOC_022424						ZNF596	RP3-330M21.5	XLOC_067588								XLOC_078602						LSM2								FLNA		XLOC_007045
	INHBB	RP11-65M17.3	XLOC_022426						KCNA2	AC106900.6	XLOC_067589								XLOC_078603						CLIC1								CDH16		XLOC_007046
	EIF5A2	RP11-16D22.2	XLOC_022427						NSUN3	RP11-653J6.1	XLOC_067590								XLOC_078604						ADSL								HOXB3		XLOC_007047
	CXCL1	RP11-285F16.1	XLOC_022429						SLC47A2	MIR202	XLOC_067591								XLOC_078605						TMEM189								GPR153		XLOC_007049
	GRIK2	CALML3-AS1	XLOC_022430						GPR135	ARHGEF7-AS1	XLOC_067593								XLOC_078606						MTFP1								STK32A		XLOC_007051
	ZMAT4	RP11-773D16.1	XLOC_022432						OR5P3	RP11-344A16.2	XLOC_067594								XLOC_078607						PGAM5								IFT74		XLOC_007052
	CXorf22	RP5-968D22.1	XLOC_022433						CDY2A	AC008753.6	XLOC_067595								XLOC_078609						CSNK2A3								UGT1A10		XLOC_007056
	SLITRK5	RP11-385N23.1	XLOC_022434						OR5P2	RP11-95M15.1	XLOC_067596								XLOC_078610						C1orf112								RP11-723G8.2		XLOC_007058
	MARCH8	RP11-1017G21.6	XLOC_022435						OR10J5	AP001053.11	XLOC_067599								XLOC_078613						E2F2								KLHL4		XLOC_007060
	AKR1E2	RP11-809C18.5	XLOC_022439						LRRC16B	RP11-798K3.4	XLOC_067600								XLOC_078614						NCAPD2								DNAH7		XLOC_015366
	CACNB2	RP11-624D11.2	XLOC_022798						C2orf27B		XLOC_069377								XLOC_078615						ANLN								LCE1D		XLOC_015384
	PTPLA	LINC00379	XLOC_023301						SKOR1		XLOC_069378								XLOC_078617						DDX11								PIGL		XLOC_015390
	WDR88	FOXN3-AS1	XLOC_023786						FAM78B		XLOC_069383								XLOC_078620						TACC3								RHAG		XLOC_018957
	TUB	LINC00240	XLOC_024866						SBSN		XLOC_071397								XLOC_079062						DEPDC1								ST6GALNAC5		XLOC_019038
	STIM1		XLOC_032432						FAM53B		XLOC_072148								XLOC_079910						SPDL1								B9D2		XLOC_022672
	ZNF83		XLOC_036456						KIAA0408		XLOC_073541								XLOC_080454						POLQ								AGTR1		XLOC_024873
	FAM83B		XLOC_036459						NEK5		XLOC_075100								XLOC_080913						POLD1								ICA1L		XLOC_026623
	GDNF		XLOC_036866						STMN3		XLOC_075352								XLOC_080914						MCM10								CCDC104		XLOC_032582
	SEMA3E		XLOC_037460						C2orf27A		XLOC_078793								XLOC_080924						PRR11								AC007461.1		XLOC_032585
	GPR37		XLOC_037477						KRTAP4-1		XLOC_081976								XLOC_080956						HMMR								UBXN11		XLOC_037007
	HPSE2		XLOC_038190						AC021218.2		XLOC_082004								XLOC_080958						MCM2								S100B		XLOC_037117
	WFIKKN2		XLOC_038589						GCNT6		XLOC_082007								XLOC_081067						GTSE1								INTU		XLOC_037118
	TCAP		XLOC_043402						SOGA3		XLOC_082054								XLOC_081075						SPAG5								ANO9		XLOC_038512
	FGFBP3		XLOC_043799						AC007952.5		XLOC_083414								XLOC_081077						UBE2T								OVCH1		XLOC_038514
	C4orf26		XLOC_043889						CTXN2		XLOC_084918								XLOC_081078						RIF1								HTR1A		XLOC_038518
	SCUBE2		XLOC_047125						PNMA2		XLOC_091738								XLOC_081079						NDC80								OR52E6		XLOC_038523
	CHDC2		XLOC_048219						STON1		XLOC_003163								XLOC_081083						ORC1										XLOC_038527
	SLC35G1		XLOC_048221						TMEM158		XLOC_039554								XLOC_081084						RAD54L										XLOC_038534
	IRX5		XLOC_048262						PCDHGB2		XLOC_071198								XLOC_081085						BIRC5										XLOC_038535
	LRRN4CL		XLOC_049571						SOGA3		XLOC_001831								XLOC_081087						KIF4A										XLOC_038536
	IRX3		XLOC_050722						NPIPB8		XLOC_023379								XLOC_081088						CLSPN										XLOC_038598
	CHID1		XLOC_051779						RP11-12J10.3		XLOC_024802								XLOC_081090						MSH2										XLOC_040672
	SLITRK1		XLOC_051780						GOLGA7B		XLOC_029567								XLOC_081091						MCM4										XLOC_041887
	C1orf101		XLOC_052283						SLC29A1		XLOC_029872								XLOC_081093						RNASEH2A										XLOC_044864
	PRR26		XLOC_052506						CEP89		XLOC_030165								XLOC_081094						EZH2										XLOC_050405
	C6orf223		XLOC_052507						EML2		XLOC_034103								XLOC_081096						UBE2S										XLOC_050670
	TNFSF15		XLOC_052555						ZNF337		XLOC_034675								XLOC_081097						WHSC1										XLOC_053279
	PPP1R27		XLOC_052565						POGK		XLOC_035499								XLOC_081098						NCAPG										XLOC_053636
	MAFA		XLOC_055297						CCDC74B		XLOC_037793								XLOC_081099						PRPF40B										XLOC_055833
	VMO1		XLOC_055424						ZNF567		XLOC_047238								XLOC_081100						RAD51AP1										XLOC_058240
	OR51B4		XLOC_056193						AC007952.6		XLOC_047974								XLOC_081101						CDCA3										XLOC_060311
	BMP8A		XLOC_056486						GPATCH1		XLOC_048088								XLOC_081102						TTK										XLOC_060322
	MRGPRX2		XLOC_056488						DOCK3		XLOC_050817								XLOC_081103						KIF20A										XLOC_060323
	C21orf128		XLOC_056491						GRAMD1A		XLOC_052191								XLOC_081105						SMC4										XLOC_060325
	GAST		XLOC_056494						CBY1		XLOC_053988								XLOC_081112						ECT2										XLOC_060336
	DDX53		XLOC_058493						MYEF2		XLOC_054331								XLOC_081116						CENPA										XLOC_060338
	SMIM10		XLOC_059449						ATP1A3		XLOC_057195								XLOC_081117						CDC20										XLOC_060340
	TMEM8C		XLOC_059450						TMEM147		XLOC_079634								XLOC_081119						STMN1										XLOC_060345
	TMEM72		XLOC_061488						CADM4		XLOC_090110								XLOC_084069						CENPF										XLOC_063081
	NYX		XLOC_063174						GLP1R		XLOC_086324								XLOC_084096						KIF14										XLOC_063887
	C1orf186		XLOC_063240						DCAF17		XLOC_001227								XLOC_085329						DCLRE1B										XLOC_063896
	ZFP28		XLOC_063241						CRHR1		XLOC_035931								XLOC_085338						HELLS										XLOC_067501
	VEPH1		XLOC_063497						PCDHB8		XLOC_037653								XLOC_085853						TMPO										XLOC_068430
	SLC2A10		XLOC_064919						MTRF1		XLOC_029566								XLOC_087481						NCAPH										XLOC_068432
	ZNF667		XLOC_064934						RNF115		XLOC_081845								XLOC_088350						KIF18A										XLOC_068434
	DCAF12L2		XLOC_064938						METTL8		XLOC_090563								XLOC_088353						GPSM2										XLOC_069312
	RASSF9		XLOC_064942						RBM42		XLOC_037854								XLOC_088356						ZWINT										XLOC_069353
	RYR3		XLOC_064944						CCDC136		XLOC_071567								XLOC_088357						STIL										XLOC_081726
	CASP12		XLOC_064945						MNX1		XLOC_002131								XLOC_088358						HJURP										XLOC_020476
	CXorf30		XLOC_064948						AKAP12		XLOC_003696								XLOC_088359						HIST1H2BJ										XLOC_020477
	RP11-352D3.2		XLOC_064952						C19orf40		XLOC_010005								XLOC_088362						HIST1H3B										XLOC_020479
	PRSS50		XLOC_064953						GUCY2D		XLOC_029561								XLOC_088370						CEP250										XLOC_020482
	FAM127C		XLOC_064955						ARHGEF4		XLOC_038337								XLOC_088374						DLGAP5										XLOC_027334
	LCNL1		XLOC_064956						RASL10B		XLOC_038339								XLOC_088376						YEATS4										XLOC_069305
	DIRC3		XLOC_064957						GPR161		XLOC_048033								XLOC_089216						CHTF18										XLOC_069307
	OR51B5		XLOC_064959						DUSP15		XLOC_055446								XLOC_089955						PSMC3IP										XLOC_069309
	AMY2A		XLOC_064960						NPAS3		XLOC_083422								XLOC_090735						TOP2A										XLOC_069311
	TGFBR3L		XLOC_064961						HOXB13		XLOC_023114								XLOC_091890						FIGNL1										XLOC_069313
	PRSS46		XLOC_064962						FAM171A2		XLOC_019271								XLOC_091963						CDCA8										XLOC_069314
	PCDHGA4		XLOC_064963						TMC1		XLOC_049791								XLOC_092444						ESPL1										XLOC_005251
	MUSTN1		XLOC_064966						CACNB3		XLOC_010667								XLOC_094693						USP37										XLOC_037114
	MYBPHL		XLOC_064967						ZNF30		XLOC_057447								XLOC_056221						ACTL6A										XLOC_005218
	SEP15		XLOC_064968						EMX2		XLOC_068106								XLOC_056222						SMC2										XLOC_072403
	ATP2B2		XLOC_064969						HES7		XLOC_095494								XLOC_056225						KIF11										XLOC_071094
	PLIN3		XLOC_064973						WSCD1		XLOC_029608								XLOC_025497						CEP55										XLOC_047745
	TMED5		XLOC_065650						FZD2		XLOC_007571								XLOC_038026						BARD1										XLOC_092787
	TYSND1		XLOC_065651						MAB21L1		XLOC_027242								XLOC_040883						CENPE										XLOC_001861
	HIAT1		XLOC_065655						ZNF792		XLOC_021439								XLOC_069306						AZI1										XLOC_005259
	PTPN4		XLOC_068491						KRTDAP		XLOC_038370								XLOC_069308						ITGB3BP										XLOC_047888
	FNDC4		XLOC_068492						SH2D5		XLOC_066340								XLOC_020583						KIF2C										XLOC_038524
	BTBD2		XLOC_068520						ZFP92		XLOC_007869								XLOC_020585						MTFR2										XLOC_055832
	CNIH3		XLOC_072084						MYT1		XLOC_025234								XLOC_020587						CDCA5										XLOC_056209
	NET1		XLOC_072085						CLPSL2		XLOC_023351								XLOC_020589						CHEK1										XLOC_000034
	TCEAL3		XLOC_075699						DNAH10		XLOC_035930								XLOC_026502						EME1										XLOC_080839
	GPR1		XLOC_076102						ZNF461		XLOC_054109								XLOC_038023						TMEM237										XLOC_038520
	AIFM2		XLOC_076118						STK39		XLOC_053037								XLOC_050033						C21orf58										XLOC_051274
	KCNQ3		XLOC_076119						TMEM229A		XLOC_010916								XLOC_056215						TONSL										XLOC_005236
	CHI3L2		XLOC_076120						CTC-273B12.7		XLOC_030469								XLOC_056217						SPC24										XLOC_016266
	SYDE2		XLOC_079728						CALCR										XLOC_056218						CCNF										XLOC_038515
	RWDD3		XLOC_079966						TMEM14B										XLOC_056219						KIAA1524										XLOC_038519
	MIOS		XLOC_079968						DYRK4										XLOC_056223						SGOL2										XLOC_038522
	DHFRL1		XLOC_079974						ICK										XLOC_068412						GMPS										XLOC_038525
	SLC16A8		XLOC_079975						PI3										XLOC_076086						TOPBP1										XLOC_038526
	MATN3		XLOC_081696						TMEM74B										XLOC_076087						KIF15										XLOC_079945
	RNF223		XLOC_084561						FIBCD1										XLOC_083458						RFC4										XLOC_092742
	BCAR3		XLOC_086443						CPLX1										XLOC_091888						PTTG1										XLOC_055621
	FLRT3		XLOC_088660						CD9										XLOC_001288						MELK										XLOC_025935
	PVRL3		XLOC_088840						TMEM136										XLOC_001294						SKA3
	CYP3A7		XLOC_088922						GOLGA5										XLOC_007085						MCM7
	TRIM8		XLOC_090964						ZNF302										XLOC_007092						TMEM194A
	AC007557.1		XLOC_094887						KCNH4										XLOC_011287						CHAF1A
	CTF1		XLOC_082048						ITPK1										XLOC_013504						TRANK1
	TMEM139		XLOC_016403						POP4										XLOC_013505						HIST1H2AE
	DPP4		XLOC_016407						PCDH17										XLOC_018902						CKAP2L
	C11orf53		XLOC_042243						NANOS1										XLOC_018907						BUB1
	SLC18A3		XLOC_076110						ZNF181										XLOC_018908						PPIH
	SLC26A4		XLOC_084568						AC018867.1										XLOC_022318						EXO1
	CLDN16		XLOC_009747						CTC-360G5.1										XLOC_022574						RMI2
	SBF2		XLOC_006919						DDIT4L										XLOC_022576						ATAD5
	SORCS2		XLOC_036457						METAP1D										XLOC_022597						LMNB2
	CLIP3		XLOC_001355						RPS17										XLOC_024963						AURKB
	FOXP2		XLOC_002648						FERMT1										XLOC_025533						HIST1H2AC
	NUAK2		XLOC_022504						VWA5A										XLOC_025534						HIST1H2BC
	PPP4R1L		XLOC_037459						IL1RL2										XLOC_025576						FANCB
	ZNF223		XLOC_072786						ARHGEF28										XLOC_026470						HIST2H4B
	BMP4		XLOC_026627						KCNG1										XLOC_026673						HIST1H3I
	PROK1		XLOC_075380						SPEG										XLOC_029692						HIST2H2AA3
	NXNL1		XLOC_001421						HOXC12										XLOC_029695						LIN9
	ZNF577		XLOC_023659						TTC7A										XLOC_029696						HIST2H2AC
	OR2C1		XLOC_008766						FOXF2										XLOC_029701						HIST2H2AB
	SCN9A		XLOC_057985						TLK1										XLOC_029702						HIST1H1B
	TMPRSS7		XLOC_014823						SETD4										XLOC_029708						KNTC1
	CTD-2600O9.1		XLOC_011830						PLD2										XLOC_029711						HIST2H2BE
	ZNF471		XLOC_082450						PCDHA2										XLOC_029712						PARPBP
									ASIC3										XLOC_029713						KIF18B
									NEK3										XLOC_029715						MCRS1
									NPM2										XLOC_029716						HIST1H1C
									HELT										XLOC_029718						FAM72B
									RP11-268J15.5										XLOC_029721						ZNF724P
									AAED1										XLOC_029724						HIST1H2BO
									PCDHB17										XLOC_029725						HIST1H3C
									DEPDC5										XLOC_029726						FAM72A
									ARHGEF1										XLOC_029727						HIST1H2AI
									PCDHB4										XLOC_029730						HIST1H4C
									PCDHB10										XLOC_029732						HIST1H4J
									HOXD1										XLOC_030151						HIST1H4K
									RAD51L3-RFFL										XLOC_037486						HIST1H2AL
									F2RL2										XLOC_037487						CENPW
									ERICH1										XLOC_037492						HIST2H3C
									BGLAP										XLOC_037493						HIST2H2AA4
									TCP11L1										XLOC_037497						HIST1H3H
									CACNA1B										XLOC_038510						HIST2H2BF
									SLC6A8										XLOC_041658						HIST2H3A
									TMEM240										XLOC_042698						TRIM59
									CARD8										XLOC_055752						HIST1H2AM
									CTC-236F12.4										XLOC_059023						HIST1H2BN
									AICDA										XLOC_061464						KIFC1
									FAM129B										XLOC_061681						CTD-2510F5.6
									PCDHB16										XLOC_062084						FOXM1
									CCDC102A										XLOC_062086						SRSF3
									GFRA3										XLOC_062087						AMD1
									PPM1M										XLOC_062088						NUP153
									AC105020.1										XLOC_062090						TUBG1
									STX8										XLOC_062094						NABP2
									C13orf45										XLOC_062095						BUB3
									FAM169B										XLOC_062098						RHNO1
									C5orf48										XLOC_062100						ALYREF
									ADAM32										XLOC_062102						NFYA
									AP1G2										XLOC_062103						CENPQ
									AC007040.11										XLOC_062108						SENP1
									AC010547.9										XLOC_062115						XPO1
																			XLOC_062125						SMARCB1
																			XLOC_064769						TOP3B
																			XLOC_064770						HMGXB4
																			XLOC_067518						SIX4
																			XLOC_073304						APEX1
																			XLOC_075588						FBL
																			XLOC_077553						NAA25
																			XLOC_077556						DDX55
																			XLOC_078611						NUP107
																			XLOC_078621						FANCE
																			XLOC_078681						C10orf88
																			XLOC_079902						UTP20
																			XLOC_081038						CKS2
																			XLOC_081086						PLCG1
																			XLOC_081089						KLHDC3
																			XLOC_081092						SNRPD2
																			XLOC_089518						ILF3
																			XLOC_092109						TRIM28
																			XLOC_040861						UNK
																			XLOC_020581						CDK4
																			XLOC_033878						TRA2B
																			XLOC_040842						FAM60A
																			XLOC_022588						SNRPF
																			XLOC_020978						TARBP2
																			XLOC_021901						KANSL2
																			XLOC_022589						HAUS6
																			XLOC_029691						NUP205
																			XLOC_029693						ACPL2
																			XLOC_029700						HIST1H4H
																			XLOC_029704						ATXN7L2
																			XLOC_029705						C19orf48
																			XLOC_029706						RALGAPB
																			XLOC_029710						CDCA4
																			XLOC_029723						MGA
																			XLOC_029729						MARCKSL1
																			XLOC_043615						ANKLE2
																			XLOC_047818						HIST1H2AK
																			XLOC_056220						H2AFX
																			XLOC_056228						HIST1H4A
																			XLOC_056233						HIST1H2BB
																			XLOC_059037						TUBB
																			XLOC_059040						ANAPC7
																			XLOC_061686						HIST1H2AD
																			XLOC_061692						BLM
																			XLOC_069581						HIST1H2BF
																			XLOC_069583						HIST1H4E
																			XLOC_078920						HIST1H4L
																			XLOC_078921						DAXX
																			XLOC_081104						EHMT2
																			XLOC_086998						DNAJC9
																			XLOC_088369						DBNDD2
																			XLOC_088372						KIF4B
																			XLOC_088373						BRCA1
																			XLOC_002999						C17orf53
																			XLOC_031543						LAMB1
																			XLOC_042351						RPF2
																			XLOC_079912						KDM1A
																			XLOC_029728						AQR
																			XLOC_085827						RRP12
																			XLOC_021860						MRTO4
																			XLOC_021861						SNRNP40
																			XLOC_056226						SMARCD1
																			XLOC_024934						ORC6
																			XLOC_037496						THOC5
																			XLOC_043618						PLEKHA8
																			XLOC_062109						STX1A
																			XLOC_064768						RBM28
																			XLOC_069575						SEC23IP
																			XLOC_078608						SMC3
																			XLOC_079659						FTSJ3
																			XLOC_085833						HDAC1
																			XLOC_059036						SFPQ
																			XLOC_007094						C1orf109
																			XLOC_008629						RPA2
																			XLOC_018899						ZSCAN20
																			XLOC_029703						AUNIP
																			XLOC_029707						EMC1
																			XLOC_029714						DPH2
																			XLOC_059179						BTF3L4
																			XLOC_076033						PRPF38A
																			XLOC_077562						IGF2BP3
																			XLOC_078618						CTSV
																			XLOC_079901						DNA2
																			XLOC_081081						SNRNP200
																			XLOC_081095						DLG5
																			XLOC_024923						ANAPC1
																			XLOC_029690						EYA3
																			XLOC_061447						MIS18A
																			XLOC_062101						ATAD3B
																			XLOC_062105						SPICE1
																			XLOC_063129						C11orf82
																			XLOC_069587						QSOX2
																			XLOC_076029						AKIRIN1
																			XLOC_081115						RCC2
																			XLOC_069570						ARID3B
																			XLOC_069585						RCC1
																			XLOC_064348						HIST1H2AH
																			XLOC_025138						CCDC137
																			XLOC_040663						RNF220
																			XLOC_061678						TMEM201
																			XLOC_086491						HIST1H2AG
																			XLOC_054404						ZMYM1
																			XLOC_021868						ATAD3A
																			XLOC_037468						MRPL42
																			XLOC_059041						ANAPC5
																			XLOC_064766						SPATS2
																			XLOC_076026						CBX1
																			XLOC_078616						GINS3
																			XLOC_086497						INTS1
																									TUBB4B
																									CENPI
																									H2AFV
																									SAP130
																									NCDN
																									ATP2B1
																									CSTF2
																									EIF2B1
																									CNOT6
																									CERS5
																									C12orf10
																									CDKAL1
																									SPATC1L
																									FUBP1
																									REEP4
																									RNF34
																									VANGL1
																									RNF41
																									EWSR1
																									ATP6V0A2
																									NAP1L1
																									XRCC2
																									YAE1D1
																									AC004381.6
																									CDC7
																									POLE2
																									NASP
																									CDT1
																									DHRS13
																									PBK
																									MAGEF1
																									CDCA2
																									WDHD1
																									C4orf46
																									FANCG
																									TRAK2
																									CENPN
																									STK25
																									RAB23
																									HAUS8
																									ARHGEF39
																									HIST1H2AB
																									ATIC
																									MKI67
																									CENPH
																									SHCBP1
																									ESCO2
																									GK5
																									ZNF664
																									TUBD1
																									TIMELESS
																									GSTCD
																									ZSWIM1
																									CDC45
																									CEP152
																									TTC26
																									CENPK
																									NEDD1
																									NARF
																									NUF2
																									APITD1
																									MND1
																									MXD3
																									DOT1L
																									MMD
																									HIST1H1E
																									GNL1
																									CHD4
																									GAS2L3
																									GPR19
																									FAM109A
																									DDAH2
																									TCEANC2
																									RPIA
																									BCOR
																									XRCC5
																									RPA3
																									SOGA1
																									PAFAH1B3
																									CABIN1
																									CIT
																									BRCA2
																									SKA1
																									TK1
																									HIST1H2AJ
																									HIST1H2BL
																									MCM5
																									CTDSPL2
																									FANCD2
																									TRAIP
																									HIST1H3D
																									PRIM1
																									SARNP
																									PHF19
																									CENPP
																									PTCD3
																									B3GALNT1
																									TOE1
																									MFGE8
																									WDR73
																									KIAA0101
																									ARL6IP6
																									MRS2
																									TSPAN3
																									FAM64A
																									ARHGAP39
																									ASIC1
																									C18orf54
																									WDR75
																									IL12A
																									IPO4
																									DIS3L2
																									TIAM1
																									FANCM
																									ACTR6
																									STXBP4
																									CTD-2116N17.1
																									MRPL28
																									CCDC23
																									HIST1H4I
																									LEMD3
																									ANKRD32
																									ISY1
																									FAM24B
																									PSPC1
																									ASXL1
																									RIBC2
																									AMIGO3
																									PCED1A
																									RAPGEFL1
																									CDH8
																									C16orf45
																									MED12
																									RNF144A

## Sheet: Cluster11-15
Cluster11	PCG	Gencode lncRNA	New lncRNA	Driver	Recurrent PVTT	Recurrent Tumor		Cluster12	PCG	Gencode lncRNA	New lncRNA	Driver	Recurrent PVTT	Recurrent Tumor		Cluster13	PCG	Gencode lncRNA	New lncRNA	Driver	Recurrent PVTT	Recurrent Tumor		Cluster14	PCG	Gencode lncRNA	New lncRNA	Driver	Recurrent PVTT	Recurrent Tumor		Cluster15	PCG	Gencode lncRNA	New lncRNA	Driver	Recurrent PVTT	Recurrent Tumor
	MEX3A	ABO	XLOC_002553	ERC2	XLOC_076852				FOLR1	LINC00336	XLOC_000156	SLC29A4	XLOC_027459	XLOC_057317			CD276	RP4-640H8.2	XLOC_001021		XLOC_074515	AP003900.6			ZFR	ZNF674-AS1	XLOC_003508	BRD8		RP11-337C18.9			TXNDC9	LINC00482	XLOC_003774	AKAP9		LINC00152
	RIMS4	AC004009.3	XLOC_009220	GIF					ARTN	TMEM212-AS1	XLOC_009093	USP26	H19				RPAP1	RP11-61J19.2	XLOC_014374		XLOC_074521	KB-1183D5.13			SUB1	RP3-467N11.1	XLOC_003907	BRE		XLOC_052473			SCYL3	AC147651.5	XLOC_003776	ARAP1		MIR4435-1HG
	HOXA1	RP11-402P6.11	XLOC_009221	MAGEC1					LGSN	RP11-522D2.1	XLOC_009094						SUV39H1	AC016700.3	XLOC_014375		XLOC_074522	RP11-103J17.2			RAD1	RP5-837J1.2	XLOC_007537						ANKIB1	RP11-295G20.2	XLOC_003777	ASH1L		RP11-295G20.2
	NPY	RP11-540N6.1	XLOC_010169						ASB5	RP1-66N13.1	XLOC_009095						DBNDD1	HOXB-AS1	XLOC_014376		XLOC_074524				MOCS2	LINC00615	XLOC_007876						KRIT1	RP11-443B7.1	XLOC_003778	GABRB3		XLOC_084521
	H2BFWT	RP11-402C9.1	XLOC_010173						SSH3	RP11-469N6.1	XLOC_009096						GSTP1	AC000099.1	XLOC_014384		XLOC_074526				NDUFS4	FAM74A3	XLOC_009664						HMGB3	CTD-2139B15.5	XLOC_006699	HCN4
	NKX2-2	RP11-431M7.2	XLOC_010279						MRGPRF	RP11-244H18.3	XLOC_009097						PITPNM1	RP11-260O18.1	XLOC_014385		XLOC_074529				WRB	MYCNUN	XLOC_009671						PHPT1	CTB-138E5.1	XLOC_053775	KIF21B
	KIRREL2	CTC-535M15.2	XLOC_010280						C11orf86	RP11-658F2.8	XLOC_009098						AIP	RP11-302F12.3	XLOC_015894						RDH14	AP000470.2	XLOC_009673						FAM168A	RAD21-AS1	XLOC_073709	PLEC
	MAGEC1	CTD-2140G10.2	XLOC_010284						RCE1	FAM83H-AS1	XLOC_009099						LIN28A	RP5-903G2.2	XLOC_015933						PCDHA3	AP000469.2	XLOC_009675						SNX13	RP11-111M22.3	XLOC_079057	SETDB1
	SHCBP1L	RP11-1042B17.3	XLOC_010290						PIWIL3	UCA1	XLOC_009100						ELF5	AP000439.1	XLOC_015934						CCL26	RP11-122M14.3	XLOC_009676						PPP2R2C	CTD-2015G9.2	XLOC_081425
	TMSB15B	RP11-14N9.2	XLOC_010292						MFSD6L	RP11-554I8.2	XLOC_009101						FXYD2	AP003419.11	XLOC_015935						POU1F1	RP1-121G13.2	XLOC_018228						RAP1GAP	LINC00116	XLOC_064208
	C10orf82	RP11-26O3.1	XLOC_010485						RTN4RL2	LINC00392	XLOC_009102						CDK2AP2	RP11-497G19.1	XLOC_015937						SLC6A15	AC007464.1	XLOC_020556						AAMDC	RP11-114B7.6	XLOC_000418
	CRABP1	RP11-94B19.6	XLOC_010488						OTUD6A	AC009955.8	XLOC_009105						RBMY1F	RP11-184D12.1	XLOC_015938						OXCT1	RP3-332B22.1	XLOC_020565						RAB18	RP1-276N6.2	XLOC_003779
	CTXN1	MIR31HG	XLOC_010489						AC073343.1	AC011891.5	XLOC_009107						PPP1CA	RP11-554A11.4	XLOC_015939						FAT2	RP11-44H4.1	XLOC_020568						EEF1A2	RP11-536P6.3	XLOC_003780
	FAM101A	AC108142.1	XLOC_010497						DLX3	AC006050.2	XLOC_009143						RAD9A	XXbac-B33L19.3	XLOC_034881						SIM1	AC007680.2	XLOC_020569						IMPAD1	AC074389.9	XLOC_018504
	LHFPL1	BMS1P18	XLOC_010499						PRSS22	AC074389.5	XLOC_009144						TMEM134	LINC00477	XLOC_038157						TBP	LINC00316	XLOC_020570						FAM188B	CTA-941F9.9	XLOC_019109
	ZNF703	LINC00237	XLOC_010500						SCIN	RP1-313L4.3	XLOC_013761						CORO1B	KB-1183D5.13	XLOC_038160						OSCP1	RP1-127L4.7	XLOC_020743						TSPAN13	RP11-21L23.4	XLOC_020796
	HOXC4	SPANXA2-OT1	XLOC_010524						CYP24A1	RP5-908M14.5	XLOC_015741						ANKRD13D	FAM230B	XLOC_038161						C22orf24	RP11-734K21.3	XLOC_029278						ANAPC15	RP11-342K6.1	XLOC_053632
	BTBD17	SOX21-AS1	XLOC_010526						NLRP2	ERVH48-1	XLOC_015882						KDM2A	AC011718.2	XLOC_045470						PDZD2	RP11-588P8.1	XLOC_029287						CACYBP	RP13-15E13.1	XLOC_059850
	ZBTB12	LINC00395	XLOC_010527						EPN3	AC097499.1	XLOC_028023						CD7	RP1-56J10.8	XLOC_055765						CXorf57	CTB-140J7.2	XLOC_030409						EDEM3	CTD-2589M5.4	XLOC_078185
	DMRT3	LINC00701	XLOC_010532						PRSS8	RP3-461P17.9	XLOC_028025						RBM4B	RP4-568F9.6	XLOC_056611						ASB17	RP13-870H17.3	XLOC_036272						SCAMP3	CTC-550B14.6	XLOC_079027
	EFS	RP1-230L10.1	XLOC_010533						CNGB1	LINC00707	XLOC_028028						RBM4	RP11-103J17.2	XLOC_056613						CHODL	RP13-653N12.2	XLOC_045347						ASH1L	CTB-51J22.1	XLOC_082483
	POMC	RP11-379J13.2	XLOC_010539						ADCYAP1R1	GS1-259H13.2	XLOC_028030						POLD4	RP11-476K15.1	XLOC_056835						MEIOB	RP11-20L19.1	XLOC_048571						GON4L	AC097495.2	XLOC_082976
	UNC79	RP11-749H20.1	XLOC_010545						CEACAM6	RP11-855O10.2	XLOC_028031						CLCF1	MIR7-3HG	XLOC_056837						IL13	RP11-632B21.1	XLOC_048574						LAMTOR2	AC002454.1	XLOC_083002
	SCN2A	RP11-397H6.1	XLOC_010552						TMPRSS11E	LINC00051	XLOC_028033						RPS6KB2	AP000345.2	XLOC_056838						VSTM2A	RP11-272B17.1	XLOC_050353						MEF2D	RP11-341G23.3	XLOC_083658
	SYT16	RP11-355I22.7	XLOC_010555						PROCR	RP11-84E24.2	XLOC_028034						TRIM60	AC019330.1	XLOC_056839						IRX1	CTD-3032H12.1	XLOC_051789						KIF21B	U62631.5	XLOC_085531
	C3orf30	RP11-538I12.3	XLOC_010557						WFDC2	AP000439.2	XLOC_028036						TCEAL7	ZNF503-AS1	XLOC_056840						MUCL1	RP11-208K4.1	XLOC_051790						ETV3	RP11-452C13.1	XLOC_075605
	CCDC60	AP005530.1	XLOC_013139						VGLL1	RP4-755D9.1	XLOC_028037						TMEM212	RP11-38J22.3	XLOC_080179						PABPC5	RP11-254F7.2	XLOC_051795						SPCS2	RP11-25K19.1	XLOC_081887
	C9orf135	RP11-65L3.2	XLOC_013169						GRIN2D	RP11-398E10.1	XLOC_028038						FAM230A	RP11-543D5.1	XLOC_093608						OR10A7	RP11-704C2.1	XLOC_052451						USP35	AC000067.1	XLOC_002221
	SCN4A	RP5-827O9.1	XLOC_013187						SLC5A5	RP11-293M10.5	XLOC_028039						CELA3B	RP11-240D10.4	XLOC_006842						TSPYL2	RP11-533E19.2	XLOC_052453						MRPS14	RP11-91H12.4	XLOC_084521
	TKTL1	RP4-753M9.1	XLOC_019066						ATP6V0A4	RP11-317P15.5	XLOC_034154						CT47A10	RP11-148B18.1	XLOC_010854						TSPYL4	CTB-35F21.5	XLOC_055498						GORAB	RP11-283I3.4	XLOC_014475
	PHF21B	RP13-16H11.7	XLOC_019067						MDFI	RP11-22D3.1	XLOC_038164						CT47A6	RP11-281A20.1	XLOC_010857						RYR1	RP11-254F7.4	XLOC_055500						STAMBP	RP11-30L15.6	XLOC_017228
	NEFH	CTD-2161F6.1	XLOC_019509						NPPB	Y_RNA	XLOC_046089						CT47A9	RP11-375O18.2	XLOC_010859						CCER1	RP11-66N11.8	XLOC_055515						MSTO1	RP11-21L23.2	XLOC_043631
	PRLHR	RP11-266O8.1	XLOC_030682						OVOL2	RP11-44F14.2	XLOC_053338						CT47A12	RP11-86A5.1	XLOC_027646						OR6C74	MIR4453	XLOC_062653						PEX1	MIR4435-1HG	XLOC_044655
	RBPJL	RP1-81P11.1	XLOC_030687						MYOD1	RP11-663N22.1	XLOC_056608						CT47A11	LINC01046	XLOC_028856						HSD3B1	RP11-95D17.1	XLOC_062654						RBM48	WT1-AS	XLOC_074050
	SOX21	RP11-989E6.10	XLOC_032025						KLK8	CTD-2626G11.2	XLOC_056610						RBMY1J	RP3-448I9.2	XLOC_035403						LRRC10B	CTD-2666L21.1	XLOC_062655						TBC1D14	LINC00152	XLOC_094625
	GSC	RP11-281J9.2	XLOC_042394						RBBP8NL	U47924.29	XLOC_056612						CT47A7	U66059.58	XLOC_038699						PCDHA9	RP11-504P24.8	XLOC_063090						ARHGEF11	RP11-389K14.3	XLOC_060265
	GIF	RP1-74M1.3	XLOC_048352						ABHD12B	RP11-465B22.8	XLOC_056614						CT47A8	DNM1P35	XLOC_051595						TMEM211	RP11-504P24.4	XLOC_065791						PRKRIR	RP11-395G23.3	XLOC_064210
	CLPS	RP11-84C10.2	XLOC_051733						ALDH3B2	CTD-2247C11.2	XLOC_056615						CT47A4	RP11-44D19.1	XLOC_052289						MLLT11	CTD-2201E18.3	XLOC_067665						MMP27	RP1-178F15.4	XLOC_064207
	CELA2A	RP1-171K16.5	XLOC_051735						RGS8	AP001065.2	XLOC_057411						RBMY1A1	RP11-359E19.2	XLOC_053013						AC074212.3	LINC00471	XLOC_068335						RFWD2	RP11-439E19.7	XLOC_013971
	REG3G	RP11-540K16.2	XLOC_051743						SCEL	CTD-3162L10.1	XLOC_057413						CT47A3	RP11-18A15.1	XLOC_053749						C4orf27	PCAT6	XLOC_068865						MRPL24	CTB-78F1.2	XLOC_064213
	SST	RP11-95I16.2	XLOC_051747						GH2	CTD-3220F14.1	XLOC_075437						CT47A1	RP11-655M14.12	XLOC_053750						SLC25A14	ZEB1-AS1	XLOC_071884						PRUNE	LINC01059	XLOC_085489
	CELF3	RP11-810B23.1	XLOC_051934						TMPRSS4	RP11-366F6.2	XLOC_075438						CT47B1	RP11-497G19.2	XLOC_057406						FMR1	CTD-2366F13.1	XLOC_071885						ZNF687	RP11-96C23.14	XLOC_060266
	CRYBA2	RP11-568A7.2	XLOC_056121						TMPRSS13	RP11-157D23.1	XLOC_075439						CT47A5	RP11-1085N6.4	XLOC_058287						PEX7	NNT-AS1	XLOC_079135						SNX27	CTD-2210P24.6	XLOC_063703
	DEFA5	RP11-242F24.1	XLOC_056523						PAK6	FAM197Y6	XLOC_042955						L1TD1	LINC00639	XLOC_065037						FAM120B	CTD-2337I7.1	XLOC_079888						JTB	RP11-422P24.11	XLOC_069275
	MAGEC3	AC140481.8	XLOC_056529						ANXA3	RP11-153K16.2	XLOC_000611						CT47A2	RP11-1O10.1	XLOC_065733						MRPS30	CTB-31O20.2	XLOC_083034						RAB13	AC011899.9	XLOC_053438
	ZBBX	RP1-14D6.7	XLOC_056536						MORN3	RP11-497E19.1	XLOC_009106						RBMY1B	RP11-356C4.3	XLOC_075138						TTC33	LINC00630	XLOC_087219						TPM3	RP11-395N3.1	XLOC_024175
	GPR27	AC007179.1	XLOC_058014						PVRL4	AL132709.1	XLOC_009110						SLC22A16	RP11-22H5.2	XLOC_080140						MTR	LL0XNC01-237H1.2	XLOC_087220						SNAPIN	CTD-3187F8.11
	MRGPRE	AP001610.9	XLOC_058646						HORMAD1	RP11-889D3.1	XLOC_009117						SCG3	RP11-854K16.3	XLOC_080170						ERMARD	RP11-214N9.1	XLOC_091915						UBAP2L	RP11-395N3.2
	AQP12B	RP3-462D8.2	XLOC_060036						CRH	RP11-218F4.1	XLOC_009135						STEAP1B	VPS9D1-AS1	XLOC_082845						PHF10	RP11-822E23.8	XLOC_092913						HAX1	RP11-273G15.2
	MYT1L	GS1-421I3.2	XLOC_060449						CER1	RP11-680F20.10	XLOC_013357						WISP3	RP11-909B2.1	XLOC_088103						MLLT4	HCG17	XLOC_093288						C1orf43	C10orf71-AS1
	BARX2	RP11-470L19.2	XLOC_060655						GPR115	RP11-44F14.8	XLOC_013755						COL21A1	AC011524.2	XLOC_090606						PRKAA1	RP5-1074L1.1	XLOC_094346						ILF2	DGUOK-AS1
	PTPRN	RP13-436F16.1	XLOC_060656						EXTL1	LINC00905	XLOC_014322						TMEM35	CTC-1337H24.1	XLOC_092011						SAP30	ZNRD1-AS1	XLOC_094615						DUSP11	RP11-350G8.5
	ATP2B3	RP11-475C16.2	XLOC_060657						GPR111	FAM27L	XLOC_017947						GDF11	RP11-713M15.2	XLOC_092012						PAIP1	TTC25	XLOC_074040						INTS4	RP11-809O17.1
	EPHA8	RP11-139K4.1	XLOC_060659						CLDN3	RP1-231P7P.1	XLOC_021164						CRABP2	RP11-378I13.1	XLOC_092015						TCTE3	RAET1E-AS1	XLOC_075716						FBXW5	RP4-676L2.1
	NMRK2	RP11-1191J2.2	XLOC_060660						NLRP7	AC009502.4	XLOC_021499						PRIM2	ABCA9-AS1	XLOC_092215						C6orf120	RP1-148H17.1	XLOC_043622						CCDC107	TRPC5OS
	NKAIN1	RP11-366H4.3	XLOC_060661						PLA2G4F	RP11-544M22.8	XLOC_021500						GRID2	RP11-78H24.1	XLOC_070301						TMA16	RP1-167A14.2	XLOC_062248						CHTOP	RP11-96A1.5
	CPA1	CTC-384G19.1	XLOC_060663						C1orf172	AC004485.3	XLOC_021501						PGAM2	AC139712.4	XLOC_002820						FGFR1OP	AP001619.2	XLOC_008034						ZBTB7B	RP11-328K2.1
	CGB2	RP11-586D19.1	XLOC_060665						LRRN1	RP5-836N10.1	XLOC_028022						GRAMD2	RP11-372E1.6	XLOC_003107						C5orf54	CTD-2031P19.3	XLOC_010608						FLAD1	WI2-1959D15.1
	RBP2	RP11-669M16.1	XLOC_060668						TSPYL6	RP11-760D2.5	XLOC_028029						EFHC2	RP11-470M17.2	XLOC_008483						SMKR1	RP4-792G4.2	XLOC_048218						ADAR	RP11-1398P2.1
	A4GNT	RP11-476M19.2	XLOC_061154						CALML3	RP11-318G21.4	XLOC_028035						MIXL1	RP11-475A13.1	XLOC_008687						MOSPD1	RP11-122M14.1	XLOC_062305						UBE2Q1	LINC00565
	MATN4	CTD-2213F21.3	XLOC_061412						OR4N4	AL133493.2	XLOC_029388						RP11-3B7.1	RP11-433M22.2	XLOC_009876						KLF11	MORF4L2-AS1	XLOC_068902						FDPS	RP11-284F21.8
	PYY	RP11-25I15.2	XLOC_065141						CLDN6	RP4-723E3.1	XLOC_031222						DYX1C1	RP11-11N5.3	XLOC_010858						C5orf49	LL0XNC01-250H12.3	XLOC_041966						UBQLN4	RP11-44N22.3
	CUZD1	RP11-116N8.1	XLOC_065143						FLRT2	RP11-145M4.2	XLOC_032813						RP11-834C11.12	RP11-319E16.2	XLOC_013833						RCOR1	RP4-680D5.2	XLOC_000135						LYSMD1	CTB-113I20.2
	GUCA1C	LINC00871	XLOC_071525						PRSS38	RP11-217E22.5	XLOC_032820						GET4	RP11-332J15.2	XLOC_014393						POMT1	HOXA11-AS	XLOC_001115						ALPI	RP11-1149M10.2
	TTLL8	CTD-2277K2.1	XLOC_074119						NCCRP1	RP11-540O11.1	XLOC_032822						CDH18	ZNF385D-AS1	XLOC_014397						TRMT61B	RP4-669B10.3	XLOC_004391						PMVK	LINC00683
	ST8SIA2	CTD-2313J23.1	XLOC_075795						SFTA2	RP11-158A14.1	XLOC_032825						CACNA2D2	LINC00680	XLOC_015897						DNASE1L1	RN7SL832P	XLOC_018186						PYGO2	CTD-2227E11.1
	STAC2	AC012531.25	XLOC_080115						GUCA2A	FER1L6-AS2	XLOC_034751						HOXC8	RP11-685G9.4	XLOC_015932						TAF1B	LIFR-AS1	XLOC_031433						APOA1BP	ALMS1-IT1
	INA	RP11-888D10.3	XLOC_081001						AVPR1B	RP3-388N13.3	XLOC_035943						DRD4	AP000593.7	XLOC_015936						SEC61A2	RP11-159F24.5	XLOC_045322						KRTCAP2	RP1-79C4.4
	CPA2	RP11-527H14.2	XLOC_081002						GPRIN2	RP11-429J17.4	XLOC_040865						ASIC4	RP11-521C20.2	XLOC_019030						MID2	RP11-502M1.2	XLOC_048570						SSR2	AP000695.4
	KCNE2	RP4-806M20.3	XLOC_081004						LAYN	RP11-794G24.1	XLOC_044171						DUSP13	CTD-2066L21.3	XLOC_019972						KCNIP3	LINC00603	XLOC_052473						INPPL1	LINC00114
	IRX6	CTD-2545M3.8	XLOC_083986						CTXN3	CTD-2544M6.1	XLOC_044934						PLTP	NFE4	XLOC_020177						THRA	CTD-2314G24.2	XLOC_060444						XRRA1	RP11-404O13.1
	AIRE	RP5-1069C8.3	XLOC_085148						C1QTNF9B	RP11-626G11.4	XLOC_045060						CHRDL1	AC090952.5	XLOC_023927						KLHL35	RP11-77K12.8	XLOC_062046						RNF169	RP11-1134I14.8
	FBXL13	RP11-425A6.5	XLOC_085149						CSH2	RP11-305A4.3	XLOC_050578						GLI3	AP003900.6	XLOC_023933						LMBRD2	RP4-798A10.7	XLOC_062047						SMIM4	AP001596.6
	AQP5	RP11-23E10.3	XLOC_085151						C3orf56	RP11-1260E13.1	XLOC_050921						CALCA	RP11-855A2.5	XLOC_025151						SNX18	AC009005.2	XLOC_062049						ZNF354A	CTD-2210P24.3
	DAPL1	AP000233.3	XLOC_085153						PSG3	RP11-744K17.9	XLOC_051261						LDHB	RP11-863K10.2	XLOC_027469						MAP7D2	CTC-471J1.9	XLOC_062050						MTX1	RP11-1338A24.1
	FEV	AC104655.3	XLOC_085154						ARHGAP8	CTD-2265O21.3	XLOC_053143						HHLA2	RP11-687M24.5	XLOC_027712						SEC14L6	CTD-2192J16.26	XLOC_062051						GBA	RP11-661P17.1
	AMER2	HCG11	XLOC_085155						FXYD6-FXYD2	FAM197Y3	XLOC_055975						PGF	RP11-771K4.1	XLOC_029843						KRBOX1	RP11-337C18.9	XLOC_062060						ALS2CL
	VWA2	RP11-510M2.1	XLOC_085157						AC011298.1	RP11-554A11.9	XLOC_058506						INSL6	CTD-2199O4.3	XLOC_032557						BRD8	RP5-894D12.5	XLOC_062065						BOLA1
	HRASLS5	RP11-461M2.2	XLOC_085159						GS1-259H13.10	LINC00029	XLOC_058692						HVCN1	IL12A-AS1	XLOC_032558						FAM218A	RP11-560J1.2	XLOC_062718						DPM3
	CTRB1	CHODL-AS1	XLOC_085165						TEX11	LSAMP-AS1	XLOC_059204						HIST1H4G	RP11-419C23.1	XLOC_033776						TCFL5	CTD-2035E11.5	XLOC_065995						CCDC149
	CTRB2	HOXC-AS2	XLOC_085166						CPT1C	BCAR4	XLOC_059206						LRRC17	RP5-1043L13.1	XLOC_033777						C5orf28	RP11-53O19.3	XLOC_068065						MRPL30
	CEL	RP11-855O10.3	XLOC_085167						POTEF	RP11-398J5.1	XLOC_060857						HRC	RP11-168K9.1	XLOC_036366						BRE	RP11-798M19.6	XLOC_068837						MRPS21
	TRH	RP11-348P10.2	XLOC_085170						CACNA1G	H19	XLOC_065907						TPTE2	SPATA42	XLOC_036368						DNAJC21	RP11-218F10.3	XLOC_070451						S100A16
	OR4D5	AC011290.4	XLOC_085174						TSPY2	AC073343.13	XLOC_066219						C12orf39	LINC01014	XLOC_036369						C17orf51	RP11-473L15.2	XLOC_070456						KCTD21
	CDK5R2	RP11-69C17.4	XLOC_093281						KRT40	LA16c-2F2.8	XLOC_071563						UGT2B28	RP11-793H13.11	XLOC_036370						NUP155	RP11-261C10.3	XLOC_074985						CACNA1E
	DLK2	HTR3E-AS1	XLOC_093285						TSPY3	RP11-317L10.1	XLOC_075821						MYPN	RP11-493L12.5	XLOC_043630						TBX18	AC025171.1	XLOC_075984						UVRAG
	PCSK1	RP11-431I8.1	XLOC_095205						TSPY8	RP11-675F6.4	XLOC_075924						LEFTY2	RP11-61A14.4	XLOC_044552						PPP1R42	AC012506.3	XLOC_076723						DENND4B
	PNLIP	RP11-77P16.4	XLOC_095207						TSPY4	RP4-583P15.11	XLOC_075925						SPIN2A	RP11-234B24.2	XLOC_045305						TMEM214	RP11-206L10.9	XLOC_080737						FAM133B
	C3orf80	AF131215.6	XLOC_095208						TSPY6P	RP5-964N17.1	XLOC_075926						SCN2B	AC012442.6	XLOC_045337						CAD	AC108488.4	XLOC_089828						EFNA4
	OR8D4	BMS1P17	XLOC_095209						CALB1	RP11-78J21.4	XLOC_075927						KCNE4	MIR4313	XLOC_045464						PREB	RP11-230C9.4	XLOC_092208						ETV3L
	LIPF	FREM2-AS1	XLOC_095210						TLX2	RP11-325I22.2	XLOC_075928						ANKRD22	CTA-989H11.1	XLOC_047834						C5orf34	RP11-230C9.2	XLOC_092851						PSMA2
	RESP18	AC092675.4	XLOC_095211						CRYGD	RP11-139J15.5	XLOC_075929						C1orf158	RP11-684B21.1	XLOC_048699						C5orf51	RP11-396C23.4	XLOC_092853						DIRAS2
	SLC35D3	RP11-139K4.2	XLOC_095212						SRRM4	RP11-485G7.5	XLOC_077585						POM121L2		XLOC_051652						COG4	RP11-406A20.4	XLOC_095679						LIG3
	CTAG1A	PEX5L-AS2	XLOC_095213						M1AP	RP11-128L5.1	XLOC_077586						FCER1G		XLOC_053205						EXOSC6	AC064834.3	XLOC_095885						ATP6V1H
	CTAG1B	RP11-67M9.1	XLOC_095216						KIF5C	FAM197Y8	XLOC_081324						GRASP		XLOC_053877						DHX29	RP11-142C4.6	XLOC_062178						THOC3
	SRPK3	AC005009.1	XLOC_010277						CLCNKB	AC008278.3	XLOC_090409						FAM151A		XLOC_054826						LGALS8	RP11-345P4.9	XLOC_093287						MAGED2
	AQP12A	AC013460.1	XLOC_010285						COX8C	RP11-593F5.2	XLOC_094320						SLC45A2		XLOC_054830						SKIV2L2	CTD-2203K17.1	XLOC_009561						BLVRA
	C14orf23	RP11-680H20.2	XLOC_010490						HIST3H2BB	RP11-10O22.1	XLOC_095516						FABP7		XLOC_055099						PUM2	RP11-522M21.2	XLOC_008915						UBE3A
	PNLIPRP1	LOXL1-AS1	XLOC_010503						MYH6	RP11-114H23.1	XLOC_085847						KIF6		XLOC_055641						CROCC	RP5-1182A14.5	XLOC_027513						CCDC93
	ERC2	RP11-395E19.7	XLOC_010504						CLPSL1	RP11-134P9.1	XLOC_051800						C7orf62		XLOC_055642						WDR70	DNAJC27-AS1	XLOC_008555						DAP3
	FAM25A	RP11-755O11.2	XLOC_010505						CEACAM7	CTB-60B18.10	XLOC_088418						SLC38A8		XLOC_055647						KLC3	KB-1047C11.2	XLOC_012616						WDR33
	NHS	RP11-91J19.3	XLOC_010512						GUCA1A	RP11-812E19.3	XLOC_088426						MAP1A		XLOC_055648						ULBP1	LGALS8-AS1	XLOC_061293						IMP4
	C6orf222	RP11-514F3.4	XLOC_010515						DNMT3B	KB-1562D12.1	XLOC_044167						KRT24		XLOC_056781						DROSHA	RP11-295M18.2	XLOC_089166						MRPL15
	ELAVL3	RP6-24A23.7	XLOC_010518						CAPS	AP000476.1	XLOC_000078						RHOH		XLOC_056836						WDR35	OXCT1-AS1	XLOC_000314						SLC39A1
	SLC6A17	RP1-20C7.6	XLOC_010519						NOBOX	KCNAB1-AS1	XLOC_013107						HSPB2		XLOC_056841						TOX2	CTD-2288O8.1	XLOC_041970						MRPS5
	CCDC160	RP11-115A15.1	XLOC_010529						DLX4	AC074011.2	XLOC_013108						GRIK1		XLOC_064072						DCTD	RP11-87F15.2	XLOC_041973						SLC30A5
	OR10G4	AC007463.2	XLOC_010535						CEP85		XLOC_019550						HOXC5		XLOC_064824						BPIFA2	RP11-982M15.7	XLOC_093695						HIGD2A
	XKR7	RP11-680B3.2	XLOC_010541						EPHA7		XLOC_030223						PIK3R6		XLOC_066286						IFT172	RP11-111J6.2	XLOC_000308						MZT2B
	AC019171.1	RP11-402F9.3	XLOC_010551						CSH1		XLOC_048527						CHRNA9		XLOC_069479						DMRTA2	RP3-507I15.2	XLOC_087665						MKI67IP
	SYCP2L		XLOC_010556						DPEP3		XLOC_053150						CABP4		XLOC_070586						NAF1	RP11-529K1.2	XLOC_007880						PSMD4
	C6orf195		XLOC_010559						SLC16A3		XLOC_056616						DCAF4L2		XLOC_074362						RPL37	RP4-782G3.1	XLOC_008018						SLC25A44
	IGSF9B		XLOC_010560						TRIM43		XLOC_000102						C20orf197		XLOC_074386						PNLDC1	CTB-32O4.2	XLOC_026091						GPATCH4
	IL17RD		XLOC_011032						SCN1A		XLOC_000609						ZNF804B		XLOC_074392						CNTN5	RP11-510M2.6	XLOC_045876						CCT3
	ASB18		XLOC_015092						MAGEA4		XLOC_003450						TBPL2		XLOC_074393						MTMR12	WI2-2373I1.2	XLOC_048798						PRRC1
	DMBT1		XLOC_021455						SLC39A4		XLOC_005386						LCTL		XLOC_074395						FBXO4	AC004840.8	XLOC_004116						ZNF704
	GRIK5		XLOC_021464						JPH3		XLOC_009125						TCEAL5		XLOC_074522						BEND6	XX-FW83128A1.2	XLOC_012615						ZMYND19
	CHRNB2		XLOC_024700						PLA2G2F		XLOC_009126						AADACL4		XLOC_074524						SPEF2	RP13-57D9.3	XLOC_066198						ZNF622
	BEND5		XLOC_024702						MSLNL		XLOC_014263						NOTO		XLOC_074525						CCNO	AP000221.1	XLOC_064006						GFPT1
	ALOX15B		XLOC_025603						TAC3		XLOC_018171						KLHL41		XLOC_074526						PELO	RP11-532F6.4	XLOC_008026						PPP1R11
	KRTAP20-4		XLOC_032284						GOT1L1		XLOC_022689						PPAN-P2RY11		XLOC_074528						NDUFV3	RP11-297A16.2	XLOC_036532						GLI4
	TULP2		XLOC_042722						CALCB		XLOC_023540						LEFTY1		XLOC_074529						FLYWCH2	FGF12-AS3	XLOC_007635						CKS1B
	DBX1		XLOC_043910						C2orf71		XLOC_023542						SPRR2F		XLOC_074610						CEP44	CTD-2589M5.5	XLOC_052919						ENSA
	BMPR1B		XLOC_048075						C12orf40		XLOC_025476						LGALS16		XLOC_077478						NIPBL	RP11-105N14.1	XLOC_071161						RB1CC1
	KCTD8		XLOC_048820						USH1G		XLOC_027505						DKFZP779L1853		XLOC_077657						RICTOR	RP11-109P11.1							OPN3
	LDOC1L		XLOC_051285						FAM159A		XLOC_028026						ZNF451		XLOC_078972						TRAPPC12	RP3-425P12.5							GAL
	ZNF8		XLOC_051742						OR4M2		XLOC_028050						KIAA1586		XLOC_079799						ZNF131	CTD-2335O3.3							CLNS1A
	MGAT5B		XLOC_052382						LYPD4		XLOC_028652						TRAF4		XLOC_080151						CCDC121	RASAL2-AS1							TUBA3D
	KRT35		XLOC_054866						KLHL34		XLOC_032814						DPEP1		XLOC_082839						SLC38A9	A2ML1-AS2							OPRK1
	FBP2		XLOC_056532						HTR3E		XLOC_033596						HAPLN3		XLOC_083571						UBE2U	RP11-111I12.1							TFAP2C
	PAK3		XLOC_056534						OR10H1		XLOC_033598						SCUBE3		XLOC_083574						PAWR	RP11-440I14.3							WDR13
	RNASE2		XLOC_056535						ZSCAN5B		XLOC_033600						ADAMTS12		XLOC_085314						ARSI	RP11-66N11.7							CDK6
	GATA6		XLOC_056538						TMPRSS11F		XLOC_033601						RPL9		XLOC_085985						TTC32	AC009411.2							DGUOK
	HYDIN		XLOC_060667						PNMA5		XLOC_033602						RIPK2		XLOC_086449						PPIL6	CTD-2366F13.2							MRPL19
	OR2J2		XLOC_061573						SLC44A4		XLOC_033603						KIAA1324		XLOC_088117						C5orf42								SPR
	PRIMA1		XLOC_064171						EFCAB8		XLOC_044165						PAGE2		XLOC_088521						C19orf45								ALMS1
	SYT6		XLOC_065104						RP11-794P6.2		XLOC_044168						NPTN		XLOC_089670						TMEM231								OBP2A
	RP1-309K20.6		XLOC_077476						ZNF878		XLOC_044549						BAG2		XLOC_089677						AL359878.1								C1orf61
	AL109659.1		XLOC_077733						RP11-552I14.1		XLOC_044821						CIB2		XLOC_090507						FAM228B								AKAP9
	KCNMB2		XLOC_081000						DUXA		XLOC_044935						CCDC71		XLOC_092720						C1orf233								RAB11FIP5
			XLOC_093278						TSPY1		XLOC_049856						PRKCD		XLOC_092736						RP11-295P9.3								SMYD5
			XLOC_003539						L47234.1		XLOC_049858						CHAC1		XLOC_096004						LPIN1								UGGT1
			XLOC_006940						UNC13C		XLOC_050969						AGPAT6		XLOC_046689						TGM1								TPRKB
			XLOC_009243						ZPLD1		XLOC_051803						NDUFV1		XLOC_051594						TAF1C								SDK1
			XLOC_010175						RPS6KA6		XLOC_051805						C1QTNF3		XLOC_000667						ANKRD26								STAR
			XLOC_010176						FOLR3		XLOC_057412						VPS18		XLOC_024127						PLAGL1								CAPN5
			XLOC_010179						EPCAM		XLOC_060869						LFNG		XLOC_036367						STXBP1								FAM86C1
			XLOC_010276						SSUH2		XLOC_065669						TNP1		XLOC_044635						ASXL2								CLPB
			XLOC_010283						FAM132A		XLOC_074413						PHF3		XLOC_056481						C9orf170								NEU3
			XLOC_010286						CHRM5		XLOC_075919						CDH26		XLOC_057352						TRIM39-RPP21								TMEM155
			XLOC_010296						GPX5		XLOC_075920						FST		XLOC_059228						RP11-527L4.2								PSCA
			XLOC_010456						RGL2		XLOC_075921						DGKB		XLOC_063001						ADAT1								ARF4
			XLOC_010480						MARCH9		XLOC_080645						SLC22A8		XLOC_065740						SPCS3								KLHL30
			XLOC_010482						SLC29A4		XLOC_085848						ISL2		XLOC_068970						GRHL1								CHCHD7
			XLOC_010483						NDRG4		XLOC_090415						AMDHD2		XLOC_074521						NEK1								ECEL1
			XLOC_010501						CKM		XLOC_095826						ASB11		XLOC_074523						FAM49A								P2RY6
			XLOC_010506						TCN1		XLOC_095874						C15orf27		XLOC_082892						WWP2								UGT2A1
			XLOC_010507						FAM46B		XLOC_004502						IMP3		XLOC_085986						SLC45A1								CNBD1
			XLOC_010508						GIP		XLOC_027459						CPNE7		XLOC_088105						ANKRD23								SCFD2
			XLOC_010511						PRRT3		XLOC_033599						KRT79		XLOC_030214						ZNF497								SMYD3
			XLOC_010521						CLDN19		XLOC_051801						NAP1L3		XLOC_004280						ODF3L2								NLRP9
			XLOC_010531						C11orf72		XLOC_051802						PPT2		XLOC_032701						AL354898.1								TOX
			XLOC_010548						ROBO2		XLOC_057317						HEXA		XLOC_034301						RPS4Y2								C15orf59
			XLOC_014629						CXCL17		XLOC_023424						CTNS		XLOC_037837						KRTAP29-1								DEFB133
			XLOC_035864						CASR		XLOC_030215						LZTS3		XLOC_056606						GLRA3								AC008060.7
			XLOC_045388						EDN3		XLOC_059137						PFKM		XLOC_066149						SH3RF1								PRSS56
			XLOC_045410						CD164L2		XLOC_059138						PAGE5		XLOC_025278						MYCBPAP								CTB-60B18.6
			XLOC_045412						CYP2F1		XLOC_075915						DRAM1		XLOC_046266						SLC5A6								DOC2B
			XLOC_046492						ACAP3		XLOC_085849						KCNH7		XLOC_074515						RP11-514O12.4								SLC9A3
			XLOC_048819						SYP		XLOC_085851						RASGRP2		XLOC_065895						HOXA6								PRADC1
			XLOC_048821						RP1-27O5.3		XLOC_051806						CRYAB		XLOC_072189						C9orf9								FAM115C
			XLOC_051422						ABCC12		XLOC_051799						LTA4H		XLOC_051810						TMEM31								P2RY2
			XLOC_051739						LY6K		XLOC_051804						MIOX		XLOC_061548						NPBWR1								SHC1
			XLOC_051933						TEX13B		XLOC_051808						DSG4		XLOC_072582						C1orf185								LMNA
			XLOC_056531						KPNA7		XLOC_046720						XG		XLOC_055136						RAD51AP2								VPS72
			XLOC_056533						PDIA2		XLOC_025477						ZDHHC4		XLOC_057744						CTD-3074O7.11								SOCS7
			XLOC_065133						GGTLC1		XLOC_085850						ZFYVE19		XLOC_023616						AC006132.1								PAG1
			XLOC_073949						CTSE								SYT12		XLOC_013835						CAMK2A								AHR
			XLOC_073954						APOBEC3B								PC		XLOC_074519						LCA5L								IMPA2
			XLOC_085161						LEMD1								ZBED2								NAALADL1								GOLPH3L
			XLOC_085169						C15orf56								AC008132.1								DYNLRB2								GATAD2B
			XLOC_093279						TENM4								FAM174B								KIFAP3								INTS3
			XLOC_093282						TMEM88B								LAMB4								ERO1LB								CRTC2
			XLOC_006964						CCDC84								RP11-201K10.3								ACTN2								GBP2
			XLOC_006980						USP26								ALX1								RIMS1								PTRH2
			XLOC_009242						KLK12								CASP5								BRWD1								PI4KB
			XLOC_010522						CTD-3148I10.1								CBLN1								ADGB								MZT2A
			XLOC_017519						ENOX1								CSK								MYCN								ARFGAP3
			XLOC_017525						SPZ1								KCNH6								FAM53A								PRKAB2
			XLOC_018821						SLC43A3								CCNJL								HNRNPCL1								ZNF398
			XLOC_021456						FAM105A								THBS4								NPTX2								GOLGA3
			XLOC_021467						LMTK3								PDE4D								PRRT4								IQCE
			XLOC_023057						DUSP8								GLCCI1								KLHDC9								ARL1
			XLOC_028684						TMEM61								CHST14								DNAJC27								SETDB1
			XLOC_034682						FBLN7								ICAM2								CTGF								ADAM15
			XLOC_046572						MAGEB16								ZNF541								CCDC170								SCNM1
			XLOC_049636						C11orf52								OR6C70								HBZ								CLK2
			XLOC_050725						C17orf96								SLC25A12								NBPF1								PTP4A3
			XLOC_050737						SDR16C5								APOBEC2								OXCT2								CERS2
			XLOC_051142						OR4F5								IQCJ-SCHIP1								CYSLTR2								DHRS11
			XLOC_054736						ZNF479								CNTFR								RFTN2								PRPF3
			XLOC_054867						EPHB3								CCNB3								MROH2B								BLZF1
			XLOC_055667						AC140481.2								ACY3								FAM133A								ISG20L2
			XLOC_058644						CTB-167G5.5								ATP8A2								SLITRK4								HCN3
			XLOC_059440														SPG20								CCDC30								RUSC1
			XLOC_060074														TRPM1								FOXD3								RPRD2
			XLOC_060075														C4orf17								OR2F1								ZNF318
			XLOC_062947														WARS								KRBOX1								RPS27
			XLOC_071068														FAM170A								MGC10955								FAM83G
			XLOC_074103														GPBAR1																PMF1-BGLAP
			XLOC_076847														SLC2A4																C19orf60
			XLOC_076849																														TMEM131
			XLOC_078541																														RIT1
			XLOC_081492																														PMF1
			XLOC_082383																														CCT7
			XLOC_085150																														PRRX1
			XLOC_085164																														FGD1
			XLOC_090118																														ANO8
			XLOC_090287																														CD22
			XLOC_091804																														RASAL1
			XLOC_093283																														NT5C1A
			XLOC_093438																														EGR4
			XLOC_094781																														FCHSD2
			XLOC_094782																														ARRB1
			XLOC_095218																														HCN4
			XLOC_095219																														TRPC3
			XLOC_095220																														GALNT14
			XLOC_022024																														GDPD5
			XLOC_017513																														SBSPON
			XLOC_084790																														GABRB3
			XLOC_078156																														ATG16L2
			XLOC_060669																														DIRAS1
			XLOC_006938																														C10orf71
			XLOC_006978																														CDRT1
			XLOC_063390																														SLC22A12
			XLOC_095037																														CGB8
			XLOC_076852																														KIAA0040
			XLOC_048344																														STAM2
			XLOC_057855																														FHDC1
																																	MAGIX
																																	CPNE3
																																	GUCY2F
																																	NLN
																																	SDCBP
																																	RGS20
																																	TDRD10
																																	PCMTD1
																																	SHE
																																	SNCG
																																	LYN
																																	DKK4
																																	ADRA1D
																																	FBXW10
																																	NQO1
																																	IQGAP3
																																	CDRT1
																																	MYH4
																																	EDF1
																																	WDR44
																																	OAZ3
																																	SPRR2D
																																	HSPA4L
																																	MAP3K2
																																	PLD6
																																	WT1
																																	SOWAHC
																																	PNLIPRP3
																																	CCL15
																																	NCAM1
																																	SCUBE1
																																	CKS1B
																																	BTNL8
																																	WNT11
																																	CREB3L4
																																	YY1AP1
																																	CCBL1
																																	DGAT2
																																	EFHD1
																																	ARAP1
																																	POGZ
																																	TENM2
																																	STARD10
																																	GPC1
																																	NRXN2
																																	UGT2A3
																																	CYP11A1
																																	SLC22A4
																																	CASK
																																	MYH1
																																	HRASLS2
																																	IL6R
																																	RRNAD1
																																	VSTM2L
																																	VPS37A
																																	PBXIP1
																																	ARNT
																																	MEI4
																																	EFNA3
																																	CYP21A2
																																	GPSM1
																																	RDH13
																																	PHLDB3
																																	FKBP5
																																	CGB1
																																	ART1
																																	TMEM221
																																	SUSD3
																																	TGM4
																																	SULT1C2
																																	KIAA1456
																																	P2RX6
																																	XBP1
																																	SLC25A18
																																	CA2
																																	PUS3
																																	PLEC
																																	DCST2
																																	PDE4C
																																	CLIC2
																																	LINGO4
																																	LONRF1
																																	LRTOMT
																																	NELL1
																																	SLC35F3
																																	FAM20C
																																	TSKU
																																	SIMC1
																																	ZNF436
																																	NTF4
																																	S100A2
																																	ADA
																																	RPL39L
																																	RBM47
																																	SLC16A14
																																	C1orf189
																																	CLCNKA
																																	RPP25
																																	TMEM52

## Sheet: Cluster16-20
Cluster16	PCG	Gencode lncRNA	New lncRNA	Driver	Recurrent PVTT	Recurrent Tumor		Cluster17	PCG	Gencode lncRNA	New lncRNA	Driver	Recurrent PVTT	Recurrent Tumor		Cluster18	PCG	Gencode lncRNA	New lncRNA	Driver	Recurrent PVTT	Recurrent Tumor		Cluster19	PCG	Gencode lncRNA	New lncRNA	Driver	Recurrent PVTT	Recurrent Tumor		Cluster20	PCG	Gencode lncRNA	New lncRNA	Driver	Recurrent PVTT	Recurrent Tumor
	ALOX12	GPC6-AS2	XLOC_020826		HIF1A-AS2				GGCT	RP11-119B16.2	XLOC_053598	AACS		RP11-552M11.4			CDHR1	AP001046.5	XLOC_035468	AKAP13	AC096579.7	AC006129.2			KRT33A	LINC00083	XLOC_001923						MYH8	LINC00470	XLOC_038068	FGF4	RP11-1143G9.4	RP11-14N7.2
	SLC35G6	AC092619.1	XLOC_030480						UTP18	RP11-552M11.4		GTPBP2		SNHG6			KLRD1	RP11-284N8.3	XLOC_079447	FLT3	AC096579.13	AC096579.7			CACNG3	RP11-76E12.1	XLOC_002117						SEMA3G	RP11-381O7.3	XLOC_001692			RP11-6O2.4
	ASB3	U51244.2	XLOC_030708						FAM136A	SNHG6		RBM19		XLOC_053598			GIMAP8	RP11-553L6.2	XLOC_092637	JAK2	IFNG-AS1	AC104820.2			SLC17A6	RP11-208N14.4	XLOC_007629						FGF4	LINC00308	XLOC_003042			XLOC_006971
	KCNJ13	RP3-348I23.2	XLOC_033449						PSMA4	RP4-614O4.11							GPR65	AC006129.2	XLOC_092638	JAK3	RP11-94L15.2	ANKRD44-IT1			PDYN	RP11-168J19.2	XLOC_012951						SLC4A11	LINC00577	XLOC_006971
	FAM194B	CNTFR-AS1	XLOC_037100						GNAI3	RP11-212P7.3							FLT3	CTD-2306M10.1	XLOC_092639	WDFY4		AP001046.5			SPAM1	AC024132.1	XLOC_024202						RNF40	CTD-2008L17.2	XLOC_008665
	KCTD4	RP11-27M24.1	XLOC_035012						WDR3	RP11-816J6.3							ZNF831	LINC00892	XLOC_092640			CHRM3-AS2			PRAMEF1	RP5-944M2.3	XLOC_029393						FILIP1	CDIPT-AS1	XLOC_010311
	NUTM2G	RP11-968A15.2	XLOC_074826						TCOF1	AC005682.5							ETS1	IFNG-AS1	XLOC_092642			IFNG-AS1			GFRA4	RP4-788P17.1	XLOC_030785						NXF5	LINC00478	XLOC_012914
	OR2A1	RP11-1085N6.2	XLOC_076239						AP4E1	AC005562.1							CD226	RP11-428G5.5	XLOC_030694			LINC00861			DEFB129	GS1-18A18.1	XLOC_032290						KCNC1	RP11-127B16.1	XLOC_012915
	RP11-861L17.3	ITPK1-AS1	XLOC_077578						ITGAE	RP11-755B10.3							AXL	AC009133.17	XLOC_024573			LINC00926			KRT33B	LINC00620	XLOC_043875						DSG3	AC011243.1	XLOC_012919
	Z98049.1	RP11-840I19.3	XLOC_092236						METTL2A								TMC8	MIR142	XLOC_025773			RP11-104L21.3			USP29	RP5-988G17.1	XLOC_051592						ARHGAP17	AC064834.2	XLOC_012920
	C17orf47	RP11-20I23.7	XLOC_033317						DDX18								IL16	RP5-1028K7.2	XLOC_027276			RP11-1094M14.5			ZIM3	RP11-94M14.2	XLOC_052199						TAF4B	AC018804.3	XLOC_012924
	C9orf173	RP11-304L19.4	XLOC_041676						PDRG1								THEMIS	RP11-861A13.4	XLOC_092641			RP11-284N8.3			C1orf94	RP5-933E2.1	XLOC_060595						TAB3	AC064834.1	XLOC_012925
	DHRS4-AS1	CTB-175E5.7	XLOC_046622						NSFL1C								SELP	MIAT	XLOC_046185			RP11-367G6.3			TAAR2	LINC00502	XLOC_065154						SLC5A11	RP11-499O7.7	XLOC_012926
	AC016745.1	SMCR5	XLOC_072705						ESF1								KCNA3	RP11-117D22.2	XLOC_058248			RP11-553L6.2			OCSTAMP	AC009518.4	XLOC_065497						XIRP2	RP11-149F8.5	XLOC_012928
	AL358333.1	RP11-397C12.1	XLOC_073148						TIMM13								TSPYL5	AOAH-IT1	XLOC_063980			RP11-861A13.4			TRIM42	LINC00320	XLOC_066831						IL31RA	RP11-31L23.3	XLOC_012929
	AL354808.2	RAI1-AS1	XLOC_092582						PES1								FCRL6	AC096579.7	XLOC_072896			RP11-902B17.1			PGLYRP3	AC012354.6	XLOC_068087						FABP6	RP11-159H3.2	XLOC_012931
	AC064874.1	RP11-45L9.1	XLOC_023309						TRMU								P2RY13	AC013264.2	XLOC_053230			RP11-94L15.2			DCD	RP11-358M3.1	XLOC_068389						OR8B12	AC003051.1	XLOC_012933
	NUTM2F	CACNA1C-AS3	XLOC_007602						ABHD12								DTHD1	CHRM3-AS2	XLOC_040956			XLOC_025773			IL20	RP11-479J7.1	XLOC_073535						PLAC1	AC010731.2	XLOC_012937
	SCRG1	RP11-4F22.2	XLOC_016315						NDRG3								SPN	AC104820.2	XLOC_011449			XLOC_035468			C7orf72	AC118653.2	XLOC_075998						SYCE1	AC136896.1	XLOC_015210
	AC009065.1	RP11-192P3.5	XLOC_021434						C20orf24								MPEG1	RP4-753P9.3				XLOC_092637			KLK5	RP4-760C5.5	XLOC_078453						AL445665.1	RP1-309H15.2	XLOC_016908
	TUBB6	Z69666.2	XLOC_021695						CRNKL1								PDCD1LG2	LINC00861				XLOC_092640			PATE1	RP11-99H8.1	XLOC_085818						SPATA31E1	AC008281.1	XLOC_020593
	C17orf72	AL022476.2	XLOC_023193						IDH3B								GIMAP1	RP11-18H21.1				XLOC_092641			KRT9	LINC00375	XLOC_087982						SPINK6	RP1-290I10.7	XLOC_020594
	AC107021.1	COL4A2-AS1	XLOC_023969						ACOT8								KLRK1	RP11-902B17.1				XLOC_092642			C11orf40	AC013480.2	XLOC_096069						OR56B4	AC006196.1	XLOC_020595
	SERPINE3	AC037445.1	XLOC_034006						SMS								LILRA2	PCED1B-AS1							FUT9	RP11-550C4.6	XLOC_095901						OR56A1	TAB3-AS1	XLOC_020596
	RP11-144F15.1	AC093732.1	XLOC_061835						RAB11A								C14orf64	RP1-68D18.2							GOLGA6L2	RP11-543F8.2	XLOC_024450						XAGE1C	RP11-476H20.1	XLOC_020597
	AL139080.1	GSN-AS1	XLOC_067565						GABPB1								CEACAM21	RP11-94L15.2							WFDC5	RP11-196D18.1	XLOC_053687						PGPEP1L	RP11-452K12.7	XLOC_020598
	AL627171.2	AC008937.2	XLOC_085752						CHCHD2								RUNX3	BZRAP1-AS1							C11orf44	AC091705.1	XLOC_080376						NXF2	RP5-1011O1.2	XLOC_020602
	CRYBA1	AC159540.2	XLOC_089041						GLRX3								STAP1	RP11-1094M14.5							DEFB104A	RP11-46E17.6							NXF2B	RP11-14N7.2	XLOC_020604
	GRIN3B	RP11-1191J2.4	XLOC_006817						UTP6								CELF2	RP11-367G6.3							DEFB4B	AP001465.5							OR8D1	CTA-714B7.5	XLOC_020605
	PROX2	RP11-724M22.1	XLOC_009713						PSMD11								DAPP1	RP11-121A8.1							WFDC9	AC106874.1							OR8B3	RP11-482E14.1	XLOC_020609
	C6ORF50	RP11-284H19.1	XLOC_023194						CCDC86								ATP2A3	RP11-104L21.3							DEFB123	AP000459.4							OR8D2	RP11-187C18.5	XLOC_020610
	C17orf78	RP11-638I2.6	XLOC_034124						ARPC3								CST7	AP001056.1							DEFB119	RP5-905H7.8							OR8B2	AC003984.1	XLOC_020611
	GLIPR1L1	RP11-124D2.3	XLOC_038647						GPN3								FYB	RP11-406H4.1							CRYGB	AC004014.3							XAGE1E	TAB3-AS2	XLOC_021915
	ARL13A	RP11-138H8.2	XLOC_074330						MRPL3								CSF2RB	RP11-222K16.2							MBD3L3	RP11-278H7.4							XAGE1A	RP5-1011O1.3	XLOC_022124
	KCNRG	RP11-517C16.4	XLOC_087571						SPCS1								IL2RB	RP3-370M22.8							DAOA	RP11-550H2.2							XAGE1B	POTEH-AS1	XLOC_023493
	AC011239.1	RP11-276H1.2	XLOC_094180						NCL								SLA2	ITPKB-IT1							OTOP2	ATXN8OS							AC005082.1	RP11-482E14.2	XLOC_023539
	PRB1	LA16c-321D4.2	XLOC_008797						PSMD14								IL21R	RP11-413E1.4							SCN10A	RP13-507P19.2							DEFB115	RP11-415D17.3	XLOC_024468
	AL353583.1	CTA-276F8.2	XLOC_060979						UXS1								LILRA1	ANKRD44-IT1							C5orf50	RP4-614C15.3							AC008394.1	AC007740.1	XLOC_027460
	FAR2	CTB-39G8.3	XLOC_012525						PNO1								RASAL3	ITGB2-AS1							OR9Q1	RP11-73B2.2							CT45A2	RP11-309L24.2	XLOC_027461
	IMPG1	AC084219.4	XLOC_068091						FARSB								MS4A6A	RP11-202G18.1							LCE2A	AC084193.1							CT45A5	RP11-184E9.1	XLOC_027482
	SH2D7	RP11-47J17.2	XLOC_071032						WDR77								SELPLG	RP11-768B22.2							VWC2	AC012513.6							KRTAP19-7	LRP4-AS1	XLOC_027484
	R3HDML	AC093690.1	XLOC_021758						CAPZA1								BIN2	LINC00926							AL450307.1	AC068490.2							RGS21	CTC-261N6.1	XLOC_027501
	GJA9	RP11-505P4.6	XLOC_090165						BCAS2								KLRB1	RP11-689B22.2							S100A7L2	RP11-160N1.9							AC019294.1	CTD-2306M5.1	XLOC_028822
	KCNS2	RP5-850O15.3	XLOC_046679						MESDC2								GZMK	CTC-265F19.1							GOLGA6L1	RP1-302D9.2							BX088651.2	CTD-2316B1.2	XLOC_030122
	AL133262.1	CFLAR-AS1	XLOC_085841						FTSJ2								ITK	RP11-44K6.2							SERPINB13	AC068542.1							ERVV-1	CTD-2176I21.2	XLOC_030702
	EPB41L4A-AS2	SPATA13-AS1	XLOC_034088						RBM19								ZAP70	HLA-AS1							PRR9	RP11-157N3.1							AC104057.1	RP11-669N7.2	XLOC_030817
	C1orf195	CLYBL-AS2	XLOC_089272						MOCS3								IL18RAP	AC007386.2							C1orf137	AC079896.1							C1orf95	RP11-453O5.1	XLOC_032000
	LPP	RP11-15M15.2	XLOC_017795						RNF114								CD48	RP11-104L21.2							MBD3L4	RP5-898J17.1							OR6V1	RP11-438N16.1	XLOC_032003
	OR2A14	RP11-1B20.1	XLOC_023958						SNRPC								LY9	RP11-327F22.2							LRRC72	DAOA-AS1							TXLNB	RP11-217C7.1	XLOC_033591
	PIANP	RP11-46O21.2	XLOC_025920						MED20								ARHGAP9	CTC-782O7.1							C18orf63	AC013727.1							AL109927.1	RP11-598F7.4	XLOC_033593
	MATN1	RP11-796E2.4	XLOC_015171						ITPA								CCR7	RP1-134E15.3							AP001024.2	RP11-73B2.4							ST8SIA3	CTD-2331D11.4	XLOC_034049
	RP11-156P1.2	RP11-894P9.1							DYNLRB1								FGL2	AC097713.4							DEFB113	AC083864.3							HPCA	CTB-99A3.1	XLOC_035262
	C1QL3	LNX1-AS1							EIF2S2								WDFY4	CTC-378H22.1							GOLGA6L6	RP11-543E8.1							OFCC1	RP11-122F24.1	XLOC_037670
	RP11-625H11.1	RP11-665C16.5							AAMP								GIMAP4	RP11-75L1.1							C12orf77	GACAT1							ACSBG2	AC005355.1	XLOC_037962
	CACNG1	RP11-363J20.2							EMC4								CD180	AC096579.13							SFTA3	RP11-524P6.1							CREB5	RP11-192H6.2	XLOC_038077
	AC110619.2	RP11-522B15.4							CLN6								PTPN22	RP1-153P14.5							MBD3L5	LA16c-23H5.4							TLX1NB	RP11-360L9.7	XLOC_038081
	MFRP	CTD-2055G21.1							EIF2S3								LMO2	RP5-887A10.1							RP11-127H5.1	RP11-16L9.3							ALG14	AC012613.2	XLOC_039445
	AC010877.1	RP11-66H6.3							NOL11								AOAH	TRBV11-2							RP11-167N24.6	AC002127.4							SLC2A14	RP11-653B10.1	XLOC_039460
	AC138393.1	AC010761.13							AAR2								PLCB2	AL928768.3							RP11-467N20.5	AC068610.5							AC106017.1	RP11-730G20.1	XLOC_040894
	AC007421.1	RP11-354P11.8							RPL27								EMILIN1	LINC00996							RP11-295D22.1	GPR158-AS1							AC007919.2	RP11-347H15.4	XLOC_043874
	RXFP4	CTC-548K16.5							DHX30								IRF8	AC073115.6							RP11-865B13.1	RP11-153N17.1								AC004878.8	XLOC_050912
	RP11-1035H13.3	XXbac-BPG299F13.14							NXT1								SIGLEC10	CTD-2341M24.1							AC009802.1	AC009505.4								RP11-1038A11.2	XLOC_051687
	STK38L	RP11-277A4.4							POLR3F								ITPKB	RP11-848P1.2							CACNG2	AC096570.2								RP11-324E6.6	XLOC_052207
	RP11-432B6.3	RP11-413M3.4							BZW2								GZMA	RP11-473M20.9							FRG2C	AC073071.1								RP11-1060J15.7	XLOC_053168
		MED4-AS1							TBRG4								TIMD4	AC009495.2							NUTM1	CTD-2090I13.1								CTD-2384A14.2	XLOC_053390
		RP1-67K17.4							SRSF1								GPR174	RP4-541C22.5							RP11-272B17.2	AC010971.1								RP11-701H24.3	XLOC_061022
		RP11-436H11.4							MTCH1								RGS18	RP11-693J15.5							KRT71	RP11-127L21.1								RP11-1143G9.4	XLOC_062635
		RP11-667M19.10							RABGGTB								FLI1	CTD-2506J14.1							CD300LD	RP1-79C4.1								RP11-626P14.1	XLOC_062640
		AC084219.3							SSB								CD96	RP11-223C24.1							RP11-480I12.4	AC013448.2								RP11-121E16.1	XLOC_065149
		CTD-2373H9.5							UBL7								LRRK1	AP003774.6							PNPLA5	TNR-IT1								RP11-412H8.2	XLOC_065627
		CTD-3131K8.3							VPS33A								GAB3	VAV3-AS1							OR4N2	TMEM212-IT1								CTD-2311B13.5	XLOC_065630
		LPP-AS1							NIPA2								FCRL3	KIRREL3-AS1							LEUTX	LL22NC03-86D4.1								RP11-244H18.1	XLOC_065631
		RP11-103C16.2							MFAP1								SLAMF6	RP11-563N6.6							PROP1	RP5-865N13.1								CT60	XLOC_065632
		RP11-490E15.2							GTF2A2								ARHGAP25	RP11-327F22.1							CACNG7	AC011284.3								RP11-543G18.1	XLOC_065634
		RP11-463O12.3							SRP14								TRAT1								LMO1	AC016903.1								RP11-685G9.2	XLOC_065635
		RP11-680G24.5							ANP32A								PYHIN1								OR5K4	RP11-144L1.4								RP11-654A16.1	XLOC_066533
		L34079.3							COMMD4								SAMD3								USP17L15	RP11-69I8.2								CTA-481E9.4	XLOC_066534
		hsa-mir-125a							USP3								FAM129C								GJD2	RP11-63B19.1								CTD-2547G23.2	XLOC_068469
		RP11-462G2.2							UNC45A								IL7R								KERA	LINC00529								RP11-279O17.2	XLOC_068471
		AC009133.20							SEC11A								SIGLEC7								C1orf146	CTA-992D9.6								RP11-266L9.2	XLOC_068472
		OPA1-AS1							PSMA5								ZEB2								CLLU1	RP11-111D3.2								RP11-347C12.10	XLOC_069340
		MPRIP-AS1							VPRBP								RASGRP1									RP11-214L19.1								RP11-120K18.2	XLOC_070613
		RP11-523H24.3							ABT1								CYSLTR1									RP11-233E12.1								RP11-214L13.1	XLOC_071383
		BTBD9-AS1							CCT6A								CD163									RP11-324L3.1								RP11-928F19.5	XLOC_071386
		RP11-390B4.3							NONO								KCNJ10									AC092657.2								LINC00514	XLOC_071387
		RP1-102G20.5							CCT5								HCLS1									DDR1-AS1								RP11-498C9.13	XLOC_071390
		MBNL1-AS1							MIER3								SLC8A1									RP11-38C18.3								RP11-1124B17.1	XLOC_072509
		RP11-142M10.2							PSMG3								GPR132									RP11-806J6.1								RP11-74H8.1	XLOC_072659
		UBE2Q1-AS1							TMED4								KLRC4									RP11-2A4.3								RP11-17M16.2	XLOC_072660
		RP11-353N4.1							SNF8								SH2D1A									RP11-290K4.1								RP11-344E13.4	XLOC_072662
		LINC00102							LEMD2								IKZF1									RP11-451G4.1								RP11-744K17.2	XLOC_072663
		TBL1XR1-AS1							SELRC1								EVI2B									RP4-630C24.3								RP11-397A16.2	XLOC_072665
		RP11-574F11.3							PSMD6								GNG2									RP11-576M8.2								CTD-2162K18.3	XLOC_072667
		RP11-203F10.5							BMS1								ARHGAP30									RP11-501O2.1								CTD-2245F17.2	XLOC_073561
		RP11-4C20.3							PHB								SELL									RP11-656A15.1								CTD-2245F17.6	XLOC_073811
		RP11-13J8.1							FBXO22								CD247									RP11-88I21.2								CTD-3099C6.5	XLOC_074501
		RP11-179A7.2							NKIRAS2								CR1									RP11-201E8.1								RP11-762E8.1	XLOC_074502
		RP11-216N14.9							PUSL1								SLFN12L									RP5-905H7.3								RP11-401O9.4	XLOC_075553
		RP11-236P24.3							WIBG								KLRC3									RP11-501O2.3								GRM7-AS3	XLOC_075554
		RP11-211N11.5							SMN1								CD79B									RP11-480D4.1								MACROD2-AS1	XLOC_076428
		RP11-575L7.8							NME6								TRAF3IP3									RP11-357F12.1								STPG2-AS1	XLOC_082978
		AC019055.1							MRPL45								CD6									CTC-551A13.1								GK-AS1	XLOC_083442
		GPC6-AS1							TRMT10C								PRKCH									RP11-319E12.1								CTC-261N6.3	XLOC_083479
		RP4-742J24.2							ZSCAN2								ACAP1									RP11-84A1.3								RP11-91J3.3	XLOC_088044
		STARD13-AS							RBM15B								ARHGAP15									RP11-362I1.1								XIRP2-AS1	XLOC_088046
		PITRM1-AS1							EIF2S3L								PTPRC									RP11-292D4.2								RP11-624G17.3	XLOC_092245
		WWTR1-AS1							MRPL14								CD40LG									CTC-548H10.2								RP11-263E1.1	XLOC_092828
		MCCC1-AS1							MRPS23								CORO1A									RP11-395F4.1								RP11-627D16.1	XLOC_093876
		RP11-216N14.8							MRPS11								FCER2									RP11-351N6.1								RP11-162I7.1	XLOC_093958
		WDR52-AS1							NOP10								CD79A									RP11-1018N14.4								CTD-2019O4.1	XLOC_096067
		ATG10-AS1							NGRN								SIGLEC6									CTD-2296D1.4								RP11-195M16.3	XLOC_048508
		RP11-1334A24.6							SFXN4								CD5									RP11-665I14.1								RP11-6O2.4	XLOC_012918
		RP11-43D2.2							DIABLO								FAM65B									CTD-2383I20.1								RP11-354O24.1	XLOC_012927
		RP11-404E16.1							VPS33B								SLAMF1									RP11-814P5.1								RP11-654A16.3	XLOC_012930
		LZTS1-AS1							CMSS1								LRMP									RP11-577G20.2								RP11-180O5.2	XLOC_063688
		RP11-10N23.2							DRG1								CCR2									RP11-143A12.3								RP11-96H17.1	XLOC_012922
		RP11-92K15.1							RPS19BP1								SASH3									RP11-227F19.1								RP11-19O2.1	XLOC_012932
		RP11-1007G5.2							CCDC167								LAX1									CTD-2074D8.1								PCDH9-AS1	XLOC_047482
		RP11-203M5.2							PFDN6								GPR18									CTD-2139B15.4								RP11-390K5.3	XLOC_075850
		CTD-2547H18.1							SMN2								S1PR4									TRPC7-AS2								GS1-393G12.14	XLOC_084318
		RP11-91I20.4							NRAS								CLEC10A									RP11-168E17.1								U6	XLOC_006722
		RP11-6B19.1							TOMM6								FCRL2									EMCN-IT2								RP11-549L6.3
		RP11-363J17.1							FASTKD5								GIMAP6									RP11-545H22.1								CTD-2015A6.1
		RP3-405J10.4							NOL7								TESPA1									RP11-521E5.1								AC004410.3
		CTB-193M12.1							RPS18								BLK									RP11-506N2.1								PCDH9-AS2
		RP4-693M11.3							PET117								CCL21									LINC00499								AC092687.3
		RP11-701B16.2							RP11-332O19.5								SIT1									CTD-2532K18.1								AC005330.2
		RP11-203M5.8							NME1								PSTPIP1									RP11-566H8.3								RP11-1114I9.1
		RP11-270M14.4							EIF6								FGD2									RP11-359E19.1								RP11-521J24.1
		RP11-406H23.2							RBM12								CAMK4									NKX2-1-AS1								RP11-973H7.5
		RP11-244F12.3							MEA1								MS4A1									RP11-513O17.3								RP1-149C7.1
		RP11-365N19.2							FLOT1								RLTPR									RP11-77B22.2								AC067969.1
		RP11-272D12.2							HSPA13								UBASH3A									RP11-93O7.5								RP11-598C10.1
		RP11-556H2.4							SETD8								SCIMP									RP11-45K10.2								RP11-472M19.2
		RP11-329J18.3							RP1-241P17.4								FAIM3									GS1-39E22.1								RP11-230B22.1
		AC137932.6							CNPY2								FCRL1									CTB-32H22.1								PLCH1-AS2
		AC002550.5							ZNF207								PRKCB									CTB-181F24.1								RP11-21B23.1
		LA16c-358B7.3							CUL7								SNX20									RP11-546K22.2
		RP11-304L19.8							U2AF2								INPP5D									AC008691.1
		RP11-21B21.4							ZNF76								CCL19									RP11-24P4.1
		RP11-104H15.9							UHRF1BP1								TLR10									RP11-267L5.1
		LA16c-360H6.3							COASY								P2RY14									RP11-703H8.9
		RP11-166P13.4							SART3								GAPT									RP11-466I1.1
		CTC-297N7.10							HSP90AB1								SEPT1									RP11-27G22.1
		RP1-56K13.2							SNRPD3								LCK									RP11-945A11.2
		RP11-338L22.2							NHP2L1								CCR4									RP11-313I2.11
		RP11-45M22.3							POLDIP3								C16orf54									RP11-882G5.1
		RP11-82O19.1							GMEB2								BTLA									RP11-168K9.2
		RP11-143J12.3							MANBAL								CLEC17A									RP5-1027O15.1
		RP11-769O8.2							SARS2								CNR2									RP11-375D13.2
		RP11-343K8.3							TFPT								PAX5									RP11-460B17.2
		MIR133A1							BLMH								GZMM									RP11-448P19.1
		RP11-135L13.4							WRNIP1								LTB									RP4-594L9.2
		RP11-354P11.3							DGCR8								CTB-133G6.1									CTD-2140G10.1
		RP11-20B24.6							YIPF3								SEPT1									RP11-25I9.2
		MIR3615							HNRNPLL								FYN									JRKL-AS1
		RP5-906A24.2							MOV10								FAM46C									PADI6
		RP11-769O8.1							LSM12								SP140									RP13-653N12.1
		RP11-583F2.5							ERCC3								PTK2B									RP11-256L11.1
		RP11-258F1.1							PA2G4								MYO1F									RP11-364C11.2
		RP11-855A2.3							FBXW8								DGKA									RP11-597A11.2
		RP11-466A19.1							PUS1								IPCEF1									RP11-536C10.7
		CTC-268N12.2							UBE2L3								TXK									RP11-116D17.2
		RP5-1022P6.7							QRICH1								JAK2									RP11-562L8.1
		RP11-15A1.7							KTI12								ASB2									RP11-788H18.1
		CTC-507E2.1							FKBPL								MAP4K1									RP11-966I7.3
		RP11-75C10.9							BAG6								DOCK8									RP11-110L15.1
		AC015849.19							PRRC2A								CLNK									RP11-100F15.2
		RP11-58G13.1							ZBTB9								IL10RA									RP11-753N8.1
		AC005757.6							WDR46								C11orf21									RP1-228P16.3
		RP11-411B10.3							RPAP3								ITGA4									RP11-38F22.1
		CTB-186G2.4							CSDE1								CD2									RP11-452D21.1
		AC007193.9							RNF216								FASLG									RP11-99L13.1
		RP11-261P24.2							SLC25A39								ZBP1									RP11-353P15.1
		AD001527.7							SARS								PTGER2									RP11-30G8.2
		RP4-734G22.3							METTL1								FAM78A									RP11-964E11.2
		U91328.21							AP2S1								BCL11B									RP11-862G15.1
		LINC00102							SMARCE1								RIPK3									RP11-1082A3.1
		MME-AS1							SNRPA								ARHGEF6									RP11-991C1.2
		RP11-641D5.2							TXLNG								TRIM22									RP11-1084I9.2
		WWC3-AS1							AVL9								AGAP2									RP11-138E16.1
		RP11-322F10.2							TWISTNB								IRF4									RP11-133L19.2
		RP1-144F13.3							EIF3B								CD27									RP11-348B17.1
		RP11-339B21.9							RAB5C								FCRL5									RP11-568A19.1
		ARHGAP26-AS1							RAB35								IL2RG									RP11-753D20.4
		RP11-509J21.4							PRKAR2A								CD3G									RP11-812E19.7
		RP5-1104E15.6							SRM								CCR5									LINC00554
		RP5-826L7.1							ATL2								IKZF3									RP11-2F9.4
		RP4-705D16.3							PDZD11								CCL5									RP11-989E6.8
		RP11-264C15.2							DDX54								TNFAIP8L2									CTC-471C19.1
		AC104695.3							C12orf44								EOMES									RP11-196O2.1
		AC108463.1							NECAB3								DPEP2									AC011525.2
		AC017006.3							PSME3								PIK3CD									RP11-378I6.1
		RP11-575L7.4							LRRC41								MAL									LINC00560
		RP11-63G10.2							CCZ1B								CXCR6									CTD-2135D7.4
		SPIN4-AS1							FBXL18								CLEC12A									RP11-17M24.2
		LATS2-AS1							MED19								ABCD2									RP3-416J7.4
		YEATS2-AS1							PARS2								HIC1									DLGAP1-AS4
		RP3-388E23.2							CDK5R1								CIITA									RP11-357H3.1
		RP3-325F22.3							PJA1								SLC9A9									RP11-605F20.1
		EPN2-AS1							RBM10								SNAI3									CTC-304I17.2
		AP001625.6							NOC4L								CXCR3									RP11-138E9.2
		AC091132.1							AKR1C3								GIMAP5									RP11-453A12.1
		RP11-168K11.2							AP5Z1								CLEC9A									RP11-25I11.1
		AC004906.3							MED24								CD3E									RP11-751H17.1
		RP11-454C18.2							XYLT2								NCR3									CTC-360P9.5
		RP11-227H4.5							AACS								ARRDC5									CTD-2378E21.1
		CTC-459M5.1							NLK								PVRIG									AC011518.1
		AC073635.5							STARD3								LAT									CTD-2043I16.1
		RP11-526F3.1							TAOK1								MS4A4E									RP11-128P17.3
		CTC-459M5.2							WSB2								HLA-DPB1									AC007795.1
		RP11-164N3.3							ENOPH1								NFAM1									CTC-360P9.2
		RP11-196H14.2							TTC27								TIFAB									CTC-439O9.3
		RP11-203M5.7							SIKE1								SIGLEC1									CTB-147C22.9
		RP11-998D10.7							MTIF2								LILRB1									AC011523.2
		RP11-841O20.2							HTRA2								TLR4									CTD-2542C24.8
		RP11-982M15.5							CCT4								CD200R1									CTC-457E21.6
		RP11-154B12.3							CEBPZ								NRROS									CTD-2234N14.2
		RP11-304L19.1							NSUN4								CRTAM									RP11-488L1.1
		RP11-432I5.6							PNPT1								XXbac-BPG181M17.5									CTB-61M7.1
		RP1-166H4.2							LRPPRC								TBX21									LL22NC03-23C6.13
		RP11-565F19.4							DNAJC8								STAT4									RP5-1112F19.2
		RP11-1055B8.8							EIF3A								SCML4									AL157359.4
		RP11-388C12.5							ADPRHL2								IGLL5									LINC00841
		RP11-192H23.5							DCUN1D5								KLRC4-KLRK1									RP11-344L13.2
		CTB-91J4.1							TMEM69								GATA3									RP11-316I3.1
		CTC-450M9.1							C2orf68								LRRC70									AC079776.3
		RP11-222A5.1							UQCRH								CLEC4C									RP11-94M14.3
		RP11-288L9.4							PPHLN1								ZBTB32									RP11-744N12.3
		AC046143.3							CHMP2B								SPOCK2									AC113167.2
		DIAPH2-AS1							CDKN3								CLEC2D									RP11-4O3.2
		BX470102.3							CDK5RAP1								SIDT1									RP11-765K14.1
		RP11-274H2.2							DNTTIP1								JAK3									RP11-386B13.3
		RP5-1107A17.3							ZNHIT3								CD8A									RP11-281N10.1
		RP11-118E18.4							COIL								MZB1									AP000479.1
		RP11-244K5.8							VPS25								TTC24									RP11-185P18.2
		RP11-506K6.4							DCTN2								KIAA0125									RP11-429B14.4
		RP11-242F11.2							NPLOC4								SPIB									RP11-697E22.3
		CTD-2196E14.5							SUPT4H1								GNGT2									CTC-360P9.4
		RP11-806L2.2							RALA								RCSD1									RP11-488L4.1
		RP1-292B18.3							ZFP64								EMR1									CTC-295J13.3
		RP11-332H17.1							ATP1B3								SIRPG									RP11-280K24.4
		RP4-584D14.6							SLC25A3								GBP4									RP11-756H20.1
		RP11-568J23.6							STARD7								PRF1									RP11-536C10.4
		DIAPH3-AS2							HNRNPC								CLECL1									RP11-435B5.7
		AC099850.1							TRMT2A								HLA-DRB1									RP11-23B15.1
		AC007461.2							SNX8								LILRA4									LINC00518
		RP11-175B12.2							YKT6								FRMD4B									AC017048.1
		CTD-2330K9.2							UMPS								ROBO4									RP11-787D18.1
		RP11-867G2.8							RAB3GAP1								ARHGAP31									RP1-37J18.2
		RP11-715J22.4							LRRC42								XCL2									RP11-495K9.7
		RP11-75N4.2							ATP6V0B								FAM92B									CTD-2247C11.4
		RP4-544H6.2							TUBGCP2								CPNE5									PEX5L-AS1
		MACC1-AS1							CSNK1D								SLC12A3									AP003039.3
		NLGN4Y-AS1							ECE2								HLA-E									CTC-281F24.1
		OSBPL10-AS1							GNA12								WISP2									AC084809.3
		RP1-102K2.6							VPS11								CTD-2215E18.1									RP11-301J16.7
		RP5-837I24.2							DPY30								ANKRD44									RP11-372H2.1
		GLIS3-AS1							RNF25								BANK1									RP1-91G5.3
		RP11-181B18.1							HEATR2								CLEC4A									AC106706.1
		RP11-373E16.4							TNRC18								SLC24A4									RP11-265D19.6
		RP11-202G11.2							GPATCH3								GPR55									RP11-177B4.2
		RP11-263K4.5							PRR13								GBP1									RP11-35J23.1
		HIF1A-AS2							MIF								TTC16									RP11-380B22.1
		LINC00517							ADCK2								CTSW									RP11-632K5.3
		LA16c-366D3.1							MIEF1								AC023590.1									RP1-288M22.2
		RP11-350N15.4							C12orf43								CNOT6L									RP11-231C18.1
		RP11-820I16.3							DHX57								GIMAP2									RP11-696F12.1
		RP11-46C24.5							ELOVL1								IL1R1									AC020743.2
		CTC-453G23.4							POLR1A								LPAR5									AC006372.4
		RP11-335O13.8							BRAP								RNF135									AC008268.1
		AC015936.3							CRKL								TLE4									RP11-475N22.4
		AC015923.1							DGCR14								PDE8B									CTC-472C24.1
		RP11-631F7.2							NOL12								TBC1D9
		RP11-350J20.5							SRRD								SLC4A10
		ENOX1-AS1							HM13								AMICA1
		EZR-AS1							CAPN15								NPNT
		RP11-158I23.1							COA1								GSN
		CTD-2363C16.2							NAT9								AKAP13
		CTD-2363C16.1							CSRNP2								CLEC12B
		RP11-619A14.2							METAP2								CTD-2547L24.3
		RP11-196H14.3							SPSB2								WDFY3
		HIF1A-AS1							PCGF1								ALDH1A3
		ZNF205-AS1							MSH6								C9orf139
		RP11-218M11.6							TXNDC12								ZNF276
		RP11-208N20.1							TMEM5								AP003774.4
		RP11-181K12.2							RNF2								PATL2
		LA16c-306A4.1							FOXA2								LTA
		LA16c-395F10.2							NIP7
		RP11-138I1.2							CCDC59
		RP11-332H18.5							THUMPD2
		CTD-2553C6.1							DHX37
		MIR1255B1							LEO1
		CTD-2331H12.7							MAT2A
		RP11-307P5.2							UBE2N
		RP11-166B2.8							PRKAG1
		CTD-3149D2.4							NR2C2AP
		KB-1958F4.2							SNRNP35
		RP11-10C8.2							XPOT
		CELF2-AS2							ZFP69B
		CACNA1G-AS1							TMEM120B
		RP11-927P21.1							PTPN1
		AC004449.6							TSN
		RP1-278O22.2							ACTB
		SIDT1-AS1							NAA15
		AC008703.1							GID8
		RP5-837I24.4							SDF2
		FARP1-AS1							FAM222B
		RP11-696D21.2							PPP1R14B
		CTD-2541M15.1							ZNF697
		RP4-535B20.1							SLC19A2
		CTD-2587H24.5							GNB5
		RP11-304L19.2							C15orf38
		RP11-96B5.3							USP19
		RP11-305L7.6							IP6K1
		RP11-415L24.1							FAM118B
		CTC-756D1.3							PRDX1
									EEF1E1
									TLCD1
									MPHOSPH10
									WDR12
									PIP4K2C
									TRABD
									GTPBP2
									TMX2
									CCNYL1
									PHF1
									VPS52
									HEATR6
									SLC26A11
									STARD3NL
									WARS2
									ZNRD1
									FKBP1A
									RRP36
									ATF4
									GPD1L
									TRIP12
									L3MBTL2
									LYSMD4
									ABCF1
									MTA3
									POLR1B
									CCDC117
									TIMMDC1
									WDR82
									RAD18
									PTPLAD1
									SMUG1
									CC2D1B
									ATE1
									BCCIP
									ARMC7
									STRIP1
									SPATA5L1
									NFU1
									LSM5
									RTCB
									DUT
									EMC7
									ELMO2
									FUNDC1
									C20orf27
									PPIB
									MRPS26
									KPNA1
									CNKSR2
									DUSP14
									CTC-534A2.2
									SGK3
									TM2D3
									HEY1
									GSS
									BLOC1S6
									GPANK1
									TUBGCP4
									PRKAB1
									CDPF1
									KRR1
									C22orf46
									RFT1
									SLC25A17
									POLG
									CSRP2BP
									ZNF133
									SNX5
									THAP7
									OSBPL2
									MRPS18B
									UBE2NL
									PBDC1
									NSMCE4A
									FARS2

## Sheet: Cluster21-25
Cluster21	PCG	Gencode lncRNA	New lncRNA	Driver	Recurrent PVTT	Recurrent Tumor		Cluster22	PCG	Gencode lncRNA	New lncRNA	Driver	Recurrent PVTT	Recurrent Tumor		Cluster23	PCG	Gencode lncRNA	New lncRNA	Driver	Recurrent PVTT	Recurrent Tumor		Cluster24	PCG	Gencode lncRNA	New lncRNA	Driver	Recurrent PVTT	Recurrent Tumor		Cluster25	PCG	Gencode lncRNA	New lncRNA	Driver	Recurrent PVTT	Recurrent Tumor
	CDH17	RP3-471M13.2	XLOC_046872	MUC5B	XLOC_084415	RMST			ARFGEF2	HNRNPU-AS1	XLOC_002100	CLCC1		AC007405.6			ARHGAP44	LINC00488	XLOC_019079	SLC7A14	XLOC_020474	RP11-383J24.1			IGF2BP2	RP1-200K18.1	XLOC_062930	ELMO1	XLOC_038107	CTC-458G6.2			ABCA9	WDFY3-AS2	XLOC_027540	CNRIP1	XLOC_013822	AC026806.2
	CDX1	RP11-48O20.4	XLOC_056807			U3			PFDN2	RP5-1068B5.3	XLOC_083269						SLC6A2	AC011754.1	XLOC_019080		XLOC_092906	RP11-495P10.5			ACVR2B	AC006445.8	XLOC_006526	ADAMTS9	CTC-458G6.2				GNA14	RP11-54O7.3	XLOC_027544	KAZN	XLOC_015613	AC093609.1
	GALNT12	RP11-297H3.4	XLOC_077037			XLOC_026064			ADSS	RP11-452F19.3							MYF6	RP11-3L21.2	XLOC_019081		RP11-495P10.5				REEP2	RP11-442J17.3	XLOC_008847	PSTK					FAM180A	AF131217.1	XLOC_027545	PTPRN2	XLOC_027540	ADAMTS9-AS2
	PNMT	LINC00393	XLOC_000364						SUCO	AC018890.6							REG1A	RP11-35L17.3	XLOC_019083						TNNI2	DLG5-AS1	XLOC_043350						PHACTR3	HAND2-AS1	XLOC_030105	WBSCR17	DNM3OS	AF131217.1
	C12orf36	RP11-719J20.1	XLOC_002567						IVNS1ABP	RP11-46A10.5							NCF2	LINC00973	XLOC_019084						FBN3	RP1-212P9.2	XLOC_037674						LIFR	ST6GAL2-IT1	XLOC_030127	ZFPM2	HAND2-AS1	AP000473.5
	RP11-1220K2.2	RP11-513G11.2	XLOC_002727						TBCE	AC007405.6							RHBG	CTD-2562J17.2	XLOC_020396						TSPAN18	RP3-399L15.3	XLOC_010878						RSPO3	RP13-635I23.3	XLOC_030873	ZNF521	RP11-166D19.1	AP000473.8
	NOX1	GS1-204I12.1	XLOC_007414						ARF1	CTD-2020K17.4							MMP20	LINC00521	XLOC_051381						NT5DC2	AC144521.1	XLOC_010881						ST8SIA6	RP11-148L24.1	XLOC_046184			CTD-2536I1.1
	INSRR	AC016735.2	XLOC_018068						C1orf27	RP11-518L10.5							FGF2	RP11-560A15.3	XLOC_068965						MUC15	MEIS1-AS3	XLOC_011641						TMEM26	HHIP-AS1	XLOC_052259			DNM3OS
	KLF5	AC073218.3	XLOC_056674						MRPL55	LINC01011							WNT9B	RP11-307B6.3	XLOC_068966						CTD-2054N24.2	CTC-228N24.1	XLOC_062906						GPM6A	CTC-505O3.3	XLOC_087515			FENDRR
	PRSS33	AC008163.4	XLOC_056676						COA6	RP1-93I3.1							LGI3	RP4-583K8.1	XLOC_086731						RP11-89K11.1	AC002480.3	XLOC_062933						PDZRN4	AC133633.2	XLOC_087517			HAND2-AS1
	CEACAM5	AC019117.1	XLOC_072075						ZNF672	SEC22B							REG3A	RP11-550P17.5	XLOC_001670						FABP2	RP11-324C10.1	XLOC_073046						KAZN	PWRN1	XLOC_087537			HHIP-AS1
	ADTRP	RP1-261G23.5	XLOC_075264						ACBD3	ZSCAN16-AS1							TEX37	AC027119.1	XLOC_003299						TEX15	LINC00870	XLOC_010766						TMEM100	PWRN3	XLOC_088081			LINC00924
	MYB	RP11-298O21.3	XLOC_078580						RBM34	RP5-1061H20.4							C1orf100	RP11-400N13.3	XLOC_018750						PAPOLB	RP11-231L11.3	XLOC_010767						IGFBP7	AC124789.1	XLOC_018248			PWRN1
	CRISP1	RP11-1094H24.4	XLOC_084779						TPR	RP11-388C12.8							HTR3C	LINC00460	XLOC_020844						DNAJB1	CTB-17P3.4	XLOC_050078						DCN	RP11-580I1.2	XLOC_064716			PWRN3
	BPIFB1	ARHGEF38-IT1	XLOC_003438						NEK2	RP11-18I14.10							KRT12	GS1-600G8.5	XLOC_025721						ADAMTS9	RP11-45A12.1	XLOC_062309						KIF26A	RP11-1260E13.4	XLOC_009582			RP1-93H18.7
	RTBDN	AC004066.3	XLOC_005471						CENPL	RP11-196G18.23							AC018816.3	RP11-231K24.2	XLOC_037130						SP8	RP11-319E16.1	XLOC_062310						RGS11	AC011526.1	XLOC_017388			RP11-107D24.2
	CA4	RP11-608B3.1	XLOC_005472						NVL								RP11-766F14.2	RP11-440G9.1	XLOC_041789						OPRD1	VENTXP1	XLOC_062319						KCNK6	FENDRR	XLOC_028639			RP11-1260E13.4
	KLK1	RP11-532E4.2	XLOC_005476						UNC119								MYO5A	RP11-6C14.1	XLOC_049602						DUSP9	RP11-209D14.2	XLOC_062322						SRPX	AP000473.8	XLOC_030128			RP11-166D19.1
	KRT4	LINC00543	XLOC_006611						INTS7								PLB1	RP11-383J24.1	XLOC_049603						LGR5	RP11-161I6.2	XLOC_062323						KLF8	RP11-710C12.1	XLOC_055134			RP11-276H19.1
	TRIM72	CTD-2385L22.1	XLOC_020707						TTC13								CTSB	RP11-89M20.2	XLOC_049604						ST18	RP11-973H7.4	XLOC_074158						WFDC1	RP11-354K4.2	XLOC_076891			RP11-354K4.2
	LGALS7B	RP11-351A20.1	XLOC_023082						PARP1								ZNF648	RP11-31L22.3	XLOC_052649						GXYLT2	RP11-435O5.5	XLOC_004937						FOXF1	RP1-93H18.7	XLOC_061990			RP11-378A12.1
	ALOX12B	RP11-388M20.9	XLOC_023598						TRIM11								C19orf35	RP11-526P6.1	XLOC_054708						GREB1	RP11-704J17.5	XLOC_046403						ENG	WARS2-IT1	XLOC_084140			RP11-523G9.3
	CALHM3	RP11-104H15.8	XLOC_024974						HEATR1								SLC7A14	RP11-817J15.2	XLOC_054810						DCHS2	CTC-419K13.1	XLOC_063092						CXCL12	DNM3OS	XLOC_053231			RP11-54O7.3
	C1QTNF8	AC005394.1	XLOC_030542						RRP15								SLC12A1	RP11-18J9.3	XLOC_057401						RPS6	CTD-2006C1.2	XLOC_025896						SEPT4	KCNQ5-IT1	XLOC_013822			RP11-580I1.2
	MUC1	AC011513.4	XLOC_036795						EXOSC5								PAGE4	CTD-2144E22.6	XLOC_057492						NAIF1	RP11-168L7.1	XLOC_005598						TECTA	RP11-647F2.2	XLOC_038435			RP11-588H23.3
	NDUFA4L2	RP1-170O19.23	XLOC_037234						CUTA								KIF17	RP11-597M12.1	XLOC_058933						GPR75-ASB3	RP11-490O24.2	XLOC_011936						BMP5	RP13-580F15.2	XLOC_067865			RP11-642D21.1
	C17orf82	RP11-467L20.10	XLOC_041995						KLHL7								RGSL1	RP11-311F12.2	XLOC_059852						TRO	AC020601.1	XLOC_023989						C7	RP11-166D19.1	XLOC_060528			RP11-767I20.1
	GRM7	RP11-351J23.1	XLOC_042708						RNF113A								ANKRD1	RP5-1110E20.1	XLOC_059853						MEIS1	AC066593.1	XLOC_024727						TCF21	RP11-276H19.1	XLOC_084656			RP13-580F15.2
	AADACL2	RP11-414H23.2	XLOC_042712						LAMTOR5								LRRC38	LINC01028	XLOC_062755						PRTG	AC130710.1	XLOC_038054						CPXM2	RP11-88I18.3	XLOC_012750			XLOC_009582
	FAM3D	RP11-336K24.5	XLOC_043138						EPRS								HFM1	PART1	XLOC_067318						NDN	HDAC11-AS1	XLOC_038055						PLA2G5	AC093609.1	XLOC_010204			XLOC_010204
	LGALS7	AC025165.8	XLOC_043839						MIEN1								SPAG11B	KRTAP7-1	XLOC_067319						RP11-122A3.2	RP11-366M4.3	XLOC_046841						TMEM204	ADAMTS9-AS2	XLOC_091231			XLOC_013822
	MUC19	RP11-6F6.1	XLOC_045052						HNRNPU								OR1L6	ZNF385D-AS2	XLOC_072054						PIP5K1B	RP11-109P6.2	XLOC_055364						NGF	CTD-2536I1.1	XLOC_015613			XLOC_015613
	MUC5AC	RP11-490D19.6	XLOC_046231						AHCTF1								GAP43	XX-C2158C6.1	XLOC_090532						EYA4	RP11-122L4.1	XLOC_062351						CCDC146	AC051649.12	XLOC_025784			XLOC_017388
	PRSS58	PLAC4	XLOC_054944						TFB2M								DEFB103A	RP11-196G18.3	XLOC_093851						LRIG3	RP11-433A10.3	XLOC_062374						FXYD6	RP13-487K5.1	XLOC_027539			XLOC_027540
	RNASE12	LINC00390	XLOC_055947						DRAP1								DEFB103B	XXyac-YX65C7_A.3	XLOC_094423						LRRTM4	RP11-566J3.4	XLOC_062365						FBLN5	RP11-20I20.2	XLOC_036179			XLOC_027544
	CEA	RP3-395M20.9	XLOC_056559						FAM220A								MGAT4C	AC034228.4	XLOC_003518						PSTK	RP11-525A16.4	XLOC_006181						DPT	CTD-2270F17.1	XLOC_042377			XLOC_027545
	SPDEF	AC012494.1	XLOC_056560						ANKRD39								NLRP10	RP11-495P10.5	XLOC_020474						KLHL14	AC023490.2	XLOC_022089						ST6GAL2	RP11-642D21.1	XLOC_061992			XLOC_030105
	SLC6A7	RP5-1142J19.1	XLOC_058872						HTATSF1								LIPK	CTD-2540L5.6	XLOC_040838						OR13A1	RP11-214O1.2	XLOC_052350						ITGA9	RP11-885B4.1				XLOC_030127
	SI	AC019349.5	XLOC_060167						DUSP23								KRTAP2-3	CTD-2037L6.2	XLOC_042880						RP11-297N6.4	RP11-873E20.1	XLOC_060503						PAMR1	RP11-767I20.1				XLOC_030128
	CRISP3	RP4-655J12.5	XLOC_060918						AMZ2								APOBEC4	RP11-807H7.1	XLOC_053710						BARHL2	RP11-445K13.2	XLOC_068363						CCDC3	RP11-399O19.9				XLOC_052259
	MUC5B	RP11-478K15.6	XLOC_061218						MRPS33								OR4F17	RP11-115D19.1	XLOC_054402						DENND2A	LINC00376	XLOC_078980						GRAP	RP11-107D24.2				XLOC_055134
	CHURC1-FNTB	RP11-234K24.3	XLOC_068769						ALS2								C10orf55	RP11-283G6.5	XLOC_072053						LPPR1	LINC00616	XLOC_078982						JAM2	RP11-475B2.1				XLOC_064716
	PPP1R1B	U52111.14	XLOC_072395						SLC25A5								MS4A6E	RP11-612B6.1	XLOC_082540						CPVL	RP11-366L20.4	XLOC_082881						PTPRN2	AC026806.2				XLOC_084656
	BCAN	RP5-1185I7.1	XLOC_073464						ELAVL1								GOLGA8F	RP11-155I9.1	XLOC_088040						SIGMAR1	AC003090.1	XLOC_082883						PTGIR	RP11-523G9.3				XLOC_087515
	ERN2	LINC00456	XLOC_073754						LBR								GOLGA8G	RP11-82L7.4	XLOC_088049						APOM	AC005518.2	XLOC_085231						HAND2	RP11-588H23.3				XLOC_087517
	VILL	RP4-736H5.3	XLOC_075087						C1GALT1C1								ACSM4	RP11-545A16.4	XLOC_007529						CAAP1	PDZRN3-AS1	XLOC_089608						HHIP	RP11-143A22.1				XLOC_087537
	GALNT5	AC073628.1	XLOC_077521						THAP8								PRSS54	RP11-805F19.2	XLOC_058624						GJB6	SMCR2	XLOC_089705						MFAP4	RP5-965F6.2				XLOC_091231
	SMIM2	AC016735.3	XLOC_078196						FAM50A								F13A1	RP11-532F6.5	XLOC_076622						CELA3A	AP000431.2	XLOC_028745						PTGDR	LINC00924
	SLC14A1	RP3-417L20.4	XLOC_079433						UBE2A								BARX1	RP11-284J1.1	XLOC_010037						IFT122	RP11-462G8.3	XLOC_069049						TNXB	RP5-1195D24.1
	MMEL1	SMIM2-IT1	XLOC_079434						NKAP								GLUL	AP000998.2	XLOC_017264						AC104472.1	AC002386.1	XLOC_073480						ZFPM2	LINC00310
	VAX1	MYB-AS1	XLOC_080186						RHEB								CCDC54	RP11-444D13.1	XLOC_032794						ARSB	RP11-87H9.3	XLOC_090355						NMUR1	AC133680.1
	DSPP	AL163953.3	XLOC_084415						TIMM17A								NKD1	RP5-1022J11.2	XLOC_051075						BTN1A1	RP4-614N24.1	XLOC_028906						C1QTNF1	RP13-514E23.1
	DMP1	RP11-347D21.3	XLOC_090362						COG2								KCNA10	AC004562.1	XLOC_052196						C10orf25	CTA-150C2.13	XLOC_036347						TMEM132E	LINC00582
	CPB1	ENOX1-AS2	XLOC_004114						ENAH								RXRG	RP11-92C4.6	XLOC_054894						DPP10	RP11-58A12.3	XLOC_038107						CCBE1	RP11-378A12.1
	TFF3	RP11-298O21.2	XLOC_073460						PAXIP1								MMP3	CTC-490G23.4	XLOC_063760						MARCH11	RP11-19O2.2	XLOC_062375						NPAP1	RP11-489G11.3
	S100A1	RP11-774I5.1	XLOC_021759						WBP5								ZNF385D	RP11-150O12.2	XLOC_069031						C1orf64	RP11-150O12.1	XLOC_062426						PEAR1	RP11-522B15.3
	ZG16B	RP11-458K10.2	XLOC_061784						FITM2								ANKFN1	ATP6V0E2-AS1	XLOC_075781						DLK1	AF121898.3	XLOC_062431						PRELP	AC092535.3
	PIGR	RP11-454C18.1	XLOC_042220						YIPF6								C5orf45	RP11-180P8.1	XLOC_088844						FAM154B	RP11-579E24.2	XLOC_062461						ADAMTSL2	RP11-532F6.3
	SLC6A20	PRICKLE2-AS1	XLOC_075188						SPRTN								CYTL1	RP11-76C10.2	XLOC_088849						DCAF12L1	CTD-2024D23.1	XLOC_080732						PNMAL2	AC104024.2
	LRFN5	RP11-85M11.2	XLOC_026064						CXorf56								OR52E4	RP11-378E13.3	XLOC_093637						TMEM245	RP11-670N15.1	XLOC_010877						INMT	RBMS3-AS3
	GFI1B	RP11-298O21.5							TARBP1								KRTAP11-1	CTA-833B7.2	XLOC_062186						MYO1G	RP11-255M2.1	XLOC_062373						INMT-FAM188B	AC104024.1
	TC2N	RP11-475O23.3							IDH3G								KRTAP8-1	AC034228.3	XLOC_070437						ELMO1	RP11-100M12.3	XLOC_062378						ADAMTS2	AP000473.5
	C19orf33	CTB-73N10.1							NUP133								PSG9	RP11-69E9.1	XLOC_084881						FOXO1	RP11-230C9.3	XLOC_062430						HTR2B	RP11-535A5.1
	MUC17	CTD-2066L21.1							ATP6AP1								MFAP5	RP11-267C16.1	XLOC_003512						SGCZ	RP11-401N18.1	XLOC_005600						MMRN1	RP11-329B9.3
	PYDC1	RP11-337A23.6							ALG6								IL31	RP11-473E2.4	XLOC_013526						ZSCAN23	LINC01063	XLOC_010868						PCDHGC3	AC079610.1
	OR10A2	RP11-388K12.2							RBM41								LSP1	RP5-1139I1.1	XLOC_092906						PDZRN3	RP11-17A1.3	XLOC_010871						LDB2	AC073115.7
	OR2AG1	HOXA-AS3							PSMD10								CD209	HHATL-AS1	XLOC_009911						TNFRSF19	RP11-884K10.7	XLOC_010875						GGT5	RP11-444A22.1
	FUT2	CTD-2560E9.5							ALG13								NT5C1B	AC034228.2	XLOC_083794						SRGAP3	LINC00351	XLOC_010879						GALNT16	RP11-329B9.4
	SPACA4	RP11-703H8.7							XIAP								XKR3	RP11-439A17.9	XLOC_062957						NKX3-2	RP11-74M11.2	XLOC_016568						TSPAN11	RP11-863P13.6
	OR2D3	CTD-2531D15.5							NAA10								CACNB4	RP11-77G23.2	XLOC_072613						SPINK4	RP11-759A9.1	XLOC_016570						RBMS3	RP11-567J20.1
	KLHL33	RP11-619A14.3							EMD								AC010336.1	RP5-998N21.4	XLOC_079448						LRTM1	RP11-136I14.2	XLOC_016571						LRRN3
	FSCN2	RP11-164N3.1							EEA1								OR1L1	RP11-140A10.3							PPP1R3A	RP11-116O18.1	XLOC_016717						EPHA3
	CYP26C1	CTD-2555A7.2							RAB5B								KCNU1	RP3-436N22.3							SCGB1D4	LINC00276	XLOC_016989						MXRA5
	PPP3R2	RP11-711C17.1							FAM20B								SERPINB7	RP11-5N11.4							VIT	RP11-112L6.2	XLOC_022475						SGCA
	BCL2L15	RP11-295G12.1							TROVE2								NRG4	CTD-2254N19.1							C2orf16	RP11-479G22.8	XLOC_023456						SVEP1
	ANXA4	RP11-511B23.3							UCHL5								AL021546.6	RP11-234O6.2							PLSCR5	CTC-458G6.2	XLOC_023459						SYNPO2
	SIGLEC15	RP11-255G12.2							EXOC8								SLCO5A1	RP11-400K9.3							AC109829.1	RP11-255G21.1	XLOC_023827						PODN
	PSORS1C2	AL157871.2							RBBP5								OLFM3	RP11-460B17.3							GABRG2	CTD-3080P12.3	XLOC_023837						SHISA3
	CDSN	CTD-2330J20.2							CD46								AC025278.1	RP11-84A19.3							CADPS	RP11-10N23.5	XLOC_023839						UNC5C
	TBC1D3B	CTD-2651B20.3							DIEXF								TEX35	CTC-497E21.5							MMP16	LINC00698	XLOC_032985						SPNS2
	TMEM253	RP11-304L19.12							DESI2								TAS2R16	RP11-804A23.2							RADIL	RP11-167H9.4	XLOC_036501						LAMA2
	ARHGEF38	RP11-298D21.2							OCRL								FRG2B	RP11-283G6.4							TBX1	RP11-401P9.4	XLOC_061838						AEBP1
	AF165138.7	RP13-379O24.2							MORF4L2								ANKRD42	RP11-554D14.6							AJAP1	RP11-845C23.3	XLOC_062342						CNRIP1
	PBOV1	CTA-363E6.6							FAM199X								OR10J1	SH3RF3-AS1							MMP17	LINC00682	XLOC_062397						GAS1
	AL121895.1	LINC00557							NDUFA1								MTRNR2L8	RP4-597A16.2							LCN1	RP11-371F15.3	XLOC_062399						BGN
	MAP4K5	GS1-279B7.1							RHOT1								PSG4	RP11-863P13.1							AC011366.3	CTC-524C5.5	XLOC_062403						DACT3
	AC002553.1	RP11-161M6.5							HNRNPH2								AMBN	LINC00922							TSNAX-DISC1	AC004012.1	XLOC_062427						LAMC3
	AC092291.2	RP11-485G7.6							DSTYK								KCNK9	RP11-763E3.1							GRIK3		XLOC_062488						FMO2
	PLA2G10	RP11-269G24.2							RTN3								OR2AT4	RP11-473M20.11							IL36G		XLOC_062494						BMX
	PKMYT1	U3							CDC73								FRG2	CTD-2532D12.4							CDRT4		XLOC_062870						ZDHHC15
	EFCAB4A	RP11-849N15.1							FAM127A								CTD-2140B24.4	RP11-958F21.1							AC129492.6		XLOC_062902						AMPD1
	C9orf152	RP11-118E18.2							RBMX2									RP11-269G24.6							ADCYAP1		XLOC_062903						PTGIS
	PDS5B	RP11-92C4.3							URB2									RP11-118B18.2							TMEM178A		XLOC_064454						IGJ
	HIST3H3	RP11-309E23.2							NTPCR									CTC-454I21.4									XLOC_082882						PDGFRA
	PROB1	RP11-116O18.3							TAF5L									CTD-2369P2.8									XLOC_083440						CLDN10
	CCDC114	RP11-879F14.2							CEP350									RP11-659E9.4									XLOC_090278						BAI3
	KCNK5	AC006262.5							KCTD3									RP11-401P9.1									XLOC_014141						SCN7A
	CD70	RP11-73M18.9							RPS6KC1									RP11-109E12.1									XLOC_023427						LUM
	UCN3	RP1-170O19.21							GLTP									RP11-64B16.4									XLOC_023844						CNTN4
	ARHGAP26	RP13-379O24.3							FN3KRP									DGCR9									XLOC_032981						HMGCLL1
	CABP1	RP1-261G23.7							SDHC									RP11-50B3.2									XLOC_081694						SYTL5
	IQCF5	RP11-840I19.5							LYPLAL1									RP4-607I7.1									XLOC_088884						HTR7
	DCST1	CTD-2035E11.4							SRP9									RP11-640A1.3									XLOC_074048						ALLC
	LRRC48	RP11-378A13.2							SDE2									AC078851.1									XLOC_052267						ABI3BP
	MC5R	RP11-404P21.1							DEGS1									RP1-257I9.2									XLOC_055109						MEGF6
	PCDHGB1	RP11-13N12.2							FBXO28									AC128709.3									XLOC_011206						SPATA18
	RP1-127H14.3	DIAPH3-AS1							CNIH4									CTD-2309H9.3															NFASC
	ANKRD18B	RP11-826N14.4							C1orf35									RP11-34F13.3															TBX20
		RP11-496H1.2							PYCR2									RP11-180N14.1															MAMDC2
		RP11-514A9.1							PRPS1									RP11-235G24.3															CCDC89
		RMST							FAM58A									RP11-865I6.2															SSC5D
		RP11-414H17.5							CCSAP									RP11-818F20.4															BHLHE22
		CTD-2008P7.10							VBP1									CASC6															CHRM2
		RP11-152P17.3							UTP14A									RP4-549F15.1															HOXB4
		NBPF18P							PDE6D									RP11-236B18.2															PLCXD3
		RP11-263K19.4							CUL4B									RP11-72L22.1															TRIM61
		RP4-800F24.1							PPP1R15B									RP1-155D22.1															PCBP3
		RP11-67M1.1							ADIPOR1									RP11-893F2.15															ST6GALNAC3
		RP11-15K2.2							VMA21									TEX26-AS1															SRL
		TRIM31-AS1							CSTB									RP11-610J23.1															GRAPL
		RP11-695J4.2							H3F3A									LINC00520															FAM163B
		RP11-711C17.2							TMEM183A									RP11-449J10.1															ZNF521
		CTA-363E6.5							DYNLT3									RP11-125B21.2															RORB
		RP6-74O6.6							FUNDC2									RP11-340B18.1															PPAPDC1A
		RP11-692C24.2							NGFRAP1									AC092660.1															PRCD
		RP11-665C16.6							MFF									RP11-714L20.1															PLXNA4
		RP11-360P21.2							MMGT1									RP11-560G2.1															RD3L
		GRM7-AS2							TOR1AIP2									AC016751.2															AQP1
		RP11-335O13.7							ZNF692									RP11-6F2.5															BLID
		CTD-2566J3.1							METTL18									AC011738.4															CRISPLD2
		RP4-749H3.2							TOMM20									RP4-684O24.5															KCNAB1
		RP11-486P11.1							C16orf91									RP3-326I13.1															ASPN
		RP11-14C22.6							TMEM81									AC125421.1															TSHZ3
		RP1-296L11.1							ANGEL2									AC131056.3															GEM
		RP11-298O21.7							SLC25A53									AC007036.6															LBH
		RP11-497D6.3							COX8A									CTD-2278I10.1															SMIM9
		AL162151.4							YOD1									RP11-930P14.2															IL5RA
		RP11-342D14.1							SNRPE									AC015969.3															EFCC1
		RP11-529E15.1							RABIF																								MAPK10
		CTD-2218G20.2							PGP																								OMG
		RP11-298O21.6							ZBTB37																								C1QTNF7
		AC007193.6							BRCC3																								WBSCR17
									ZFP91																								MYO10
									WDSUB1																								C10orf90
									LAGE3																								C10orf85
									CXorf40B																								C21orf62
									CXorf40A																								GABRP
									COPS8																								PDZD4
									SLC9A6																								GLP2R
									CHML																								GRAP2
									GDI1																								OLFM1
									FAM127B																								KIAA1644
									AGPAT1																								PCDHGA12
									HNRNPUL2																								RSPO2
									MCTS1																								ACKR4
									FAM200B																								LRRN4
									RP4-559A3.7																								GSTM5
									IFRG15																								GALNT15
									CLN3																								IL1RL1
									HPS4																								PKHD1
									AGAP3																								NDNF
									TMEM60																								ZNF154
									RAB1A																								STMN2
									C1orf131																								VIPR2
									DEDD																								GRM6
									IRF2BP2																								IL23R
									C6orf89																								RCN3
									CLCC1																								KIAA0825
									PIGT																								ARHGAP24
									DKC1																								GDF6
									SH3BP5L																								GLIS1
									TAF13																								IGLON5
									EGLN1																								P4HA3
									MLK4																								ADRA2A
									IPO9																								SLC26A5
									TMEM206																								KRT5
									MAST2																								C14orf144
									METTL13
									TMEM164
									EIF2D
									STMND1
									CRY1
									APH1A
									PRRC2C
									PIGC
									TIPRL
									TMCO1
									PRCC
									XPR1
									TAF1A
									CEP170
									SNAP47
									UHMK1
									SFT2D3
									DNAH14
									AIDA
									ZNF669
									SFT2D2
									KLHL12
									BPGM
									SNX15
									NSL1
									GLRX2
									PPP2R5A
									IARS2
									TRAF5
									GPATCH2
									GNPAT
									TSNAX
									VAMP4
									NENF
									RAB3GAP2
									LPGAT1
									PTGFRN
									ABCB10
									STX6
									ACBD6
									ACP1
									GGPS1
									FBXO27
									ARPC5
									B3GALNT2
									WDR26
									ATP5C1
									ARV1
									NHLRC1
									AP5B1
									PNKD
									FAM134A
									USF1
									C1orf51
									BROX
									SLC50A1
									COX20
									THOC2
									BCAP31
									PWWP2B
									BCAR1
									SWT1
									ZDHHC9
									UBL4A
									TCEAL1
									ZNF449
									HAUS7
									COQ10B
									SMYD2
									ZDHHC5
									CYB5R1
									RAB4A
									MST4
									PHF6
									DNAJC6
									C5orf58
									OPTN
									ARID4B
									TUBA4A
									PTTG1IP
									DYRK3
									ATP2B4
									SDCCAG8
									MAP3K10
									TOR3A
									TMED2
									VEGFB
									ESYT2
									TRMT1L
									MPC2
									TCEAL8
									HPCAL1
									ENOX2
									CDC42BPA
									ATG4D
									C1orf198
									COX14
									KIF16B
									C1orf234
									SNRNP25
									RNASE1
									TMEM198
									YJEFN3
									TRAF3IP1
									GPC3
									FZD6

## Sheet: Cluster26-30
Cluster26	PCG	Gencode lncRNA	New lncRNA	Driver	Recurrent PVTT	Recurrent Tumor		Cluster27	PCG	Gencode lncRNA	New lncRNA	Driver	Recurrent PVTT	Recurrent Tumor		Cluster28	PCG	Gencode lncRNA	New lncRNA	Driver	Recurrent PVTT	Recurrent Tumor		Cluster29	PCG	Gencode lncRNA	New lncRNA	Driver	Recurrent PVTT	Recurrent Tumor		Cluster30	PCG	Gencode lncRNA	New lncRNA	Driver	Recurrent PVTT	Recurrent Tumor
	FGR	RP11-290F20.3	XLOC_009329	SLA	MMP12	MMP12			DDX56	GS1-251I9.4	XLOC_083884	CYFIP1		CCAT1			PLD4	PCOLCE-AS1	XLOC_044198	LTBP2					AOC1	AC007879.6	XLOC_021553	KALRN		DLX6-AS1			CRLF1	FER1L6-AS1	XLOC_001195
	CCL18	AC092484.1	XLOC_011087		RP11-290F20.3	RP11-242J7.1			HSPA4	RP11-755B10.4	XLOC_086948	MTDH		RP11-255B23.4			CLCA4	AF178030.2	XLOC_028423	NTRK2					BMP7	RP1-80N2.2	XLOC_050204			XLOC_035877			PAX4	LINC00684	XLOC_003721
	PLAUR	RP4-737E23.2	XLOC_018543			XX-C2158C6.3			EIF2AK1	CCAT1	XLOC_084612	VPS13B					CMA1	NHS-AS1	XLOC_034235						ADAP1	ST7-AS2	XLOC_055783			XLOC_057511			ELAVL2	FAM138D	XLOC_017846
	RUFY3	RP4-753D10.5	XLOC_020632			XLOC_076595			HCCS	RP11-255B23.4	XLOC_083267						TPSD1	SYNE1-AS1	XLOC_070389						STAT1	MRPL23-AS1	XLOC_058399						PRM2	RP11-453F18__B.1	XLOC_021496
	SLC11A1	RP11-557H15.3	XLOC_028414			XLOC_084895			NSMAF	RP11-110G21.1	XLOC_084502						CTSG	CACNA1C-AS4	XLOC_092708						APH1B	LMCD1-AS1	XLOC_062799						NEUROG3	RP11-541F9.1	XLOC_025242
	C2orf83	LINC00656	XLOC_041191						NOP16	RNF139-AS1							TGM5	RP4-651E10.4	XLOC_093382						ZSCAN1	RP5-905G11.3	XLOC_073854						GDF1	RP11-554K11.2	XLOC_035905
	MXD1	RP11-285G1.2	XLOC_047474						MRPS24	RP11-661A12.12							LTBP2	RP11-401P9.6	XLOC_008514						GYLTL1B	AC097461.4	XLOC_077743						SYT4	NRG3-AS1	XLOC_055889
	SLC2A3	CTB-114C7.3	XLOC_048690						ZMPSTE24	RP11-383J24.6							OR1L4	AL592528.1	XLOC_006489						BATF2	AP000344.3	XLOC_081527						CACNA1A	XXbac-BCX196D17.5	XLOC_063176
	GNA15	LINC00607	XLOC_049812						PYCRL	RP11-16E18.3							CPA3	RP13-212L9.1	XLOC_063159						CDC42BPG	RP4-813D12.2	XLOC_086225						FLG	RP11-452B18.2	XLOC_063610
	FGFR1	AC003092.1	XLOC_049813						GRWD1	RP11-410L14.2							KRT1	AC012317.1	XLOC_084518						SLC9C1	AC002429.5	XLOC_003596						GPHA2	RP11-202D18.2	XLOC_063743
	CEBPE	RP11-875H7.5	XLOC_056333						BRAT1	CKMT2-AS1							GRM5	RP11-413P11.1	XLOC_088471						SLC29A2	RP11-126L15.4	XLOC_021554						FGF18	RP1-172N19.1	XLOC_067619
	OSM	CTB-114C7.4	XLOC_056334						TAX1BP1	RP11-112L6.3							C20orf166	AC009313.1	XLOC_089240						C1orf116	RP11-318M2.3	XLOC_043789						GABRB1	RP1-302D9.3	XLOC_071727
	RETN	RP13-81N3.2	XLOC_057501						GARS	RP11-26J3.3							NPAS4	RP11-697E14.2	XLOC_002795						CDR1	RP11-770G2.5	XLOC_053111						FCRL4	RAP2C-AS1	XLOC_074645
	CCL7	CTC-527H23.2	XLOC_057503						AIMP2	Y_RNA							DIO3	LINC01034	XLOC_058464						PDCD1	RP11-123M6.2	XLOC_053834						PRSS37	RP11-5P18.5	XLOC_076139
	ODAM	RP11-430C1.1	XLOC_057504						TARS	CTD-2340D6.1							OR2H2	AC018643.4	XLOC_002579						KRTAP10-4	AE000662.93	XLOC_054646						OR2B2	LINC00444	XLOC_076141
	PHACTR1	CTB-61M7.2	XLOC_057505						CYB561D2	CTA-384D8.35							HTN3	TTTY16	XLOC_072176						AC106873.4	RP11-315L6.1	XLOC_057511						KCNV2	CTB-107G13.1	XLOC_078230
	PADI2	LINC01050	XLOC_057507						CD3EAP	GS1-393G12.12							IQCF6	CTA-31J9.2	XLOC_086818						AL031663.1	CTD-2147F2.2	XLOC_070109						SFTPB	RP11-478H13.1	XLOC_087348
	MMP8	RP11-46J23.1	XLOC_057508						PMS2	RP11-430C7.5							AC096644.1	AC073987.1	XLOC_000389						ST7	RP11-565N2.1	XLOC_074692						GPR25	AC068134.6	XLOC_090256
	CCDC147	RP11-559N14.5	XLOC_060417						MED10	RP11-267M23.4							PAPPA-AS1	RP11-80B9.4	XLOC_000632						PLEKHB1	RP11-534N16.1	XLOC_075027						PRM1	RP11-85G21.2	XLOC_078634
	SRGN	RP5-1024G6.8	XLOC_060418						DHX34	RP11-11C20.3							AC073342.1	RP11-62F24.1	XLOC_042370						TLE2	RP11-762H8.4	XLOC_078751						FAM47A	RP3-359N14.2	XLOC_066872
	TREM1	RP11-529E10.7	XLOC_060426						NUPL2								AC073528.1	RP4-797C5.2							SLC6A14	RP11-296I10.3	XLOC_079418						COL11A2	PLSCR5-AS1	XLOC_074200
	APOBEC3A	MMP12	XLOC_060429						HUS1								RP11-830F9.6	RP11-62I21.1							GPR143	LINC00982	XLOC_029167						CERS1	RP11-5N11.5	XLOC_025980
	LSP1	RP11-61J19.3	XLOC_060431						TGS1								RUNX1T1	AC062020.1							CRHR2	RP5-842K16.1	XLOC_035877						U82695.9	RP11-545L5.1	XLOC_027312
	GRSF1	RP11-184M15.1	XLOC_067945						NHP2								CLSTN2	RP11-334A14.5							CCDC6	RP4-610C12.4	XLOC_058516						RP11-685N3.1	RP11-586L23.1	XLOC_003023
	UTP3	RP11-462G22.1	XLOC_067946						BOD1								SGCD	CHRM3-AS1							NAA38	RP11-247I13.8	XLOC_065515						NKX1-2	RP11-798M19.3	XLOC_095155
	ALOX5AP	CTB-33O18.2	XLOC_067947						POLR2K								CTSK	AC006159.5							ACVRL1	AP001347.6	XLOC_070297						OR5V1	RP11-58B2.1	XLOC_065742
	PRAM1	RP11-242J7.1	XLOC_067948						TCEB1								TAS2R40	RP3-333A15.1							SLMO1	RP11-330M19.1	XLOC_048436						CTC-398G3.6	CTD-2544H17.1	XLOC_026477
	TTLL4	RP11-506E9.3	XLOC_067949						MALSU1								FGF7	RP11-33G16.1							PRDM16	SHANK2-AS1	XLOC_050483						AC004017.1	AC004063.1	XLOC_010769
	ALDH1L2	RP11-678G14.4	XLOC_067951						RPL8								NTRK2	AC004535.2							ATP6V0D2	RP11-36N20.1	XLOC_071021						KRTAP6-1	LINC00492	XLOC_038632
	BCL2A1	RP11-557H15.5	XLOC_067952						CHMP4C								MS4A2	DMD-AS3							ROM1	AC006042.6							SLC38A5	RP11-483A20.3
	ITGAX	PRRT3-AS1	XLOC_070607						DCAF13								RSPO1	AC007750.5							RABGAP1L	RP4-625H18.2							LPPR5	RP11-6N13.4
	CACNA2D4	AC093642.6	XLOC_074277						KIAA1429								TPSAB1	AP003025.2							KRTCAP3	RP11-481G8.2							SLIT1	RP11-431M3.2
	ADAM8	RP11-451G4.2	XLOC_076595						UBE2V2								LRRC15	KCNAB1-AS2							KLK6	LL22NC01-116C6.1							CHAT	KB-1615E4.3
	SLA	RP11-2N5.2	XLOC_077031						RAB24								BNC2	RP11-14D22.1							TSPEAR	DLX6-AS1							CSN1S1	RP11-396J6.1
	PDPN	RP11-47I22.2	XLOC_082753						PRELID1								KIAA1199	RP11-45A16.4							CA8	RP11-364P22.1							LCE4A	RP11-186F10.2
	LAPTM5	RP11-666A8.9	XLOC_082756						TMEM70								HDC	CTC-305H11.1							SYN3	RP11-257I14.1							AC023469.1	NKX2-2-AS1
	PROK2	AC068580.5	XLOC_082758						CYC1								SCGB3A1	CTB-174D11.1							LIPI	AP000770.1							ACTL6B	LINC00645
	CXCL5	RP5-1066H13.4	XLOC_082759						TIGD5								DDI1	EGFLAM-AS4							KRTAP10-12	AC068196.1							ANKLE1	RP11-1042B17.5
	PPBP	RP11-157D23.2	XLOC_082764						PUF60								OR10A6	CTB-174D11.2							OR2A12	RP11-78C3.1							KCNK16	RP11-61O1.1
	DCSTAMP	XX-C2158C6.3	XLOC_083056						TOP1MT								USP17L2	RP11-68L1.2							AC106876.2	RP11-227F19.5							LYZL1	RP11-420M1.2
	NETO1	RP11-495P10.3	XLOC_084414						HNRNPAB								APOBEC3H	RP11-635L1.3							RGAG1	RP11-364P22.2							RAX2	RP11-797A18.3
	HTR3A	RP11-5L12.1	XLOC_086816						GPAA1								MC2R	RP11-619J20.1							RTL1	RP11-447B18.1							INS	RP11-893F2.14
	ANKRD33	RP1-146A15.1	XLOC_087895						KM-PA-2								GKN1	RP11-248N22.2							SMIM22	RP11-4K16.2							AL591806.1	RP11-498C9.16
	IL8	RP11-13N12.1	XLOC_084895						SRA1								OR5C1	CTB-51A17.1							DKFZP434E1119	RP11-10J21.5							PGC	RP11-260A9.6
	CD52	RP11-280G9.1	XLOC_087889						THEM6								GPR20	RP11-459E5.1							DLX6	CTC-497E21.3							IGDCC4	RP11-465I4.2
	FABP4	AC008278.2	XLOC_094393						HSPA9								GPR68	GS1-5L10.1							FANCD2OS	RP11-702H23.6							WFIKKN1	RP11-543H23.2
	OSCAR	RP11-346D6.6	XLOC_094395						CLINT1								OR1K1	RP11-622O11.4							SPATA12	AP003419.16							LCE2C	AC005757.7
	FPR2	AC116035.2	XLOC_016970						C1orf216								TEKT3	CTC-286N12.1							TMEM213	U47924.27							WNT1	RP11-379L18.1
	OLR1	CTD-3131K8.2	XLOC_026695						YWHAZ								PODNL1	RP11-720D4.3							AL117190.2	RP11-432I5.2							ATP6V1G2-DDX39B	CTB-33G10.6
	THBD	AC142293.3	XLOC_042326						FNIP1								SLC24A5	RERG-AS1							METTL24	RP11-388M20.2							FAM24A	AC005197.2
	CD300LB	RP11-332H18.4	XLOC_053829						NSUN2								AL121963.1	RP11-272K23.3							LL22NC03-63E9.3	CTD-2636A23.2							CAPSL	RP13-238F13.5
	MSC	CCDC147-AS1	XLOC_053849						MAPK6								STRA6	CTD-2207P18.1							ARID5B	RP11-473C18.3							RETNLB	RP13-36G14.4
	GPR97	GS1-24F4.3	XLOC_060469						TAF9								SPARCL1	RP11-332E19.2							NEK10	RP11-599B13.3							ACTL7A	RP11-109M17.2
	C19orf59	RP11-416O18.1	XLOC_076577						USP42								OR1L3	CTD-2243E23.1							OR2A2	RP11-76K13.3							NKPD1	RP13-238F13.3
	APOBR	RP5-1107A17.4	XLOC_090649						UGDH								C2orf73	RP11-326N17.1							KALRN	RP11-839G9.1							C16orf90	CTD-2297D10.1
	CD300E	RP11-100E13.1	XLOC_027671						LYPLA1								TAS1R2	RP11-382A20.4							NKX6-2	AC005391.2							GYPB	RP11-138E2.1
	FCAR	RP11-321E2.4	XLOC_048191						THAP1								OR13F1	RP11-616M22.5							DLEU7	AC024592.9								AC005754.7
	C5AR1	RP11-119J18.1	XLOC_076583						LANCL2								OR13C8	RP4-536B24.2							CTHRC1	CTC-435M10.6								LINC00587
	SERPINB2		XLOC_082757						RMND5B								AP001094.1	CTD-2009A10.1							FAM109B	RP11-138I18.1								CTB-180A7.8
	COLGALT2		XLOC_084845						TERF1								AL121761.2	RP11-665J16.1							FAM3B	RP11-22L13.1								RP3-417O22.3
	LIPN		XLOC_087885						TMEM68									RP11-672L10.2							MROH9	XXbac-BPG252P9.10								RP3-526F5.2
	CLLU1OS		XLOC_002839						EXOSC4									AC011524.3							FLRT1	RP1-63G5.8								AP000402.3
	LILRA6		XLOC_011086						YTHDF3									RP11-607P23.1							SLC37A2	RP11-410N8.1								LINC00410
	DNAH17-AS1		XLOC_013948						TCEA1									RP11-127L20.3							GCSAM	KIAA1984-AS1								AC018685.1
	AP002884.2		XLOC_082724						DDX3X									RP11-202D1.3							MUC3A	RP4-735C1.4								RP1-12G14.5
	HECW1		XLOC_087887						FAM203A									RP11-619L19.2							RP11-96O20.4	RP11-394B5.2								RP11-766N7.4
	ASAH2C		XLOC_087891						POP1									RP1-97G4.1								RP11-405F3.5								RP11-116O11.1
	WNT5A		XLOC_075131						SUN1									LINC00595								RP5-1139B12.2								RP11-150O12.4
	LRP8		XLOC_081854						INTS8									RP5-1027G4.3								KB-1592A4.15								AC062021.1
	MOB1B		XLOC_089294						PVR									RP11-171A24.3								RP1-163G9.2								RP11-73C9.1
	PLA2G6		XLOC_081863						RBM12B									CTD-2033D15.1								RP11-242P2.2								LINC00559
	DCK		XLOC_087890						CDV3									CTD-2006O16.2								RP11-565N2.2								RP11-338O1.2
	CLDN11		XLOC_087886						ZFAND1									CTD-3252C9.2								AC016738.4								RP11-240M16.1
	MMP9		XLOC_087888						CHRAC1									CTD-3073N11.9								AC016738.3								RP11-327I22.4
	MMP19								SNX16									AC108066.1								RP11-45I20.1								RP11-742D12.2
	SPOCD1								COPS5									RP11-329B9.1								CTD-2033A16.1								RP11-309H21.3
	SLAMF9								MINA									RP11-391M7.3								RP11-307C18.1								DACT3-AS1
	SLC43A2								RRS1									RP11-1090M7.1								RP11-535A19.2								RP11-94H6.1
	FDCSP								MRPS17									VCAN-AS1								CTD-3253I12.1								AF240627.2
	CLEC5A								WDYHV1									XX-C2158C12.2								RP11-554A11.5								XXbac-B33L19.4
	CTD-3214H19.16								ARMC1									AC079117.1								LINC00524								RP1-273G13.3
	DUSP4								TSTA3									AC097467.2								SHANK2-AS3								RP11-219B4.3
	GREM1								HRAS									RP11-93H12.4								LINC00312								CTD-2503I6.1
	AMZ1								SLC52A2									CNTN4-AS2								RP11-395B7.2								RP11-572M11.3
	DCAF4L1								TMEM65									RP11-40C11.2								XXbac-B444P24.8								RP11-377G16.2
	JAKMIP3								RPS20									AC010894.5								AC007879.5								AC018766.6
	RP11-15E18.4								EIF3E									CTD-2011F17.2								TOPORS-AS1								RP5-1050D4.4
	DPYSL4								EEF1D									RP11-327J17.1								CTC-327F10.4								AC012363.4
	LDLRAD1								BNIP1									RP11-3B12.5								RP11-861E21.1								RP11-89H19.1
	PADI4								NUDCD1									RP11-33A14.1								CTD-3128G10.6								RP11-146G7.2
	SOCS3								ENY2									RP11-64D24.4								KB-1047C11.1								AC097662.2
	RP11-383H13.1								MRPS28									RP11-328C8.4								CTC-349C3.2								RP11-159L20.2
	MTNR1A								EIF3H									AC004637.1								RP4-607J23.2								RP11-82L20.1
	LAMP3								UTP23									AC133106.2								RP11-114M1.2								RP11-330A16.1
	CDR2L								AZIN1									RP11-486B10.3								LL09NC01-251B2.3								RP1-69D17.3
	COL5A3								RPL30									RP11-44K6.4								RP11-34A14.3								RP11-388G22.1
	SMPX								NSMCE2									CTC-558O2.2								RP1-167F1.2								RP11-498C9.17
	ITGB6								SPIDR									AC002306.1								RP11-867G23.2								FAM138B
	SRY								FNTA									PGM5-AS1																CTC-546K23.1
	SLC7A5								PTK2									RP11-863P13.5
	CARD14								ZNF16									RP11-177H13.2
	SLC16A6								BOP1									AC012360.6
	HTR3B								MRPL13									RP11-13K12.5
	C9orf24								RMDN1									RP11-136C24.2
	LPAR1								HSF1									AC093381.2
	HIST1H1A								ZBTB10									AF001548.6
	GCM1								PRKDC									RP11-354E11.2
	AATK								ZFAND2A									RP11-676J12.6
	CXCL3								ATP6V1C1									RP11-317B7.3
	HID1								ATAD2									AC010096.2
	SPACA5								KIAA0947									RP11-340F16.1
	MARCH10								RAD21									RP11-630C16.2
	FABP12								RECQL4									RP11-183I6.2
	SMIM3								MTERFD1									RP11-162J8.3
									CPQ									AC104699.1
									LACTB2									CTB-108O6.2
									NBN									RP11-543N12.1
									ZNF706									RP11-545P6.2
									ZNF7									AC122136.2
									TP53INP1									RP11-301G19.1
									PLEKHF2									CYP1B1-AS1
									FAM91A1									RP11-192P3.4
									C8orf76									AF015262.2
									SKP1									RP11-161D15.2
									NDUFAF6
									MAF1
									UBE2W
									RAB2A
									EMC2
									PHF20L1
									EFR3A
									DERL1
									NCOA2
									MTDH
									NDUFB9
									UQCRB
									VPS28
									PPP1R16A
									PEX2
									SLC25A32
									ZHX1
									RNF139
									ZSCAN31
									KB-1507C5.2
									ZHX1-C8ORF76
									IMPA1
									COX6C
									STOML1
									MTRR
									FASTKD3
									ZCCHC9
									SCLY
									RNF19A
									TAF2
									STK3
									VPS13B
									EBAG9
									OTUD6B
									DPY19L4
									C8orf47
									PARP10
									SHARPIN
									ZNF623
									TRMT12
									CYHR1
									ZNF34
									LRRC14
									COMMD5
									SCRIB
									ATP6V0E1
									UBLCP1
									POLR2F
									OSGIN2
									KIAA0196
									GRINA
									C8orf33
									STAU2
									MTFR1
									TRAM1
									UBR5
									ENPP2
									PTDSS1
									SNTB1
									ZNF696
									CTNNA1
									TTC1
									TATDN1
									ARFGEF1
									TBC1D30
									MED30
									OPLAH
									CPSF1
									TTC23
									GSDMD
									MAL2
									TRAPPC9
									ADCK5
									FAM83H
									ZFP41
									VCPIP1
									FBXL6
									CYFIP1
									SPSB1
									ST20
									LRP12
									TMEM64
									FAM110B
									IRAK2
									NRBP2
									UBXN2B
									AGO2
									TSNARE1
									DGAT1
									ZNF250
									TRIM31
									MROH1
									SDC2
									ZNF707
									FAM84B
									ZNRF2

## Sheet: Cluster31-35
Cluster31	PCG	Gencode lncRNA	New lncRNA	Driver	Recurrent PVTT	Recurrent Tumor		Cluster32	PCG	Gencode lncRNA	New lncRNA	Driver	Recurrent PVTT	Recurrent Tumor		Cluster33	PCG	Gencode lncRNA	New lncRNA	Driver	Recurrent PVTT	Recurrent Tumor		Cluster34	PCG	Gencode lncRNA	New lncRNA	Driver	Recurrent PVTT	Recurrent Tumor		Cluster35	PCG	Gencode lncRNA	New lncRNA	Driver	Recurrent PVTT	Recurrent Tumor
	IGFL1	AP001595.1	XLOC_010940			AC104809.2			SMYD4	FEZF1-AS1	XLOC_008051	CSMD3	RP11-704M14.1	RP11-704M14.1			CLIC5	LINC01077	XLOC_044300		XLOC_025731	XLOC_062552			GIPR	RP11-511B23.1	XLOC_012808	PEG3		XLOC_022946			RTFDC1	RP11-400F19.6		ASPM
	KCNK2	RP11-421L10.1	XLOC_013974			AC104809.4			OCA2	LINC00626	XLOC_047436						MTNR1B	RP5-1050E16.1	XLOC_044301						SEPT12	CTD-2008L17.1	XLOC_030157						TTF2	MAPKAPK5-AS1		CREM
	SYT7	AC104809.2	XLOC_013976			NPSR1-AS1			GPR112	LINC00309	XLOC_073656						FMO1	RP11-314M24.1	XLOC_056558						PIGZ	CTD-2339F6.1	XLOC_030162						UCK2	BMS1P20		CSNK2B
	EYA2	RP11-736E3.1	XLOC_029898						TFAP2B	NR2E3	XLOC_005865						APOL4	CTD-2105E13.14	XLOC_084417						LGALS2	RP11-492E3.2	XLOC_000204						MITD1	ASH1L-AS1
	TRIM9	AC104809.4	XLOC_033984						RWDD2A	LINC00222	XLOC_044921						PRDM7	BFSP2-AS1	XLOC_003099						FAM19A4	RP4-553F4.2	XLOC_025028						CSNK2B	RP11-1094M14.11
	ROPN1B	RP1-159G19.1	XLOC_053288						PLEKHH3	BRD2-IT1	XLOC_073614						SERPINA9	RP1-288H2.2	XLOC_010025						MXRA8	AC080094.1	XLOC_030156						SMG5	RP11-572O17.1
	TNR	RP11-99C10.1	XLOC_056065						PGR	RP11-164D18.2	XLOC_092207						PKD1L1	RP5-864K19.4	XLOC_014159						UTS2R	SYNPR-AS1	XLOC_030163						ELOVL5	KLHL7-AS1
	NGB	RP11-1O2.1	XLOC_056916						BRS3	RP11-782C8.2	XLOC_002893						GLRB	AC064875.2	XLOC_014161						HS6ST2	RP11-343D2.11	XLOC_043363						MAPK9	AC004463.6
	ANKRD34B	RP11-384E22.1	XLOC_060796						EYA1	BPESC1	XLOC_005681						HS6ST3	RP3-418C23.2	XLOC_014162						PLA2G7	CLSTN2-AS1	XLOC_058060						TMEM14C	AC226119.5
	CR1L	RP11-799D4.3	XLOC_062534						ACTRT1	RP11-432J24.3	XLOC_006976						PPP1R3E	RP11-27G13.1	XLOC_021623						MYO7A	RP5-916L7.2	XLOC_082821						CANX
	PSG2	RP11-290F5.2	XLOC_066362						FEZF1	RP11-704M14.1	XLOC_009249						PSPH	CTC-420A11.2	XLOC_063698						ZDHHC18	CTD-3032H12.2	XLOC_056881						HAT1
	RP11-324D17.1	RP11-23F23.2	XLOC_069055						KIAA1009	RP13-895J2.7	XLOC_034375						C18orf56	CTD-2008P7.9	XLOC_069749						USP27X	RP11-845C23.2	XLOC_002275						TARS2
	SPO11	RP11-57C13.4	XLOC_071165						FAM181A	RP11-87P13.2	XLOC_035233						CELF4	SPATA41	XLOC_024067						HSPA6	RP11-678G14.3	XLOC_002768						ATP5G1
	KRT32	RP11-561I11.3	XLOC_071505						AFF2	RP11-356O9.1	XLOC_035234						HHAT	RP1-28O10.1	XLOC_062552						KRT31	RP11-631F7.1	XLOC_004534						LMAN2
	ESX1	AC011193.1	XLOC_082031						GLYATL2	RP11-27M9.1	XLOC_037888						TP73	DOCK9-AS2	XLOC_069750						GHRH	RP11-546K22.1	XLOC_014015						ATXN7L3
	CHIA	RP11-196P2.1	XLOC_088089						TNFSF13	RP11-67H24.2	XLOC_051941						RHBDL3	RP11-319G9.5	XLOC_079330						CSF3R	RP11-35G9.3	XLOC_019720						VARS
	PADI1	RP11-354K1.1	XLOC_007592						DCBLD1	RP11-693L9.2	XLOC_061483						STXBP5L	AC008982.2	XLOC_079331						SORCS3	XX-FW80269A6.1	XLOC_019728						ASPM
	LRRC52	GS1-519E5.1	XLOC_034118						USP49	RP11-335E6.4	XLOC_061711						C16orf74	RP4-726N1.2	XLOC_093529						USP50	RP4-665J23.2	XLOC_019729						RAB10
	SPRR1A	RP11-298A8.2	XLOC_002532						CSMD3	RP11-1299A16.3	XLOC_071834						SIVA1	AC013448.1	XLOC_095612						SNTN	AC084149.2	XLOC_024132						PUS7
	SPATA3	RP11-102N11.1	XLOC_007873						AMOTL1	RP11-416N4.4	XLOC_071835						TMEM170B	RP11-470F18.1	XLOC_094602						PRSS1	RP11-10N16.2	XLOC_028748						CREM
	BPIFC	AC018495.3	XLOC_007957						OR5I1	CTD-2545H1.2	XLOC_071838						MARVELD3	RP11-354H21.2	XLOC_011943						TAS2R46	LINC00332	XLOC_030158						TIMM50
	LCE1A	CTB-187M2.1	XLOC_016379						OR5B3	AC090286.4	XLOC_072838						TXNDC16	CTD-2296D1.3	XLOC_015688						TRIM6-TRIM34	AF212831.2	XLOC_036292						AATF
	OR51A4	RP4-705F19.1	XLOC_018538						CSRP2	RP11-326E22.1	XLOC_072839						MTMR4	CTD-2194L12.3	XLOC_058847						TUBB1	RP11-466P24.6	XLOC_037177						CASC3
	OR5H1	RP11-403N16.2	XLOC_044337						DAND5	CTD-2161F6.3	XLOC_073592						MEP1A	RP11-434D2.12	XLOC_003102						FRMD1	RP11-452H21.4	XLOC_037182						GOSR2
	TSRM	AC092168.3	XLOC_056915						C10orf91	AP006285.6	XLOC_073593						FGF12	AC104654.2	XLOC_009643						GNG4	KB-1732A1.1	XLOC_043371						PDCL3
	CCDC177	RP11-120C12.3	XLOC_067897						HIST1H1T	AC147651.1	XLOC_073594						NEUROD4	RP3-395M20.8	XLOC_063046						PEG3	RP11-20G13.1	XLOC_046320						MRPS12
	C5orf47	RP11-284P20.3	XLOC_079328						KEL	RP11-561B11.6	XLOC_073595						C1QL1	LINC00880	XLOC_063048						REP15	RP11-108K3.3	XLOC_047068						MRPL9
	ZNF385C	RP11-555H7.2	XLOC_010941						MAS1L	RP11-672L10.1	XLOC_073596						ASCL1	LINC-ROR	XLOC_064534						GPR50	RP11-236L14.1	XLOC_047844						EIF5B
	ROPN1	RP11-472G23.10	XLOC_024135						PCDHA1	RP11-135J2.4	XLOC_073597						COX7A1	RP11-22D3.2	XLOC_069746						FKBP1B	CASC17	XLOC_047846						THEM4
	DRGX	AC017048.2	XLOC_026845						DIO2	SMAD5-AS1	XLOC_073598						GPR101	RP11-506D12.5	XLOC_069747						DUSP26	CTD-2171N6.1	XLOC_047849						ZNF12
	LRRC9	RP11-245J24.1	XLOC_045287						EVPLL		XLOC_073600						RNASE7	GAS5-AS1	XLOC_069748						CGA	AC092198.1	XLOC_047852						TSEN34
	AC005493.1	RP11-508N22.9	XLOC_048438						CLDN25		XLOC_073601						C10orf67	RP11-168L22.2	XLOC_069751						CYP19A1	RP5-1186N24.3	XLOC_052358						KLHL11
	EPB41L1	RP11-342M3.1	XLOC_050878						PABPC4L		XLOC_073602						C9orf66	RP11-474D1.1	XLOC_069752						GPR119	AC123023.1	XLOC_056855						DDX41
	RHCG	RP11-420J11.2	XLOC_055721						RAB44		XLOC_073603						C17orf99	RP11-204E4.3	XLOC_079334						ROBO3	CTD-2023J5.1	XLOC_058681						DDX42
	RGS16	EMCN-IT3	XLOC_066355						CXorf61		XLOC_073604						C9orf92	RP11-727A23.11	XLOC_037422						C10orf10	U1	XLOC_062981						PSMB4
	PIGY	RP11-340A13.3	XLOC_066358						RPAIN		XLOC_073605						HMSD	CTD-2132N18.4	XLOC_062533						AC012123.1	RP11-132N15.3	XLOC_077834						LIG1
	WDR87	CTD-2008N3.1	XLOC_068094						FAM153A		XLOC_073606						RP11-315O6.2	RP11-748L13.6	XLOC_058844						PINLYP	RP11-753H16.3	XLOC_084476						SLC38A1
	IQCF2	RP11-68L1.1	XLOC_080665						LSMD1		XLOC_073608						ALX3	RP1-232N11.2	XLOC_058845						STOX1	RP1-35C21.2	XLOC_086389						PPP2R5D
	SMYD1	FAM183CP	XLOC_080777						NPCDR1		XLOC_073612						AKAP5	RP11-610P16.1	XLOC_086820						OR2J3	PARD3-AS1	XLOC_086390						BECN1
	FCRLA	RP11-489E7.1	XLOC_090728						SGSM2		XLOC_073613						SLC9C2	AC115522.3	XLOC_024659						TAS2R10	RP11-423J7.1	XLOC_090520						TJAP1
	SERPINB10	RP1-74B13.2	XLOC_090840						NUP88		XLOC_073615						LDHC	RP11-144G16.1	XLOC_031089						SESN3	RP11-37L2.1	XLOC_090968						TUFT1
	OR52I2	RP11-82C23.2	XLOC_093590						FSIP1		XLOC_073616						RP3-369A17.5	RP11-17A4.3	XLOC_034086						AP000974.1	RP11-13A1.3	XLOC_092362						OTUD7B
	C7orf76	RP11-260G13.1	XLOC_027154						SESN1		XLOC_073618						ZBTB8B	RP4-529N6.1	XLOC_062537						SCN8A	CTD-2210P24.1	XLOC_093593						NFKBIL1
		RP11-671J11.4	XLOC_053629						OLFML1		XLOC_073619						C22orf31	RP11-325B23.2	XLOC_064531						OSTN	WI2-80269A6.1	XLOC_066463						MRPS9
		XX-DJ76P10__A.2	XLOC_076933						PPP1R18		XLOC_073620						GFAP	RP11-1399P15.1	XLOC_064533							CTD-2193G5.1	XLOC_069226						VRK2
		RP11-686F15.2	XLOC_007586						RUNX2		XLOC_073621						SYT8		XLOC_064535								XLOC_001505						EIF3D
		CTB-187M2.3	XLOC_007396						EMX1		XLOC_073622						LYPD5		XLOC_071978								XLOC_023200						VAPA
		RP11-1094M14.14	XLOC_056095						SLC1A7		XLOC_073623						ENPP6		XLOC_089506								XLOC_043032						TBCB
		RP1-50J22.4	XLOC_019195						GRM8		XLOC_073624						TCP10L2		XLOC_010026								XLOC_048848						PAK1IP1
		LINC00881							FHIT		XLOC_073625						OR52K2		XLOC_022813								XLOC_078981						ATF2
		RP11-1C1.6							MB		XLOC_073628						FAM180B		XLOC_023372								XLOC_002538						MTX2
		RP11-1C1.4							TMEM207		XLOC_073629						OR52M1		XLOC_043378								XLOC_003219						MYBBP1A
		RP11-62H20.1							FAM153C		XLOC_073630						TCP10		XLOC_005102								XLOC_010768						CDK5RAP2
		RP11-317P15.4							CXXC4		XLOC_073633						TMEM174		XLOC_025731								XLOC_022946						EIF3M
		RP11-381P6.1							DLX2		XLOC_073634						MYO1D		XLOC_028860								XLOC_027907						NUP35
		RP11-215G15.5							MAPK4		XLOC_073635						SPATA31A3		XLOC_033011								XLOC_029810						FAM175B
		RP11-701I24.3							PCDHB11		XLOC_073639						OR52K1		XLOC_046460								XLOC_036340						EIF3K
		RP11-1C8.7							OR6C76		XLOC_073640						LRRC19		XLOC_061768								XLOC_041278						SUPT5H
		NPSR1-AS1							FAM153B		XLOC_073642						OR6C75		XLOC_064532								XLOC_047227						COX19
		AC106869.2							NKAIN2		XLOC_073643								XLOC_008746								XLOC_047845						MRE11A
		RP11-505C13.1									XLOC_073646								XLOC_022864								XLOC_047916						UBA2
		RP11-526A4.1									XLOC_073648								XLOC_012629								XLOC_049642						ZBTB2
		RP4-756G23.5									XLOC_073649								XLOC_045989								XLOC_054154						VPS16
		RP11-199F6.4									XLOC_073650								XLOC_088451								XLOC_063279						ZNF530
		WNT5A-AS1									XLOC_073651								XLOC_037428								XLOC_068103						GGNBP2
		RP11-156K13.3									XLOC_073653								XLOC_054480								XLOC_072719						TUBG2
		CTD-2587H19.1									XLOC_073655								XLOC_075413								XLOC_083081						MRPS10
		RP11-178L8.7									XLOC_073657								XLOC_021726								XLOC_086292						CUL2
		RP11-552E20.4									XLOC_076661								XLOC_055968								XLOC_092211						NT5C3B
		AP001092.4									XLOC_092203								XLOC_094762								XLOC_046603						SF3B4
		RP3-430A16.1									XLOC_094636																XLOC_069772						PIP5K1A
		RP11-839D17.3									XLOC_094637																XLOC_090522						CEBPG
		RP11-312J18.6									XLOC_094638																XLOC_030125						KIF5B
		RP1-104O17.1									XLOC_094639																XLOC_071696						TRIM33
		AC140481.4									XLOC_094952																XLOC_012557						PRKRIP1
		CTD-2135D7.3									XLOC_095267																XLOC_079413						ORC5
		RP6-1O2.1									XLOC_051094																XLOC_071573						ZNF786
		CTD-2333K2.1									XLOC_011987																						LSM14A
		RP11-542A14.2									XLOC_011989																						TSR1
		SYP-AS1									XLOC_031695																						ZNF335
		CTD-3035D6.2									XLOC_064812																						ZZZ3
		CTD-2132N18.2									XLOC_072971																						MRPS18A
		RP1-261D10.2									XLOC_073659																						TFIP11
		CTB-22K21.2									XLOC_076191																						PRDM4
		RP4-584D14.7									XLOC_045498																						CAMSAP2
		DLG1-AS1									XLOC_083271																						AARS2
		GS1-594A7.3									XLOC_025059																						DYRK2
		AC007563.3																															HSPBP1
		C1QTNF9-AS1																															METTL5
		CTD-3028N15.1																															C4orf21
		RP11-473L15.3																															RPL7L1
																																	B4GALT3
																																	ATRIP
																																	POLR1C
																																	HGS
																																	NCKAP1
																																	KAT2A
																																	CUL9
																																	ATF6
																																	MAD2L1BP
																																	COX6B1
																																	RHPN2
																																	PEA15
																																	SP3
																																	CSNK2B-LY6G5B-1181
																																	PSENEN
																																	SLMAP
																																	ZNF787
																																	MED29
																																	PSMD8
																																	DUSP12
																																	ABL2
																																	CAP2
																																	DBF4B
																																	GSG2
																																	AC006486.1
																																	NDUFS2
																																	GAS2L1
																																	SCRN3
																																	NPRL2
																																	FAM204A
																																	NLE1
																																	CCDC9
																																	CBLL1
																																	PDCD5
																																	SLC26A6
																																	IFT52
																																	NRF1
																																	ABCC10
																																	RPL19
																																	POPDC3
																																	NSD1
																																	MRM1
																																	KIAA1715
																																	VRK1
																																	TAF8
																																	RAI14
																																	PPOX
																																	C6orf47
																																	C6orf57
																																	L3MBTL1
																																	YIPF5
																																	MED15
																																	SCAMP5
																																	POLR2I
																																	ATP8B2
																																	ZNF343
																																	FAM177A1
																																	SAMM50
																																	C19orf25
																																	HDAC5
																																	DSCR3

## Sheet: Cluster36-40
Cluster36	PCG	Gencode lncRNA	New lncRNA	Driver	Recurrent PVTT	Recurrent Tumor		Cluster37	PCG	Gencode lncRNA	New lncRNA	Driver	Recurrent PVTT	Recurrent Tumor		Cluster38	PCG	Gencode lncRNA	New lncRNA	Driver	Recurrent PVTT	Recurrent Tumor		Cluster39	PCG	Gencode lncRNA	New lncRNA	Driver	Recurrent PVTT	Recurrent Tumor		Cluster40	PCG	Gencode lncRNA	New lncRNA	Driver	Recurrent PVTT	Recurrent Tumor
	MSR1	CTD-2020K17.1		DSE					WNT16	RP11-136K7.1	XLOC_028253						CEP72	RP11-219G17.4	XLOC_068088	ATP10B	XLOC_006061				TFDP1	RP11-687F6.1	XLOC_075325			CTC-261N6.2			TIMM23	RP11-152N13.5		DENND5A		GAS5
	SPI1	RP11-750H9.5		SAMD9L					AL645922.1	CTB-35F21.4	XLOC_061400						MCHR1	CTD-2228K2.7	XLOC_019057						PCID2	RP4-694B14.5	XLOC_024608			XLOC_024462			DDX21	RP11-85F14.5
	TNFSF8	CTB-41I6.2		DOCK2					TRPA1	CTB-79E8.2	XLOC_089496						KIAA2022	CTA-217C2.1	XLOC_019125						TMCO3	ANKRD10-IT1	XLOC_024238			XLOC_071888			NOLC1	RP11-178G16.4
	CD86	RP11-1080G15.1							TAS2R39	RP11-218E20.5	XLOC_000608						ALPK1	RP3-393E18.2	XLOC_019745						UGGT2	RP11-38L15.3	XLOC_003957						RPE	RSBN1L-AS1
	THEMIS2	RP3-477O4.14							MCF2L2	CTD-3088G3.6	XLOC_007130						ATP10B	RP11-294O2.2	XLOC_019750						RNF219	RP4-781K5.5	XLOC_007690						CCAR1	RP11-108L7.15
	HAVCR2	RP11-733O18.1							CORO2B	CTC-218B8.3	XLOC_018201						SLC26A7	CTC-529G1.1	XLOC_019751						TUBGCP3	MIR17HG	XLOC_010721						CWF19L1	GAS5
	PIK3R5	RP11-229P13.20							C3orf65	RP11-350G8.9	XLOC_028254						LCN2	RP11-605F22.2	XLOC_020831						CUL4A	LINC00431	XLOC_015810						MAPK1	RP11-137H2.6
	CD53	RP11-701P16.5							PRY2	TTTY6	XLOC_028759						FAM154A	RP11-605F22.1	XLOC_033974						DCUN1D2	ARHGEF7-IT1	XLOC_017670						TAF5
	CD300C	TPTEP1							OR51A7	TTTY6B	XLOC_030150						HTR4	RP11-92G12.3	XLOC_049940						ANKRD10	AC016629.3	XLOC_022801						PPRC1
	FPR1								FAM216B	Z99756.1	XLOC_039412						AK8	RP11-367F23.2	XLOC_049942						MCF2L	LINC00189	XLOC_023320						STRBP
	BASP1								KRT39	RP11-243J18.2	XLOC_069753						EFCAB13	RP11-420L9.5	XLOC_052824						CDC16	CTC-255N20.1	XLOC_024226						C10orf2
	FMNL1								DEFB107B	RP11-174G17	XLOC_071901						P2RY4	CTD-2589H19.6	XLOC_054242						UPF3A	HOXC-AS1	XLOC_024243						PDCD11
	LILRB4								KRTAP1-3	FGF12-AS1	XLOC_082447						STK19	LINC00847	XLOC_054244						HAUS4	RP11-706C16.7	XLOC_031655						RUVBL1
	LILRB3								VSIG8	RP11-353N4.5	XLOC_084163						AL133373.1	CTD-2007H13.3	XLOC_066393						SLN	MIR1302-10	XLOC_039891						ANAPC13
	CXorf21								RP11-1085N6.3	RP11-1000B6.2	XLOC_093157						TMC5	RP11-284M14.1	XLOC_066394						CARS2	RP11-120K24.3	XLOC_051078						TMEM230
	CLEC7A								RP11-886H22.1	RP11-451G4.3	XLOC_095978						C6orf52	CTD-2292P10.4	XLOC_066395						ADPRHL1	RP13-616I3.1	XLOC_052940						RNF7
	SH3BGRL								PHEX	CTD-3076O17.1	XLOC_030147						DUOXA2	RP11-804F13.1	XLOC_066410						BRSK2	AC083900.1	XLOC_053246						TMUB1
	CMKLR1								EVX1	RP11-71J4.2	XLOC_060064						DUOX2	RP11-111K18.2	XLOC_068327						GDF10	MCF2L-AS1	XLOC_060213						METTL2B
	CD84								PRY	RP11-248E9.5	XLOC_004262						DLL1	AC004775.5	XLOC_068932						HOXD10	CTD-2555K7.2	XLOC_063606						C3orf33
	NCF4								MRGPRX4	RP4-647C14.2	XLOC_000891						SKIV2L	AC012593.1	XLOC_071041						HOXD11	RP11-129K12.3	XLOC_063607						AC007390.5
	DOCK2								KRTAP17-1	RP11-7F17.7	XLOC_030149						SCAND3	RP11-692D12.1	XLOC_074737						KRT85	RP11-669M2.1	XLOC_063609						PGAM4
	DOCK11								OR2T4	RP4-647C14.3							AC011294.3	HTR4-IT1	XLOC_090472						WNT3A	RP11-1082L8.2	XLOC_070067						RPP30
	FPR3								GHSR	CTD-3076O17.2							AC026740.1	RP11-724N1.1	XLOC_091209						BACH1	RP11-100F15.1	XLOC_070088						CHCHD3
	STAB1								ADAMTS17	RP11-253M7.1							RND1	CTA-217C2.2	XLOC_002043						RNASE10	LINC00604	XLOC_070090						HDHD1
	BTK								OR52N2	RP11-279F6.2							LNPEP	CTC-366B18.4	XLOC_006107						KRTAP9-9	AP000240.9	XLOC_071372						PGAM1
	NCKAP1L								EFTUD1	RP11-519G16.2							ACHE	CTA-342B11.2	XLOC_011256						OVCH1-AS1	CTB-43E15.3	XLOC_071888						MRPL43
	GMFG								AL033381.1	RP11-461F11.3							CRYGS	RP11-302L19.1	XLOC_046721						AC007216.2	RP11-1020A11.2	XLOC_071889						GTF2I
	MMP25								TMEM190	RP1-37N7.1							C2CD4A	RP11-763B22.6	XLOC_046722						SLC16A1	AC011306.2	XLOC_071890						SAR1A
	WAS								ANKRD33B	RP11-442H21.2							GLIPR1L2	RP11-950C14.3	XLOC_061294						CLDND2	CTB-36H16.2	XLOC_071894						SGSM3
	LCP2								PHKG1	LLNLR-249E10.1							C7orf61	RP11-326C3.15	XLOC_061297						CHAMP1	RP5-1158E12.1	XLOC_071895						BMPR1A
	AKNA								KRTAP4-8	Z83307.3							C14orf164	RP11-550H2.1	XLOC_061912						C8orf44	LINC00176	XLOC_071896						GBF1
	P2RX1								CFB	AC012322.1							KCNIP2	AC008694.3	XLOC_068328						DEFB136	LINC00948	XLOC_072113						IDE
	MNDA								AC108868.1	AC006262.4							MUC3A	RP11-268P4.5	XLOC_068330						ANKRD65	RP11-491F9.6	XLOC_072114						ECD
	KLHL6								MRGPRD	AC135178.7							HRH4	RP11-324D17.2	XLOC_068331						PGBD4	CTD-2296D1.2	XLOC_075327						CALU
	CECR1								OR4K17	RP11-227H15.4							OR2AE1	CTD-2192J16.21	XLOC_068332						AC003005.4	GPHB5	XLOC_084347						DNAJB12
	CD37								AC002472.1	RP11-90E5.1							LEF1	CTB-25B13.13	XLOC_068333						RP11-80A15.1	CTD-2320G14.2	XLOC_089188						ZFAND2B
	DSE								GP5	RP11-1151B14.4							RP11-6L6.2	RP3-467K16.2	XLOC_069777						ZFP41	LINC01054	XLOC_089189						HIF1AN
	RAC2								FOXL2	CTD-2265M8.2									XLOC_074208						CST5	RP11-10J18.3	XLOC_089329						ZDHHC16
	PARVG								UBBP4	RP11-48F14.1									XLOC_074209						IQCF1	AC007557.2	XLOC_093173						SEC24C
	VAV1									RP11-48F14.2									XLOC_076970						AC068987.1	RP11-558A11.3	XLOC_094485						AP3M1
	C1orf162									EIF2B5-AS1									XLOC_077085							CTC-261N6.2	XLOC_022829						H1F0
	PTPN7									RP11-159K7.2									XLOC_002047							CTB-50L17.7	XLOC_029029						TIMM10B
	MARCH1									HTT-AS									XLOC_027058							RP5-837J1.4	XLOC_003337						QTRTD1
	HLA-DOA									FRMD6-AS2									XLOC_050656							RP11-105N14.3	XLOC_024462						SAAL1
	NLRC4									RP11-64K12.4									XLOC_066392								XLOC_047945						CLP1
	HCK									RP11-5K23.5									XLOC_066409								XLOC_061765						NOC3L
	MS4A4A									RP11-12L8.1									XLOC_072984								XLOC_063608						C3orf17
	LY86									CTA-797E19.2									XLOC_090719								XLOC_089192						VPS26A
	SIGLEC9									AC004231.2									XLOC_078878								XLOC_090621						MED28
	FCGR3B									RP11-25B7.1									XLOC_026551								XLOC_054133						ZNF92
	FOLR2									RP11-23I7.1									XLOC_071218								XLOC_083797						POLR3A
	RASGRP4									RP11-930O11.2									XLOC_006061								XLOC_090574						TYW5
	CSF1R									RP11-241G9.3									XLOC_011261								XLOC_091173						MRPS16
	ADAP2									RP11-299H22.7									XLOC_064143														HNRNPF
	AIF1									Z82214.2									XLOC_072985														C22orf39
	LILRB2									RP11-43F13.3									XLOC_086987														TMEM167B
	TYROBP									CTA-929C8.8									XLOC_027167														ANXA11
	CD74									RP11-845M18.6									XLOC_074210														UBTD1
	DEF6									CTD-2396E7.10									XLOC_083238														CNPPD1
	TNFRSF1B									RP11-138M12.1									XLOC_069099														TCTN3
	FCN1									AC051649.16									XLOC_070373														PGAP1
	PILRA									RP11-323C15.2									XLOC_011649														COX15
	IL12RB1									RP11-38M15.11									XLOC_036431														ZDHHC6
	SAMHD1									AL132796.1									XLOC_076860														UBE2D1
	TLR8									RP4-712E4.2									XLOC_074201														TM9SF3
	KIAA0226L									RP11-495O11.1																							HPS1
	TNFSF13B									RP11-923I11.3																							DDX50
	COTL1									RP11-539I5.1																							MINPP1
	CD33									RP4-735C1.6																							TNKS2
	SIGLEC5									CTB-33O18.1																							CUEDC2
	TFEC									RP11-3L8.3																							COX7A2L
	ABI3									RP11-296E23.1																							FAM178A
	LPXN									RP11-1140I5.1																							C10orf76
	ARHGDIB									RP4-715N11.2																							CISD1
	ST8SIA4									RP11-803D5.4																							ACTR1A
	PLEK									CTD-2066L21.2																							ATAD1
	NRP2									RP1-4G17.2																							FRA10AC1
	ADCY7									RP11-1252I4.2																							CNNM2
	PDE1B									RP11-338K13.1																							IPMK
	HCST									RP11-638L3.1																							MMS19
	EVI2A																																PI4K2A
	CD72																																EIF4A2
	DOK2																																REEP3
	SAMSN1																																R3HCC1L
	VSIG4																																POLL
	NCF1																																EXOSC1
	HK3																																CHCHD1
	CCR1																																FAM21D
	SYK																																BLOC1S2
	CYBB																																CHUK
	MS4A7																																SPAST
	CD300A																																GTF2E1
	RNASE6																																PPA1
	C3AR1																																CPNE1
	C1QB																																MRPS35
	LRRC25																																VPS54
	SAMD9L																																SLC30A6
	LILRA5																																ZFYVE27
	FCGR3A																																PARG
	HLA-DRA																																BTAF1
	LST1																																TBC1D12
	GPSM3																																ARL3
	HLA-DPA1																																HERC4
	HLA-DMB																																PCGF6
	LGMN																																PEX13
	CTSZ																																C11orf31
	C10orf54																																DENND5A
	SLC15A3																																RUFY2
	CD68																																C6orf48
	MYBPC3																																TAF1D
	C1QC																																ERP29
	C1QA																																ZXDC
	DDX60L																																KIAA1279
	C19orf38																																FAM115A
	MEFV																																RABGEF1
	STX11																																NPM3
	MRO																																GTF2H3
	LYL1																																AGBL3
	IGSF6																																LCOR
	PTCRA																																SGPL1
	HDAC9																																CAMK2G
	RILPL2																																DPCD
	STK10																																DZIP3
	SLC31A2																																COLCA2
	SLC7A8																																CYP20A1
	ARHGAP4
	KCNE1
	GPR82
	GRIN3A
	PLEKHA2
	HMOX1
	TIMP1
	PLA2G15
	SLC7A7
	CD300LF
	CLEC4E
	SIGLEC5
	CFD

## Sheet: Cluster41-43
Cluster41	PCG	Gencode lncRNA	New lncRNA	Driver	Recurrent PVTT	Recurrent Tumor		Cluster42	PCG	Gencode lncRNA	New lncRNA	Driver	Recurrent PVTT	Recurrent Tumor		Cluster43	PCG	Gencode lncRNA	New lncRNA	Driver	Recurrent PVTT	Recurrent Tumor
	SLC35G3	RP11-393J16.4	XLOC_001847						CFDP1	RP11-340F14.5	XLOC_011173	PCDHA13	XLOC_065701	XLOC_008781			OPTC	RP11-157E14.1	XLOC_001352
	SERPINB12	LINC00302	XLOC_001929						MTCP1	LINC00951	XLOC_047159	TERT					MLNR	CTD-2247C11.1	XLOC_001363
	OR7G2	TTTY11	XLOC_006024						CNTN1	RP11-438F14.3	XLOC_047160						SNAP91	CTD-3046C4.1	XLOC_001582
	DEFB125	TTTY8	XLOC_008504						C4orf6	RP4-794H19.4	XLOC_000207						ELOVL3	RP11-218I7.2	XLOC_002555
	KRTAP13-2	TTTY8B	XLOC_035076						AMELY	RP11-63K6.7	XLOC_002922						STRA8	AC011752.1	XLOC_014762
	C15orf32	RP3-429O6.1	XLOC_035256						TNFSF9	AP000235.3	XLOC_002923						FAM183B	RP11-332K15.1	XLOC_020465
	DEFB131	AC096559.2	XLOC_036732						CCL25	RP11-259O2.2	XLOC_002924						HCN1	KCNH1-IT1	XLOC_022509
	KIAA1024L	RP1-191L6.2	XLOC_047803						PRH2	RP11-555G19.1	XLOC_002925						KRT28	LINC01067	XLOC_023497
	KRT77	RP3-425P12.1	XLOC_052441						GJA10	RP11-611E13.3	XLOC_002926						TCERG1L	RP11-264K23.1	XLOC_025069
	AC006156.1	RP11-442O18.2	XLOC_060017						B4GALNT1	RP11-554A11.7	XLOC_002928						CYLC1	RP11-807H7.2	XLOC_031242
	RP11-826N14.2	RP1-272L16.1	XLOC_062658						SLC6A3	RP11-201A3.1	XLOC_002929						OR51B2	CTD-2023N9.3	XLOC_036480
	RP11-1026M7.2	RP11-397D12.4	XLOC_065155						PPFIA4	AC006129.4	XLOC_002930						DKFZP434H0512	RP11-481J2.1	XLOC_037471
	RP11-1102P16.1	AC016716.2	XLOC_072757						TGM7	RP11-798K3.2	XLOC_005896						STMN4	RP11-476H24.1	XLOC_040344
	MYH7	LINC00457	XLOC_075041						HCRT	AC114803.3	XLOC_005897						LCE5A	LINC01020	XLOC_044872
	MBD3L1	RP3-399L15.2	XLOC_075431						ALPPL2	RP11-478C1.7	XLOC_005899						SFRP2	RP4-656G21.1	XLOC_047130
	T	RP11-158D2.2	XLOC_075737						KCNC2	RP11-143J24.1	XLOC_005900						ZP1	RP4-586O15.1	XLOC_048745
	OR14A16	RP11-171A24.2	XLOC_075747						OR1F1	RP11-386M24.8	XLOC_008781						CLDN17	RP11-540H22.2	XLOC_058175
	GPR87	AC010745.2	XLOC_076962						KISS1	RP11-439M11.1	XLOC_008783						SLC6A5	AC079305.8	XLOC_087226
	IFNA4	KCNQ5-AS1	XLOC_084138						VAT1L	RP11-279O17.1	XLOC_008785						ZDHHC22	RP11-321E8.4	XLOC_088914
	AL590483.1	RP5-1111A8.3	XLOC_035407						RP11-723O4.6	RP11-744K17.1	XLOC_013282						NWD1	RP11-91N2.3	XLOC_092156
	DOPEY1	MCHR2-AS1							OR2T3	RP11-145M4.3	XLOC_013792						CTA-299D3.8	AP003774.5	XLOC_026651
	KLK14	AC013402.5							FAM177B	RP11-448G15.1	XLOC_014333						OR4A5	AC012594.1	XLOC_064758
	CEACAM18	AC005703.3							POU5F1B	RP11-4N23.1	XLOC_014334						LINC00692	XXbac-BPG254F23.7	XLOC_077618
	ASCL4	AC006003.3							AC099552.4	RP11-575H3.1	XLOC_014860						PHOX2B	ATP2B2-IT1	XLOC_081172
		RP4-564O4.1							DCAF8L1	RP11-731J8.2	XLOC_020404						AC037199.1	AC009498.1	XLOC_089310
		RP3-399L15.1							CASP16	AC007879.3	XLOC_020409						AL445989.1	RP11-76N22.2	XLOC_094892
		RP5-1069C8.2							TMEM179	RP11-443B7.2	XLOC_020411						OR4A16	RP11-12K11.2	XLOC_003609
		RP11-261C10.1							HTN1	RP11-420G6.4	XLOC_020413						PTX4	RP11-344B5.3	XLOC_014822
		AC013733.3							HSD3B7	RP11-17A19.2	XLOC_020414						OR2M7	RP11-548O1.3	XLOC_041412
		RP11-745C15.2							PCDHA13	LA16c-380H5.2	XLOC_020415						UCMA	RP11-386B13.4	XLOC_015918
		RP5-1010E17.1							KIAA1257	RMRP	XLOC_021021						OR2M4	RP11-338H14.1
		RP11-74K19.1							GP2		XLOC_034717						RNASE11	CTD-2263F21.1
		RP11-193H5.1							LRRC4C		XLOC_036513						EBLN1	CTD-2534J5.1
		AC090505.1							RHCE		XLOC_036514						SMIM17	RP5-1024C24.1
		RP11-747D18.1							PPFIA2		XLOC_036515							RP11-64I17.1
		RP11-634B7.5							TERT		XLOC_036517							RP11-65M17.1
		LINC00971							OR2T34		XLOC_043380							RP11-137J7.2
		RP11-35O7.1							PRH1		XLOC_043381							RP5-1051D14.1
		RP11-273B19.2									XLOC_044314							PTCSC3
		AC006552.1									XLOC_044315							GS1-18A18.2
		RP11-55L3.1									XLOC_047161							AC026202.5
		RP11-707F2.1									XLOC_047162							RP11-372M18.2
		RP11-364L4.3									XLOC_047164							RP11-148I19.1
		RP11-540E16.2									XLOC_047168							RP5-1028L10.2
		CTD-2318H23.1									XLOC_047170							RP11-789F5.1
		RP11-583F24.8									XLOC_048891							AJ239322.3
		RP11-625L16.1									XLOC_065701							AC144525.1
		RP11-364C11.3									XLOC_065703							KIRREL3-AS3
		LINC00507									XLOC_065704							RP11-666I19.2
		RP11-896J10.3									XLOC_071298							RP11-195B3.1
		RP11-89M22.3									XLOC_071675							RP11-325D8.1
		RP11-763K15.1									XLOC_076152							RP1-90G24.8
		RP11-553E24.2									XLOC_076676							CTD-2325B11.1
		RP11-165H23.1									XLOC_085475							RP4-753F5.1
		RP11-19D2.2									XLOC_008776							AC093911.1
		RP11-63B13.1									XLOC_008023							RP4-569D19.8
		RP11-746B8.1									XLOC_029678							RP11-7O14.1
		RP11-453M23.1									XLOC_048893
		CTC-525D6.1									XLOC_076216
		RP11-659F24.1
		CDRT8
		RP11-396N11.1
		RP11-815J4.1
		AC006262.10
		RP11-706J10.3
		RP11-554D15.3
		WI2-81516E3.1
		RP11-223P11.2
		AC017053.1
		AC013402.3
		RP5-945F2.2
		LINC00901
		RP11-818C3.1
		RP11-576E20.1
		RP11-57P19.1
		RP1-45N11.1
		LINC00466
		RP11-404H14.1
		AP002856.7
		RP11-64C1.1
		RP11-403N16.3
		CTD-2350C19.2
		LINC00415
		RP11-561O23.7
		RP11-629E24.2
		CTB-11I22.1
		CTD-2125J1.1
		RP11-328M4.3
